# Supplementary material for: Gene expression atlas for the food security crop cassava
Source: New Phytol. 2017 Jan 24;213(4):1632–41. doi: 10.1111/nph.14443 (PMC5516207; doi:10.1111/nph.14443)
Supplement: Supplementary file 3 — Notes S2 Promoter sequences used for GUS fusions. [file NPH-213-1632-s003.txt]

Supporting Information Notes S2. Promoter sequences used for GUS fusions. Promoter fragments, listed in Note S2, were cloned from cassava variety TME419 into a pCAMBIA vector upstream of GUS.

>Manes.09G138100_promoter
TTCGCTATGGTATCGGCAATTATGGCGACAGCAACGGTTACTCTACCCATCAGAATCACCATATCCAAATTTAGATATTAAATATCAATTTCGAACTCAATTAAAATTTACCCCATCAGAATCACCATATCCAAACTTAGATATTAAATATCAATTTCGAACTCAATTAAAATTTACTTTAAATAATTAAATTAATTAATATTATTATTTATAAGACATTCACACTCATTTACTTTTATGAATTTTATTAATTTATCAAAAAACTTTAAAAATAAATATTGAAATAAGGGATAAATGAAATTTTTACAAAATTATATATAATTTTAATTTTTAAATAAATTATTTAAATTAAAAAATTAATCCTTTTCTTTTAATTAAAAATTAATTAAATTATATTTTTATAAAATTCTCAATTTCAAAAAATATGAAATGATTTGACAGTTGCTCCATATAAAATCAAAGTTATTTTTATCACTATTAACCAAATTCTATCCTTCGTTGTTAGAAGAACAGAGAGGACAATGACCTTTCTGGCACCACAAAGCCACTCTCCATTTCGCCACAACATTTGGCATCACAATATCCTCTTATTTTTGCTTTCTTTTAAAGAGAATATATACATACAATGAATAATCAAGACCTATATAAAATTATACAAGTTTAATAAATATCAGCCTCTAATTTTTAGGTTTATTTTAAACAGCTGTGGGCTAATTCTCAAATAGTAAATCTAATGTTAGTGGTTTTGCTGTAACCATGGAGAAATTAATTACCCTAATCTAATAACCAAATACATTGGATCTGACCATCATCTTTATTTAATGAATTTTATGCCTATATTTGTGCCTGTAAATGGGGACGTAAAGAACTTTCTATGTCCCTTCAAATCTGACATATCCAAATGCATTTTTTAATTAAAAAAATTACTATTTAATCTCAAATTTTTATTAATTTCTAAATATTTTTTAAATTTTAAAAAATTTAATTAATCGGGTCGTTAACAAAAGTTAACCGTTCTAATCAAATGAGACTTTAATATTTAAAATTAATAAAATAATTAATTAGTATATTTTTAAAATTTTCGTGTAGAATCCGTGTAAAAGGGGGGGCATTTATGTGATTTCAATTCATCGGATAACTGTATACACACATATTTTTTATAAATGGGAAAATTTCTTTATTCTCCTCCTCTTTATACTGATTGGCCTATAAATAAACAAGTTCTCCACCCGCTTTTTCTCATCTCATCTCATCAGATCAGAGTCACAGAAGCAAAAGCTTTGATTTCAGAAGAAAGAGAAA

>Manes.11G159600_promoter
ATTCGCATCAACTGAGCTGTGAAGCTTTACCACCTAAATTAATATGATTGTCCAGTGGAAATATTACCATCTCACTTGCATTCACTAATCCTAATTGATATGCATTTGAGAACAGGTAAATTTGTCTTTGGTCCAGAATTTTCACACAATATTCAGGCAAGCCCAGTTGCTTTGGGTGGCCAGACAGAGCATCACGAATATTTTGTTGGATTCTATGAAATTGCCAACGGCTATTGACTTCCTAAAATCCATGATGTACAACGCTAAAACATTCCTTCTGTTTGATTTTGACTGAATCAAAACCACTGAGCTTATTTTAGCTAACCAAAGTTAATGTCATAGTAATTGAATTCCTTTCTTTTTTTGAAAGCAATAGTAATTGAATTCCTTAAATGGTAAATATCAAAGAAATGAAATTAATACAATTTATTAATACTATTTTCTTTAAAAGTTTGTTGTAATTTTTTAGTAAAATAAATAAAGAAAGAAATTTAATTTTAATAATTTGTATGAGAAAACTTACTAGTTAACCATTTAATTTTGAAAAATATATTAAAATATTTTATGAGATTTTAAAAAATTTATTAATTAATTTTTTTATTAATTTTAATCATTAATTATTTTACTATTTAATTCTTATGATTTTAAAAAAAATTATTAGTTGATTTATCAATTTTGTAAAAATATATATTATTTAATTTTTTCATACTGAAGACATTTTAAATTTTTATGTAATATTTAATAGTTAAAATTAATGGAGATTAATTAGTAAATTTTTTAAAAACTTATAAGTTTTTCATATGTTTTTTAAACCCAAAAGACTAATTTTATCTAAAAATTAACAAAACAAGTTAGACAATGTCTACGATAGGAATTGGGCCGGATAAAAAATTAGTGGACTTGGATTAGGATAGGCAGGCCTCTGGCCTAAGCTGAGTATTCAAAAATGAATGGACTCGATCTGATAATCACTTCCGAGAGAAAAACCCTAGCCTTATATATTTCTCACATATAGCCATTCCTTGCTGTCTTCTCGTGGAAACCCTAACTGCAGCATTTGCTTGCTCACTTCATCGCTGAAAATCAGCCAATCCATAATCTCAAAGTAATATCTTTCGCCTTCTTCCCTTCCTCGCTCTATGGAAGTTCTTCATATGCATTATAGCGATACTGATTTGATATAACGAATGTTGTTTGAGCAGGA

>Manes.17G035300_promoter
TACTTTGCTGCACACACCATGATCGATGTTGTCTACGCTAGAGGTGATATTCTTATATTTTAAAATATTATTATTAATTATAATTATAAACTTTATTTACAATATTATCAAACTAATTTTTTAGATAATTGATATAGCTGTATATTTGATAAGGGCATAAAATATAAACAATTTAATTATAAATTTTAAATTAAATTAATATATGGATAAAAAATAAATAAAGTAGGAAAAAGCACATGGCAATTAGGGTATTTTTAGAAATATTATTAATGAAATTCTTAAATTTTAACAATAAAAATATATTTATTACTTCGATACAGGGCCCAAGTCCCATTTCAACCTGTCCGAAACTGGACCGCGCGCACCACACAGAGCCACTGAATTTGGGTGTTGGAGTCTTTGGACTACCCAAAGGCCCGTAAGAGGAGCAACTTCCGCCGCCCAACCCCAAGTTTTCCCACAAAGTGATGGCCCTACTTTTTAAGGAATCATTTTAACTCGTCAGTAGAGAAAATTTTTTATAATATAACATTTTATGACATAAGGTTTATAATTTCAAATTTGATCATTTTTTTATTGTTTGAAAAAGCTAAATTTTTTAATTTTTTATTGTTTGAAAAAAATAAAATTCTTAAAAGTATTTAAAGATCTTCTTAGCATTTGAATTTTAAATCTTAAAAAACCTTAATATAAATTTTAGTGTGTGTATATAAATTTTAATTCTGCAAGCCTTGATAGTCCTTTTTTTTTCTTTTGCCATGTAAAAAATGCATTTATAAGACAGAAAATAAAATAAAAATATTGGAGAAAAAAATTAAAAAATGAAAATTTATTCAAAAATATACATAAAATAGATATGTTACTAATTTTATAATATTTTATCTTTTTTTTCGTATAACAAGAAAGGAAAATAATATCTATTTTACCATTAAAAAAACATATCTTATTTTACTTTTTTAATTAAGGCGTAATCATCTCAAAGTCACGCCAAAAACAATGATTAGATTCCCACCCAAACATAAAAGTAAAAATAAAAATAAAGAAAAGCCCACAGATTGAGACCTAATCCTAATAAAAATAAACTGAAAAAGAAGTCCCACTTGCAATGTGGGATCCACCTCAAAAACCTAATAATATCCCAATTCCACTTTGCAAACTCCGTCAACCTATCCATCTGTCCACATCGGATTCCAATTTCCAACGGCTACCAGACGCTATTCTTTACCGTCTCAAATAAGGCACGACACCTCAATCGTACACGTGTCTAAAACCCATTGCGTGAATTACTCCGTTGCCGTTACGAAGTCGGCCATCTCTTTCTATAAATTAAACGCCAAAATTGCCTTTGCTCTCCGCCTTAGTTTGTTACATTATCTTCTCTCGTGAAGTTCTAAGAAATCAATCAGAAAAGCTCCTTCAAGGTAAAATTGATTTCTTTTTTATGTATTTTGTGGTGGGTTTTTATTTTTGTTAGTTCTGTTTTGCTAAATGATGTTCTGTCATAATACAG

>Manes.11G090400_promoter
TAATAGCTTTGTGTCCTGGTCTAAAGGCATTGATGGGTCCCTGCAAAAGAGGATTTCATTGCGTAGTTTTTGAAAGATAGGCAAAGTGGTAGAGATTTATATGGAATAATGACTATTTTTTAATCCATATACTTTTTTTTTTATATTTGAATCCATTATATATTTTGTCTTTTTATAATTTAATAGTTGAATTGTTCAAAGTTGAATTTGACTCTGGTGACTAGTATCCTAATTTTATGCAGTATGGTGCAAGGACAAGTTGGAGCAGATATTCATAAATCAGTTAAATACATCTATGTTGTTTTAATGAGGCTAGGATACTTTGATGAAACTCCTTTCAATTCATTGGGCAAGAAAGATATTAGCACCAATGAGAATTTTGAGTTGGCTGCTGAAACAACATAAGAATAAGGGTGTAAATGAATCAAATCATTCGTGAACTACTTGAGGTTTGGTTCGATAAAACTCGACCAAGCTTGACTTGATTTCTAAACGAGTCAAGCTCGAGCTTACCAAACGAGCCAAACTTGAACTCTATAGTATTCGGCTCGTTAAGACTCGTGAGCTCAGCTCGTTAAGAATCGTGAGCTCCGCTCATTTATGAGTTTATGAGCAGGCTCGCAAATAAGCTCGTGAACAGTCTCATTAAGCAAACTGAGATTATTATTTTAAGAGAAATAAACTCAAACTCTGCATATACTTTCATGAGCTAAACTTAAATTTTCTAAAATTCAGCTTTATACAGTTTAGTTACACTTTTTAACTTGCATATATTTAGATCATTAAGATTTAAAAACTCTTATTTATAAGTTTACGAACTAATTTATAAATATACTTATTTAACTAAAATTATTTTAATTTTAAACTTATTAGTTTTAAACTAAAACTTATTATACATGTAAATAAATTGAACTACTCGTGAACTATTCGAGACTAAACTCGATAAAACTTCGACTCGTCTAAGTTTGTTTGCTAAACGAGCCAAATTTGAATTTCTTAATACTAGGCTCGAGTTCGAAATGAGTAAAGTTCGAATTCGACTAGAACTCAAAAAAATTTAATGAACCAAGTTTGAATTCTTCAAAACTCGGCTCGACTTGATTCATTTACCCCTACATAAGAAGGAATTGTTCTTTTTAAAAATGACAATTATTTTCAATTACAAGAAACTTACTCTAATTGGACGACATGACAATACTACAAAAGCAACAATCAGAAATTATGGAAGCTTCAATTACTTAATTATCCCAGAAATATAAATATATTGTTTAAGTGTTCCTTGTCGTTATGTTTCACCAATTGACCGATCCAAAGTAACGTATGAAATAGGATGTGGAGATGTAGCTTGTAAAAATGACGGTTTAACCTTTGCACTGAATTGTAAAAATGACAGTAAATATAACGGTCAACGGAACCGAGTGCAACATTCAGCTGCCTGCTTGTGGGAATTGTCCCACATTGGCGGATTCAGAATGGGAATCGTTCCACATCGGCGGATTATGGCAATTCCGAATTGTATATAATAGCTAGCACGAAATTATTAAACAACTTGGGTTAACCATTTTGGTCCAAGTGGAAAGTGGATTCAAAAGTTATTTGAGCCAGTTTGGGCCGGGCTGCTTCAGTAAAAGTTCACTTATCTTATAGTTTTGGATGTTATAAAATAGAGTACTCTCCTTCCATAAAAAGCCGAATATGTTTATACCACTCATATGATAAGGCCCAATACGTTGATATGATACCCCCATTTGGTATGGACTCACTTAGGAACTTCAATTGTCCTTTTTGTTGACAACTTGAATTGTGATTAATAATCTGAGATTTAGGAGAGAGCAGAGATTAGAGTATGTGTGTGTAAATTTAGTCTGAATAGTTTAGGCTATTTTTCTTTATTTTTTCCCTTTAATTTTTTTCTTTTGTCCTCTGTCAACCGCCATCTTGTTACATTGTCGCATGTCGCCATCATGCAAAATCATACATATGGACGTACTGCTCCTTTCTTCATTGTAAGGTGGGTATTTAATAACCTCCGACGCCGCCTGACATGGTTTTGGATGTAAAGAGGTTTATTTTCCGCTGATCCATCAAGTCAAGTGAGTTAGATCCTTCTCTATTGAACCCAAGTCCTGTTCTCGGCTGCCTGAGCATGGCCTGGACTGCGTGGTAGAGGATAGATTTGCGTATTGAGTTCTGATGGGATTACGCTGGACTTTTCTACGTGAATTCGATTGCTGCTCGGATGGCAAAAACCCAGCGGTTATTAGTGATCATGAAGAAACCCAGTGGTCATCAAGAAATGGAAAAAAATTAAATGCAAGTAAAGCAATAATTATTTACTCTAAGCCTCCAAGATGGATTATTGATAACTTTTACATAACAATGAAAAGTTCTCTTCCTGTTATAAAATAAAAAATATGGTAATTATGTATAATTATTACTTTGTTTGAGTATATATACCATATTATTTATTTTATATTAAATTATAATTAATAATTTATTATGAAATTTAAAATATAATTTTATTAGATAATTTATAAATATATAAAAATAATTTAGCAAAAAAAATTTATAATTATTAAATATAAAAATAATATGATGTAAATAAAAAAATCTTAATAATCACCTAAAAGAAAATATAGTTATGGAGTACATATTAGCTACCAATTTTTTTGTCCAATAGCTACCAATTGTCATTTTAATTTATTAAATAAATAAATAAATAAATTATTTCAAAGTTTATCGATTATTGATTGTATGATTAAATAAACTAAATCATCTTAATCTTATGTCTTATATGGATTTCAAGCCGGAACAAATTTAATAAATATGATGTAATGTTACTTGATCTAAATGTTTAGACAACTAGATTTTAGTAGTGAATATAAAATTATTATCTTTAGTAATTTAAAATTATTAAAAACATTATTTTTATTTTATAATATGATAATTTACAGTGTAATTATTAAAATTTAATAAAATTCATAATTTATTCTCTGCTTATTTAATAATAAATAATTTAATCTTTAATTTTTTATTTTATTAATAAAATAATTTTTTTATAATTTTATCATTATTCGATTATTAATTGAATAAATTAAATCAAATTAAAAAATTAATTTATTATAAATATTTTTTTACATAGTAAGGAGGGTATTAAACCTTTAAGCAAAGTCACGAAACCATATAATTTCAACAGTATCAGCTTGCAAGTAGTACCGAGACTTCATAGAAGGCGTTTCCAAAATTTGCATCTCAAGAGAGCCTTTAACTGACGATTTCGCTAAGCAATCCGCCACAGCGTTAGCCTCACGAAAGATGTGTTTGAAATAAACTTTTCATGCATAACCCACCAAAGTCGTAATCTCAGAAACTAGATTTCTAATCCGGCCCGCTCCATCTAAACTTTATTATAAAAATTAAATAATTCTATTGTCTTTATAGATAAATTGATAATTTTAAGAATTATTTGATATAAATAATCCTTATTCTTTTACATATTTAAAATTGTATTTAAATTTTAAACTGATGATAATTTTACTACTCAAACTAATGGTAGAATTATCAAAATATCTAATATACAATTTATAGAAAAGTGCTAATTAATTTTAATATTTTAAAATTATAAATATTAAAGATAATATTTGAATCATATTATTTAGAATACTGAGTTTAAATTTGAAATTTGTTTTAACTTATCTGGTACACCATTATTGTAATAAAATTAAAATGTGAAATTTGTTTAATGTTTTTAATATTTAATTAACTTAAATATCACCTTATCTTGCTTCTAATTGATTGTAACAAACTTTGGTATTTATCCTTTTTACTAAATCTTTTTATAAGTTATGTTGTTTACTATTATCTATACAATAACAAAAATTTCCTTCAAAATCAATTCTTGTTATATCATTAATTGTTTTAATAAAGCTACAATTTTCATGATTTTCTTTCTAATCTTGGAAATTCAAAGAACAAATTTCCCTTTATACCCTTCTGGTATGAGTAGTGGTCTCAGATGCTTGTAAGGCTATGAATGACACTTGTACGTTTTACCGTTTCATCATAAATAAATCCATTAAATACATCCACTTTCTACAAGAAGACAAAACCTCGAAACCCGACATGAAACGGCGTCATTTCCTCTCAAATGAGGCAAAAAGCATATACCACCACGGATCCCAAACTTAACCCAAGTCAAAACTCAACCTAATCATGGGTAATTCCTGCTCCCTCAAGATTTCTACACGTGTCCGCATCCAACGGCACCCATCCACCTTGCACAGATATTCACCGCCTCATCTTCCTATATAACTACTCATCAGACCAGCCAAAAACCCTACCCTGTTCTCTTTATCCTCTAAAGATTTTCCGTCTATAAATCGACTTCCTCTCTTCTA

>Manes.17G101400_promoter
CACTACAATTACGTGTTGTGTAGCATAAATGGGGCATATTTGATTATATATAATTTCATAAATCTCAAATACAATAAAACTATTCACAGTACTGATAAAAATAAGAATAATTCATTTATTTTTTGAATAACTTTTAATTATGAGTATTTGATTTTGAGTTCTATTTCATTTATATTGCTCAGTTTTTATTTATTTTAATAAAGTTACTTAATTTTTATTTTTATTTTAAATAAAATTATTTTAACTTGTTACGACGAAATTTTAGATTAATAACCACTATATTCATTCTCCTTTTTAGTATAATATTTTATTTTTAAGTAATTGATAGTTATTTATTAATAATATCAATTGATTTTTAATATATTTATTATTAGATTTTATAATCAATTAAAGAAATTAAATTAATGTCTTCTTTTCTTCTATTTTTTCTAAAAAATAATTTTTTATATATATTAACTAATAAAAAAAAGACAAGATTTTCTGAAAGGCATTCTAAATAATTGAATTTTATTAATATAATTTTTTTTAATTAGATTCTATTTGTTTATGGAAAATAATTTTTTTAATAAAATAATTTATTTTTAATTATTTAATTTAAAAATAAATATATTAATATAAAATTTTAATAAAAATTTTAAAGTCTAAAAAATAATTTAATTTTTTAATTAAAAAAATATTTTTATTTAAATATAAAAAATTATAAAAAAAAAATATTTTCATTTTCCTAAAAGAAATGAAGATTTAATTTAGACAAATTGGAGAAAAAAATTTAGACAATTAAGGAATTCCATAAACTCAGAGGGACAAAATTGTACTTGCACCTATCAAGATATTTTCGAAGACTATAAAATATCAGCAACTTTCATCCCTATCTATCCACCCACCTGGCCACTATCAGCGTGATTGTGGACCCCACTTGACTCGGGTCACCGCTTTTGTTAACCATGGTTTACCATTCCACAAATACTGACCACTTGCCTTCGGATTTTATTCGAATATACTCGCGGCACCTTTCGCTATTCCCCTAATCCCTGTTCTGAATAATCACATCTTTTGAACCAAAAACCAGGTTAAGTTTATCGCTGTAACCAAACATCCTTCACATTCAATTAACCATAGTTAATTTCCTCCCTCTATAAAACCATGGTTTAGCCTTGCTTTGTTTCTCACAATCTCCTCTCTTGGCTTGTGTTCTCTCTTATTTTTCAGAG

>35S_promoter
CATGGAGTCAAAGATTCAAATAGAGGACCTAACAGAACTCGCCGTAAAGACTGGCGAACAGTTCATACAGAGTCTCTTACGACTCAATGACAAGAAGAAAATCTTCGTCAACATGGTGGAGCACGACACACTTGTCTACTCCAAAAATATCAAAGATACAGTCTCAGAAGACCAAAGGGCAATTGAGACTTTTCAACAAAGGGTAATATCCGGAAACCTCCTCGGATTCCATTGCCCAGCTATCTGTCACTTTATTGTGAAGATAGTGGAAAAGGAAGGTGGCTCCTACAAATGCCATCATTGCGATAAAGGAAAGGCCATCGTTGAAGATGCCTCTGCCGACAGTGGTCCCAAAGATGGACCCCCACCCACGAGGAGCATCGTGGAAAAAGAAGACGTTCCAACCACGTCTTCAAAGCAAGTGGATTGATGTGATATCTCCACTGACGTAAGGGATGACGCACAATCCCACTATCCTTCGCAAGACCCTTCCTCTATATAAGGAAGTTCATTTCATTTGGAGAGAACACGGGGGACT
