# Supplementary material for: Gene expression atlas for the food security crop cassava
Source: New Phytol. 2017 Jan 24;213(4):1632–41. doi: 10.1111/nph.14443 (PMC5516207; doi:10.1111/nph.14443)
Supplement: Supplementary file 4 — Notes S3 Genes differentially expressed between leaf and fibrous roots samples. [file NPH-213-1632-s004.txt]

Supporting Information Notes S3 Genes differentially expressed between leaf and fibrous roots samples. List contains genes differentially expressed greater than 4-fold (|log2(fold_change)| > 2).
	gene_id	gene	locus	sample_1	sample_2	status	value_1	value_2	log2(fold_change)	test_stat	p_value	q_value	significant	annot
0	XLOC_000003	Manes.01G000500	Chromosome01:126029-127623	Leaf	Fibrous_Root	OK	19.4254	1.43299	-3.76084	-5.932919999999999	5e-05	0.00019042200000000001	yes	RING/U-box superfamily protein
1	XLOC_000004	Manes.01G000600	Chromosome01:142764-144627	Leaf	Fibrous_Root	OK	0.48768100000000003	5.07568	3.3795900000000003	4.0743	5e-05	0.00019042200000000001	yes	nodulin MtN21 /EamA-like transporter family protein
2	XLOC_000010	Manes.01G001800	Chromosome01:339460-345699	Leaf	Fibrous_Root	OK	0.6159560000000001	7.743239999999999	3.65204	5.77578	5e-05	0.00019042200000000001	yes	Protein of unknown function (DUF604)
3	XLOC_000013	Manes.01G002300	Chromosome01:477380-477862	Leaf	Fibrous_Root	OK	1079.37	100.427	-3.4259800000000005	-7.72501	5e-05	0.00019042200000000001	yes	response to low sulfur 4
4	XLOC_000025	Manes.01G004600	Chromosome01:845988-848911	Leaf	Fibrous_Root	OK	3.55723	0.0	-inf		5e-05	0.00019042200000000001	yes	Aldolase superfamily protein
5	XLOC_000029	Manes.01G005100	Chromosome01:927191-931846	Leaf	Fibrous_Root	OK	0.425992	8.74589	4.35971	4.38349	5e-05	0.00019042200000000001	yes	amino acid permease 7
6	XLOC_000030	Manes.01G005200	Chromosome01:937006-938103	Leaf	Fibrous_Root	OK	4.01256	32.1277	3.00122	5.38318	5e-05	0.00019042200000000001	yes	amino acid permease 2
7	XLOC_000036	Manes.01G006400	Chromosome01:1146653-1147391	Leaf	Fibrous_Root	OK	3645.97	10.3684	-8.45796	-13.7624	5e-05	0.00019042200000000001	yes	photosystem I subunit G
8	XLOC_000054	Manes.01G010100	Chromosome01:1796358-1801062	Leaf	Fibrous_Root	OK	474.843	27.7064	-4.0991599999999995	-10.1119	5e-05	0.00019042200000000001	yes	chloroplast outer envelope protein 37
9	XLOC_000059	Manes.01G011000	Chromosome01:1967413-1973419	Leaf	Fibrous_Root	OK	72.5303	18.0711	-2.0049	-5.42243	5e-05	0.00019042200000000001	yes	CRS1 / YhbY (CRM) domain-containing protein
10	XLOC_000065	Manes.01G012300	Chromosome01:2095121-2096128	Leaf	Fibrous_Root	OK	80.2128	6.94947	-3.52886	-7.46687	5e-05	0.00019042200000000001	yes	NIM1-interacting 2
11	XLOC_000070	Manes.01G013000	Chromosome01:2197801-2210830	Leaf	Fibrous_Root	OK	1.22579	0.281107	-2.12452	-2.30868	0.0005	0.00158845	yes	wall associated kinase-like 2
12	XLOC_000071	Manes.01G013200	Chromosome01:2215255-2217677	Leaf	Fibrous_Root	OK	0.0	1.50579	inf		5e-05	0.00019042200000000001	yes	PLAC8 family protein
13	XLOC_000081	Manes.01G014700	Chromosome01:2457120-2463379	Leaf	Fibrous_Root	OK	0.0965885	1.71195	4.14765	3.3574800000000002	0.00015	0.00052955	yes	ATP binding microtubule motor family protein
14	XLOC_000098	Manes.01G017600	Chromosome01:2976866-2985039	Leaf	Fibrous_Root	OK	0.580676	7.327539999999999	3.65752	3.7709900000000003	5e-05	0.00019042200000000001	yes	formin homology 1
15	XLOC_000105	Manes.01G019400	Chromosome01:3208864-3210461	Leaf	Fibrous_Root	OK	0.0	1.17431	inf		5e-05	0.00019042200000000001	yes	Pectin lyase-like superfamily protein
16	XLOC_000110	Manes.01G020000	Chromosome01:3412562-3418241	Leaf	Fibrous_Root	OK	53.6866	3.54518	-3.9206300000000005	-8.457360000000001	5e-05	0.00019042200000000001	yes	DNAse I-like superfamily protein
17	XLOC_000121	Manes.01G021900	Chromosome01:3613003-3617228	Leaf	Fibrous_Root	OK	0.134447	2.06181	3.9388	4.212	5e-05	0.00019042200000000001	yes	ATP binding microtubule motor family protein
18	XLOC_000125	Manes.01G022600	Chromosome01:3676192-3679362	Leaf	Fibrous_Root	OK	67.4044	2.56209	-4.71745	-8.241	5e-05	0.00019042200000000001	yes	calcium sensing receptor
19	XLOC_000129	Manes.01G023200	Chromosome01:3712721-3721754	Leaf	Fibrous_Root	OK	3.1227099999999997	36.6545	3.55312	5.34552	5e-05	0.00019042200000000001	yes	enolase 1
20	XLOC_000137	Manes.01G024300	Chromosome01:3856957-3867420	Leaf	Fibrous_Root	OK	49.2553	9.86335	-2.32013	-6.00597	5e-05	0.00019042200000000001	yes	signal peptide peptidase
21	XLOC_000147	Manes.01G026200	Chromosome01:4108077-4118691	Leaf	Fibrous_Root	OK	0.227825	1.01444	2.15469	2.33604	0.0002	0.000689742	yes	DNA binding
22	XLOC_000150	Manes.01G026700	Chromosome01:4152971-4156553	Leaf	Fibrous_Root	OK	23.5494	4.65875	-2.33767	-5.42871	5e-05	0.00019042200000000001	yes	fructokinase-like 2
23	XLOC_000152	Manes.01G027200	Chromosome01:4352754-4356270	Leaf	Fibrous_Root	OK	0.528842	7.442760000000001	3.8149300000000004	4.8962699999999995	5e-05	0.00019042200000000001	yes	ABI five binding protein 2
24	XLOC_000157	Manes.01G028200	Chromosome01:4405824-4410511	Leaf	Fibrous_Root	OK	64.0683	0.645785	-6.63241	-7.56187	5e-05	0.00019042200000000001	yes	alpha/beta-Hydrolases superfamily protein
25	XLOC_000160	Manes.01G028900	Chromosome01:4472345-4482779	Leaf	Fibrous_Root	OK	24.0884	2.95054	-3.02929	-6.12531	5e-05	0.00019042200000000001	yes	beta glucosidase 40
26	XLOC_000163	Manes.01G029500	Chromosome01:4555882-4557025	Leaf	Fibrous_Root	OK	4.29243	1.02757	-2.06255	-2.67941	0.0003	0.000998846	yes	CLAVATA3/ESR-RELATED 10
27	XLOC_000168	Manes.01G030400	Chromosome01:4681367-4685525	Leaf	Fibrous_Root	OK	64.4281	9.46733	-2.76666	-6.86769	5e-05	0.00019042200000000001	yes	uvrB/uvrC motif-containing protein
28	XLOC_000170	Manes.01G030800	Chromosome01:4743259-4744988	Leaf	Fibrous_Root	OK	0.0	86.8882	inf		5e-05	0.00019042200000000001	yes	Peroxidase superfamily protein
29	XLOC_000176	Manes.01G031800	Chromosome01:4851908-4858185	Leaf	Fibrous_Root	OK	25.413	5.81112	-2.12868	-5.431	5e-05	0.00019042200000000001	yes	DHHC-type zinc finger family protein
30	XLOC_000191	Manes.01G034500	Chromosome01:5327634-5329356	Leaf	Fibrous_Root	OK	235.965	31.5783	-2.90157	-6.41182	5e-05	0.00019042200000000001	yes	expansin A1
31	XLOC_000194	Manes.01G035100	Chromosome01:5410115-5414431	Leaf	Fibrous_Root	OK	33.7172	6.033530000000001	-2.48241	-5.657830000000001	5e-05	0.00019042200000000001	yes	Homeodomain-like superfamily protein
32	XLOC_000201	Manes.01G036700	Chromosome01:6220803-6223548	Leaf	Fibrous_Root	OK	8.92656	1.8393	-2.27895	-4.57835	5e-05	0.00019042200000000001	yes	Tetratricopeptide repeat (TPR)-like superfamily protein
33	XLOC_000205	Manes.01G037500	Chromosome01:6294542-6299428	Leaf	Fibrous_Root	OK	497.523	0.443863	-10.1304	-8.05612	5e-05	0.00019042200000000001	yes	Rhodanese/Cell cycle control phosphatase superfamily protein
34	XLOC_000220	Manes.01G039700	Chromosome01:6567383-6570869	Leaf	Fibrous_Root	OK	111.72	10.5326	-3.40695	-7.95602	5e-05	0.00019042200000000001	yes	Tetratricopeptide repeat (TPR)-like superfamily protein
35	XLOC_000227	Manes.01G040500	Chromosome01:6694368-6700289	Leaf	Fibrous_Root	OK	149.467	3.49585	-5.41804	-10.7939	5e-05	0.00019042200000000001	yes	thylakoid-associated phosphatase 38
36	XLOC_000229	Manes.01G040700	Chromosome01:6719051-6722309	Leaf	Fibrous_Root	OK	13.5845	2.0129900000000003	-2.7545599999999997	-5.27163	5e-05	0.00019042200000000001	yes	Pentatricopeptide repeat (PPR) superfamily protein
37	XLOC_000230	Manes.01G041100	Chromosome01:6783566-6786512	Leaf	Fibrous_Root	OK	1.04613	0.07158560000000001	-3.86925	-3.23355	0.0027	0.00723104	yes	disease resistance family protein / LRR family protein
38	XLOC_000231	Manes.01G041200	Chromosome01:6789841-6791458	Leaf	Fibrous_Root	OK	3.3866099999999997	40.0255	3.563	5.06525	5e-05	0.00019042200000000001	yes	SAUR-like auxin-responsive protein family
39	XLOC_000235	Manes.01G042200	Chromosome01:6892755-6893838	Leaf	Fibrous_Root	OK	1243.63	38.8666	-4.99988	-4.5716	5e-05	0.00019042200000000001	yes	heat shock protein 21
40	XLOC_000237	Manes.01G042800	Chromosome01:7028539-7035036	Leaf	Fibrous_Root	OK	178.657	44.3918	-2.00883	-3.08328	5e-05	0.00019042200000000001	yes	SER/ARG-rich protein 34A
41	XLOC_000239	Manes.01G043200	Chromosome01:7046180-7051702	Leaf	Fibrous_Root	OK	180.093	18.1387	-3.3116	-8.19402	5e-05	0.00019042200000000001	yes	pseudo-response regulator 5
42	XLOC_000259	Manes.01G047500	Chromosome01:9323374-9338696	Leaf	Fibrous_Root	OK	76.6514	0.68308	-6.810110000000001	-9.15498	5e-05	0.00019042200000000001	yes	Pentatricopeptide repeat (PPR) superfamily protein
43	XLOC_000265	Manes.01G048300	Chromosome01:9748503-9748911	Leaf	Fibrous_Root	OK	7.285819999999999	1.24827	-2.5451599999999996	-2.1962	0.00685	0.0165345	yes	Plant self-incompatibility protein S1 family
44	XLOC_000266	Manes.01G048500	Chromosome01:9755649-9764181	Leaf	Fibrous_Root	OK	1.47871	0.251932	-2.55324	-1.42943	0.0024	0.00651029	yes	Galactosyltransferase family protein
45	XLOC_000287	Manes.01G051400	Chromosome01:11608773-11614968	Leaf	Fibrous_Root	OK	8.63696	0.6010310000000001	-3.84501	-5.89961	5e-05	0.00019042200000000001	yes	P-loop containing nucleoside triphosphate hydrolases superfamily protein
46	XLOC_000303	Manes.01G053700	Chromosome01:13713154-13715451	Leaf	Fibrous_Root	OK	8.91413	1.28067	-2.7992	-4.41979	5e-05	0.00019042200000000001	yes	NAD(P)-binding Rossmann-fold superfamily protein
47	XLOC_000309	Manes.01G055300	Chromosome01:15095271-15096568	Leaf	Fibrous_Root	OK	0.206749	1.26086	2.60846	2.1265099999999997	0.00845	0.019908900000000004	yes	Glutaredoxin family protein
48	XLOC_000325	Manes.01G058000	Chromosome01:16991050-16994894	Leaf	Fibrous_Root	OK	23.6617	0.541179	-5.45031	-7.7076199999999995	5e-05	0.00019042200000000001	yes	MAP kinase 4
49	XLOC_000329	Manes.01G058900	Chromosome01:17330896-17331694	Leaf	Fibrous_Root	OK	11.419	51.6914	2.17849	4.774719999999999	5e-05	0.00019042200000000001	yes	brassinosteroid-responsive RING-H2
50	XLOC_000331	Manes.01G059400	Chromosome01:17478293-17482911	Leaf	Fibrous_Root	OK	1.45472	0.24336	-2.57958	-3.11927	0.00015	0.00052955	yes	Protein of unknown function (DUF3741)
51	XLOC_000333	Manes.01G059600	Chromosome01:17535986-17539252	Leaf	Fibrous_Root	OK	109.99700000000001	12.9147	-3.09038	-7.96594	5e-05	0.00019042200000000001	yes	plasma membrane intrinsic protein 1;4
52	XLOC_000334	Manes.01G059700	Chromosome01:17714818-17719276	Leaf	Fibrous_Root	OK	234.308	0.321025	-9.5115	-8.141169999999999	5e-05	0.00019042200000000001	yes	NAD(P)-binding Rossmann-fold superfamily protein
53	XLOC_000335	Manes.01G059800	Chromosome01:17830207-17832814	Leaf	Fibrous_Root	OK	130.533	0.07224680000000001	-10.8192	-7.357260000000001	0.00355	0.00922951	yes	cytochrome P450, family 86, subfamily A, polypeptide 8
54	XLOC_000353	Manes.01G062800	Chromosome01:18487124-18489555	Leaf	Fibrous_Root	OK	20.651999999999997	107.227	2.3763099999999997	6.300269999999999	5e-05	0.00019042200000000001	yes	AMP-dependent synthetase and ligase family protein
55	XLOC_000357	Manes.01G063400	Chromosome01:18586317-18587087	Leaf	Fibrous_Root	OK	0.0	2.50144	inf		5e-05	0.00019042200000000001	yes	Protein of unknown function (DUF567)
56	XLOC_000371	Manes.01G065300	Chromosome01:18856617-18857519	Leaf	Fibrous_Root	OK	0.16958299999999998	2.52904	3.8985199999999995	2.52953	0.0206	0.0434739	yes	BON association protein 2
57	XLOC_000379	Manes.01G066900	Chromosome01:19122633-19124852	Leaf	Fibrous_Root	OK	12.0256	0.198397	-5.9215800000000005	-5.64682	0.0003	0.000998846	yes	BCL-2-associated athanogene 1
58	XLOC_000385	Manes.01G067900	Chromosome01:19237085-19240347	Leaf	Fibrous_Root	OK	2.1396	14.3835	2.7489999999999997	4.85295	5e-05	0.00019042200000000001	yes	UDP-galactose transporter 2
59	XLOC_000401	Manes.01G071700	Chromosome01:19649968-19653161	Leaf	Fibrous_Root	OK	0.714646	4.9265300000000005	2.78527	3.91885	5e-05	0.00019042200000000001	yes	ACT domain repeat 8
60	XLOC_000402	Manes.01G071800	Chromosome01:19663857-19670949	Leaf	Fibrous_Root	OK	8.28181	80.8833	3.2878199999999995	6.9596100000000005	5e-05	0.00019042200000000001	yes	AT-hook motif nuclear-localized protein 1
61	XLOC_000406	Manes.01G072400	Chromosome01:19767893-19801433	Leaf	Fibrous_Root	OK	14.6539	1.74196	-3.07251	-3.89085	5e-05	0.00019042200000000001	yes	photolyase 1
62	XLOC_000414	Manes.01G073500	Chromosome01:19890033-19894237	Leaf	Fibrous_Root	OK	28.6074	5.91065	-2.275	-4.63783	5e-05	0.00019042200000000001	yes	Class I peptide chain release factor
63	XLOC_000420	Manes.01G074900	Chromosome01:20059936-20060893	Leaf	Fibrous_Root	OK	94.133	7.74385	-3.6035800000000004	-7.7405100000000004	5e-05	0.00019042200000000001	yes	Plant invertase/pectin methylesterase inhibitor superfamily protein
64	XLOC_000421	Manes.01G075000	Chromosome01:20068231-20072191	Leaf	Fibrous_Root	OK	143.377	27.0779	-2.40462	-5.50116	5e-05	0.00019042200000000001	yes	Translation elongation factor EFG/EF2 protein
65	XLOC_000428	Manes.01G077300	Chromosome01:20350041-20351911	Leaf	Fibrous_Root	OK	0.302431	2.94683	3.2844900000000004	2.92561	0.0001	0.000364096	yes	WRKY DNA-binding protein 21
66	XLOC_000431	Manes.01G077700	Chromosome01:20372902-20382797	Leaf	Fibrous_Root	OK	0.802076	5.36745	2.74243	4.05218	5e-05	0.00019042200000000001	yes	OSBP(oxysterol binding protein)-related protein 2A
67	XLOC_000432	Manes.01G078100	Chromosome01:20404214-20404839	Leaf	Fibrous_Root	OK	0.0	71.2683	inf		5e-05	0.00019042200000000001	yes	Bifunctional inhibitor/lipid-transfer protein/seed storage 2S albumin superfamily protein
68	XLOC_000433	Manes.01G078200	Chromosome01:20408294-20408979	Leaf	Fibrous_Root	OK	0.379944	844.4	11.1179	9.461110000000001	0.00225	0.00614468	yes	Bifunctional inhibitor/lipid-transfer protein/seed storage 2S albumin superfamily protein
69	XLOC_000443	Manes.01G080800	Chromosome01:20631531-20642178	Leaf	Fibrous_Root	OK	55.2061	10.2108	-2.43473	-6.0605	5e-05	0.00019042200000000001	yes	Class II aminoacyl-tRNA and biotin synthetases superfamily protein
70	XLOC_000445	Manes.01G081600	Chromosome01:20741569-20742776	Leaf	Fibrous_Root	OK	0.19508499999999998	718.807	11.8473	9.56403	0.0064	0.0155696	yes	tonoplast intrinsic protein 2;3
71	XLOC_000452	Manes.01G082900	Chromosome01:20832530-20837684	Leaf	Fibrous_Root	OK	1.99764	0.47239	-2.0802400000000003	-0.792862	0.01405	0.0311077	yes	Exostosin family protein
72	XLOC_000458	Manes.01G085400	Chromosome01:21071494-21072839	Leaf	Fibrous_Root	OK	2.38435	25.8769	3.44	5.8926300000000005	5e-05	0.00019042200000000001	yes	ethylene responsive element binding factor 1
73	XLOC_000460	Manes.01G086100	Chromosome01:21132245-21133971	Leaf	Fibrous_Root	OK	0.5278390000000001	3.4056300000000004	2.68975	3.4630199999999998	5e-05	0.00019042200000000001	yes	alpha/beta-Hydrolases superfamily protein
74	XLOC_000465	Manes.01G087000	Chromosome01:21177908-21179225	Leaf	Fibrous_Root	OK	213.21200000000002	18.916	-3.4946099999999998	-8.78678	5e-05	0.00019042200000000001	yes	Ribosomal protein L19 family protein
75	XLOC_000473	Manes.01G088500	Chromosome01:21286827-21288490	Leaf	Fibrous_Root	OK	52.2985	4.354769999999999	-3.5861	-6.8829899999999995	5e-05	0.00019042200000000001	yes	Chlorophyll A-B binding family protein
76	XLOC_000477	Manes.01G089200	Chromosome01:21411033-21417676	Leaf	Fibrous_Root	OK	0.45712299999999995	5.3053	3.5367800000000003	3.7768300000000004	5e-05	0.00019042200000000001	yes	Galactose mutarotase-like superfamily protein
77	XLOC_000484	Manes.01G090600	Chromosome01:21494047-21494938	Leaf	Fibrous_Root	OK	0.0	2.64055	inf		5e-05	0.00019042200000000001	yes	CTC-interacting domain 11
78	XLOC_000485	Manes.01G090700	Chromosome01:21500060-21501502	Leaf	Fibrous_Root	OK	21.8152	0.696394	-4.96929	-6.54945	5e-05	0.00019042200000000001	yes	myb domain protein 30
79	XLOC_000488	Manes.01G091100	Chromosome01:21572774-21573985	Leaf	Fibrous_Root	OK	1.57291	14.9746	3.2510000000000003	4.15247	5e-05	0.00019042200000000001	yes	GAST1 protein homolog 4
80	XLOC_000495	Manes.01G092300	Chromosome01:21673800-21674932	Leaf	Fibrous_Root	OK	1.22896	12.1969	3.3110000000000004	4.69214	5e-05	0.00019042200000000001	yes	Calcium-binding EF-hand family protein
81	XLOC_000501	Manes.01G093200	Chromosome01:21736204-21737995	Leaf	Fibrous_Root	OK	0.5046189999999999	2.10819	2.0627400000000002	2.2715799999999997	0.0013	0.00375951	yes	NAC domain containing protein 80
82	XLOC_000502	Manes.01G093300	Chromosome01:21749050-21751358	Leaf	Fibrous_Root	OK	11.3088	0.41780900000000004	-4.75845	-5.90984	5e-05	0.00019042200000000001	yes	myb domain protein 16
83	XLOC_000507	Manes.01G093800	Chromosome01:21797714-21871034	Leaf	Fibrous_Root	OK	0.48791	114.258	7.871460000000001	2.48425	0.00055	0.00173126	yes	HXXXD-type acyl-transferase family protein
84	XLOC_000510	Manes.01G094600	Chromosome01:21900746-21901889	Leaf	Fibrous_Root	OK	37.5773	1.92944	-4.2836099999999995	-6.200419999999999	5e-05	0.00019042200000000001	yes	SPIRAL1-like2
85	XLOC_000512	Manes.01G094800	Chromosome01:21908931-21912106	Leaf	Fibrous_Root	OK	0.8960459999999999	5.1841800000000005	2.53247	4.41961	5e-05	0.00019042200000000001	yes	Malectin/receptor-like protein kinase family protein
86	XLOC_000537	Manes.01G098600	Chromosome01:22264651-22270955	Leaf	Fibrous_Root	OK	51.7349	8.06024	-2.68224	-7.266769999999999	5e-05	0.00019042200000000001	yes	casein lytic proteinase B3
87	XLOC_000541	Manes.01G099300	Chromosome01:22315977-22320382	Leaf	Fibrous_Root	OK	1.48983	0.364845	-2.02979	-2.3656200000000003	0.0002	0.000689742	yes	Cyclic nucleotide-regulated ion channel family protein
88	XLOC_000545	Manes.01G100000	Chromosome01:22362992-22364511	Leaf	Fibrous_Root	OK	3.26323	29.0615	3.1547400000000003	5.41832	5e-05	0.00019042200000000001	yes	early nodulin-like protein 17
89	XLOC_000554	Manes.01G101600	Chromosome01:22436762-22441341	Leaf	Fibrous_Root	OK	1.3276700000000001	8.08815	2.60691	4.91397	5e-05	0.00019042200000000001	yes	EXS (ERD1/XPR1/SYG1) family protein
90	XLOC_000557	Manes.01G102000	Chromosome01:22447140-22495732	Leaf	Fibrous_Root	OK	309.346	59.1989	-2.38558	-3.5982800000000004	5e-05	0.00019042200000000001	yes	ralf-like 27
91	XLOC_000560	Manes.01G102300	Chromosome01:22447140-22495732	Leaf	Fibrous_Root	OK	99.1055	14.9064	-2.73303	-2.04169	0.0009	0.00270102	yes	ralf-like 27
92	XLOC_000562	Manes.01G102500	Chromosome01:22447140-22495732	Leaf	Fibrous_Root	OK	11.1814	2.05455	-2.44421	-1.89537	0.0022	0.00602285	yes	Malectin/receptor-like protein kinase family protein
93	XLOC_000564	Manes.01G102800	Chromosome01:22514593-22518864	Leaf	Fibrous_Root	OK	6.713889999999999	0.445655	-3.91315	-5.60235	5e-05	0.00019042200000000001	yes	brassinosteroid-6-oxidase 2
94	XLOC_000565	Manes.01G102900	Chromosome01:22520538-22522823	Leaf	Fibrous_Root	OK	0.113575	29.311999999999998	8.01171	6.28064	0.01455	0.0320786	yes	reversibly glycosylated polypeptide 1
95	XLOC_000566	Manes.01G103100	Chromosome01:22545114-22546699	Leaf	Fibrous_Root	OK	1.6413	0.0	-inf		5e-05	0.00019042200000000001	yes	K-box region and MADS-box transcription factor family protein
96	XLOC_000574	Manes.01G104100	Chromosome01:22642107-22645888	Leaf	Fibrous_Root	OK	0.6028279999999999	6.28605	3.38234	4.91832	5e-05	0.00019042200000000001	yes	O-fucosyltransferase family protein
97	XLOC_000581	Manes.01G105400	Chromosome01:22775733-22776609	Leaf	Fibrous_Root	OK	0.353584	3.8729	3.45329	3.07606	0.0017	0.00478344	yes	basic leucine-zipper 42
98	XLOC_000598	Manes.01G108300	Chromosome01:22980219-23001896	Leaf	Fibrous_Root	OK	77.8441	3.14968	-4.62731	-4.2287099999999995	5e-05	0.00019042200000000001	yes	PTHR24619,PTHR24619:SF141
99	XLOC_000605	Manes.01G109800	Chromosome01:23116772-23119008	Leaf	Fibrous_Root	OK	0.0	4.22216	inf		5e-05	0.00019042200000000001	yes	cytochrome P450, family 735, subfamily A, polypeptide 1
100	XLOC_000613	Manes.01G113000	Chromosome01:23339217-23341749	Leaf	Fibrous_Root	OK	0.0	1.01699	inf		5e-05	0.00019042200000000001	yes	Leucine-rich repeat protein kinase family protein
101	XLOC_000616	Manes.01G113300	Chromosome01:23354142-23356151	Leaf	Fibrous_Root	OK	1.92895	0.45386800000000005	-2.08747	-1.7204700000000002	0.00335	0.00876363	yes	nuclear factor Y, subunit C1
102	XLOC_000626	Manes.01G115400	Chromosome01:23483396-23484731	Leaf	Fibrous_Root	OK	0.0	2.13638	inf		5e-05	0.00019042200000000001	yes	myb domain protein 4
103	XLOC_000627	Manes.01G115500	Chromosome01:23492002-23493936	Leaf	Fibrous_Root	OK	2.07685	12.1988	2.55428	3.9642199999999996	5e-05	0.00019042200000000001	yes	plastid movement impaired 2
104	XLOC_000628	Manes.01G115700	Chromosome01:23502774-23504742	Leaf	Fibrous_Root	OK	3.9678699999999996	0.777777	-2.35093	-2.4569099999999997	0.00075	0.00229123	yes	NAD(P)-binding Rossmann-fold superfamily protein
105	XLOC_000634	Manes.01G116700	Chromosome01:23602028-23606218	Leaf	Fibrous_Root	OK	599.424	21.5531	-4.79761	-10.9868	5e-05	0.00019042200000000001	yes	calmodulin like 23
106	XLOC_000636	Manes.01G117300	Chromosome01:23648542-23653426	Leaf	Fibrous_Root	OK	138.388	10.4182	-3.7315400000000003	-8.72872	5e-05	0.00019042200000000001	yes	dehydroascorbate reductase 1
107	XLOC_000637	Manes.01G117600	Chromosome01:23671048-23676591	Leaf	Fibrous_Root	OK	6.72629	32.3896	2.26764	4.53677	5e-05	0.00019042200000000001	yes	DNA-binding storekeeper protein-related transcriptional regulator
108	XLOC_000638	Manes.01G117900	Chromosome01:23678380-23687925	Leaf	Fibrous_Root	OK	42.195	8.58437	-2.2972900000000003	-5.42931	5e-05	0.00019042200000000001	yes	senescence-associated family protein
109	XLOC_000646	Manes.01G119500	Chromosome01:23744002-24018772	Leaf	Fibrous_Root	OK	32.5648	1797.25	5.78634	2.2542299999999997	0.00065	0.00201381	yes	glutamine synthase clone R1
110	XLOC_000653	Manes.01G120500	Chromosome01:23744002-24018772	Leaf	Fibrous_Root	OK	37.9951	0.2533	-7.22882	-0.132481	0.0073	0.017490099999999998	yes	UDP-Glycosyltransferase superfamily protein
111	XLOC_000654	Manes.01G120800	Chromosome01:23744002-24018772	Leaf	Fibrous_Root	OK	3.5842400000000003	0.452275	-2.9864	-0.0809367	0.0235	0.048756400000000005	yes	STELAR K+ outward rectifier
112	XLOC_000657	Manes.01G121600	Chromosome01:23744002-24018772	Leaf	Fibrous_Root	OK	2.11612	0.0	-inf		0.001	0.00296874	yes	nonsense-mediated mRNA decay NMD3 family protein
113	XLOC_000668	Manes.01G123300	Chromosome01:24083659-24084817	Leaf	Fibrous_Root	OK	0.153293	5.7712699999999995	5.23453	4.1292800000000005	0.0135	0.0300394	yes	glutathione S-transferase TAU 19
114	XLOC_000670	Manes.01G123500	Chromosome01:24105041-24111159	Leaf	Fibrous_Root	OK	0.22152399999999997	3.5142	3.98766	4.673690000000001	5e-05	0.00019042200000000001	yes	Regulator of chromosome condensation (RCC1) family with FYVE zinc finger domain
115	XLOC_000681	Manes.01G125900	Chromosome01:24293399-24294460	Leaf	Fibrous_Root	OK	0.0	16.5894	inf		5e-05	0.00019042200000000001	yes	NDR1/HIN1-like 25
116	XLOC_000694	Manes.01G128300	Chromosome01:24423775-24425480	Leaf	Fibrous_Root	OK	94.1301	0.598564	-7.29701	-8.776860000000001	5e-05	0.00019042200000000001	yes	protodermal factor 1
117	XLOC_000710	Manes.01G130400	Chromosome01:24578056-24580809	Leaf	Fibrous_Root	OK	0.252651	1.30435	2.3681099999999997	1.96701	0.00395	0.0101491	yes	alpha/beta-Hydrolases superfamily protein
118	XLOC_000712	Manes.01G130600	Chromosome01:24587506-24589507	Leaf	Fibrous_Root	OK	1.6409099999999999	6.642289999999999	2.0171799999999998	3.1786	5e-05	0.00019042200000000001	yes	Cytochrome b561/ferric reductase transmembrane protein family
119	XLOC_000725	Manes.01G133200	Chromosome01:24816299-24824013	Leaf	Fibrous_Root	OK	258.737	6.06755	-5.41423	-10.2634	5e-05	0.00019042200000000001	yes	ATP synthase protein I -related
120	XLOC_000726	Manes.01G133400	Chromosome01:24824539-24828456	Leaf	Fibrous_Root	OK	3.84835	0.582983	-2.7227200000000003	-3.8401	5e-05	0.00019042200000000001	yes	tetratricopetide-repeat thioredoxin-like 3
121	XLOC_000735	Manes.01G134500	Chromosome01:24946009-24950135	Leaf	Fibrous_Root	OK	7.91995	0.152361	-5.69993	-4.75526	5e-05	0.00019042200000000001	yes	Sulfite exporter TauE/SafE family protein
122	XLOC_000736	Manes.01G134600	Chromosome01:24951039-24959800	Leaf	Fibrous_Root	OK	0.598879	10.2219	4.09326	6.26276	5e-05	0.00019042200000000001	yes	chromatin remodeling 1
123	XLOC_000743	Manes.01G135400	Chromosome01:25016457-25021730	Leaf	Fibrous_Root	OK	7.51155	1.44654	-2.3765	-1.33378	0.00425	0.010829700000000001	yes	Vacuolar sorting protein 39
124	XLOC_000750	Manes.01G137500	Chromosome01:25133448-25137533	Leaf	Fibrous_Root	OK	127.69	5.9711099999999995	-4.4185	-8.47759	5e-05	0.00019042200000000001	yes	pyrophosphorylase 4
125	XLOC_000754	Manes.01G138100	Chromosome01:25172908-25175253	Leaf	Fibrous_Root	OK	5.14067	31.5823	2.6190900000000004	5.73757	5e-05	0.00019042200000000001	yes	Glycosyl hydrolase superfamily protein
126	XLOC_000758	Manes.01G138900	Chromosome01:25257965-25259725	Leaf	Fibrous_Root	OK	0.328596	5.64259	4.10197	4.66641	5e-05	0.00019042200000000001	yes	cytochrome BC1 synthesis
127	XLOC_000768	Manes.01G140100	Chromosome01:25330932-25332552	Leaf	Fibrous_Root	OK	0.0	2.96659	inf		5e-05	0.00019042200000000001	yes	Peroxidase superfamily protein
128	XLOC_000778	Manes.01G141500	Chromosome01:25445379-25457069	Leaf	Fibrous_Root	OK	0.20721900000000001	3.4856800000000003	4.07221	2.85907	5e-05	0.00019042200000000001	yes	Lateral root primordium (LRP) protein-related
129	XLOC_000781	Manes.01G142100	Chromosome01:25475453-25477096	Leaf	Fibrous_Root	OK	17.715999999999998	4.012630000000001	-2.14244	-4.53678	5e-05	0.00019042200000000001	yes	Leucine-rich repeat (LRR) family protein
130	XLOC_000782	Manes.01G142200	Chromosome01:25478102-25480215	Leaf	Fibrous_Root	OK	2.69709	0.359365	-2.90788	-3.19541	0.0001	0.000364096	yes	Leucine-rich repeat receptor-like protein kinase family protein
131	XLOC_000783	Manes.01G142400	Chromosome01:25492490-25494650	Leaf	Fibrous_Root	OK	0.0	5.083069999999999	inf		5e-05	0.00019042200000000001	yes	ferulic acid 5-hydroxylase 1
132	XLOC_000785	Manes.01G143000	Chromosome01:25550200-25552523	Leaf	Fibrous_Root	OK	75.2487	0.25959099999999996	-8.17929	-2.83135	0.00075	0.00229123	yes	fructose-bisphosphate aldolase 2
133	XLOC_000786	Manes.01G143500	Chromosome01:25578353-25579610	Leaf	Fibrous_Root	OK	42.8339	3.4067	-3.6523	-5.7599	5e-05	0.00019042200000000001	yes	Lactoylglutathione lyase / glyoxalase I family protein
134	XLOC_000807	Manes.01G146600	Chromosome01:25826474-25829017	Leaf	Fibrous_Root	OK	899.926	0.322738	-11.4452	-7.71572	5e-05	0.00019042200000000001	yes	ferredoxin-NADP(+)-oxidoreductase 2
135	XLOC_000808	Manes.01G146700	Chromosome01:25829415-25835179	Leaf	Fibrous_Root	OK	17.0378	95.4039	2.4853099999999997	6.47654	5e-05	0.00019042200000000001	yes	cold shock domain protein 1
136	XLOC_000819	Manes.01G149000	Chromosome01:25979292-25981696	Leaf	Fibrous_Root	OK	8.86552	0.20852600000000002	-5.40991	-4.34342	0.0002	0.000689742	yes	GDSL-like Lipase/Acylhydrolase superfamily protein
137	XLOC_000833	Manes.01G151700	Chromosome01:26136005-26146056	Leaf	Fibrous_Root	OK	2.76137	14.3126	2.3738200000000003	5.000769999999999	5e-05	0.00019042200000000001	yes	ACT-like protein tyrosine kinase family protein
138	XLOC_000834	Manes.01G152000	Chromosome01:26150770-26156090	Leaf	Fibrous_Root	OK	24.3884	5.16714	-2.2387599999999996	-4.89255	5e-05	0.00019042200000000001	yes	NAD(P)H dehydrogenase (quinone)s
139	XLOC_000842	Manes.01G154400	Chromosome01:26264752-26276794	Leaf	Fibrous_Root	OK	21.6763	0.12046300000000001	-7.491389999999999	-0.873605	0.00395	0.0101491	yes	catalase 2
140	XLOC_000853	Manes.01G156700	Chromosome01:26433612-26436851	Leaf	Fibrous_Root	OK	0.0	1.17356	inf		5e-05	0.00019042200000000001	yes	Seven transmembrane MLO family protein
141	XLOC_000855	Manes.01G156900	Chromosome01:26445824-26452249	Leaf	Fibrous_Root	OK	3.5360699999999996	26.0044	2.87854	2.73532	0.00025	0.00084586	yes	RING/U-box superfamily protein
142	XLOC_000857	Manes.01G157500	Chromosome01:26488376-26491619	Leaf	Fibrous_Root	OK	0.22143400000000002	3.81492	4.10671	4.53914	5e-05	0.00019042200000000001	yes	hydroxy methylglutaryl CoA reductase 1
143	XLOC_000875	Manes.01G160900	Chromosome01:26775255-26778070	Leaf	Fibrous_Root	OK	1.9660099999999998	0.289431	-2.76398	-3.47853	5e-05	0.00019042200000000001	yes	CRINKLY4 related 3
144	XLOC_000878	Manes.01G161800	Chromosome01:26822118-26832514	Leaf	Fibrous_Root	OK	9.93154	1.72157	-2.52829	-4.022469999999999	5e-05	0.00019042200000000001	yes	cation exchanger 3
145	XLOC_000885	Manes.01G163200	Chromosome01:26910834-26914626	Leaf	Fibrous_Root	OK	60.23	2.80543	-4.42419	-9.2831	5e-05	0.00019042200000000001	yes	Tetratricopeptide repeat (TPR)-like superfamily protein
146	XLOC_000888	Manes.01G164100	Chromosome01:26940214-26946542	Leaf	Fibrous_Root	OK	291.772	7.68625	-5.24642	-7.021380000000001	5e-05	0.00019042200000000001	yes	ribosomal protein L4
147	XLOC_000895	Manes.01G165400	Chromosome01:27068665-27072393	Leaf	Fibrous_Root	OK	2.75243	0.5213479999999999	-2.4003900000000002	-3.21838	5e-05	0.00019042200000000001	yes	Plant protein of unknown function (DUF641)
148	XLOC_000921	Manes.01G170600	Chromosome01:27409872-27412804	Leaf	Fibrous_Root	OK	0.149472	4.86076	5.02324	4.61378	5e-05	0.00019042200000000001	yes	laccase 2
149	XLOC_000922	Manes.01G170900	Chromosome01:27425157-27430250	Leaf	Fibrous_Root	OK	164.88299999999998	0.648359	-7.99043	-9.99606	5e-05	0.00019042200000000001	yes	cytochrome P450, family 707, subfamily A, polypeptide 2
150	XLOC_000933	Manes.01G173700	Chromosome01:27608861-27611332	Leaf	Fibrous_Root	OK	3.90191	21.4931	2.46162	5.1742300000000006	5e-05	0.00019042200000000001	yes	O-Glycosyl hydrolases family 17 protein
151	XLOC_000940	Manes.01G175600	Chromosome01:27754470-27759053	Leaf	Fibrous_Root	OK	6177.99	2.1564900000000002	-11.4842	-10.5919	5e-05	0.00019042200000000001	yes	photosystem II light harvesting complex gene 2.1
152	XLOC_000949	Manes.01G177400	Chromosome01:27833408-27849987	Leaf	Fibrous_Root	OK	168.168	25.2547	-2.73528	-3.8538	5e-05	0.00019042200000000001	yes	3-phosphoinositide-dependent protein kinase-1, putative
153	XLOC_000983	Manes.01G183100	Chromosome01:28210850-28215283	Leaf	Fibrous_Root	OK	0.24430100000000002	1.49363	2.6120900000000002	2.19551	0.0114	0.0259083	yes	Calcium-binding EF-hand family protein
154	XLOC_002360	Manes.01G183100	Chromosome01:28210850-28215283	Leaf	Fibrous_Root	OK	0.7480100000000001	7.58172	3.3414	2.44165	5e-05	0.00019042200000000001	yes	Calcium-binding EF-hand family protein
155	XLOC_000988	Manes.01G183800	Chromosome01:28262365-28265695	Leaf	Fibrous_Root	OK	16.8739	4.07152	-2.05115	-4.08931	5e-05	0.00019042200000000001	yes	IQ-domain 21
156	XLOC_001007	Manes.01G186300	Chromosome01:28414506-28416583	Leaf	Fibrous_Root	OK	7.636889999999999	0.284565	-4.74616	-5.58611	5e-05	0.00019042200000000001	yes	phytochrome kinase substrate 1
157	XLOC_001014	Manes.01G187700	Chromosome01:28508880-28510186	Leaf	Fibrous_Root	OK	37.1019	2.45954	-3.9150300000000002	-5.7771300000000005	5e-05	0.00019042200000000001	yes	basic helix-loop-helix (bHLH) DNA-binding family protein
158	XLOC_001018	Manes.01G188000	Chromosome01:28544685-28554424	Leaf	Fibrous_Root	OK	0.197123	1.39477	2.82285	1.37202	0.01975	0.0419073	yes	myb domain protein 88
159	XLOC_001025	Manes.01G189000	Chromosome01:28596046-28599572	Leaf	Fibrous_Root	OK	0.0	36.4514	inf		5e-05	0.00019042200000000001	yes	WRKY DNA-binding protein 72
160	XLOC_001028	Manes.01G189400	Chromosome01:28613190-28618123	Leaf	Fibrous_Root	OK	27.7578	0.427733	-6.02004	-5.847090000000001	5e-05	0.00019042200000000001	yes	zinc knuckle (CCHC-type) family protein
161	XLOC_001042	Manes.01G192300	Chromosome01:28797516-28802547	Leaf	Fibrous_Root	OK	5.64344	0.8842059999999999	-2.6741200000000003	-2.28246	0.00305	0.00806186	yes	Tetratricopeptide repeat (TPR)-like superfamily protein
162	XLOC_001049	Manes.01G193500	Chromosome01:28871558-28888122	Leaf	Fibrous_Root	OK	2.19116	9.56691	2.12636	3.26782	5e-05	0.00019042200000000001	yes	aminophospholipid ATPase 3
163	XLOC_001050	Manes.01G193600	Chromosome01:28890894-28892773	Leaf	Fibrous_Root	OK	2.31874	0.26750999999999997	-3.11568	-2.75581	0.0006	0.00187318	yes	CLAVATA3/ESR-RELATED 26
164	XLOC_001066	Manes.01G196000	Chromosome01:29046271-29051090	Leaf	Fibrous_Root	OK	0.138186	6.981889999999999	5.658930000000001	4.695930000000001	5e-05	0.00019042200000000001	yes	C2H2 and C2HC zinc fingers superfamily protein
165	XLOC_001075	Manes.01G197400	Chromosome01:29156934-29159207	Leaf	Fibrous_Root	OK	34.7609	0.22464499999999998	-7.27367	-6.88064	5e-05	0.00019042200000000001	yes	TRICHOME BIREFRINGENCE-LIKE 27
166	XLOC_001076	Manes.01G197500	Chromosome01:29160307-29167539	Leaf	Fibrous_Root	OK	49.0519	6.532769999999999	-2.9085400000000003	-6.5462	5e-05	0.00019042200000000001	yes	Acyl-CoA N-acyltransferases (NAT) superfamily protein
167	XLOC_001092	Manes.01G201700	Chromosome01:29462048-29463453	Leaf	Fibrous_Root	OK	14.5333	1.7750700000000001	-3.03342	-4.71649	5e-05	0.00019042200000000001	yes	AUX/IAA transcriptional regulator family protein
168	XLOC_001095	Manes.01G202200	Chromosome01:29489917-29501832	Leaf	Fibrous_Root	OK	4.84826	21.4526	2.14561	3.86381	5e-05	0.00019042200000000001	yes	bZIP transcription factor family protein
169	XLOC_001098	Manes.01G203300	Chromosome01:29582885-29586228	Leaf	Fibrous_Root	OK	105.18	7.86773	-3.74076	-8.89311	5e-05	0.00019042200000000001	yes	S-adenosyl-L-methionine-dependent methyltransferases superfamily protein
170	XLOC_001108	Manes.01G205700	Chromosome01:29829707-29833273	Leaf	Fibrous_Root	OK	0.0	34.5463	inf		5e-05	0.00019042200000000001	yes	Bifunctional inhibitor/lipid-transfer protein/seed storage 2S albumin superfamily protein
171	XLOC_001111	Manes.01G206000	Chromosome01:29845391-29847675	Leaf	Fibrous_Root	OK	3.99983	100.325	4.6486	9.83918	5e-05	0.00019042200000000001	yes	Protein of unknown function (DUF581)
172	XLOC_001121	Manes.01G207500	Chromosome01:29935431-29939205	Leaf	Fibrous_Root	OK	47.1115	8.18712	-2.52465	-6.29476	5e-05	0.00019042200000000001	yes	GTP-binding family protein
173	XLOC_001128	Manes.01G208500	Chromosome01:30004982-30007488	Leaf	Fibrous_Root	OK	0.0	1.87752	inf		5e-05	0.00019042200000000001	yes	aluminum-activated, malate transporter 12
174	XLOC_001136	Manes.01G211000	Chromosome01:30161679-30168823	Leaf	Fibrous_Root	OK	2.68903	24.2562	3.1732	6.854260000000001	5e-05	0.00019042200000000001	yes	oxidoreductase, 2OG-Fe(II) oxygenase family protein
175	XLOC_001138	Manes.01G211500	Chromosome01:30190674-30192913	Leaf	Fibrous_Root	OK	0.0986432	1.61516	4.03331	3.08961	0.00925	0.021560299999999998	yes	DNAse I-like superfamily protein
176	XLOC_001141	Manes.01G211800	Chromosome01:30210028-30212922	Leaf	Fibrous_Root	OK	28.0988	1.0993	-4.67585	-7.51548	5e-05	0.00019042200000000001	yes	Protein kinase family protein
177	XLOC_001151	Manes.01G213200	Chromosome01:30308885-30310624	Leaf	Fibrous_Root	OK	0.7207680000000001	5.03026	2.80303	3.62981	5e-05	0.00019042200000000001	yes	CDC68-related
178	XLOC_001153	Manes.01G213700	Chromosome01:30323119-30332619	Leaf	Fibrous_Root	OK	36.203	5.225619999999999	-2.79244	-6.84523	5e-05	0.00019042200000000001	yes	DEGP protease 2
179	XLOC_001158	Manes.01G215100	Chromosome01:30426231-30427641	Leaf	Fibrous_Root	OK	4.31634	0.20913600000000002	-4.367290000000001	-3.9779699999999996	0.0004	0.00129699	yes	Thioredoxin superfamily protein
180	XLOC_001160	Manes.01G215500	Chromosome01:30444086-30451169	Leaf	Fibrous_Root	OK	114.072	5.76958	-4.30534	-8.1053	5e-05	0.00019042200000000001	yes	Peptide chain release factor 1
181	XLOC_001162	Manes.01G215700	Chromosome01:30466803-30467912	Leaf	Fibrous_Root	OK	0.21574899999999997	2.10582	3.28695	2.56002	0.008	0.018966	yes	nuclear factor Y, subunit B5
182	XLOC_001171	Manes.01G216900	Chromosome01:30535357-30546753	Leaf	Fibrous_Root	OK	51.6496	7.851	-2.71781	-5.29354	5e-05	0.00019042200000000001	yes	tetratricopeptide repeat (TPR)-containing protein
183	XLOC_001172	Manes.01G217000	Chromosome01:30547738-30548222	Leaf	Fibrous_Root	OK	1.57895	70.2008	5.47445	6.61185	5e-05	0.00019042200000000001	yes	ralf-like 33
184	XLOC_001181	Manes.01G219000	Chromosome01:30716812-30720915	Leaf	Fibrous_Root	OK	7.98348	59.6377	2.9011299999999998	6.51093	5e-05	0.00019042200000000001	yes	NAD(P)-binding Rossmann-fold superfamily protein
185	XLOC_001188	Manes.01G220400	Chromosome01:30791222-30792009	Leaf	Fibrous_Root	OK	210.77700000000002	28.6373	-2.87975	-6.53918	5e-05	0.00019042200000000001	yes	senescence-associated gene 21
186	XLOC_001197	Manes.01G222100	Chromosome01:30866418-30881363	Leaf	Fibrous_Root	OK	118.31299999999999	11.2734	-3.39161	-5.8909199999999995	5e-05	0.00019042200000000001	yes	RELA/SPOT homolog 1
187	XLOC_001198	Manes.01G222600	Chromosome01:30888754-30890227	Leaf	Fibrous_Root	OK	8.1456	67.41199999999999	3.04891	7.292269999999999	5e-05	0.00019042200000000001	yes	Integrase-type DNA-binding superfamily protein
188	XLOC_001203	Manes.01G223600	Chromosome01:30945391-30946881	Leaf	Fibrous_Root	OK	12.5656	61.486999999999995	2.2908	5.88259	5e-05	0.00019042200000000001	yes	cytidine deaminase 1
189	XLOC_001205	Manes.01G225000	Chromosome01:30986369-31023939	Leaf	Fibrous_Root	OK	25.2522	0.6722239999999999	-5.231319999999999	-4.22092	5e-05	0.00019042200000000001	yes	Pyridoxal phosphate (PLP)-dependent transferases superfamily protein
190	XLOC_001210	Manes.01G225400	Chromosome01:31035037-31035890	Leaf	Fibrous_Root	OK	0.523612	20.1316	5.264819999999999	5.7392	5e-05	0.00019042200000000001	yes	Protein of unknown function (DUF3511)
191	XLOC_001225	Manes.01G228100	Chromosome01:31260401-31262021	Leaf	Fibrous_Root	OK	0.0	17.5235	inf		5e-05	0.00019042200000000001	yes	Calcium-dependent phosphotriesterase superfamily protein
192	XLOC_001232	Manes.01G229400	Chromosome01:31343822-31347808	Leaf	Fibrous_Root	OK	60.6615	14.7995	-2.03523	-5.58826	5e-05	0.00019042200000000001	yes	genomes uncoupled 1
193	XLOC_001233	Manes.01G229800	Chromosome01:31370000-31373644	Leaf	Fibrous_Root	OK	9.49558	0.666669	-3.83221	-6.47306	5e-05	0.00019042200000000001	yes	stachyose synthase
194	XLOC_001234	Manes.01G229900	Chromosome01:31378361-31378730	Leaf	Fibrous_Root	OK	0.0	1.24255	inf		0.00105	0.00310204	yes	sequence-specific DNA binding transcription factors;transcription regulators
195	XLOC_001235	Manes.01G230000	Chromosome01:31385909-31387812	Leaf	Fibrous_Root	OK	0.5666800000000001	24.5782	5.4387	6.91639	5e-05	0.00019042200000000001	yes	WRKY DNA-binding protein 23
196	XLOC_001244	Manes.01G232000	Chromosome01:31511866-31518360	Leaf	Fibrous_Root	OK	1.58484	45.6545	4.84835	10.6078	5e-05	0.00019042200000000001	yes	HCO3- transporter family
197	XLOC_002608	Manes.01G232000	Chromosome01:31511866-31518360	Leaf	Fibrous_Root	OK	0.20323	7.6814100000000005	5.24019	1.9687700000000001	0.00895	0.0209477	yes	HCO3- transporter family
198	XLOC_001246	Manes.01G232700	Chromosome01:31548359-31549520	Leaf	Fibrous_Root	OK	0.0	6.4053	inf		5e-05	0.00019042200000000001	yes	NAD(P)-binding Rossmann-fold superfamily protein
199	XLOC_001248	Manes.01G233000	Chromosome01:31559792-31562443	Leaf	Fibrous_Root	OK	2.17446	13.9399	2.6804900000000003	5.63258	5e-05	0.00019042200000000001	yes	tolB protein-related
200	XLOC_001253	Manes.01G234000	Chromosome01:31619850-31623536	Leaf	Fibrous_Root	OK	28.1377	5.96408	-2.23813	-2.70927	5e-05	0.00019042200000000001	yes	RAD-like 6
201	XLOC_002620	Manes.01G234000	Chromosome01:31619850-31623536	Leaf	Fibrous_Root	OK	48.048	8.2368	-2.54432	-2.44121	0.0016	0.00452929	yes	RAD-like 6
202	XLOC_001254	Manes.01G234300	Chromosome01:31637554-31639540	Leaf	Fibrous_Root	OK	0.73418	6.46672	3.13883	4.26831	5e-05	0.00019042200000000001	yes	HXXXD-type acyl-transferase family protein
203	XLOC_001255	Manes.01G234400	Chromosome01:31641588-31658556	Leaf	Fibrous_Root	OK	3.50201	37.5118	3.42109	6.815989999999999	5e-05	0.00019042200000000001	yes	P-glycoprotein 11
204	XLOC_001263	Manes.01G235800	Chromosome01:31731148-31733354	Leaf	Fibrous_Root	OK	0.288206	2.6280200000000002	3.1888	3.46544	0.00015	0.00052955	yes	myb domain protein 55
205	XLOC_001266	Manes.01G236200	Chromosome01:31750649-31754423	Leaf	Fibrous_Root	OK	47.9584	5.00013	-3.26174	-6.86423	5e-05	0.00019042200000000001	yes	Polyketide cyclase / dehydrase and lipid transport protein
206	XLOC_001268	Manes.01G236500	Chromosome01:31767607-31768604	Leaf	Fibrous_Root	OK	10.3402	49.5207	2.25977	4.86664	5e-05	0.00019042200000000001	yes	germin-like protein 10
207	XLOC_001269	Manes.01G237000	Chromosome01:31803578-31812101	Leaf	Fibrous_Root	OK	50.1426	1.21309	-5.369269999999999	-8.30665	5e-05	0.00019042200000000001	yes	Protein of unknown function (DUF3754)
208	XLOC_001277	Manes.01G238000	Chromosome01:31862205-31866255	Leaf	Fibrous_Root	OK	7.51346	0.34179899999999996	-4.45826	-4.81588	5e-05	0.00019042200000000001	yes	Calcium-binding endonuclease/exonuclease/phosphatase family
209	XLOC_001299	Manes.01G242300	Chromosome01:32136400-32137767	Leaf	Fibrous_Root	OK	3.25306	16.7682	2.36586	4.23533	5e-05	0.00019042200000000001	yes	homeobox 7
210	XLOC_001302	Manes.01G242800	Chromosome01:32181517-32194127	Leaf	Fibrous_Root	OK	9.33468	1.7716	-2.39755	-1.94687	0.01325	0.029555500000000002	yes	P-loop containing nucleoside triphosphate hydrolases superfamily protein
211	XLOC_001314	Manes.01G245100	Chromosome01:32315986-32317145	Leaf	Fibrous_Root	OK	1.80482	0.0	-inf		5e-05	0.00019042200000000001	yes	RING/U-box superfamily protein
212	XLOC_001324	Manes.01G246500	Chromosome01:32411297-32415461	Leaf	Fibrous_Root	OK	0.200153	3.10027	3.9532199999999995	3.1577900000000003	0.00075	0.00229123	yes	Cytochrome b561/ferric reductase transmembrane with DOMON related domain
213	XLOC_001330	Manes.01G247500	Chromosome01:32506054-32514650	Leaf	Fibrous_Root	OK	356.65	15.1157	-4.56039	-7.94681	5e-05	0.00019042200000000001	yes	Rhodanese/Cell cycle control phosphatase superfamily protein
214	XLOC_001331	Manes.01G247600	Chromosome01:32515301-32516428	Leaf	Fibrous_Root	OK	8.691189999999999	0.828866	-3.39034	-3.53775	5e-05	0.00019042200000000001	yes	Homeodomain-like superfamily protein
215	XLOC_001335	Manes.01G248600	Chromosome01:32596298-32604916	Leaf	Fibrous_Root	OK	78.3224	9.58548	-3.0305	-6.5801300000000005	5e-05	0.00019042200000000001	yes	SPA (suppressor of phyA-105) protein family
216	XLOC_001336	Manes.01G248800	Chromosome01:32605089-32607839	Leaf	Fibrous_Root	OK	1.47481	0.150314	-3.29448	-2.01274	0.00135	0.00388876	yes	Protein kinase family protein
217	XLOC_001347	Manes.01G251400	Chromosome01:32754565-32756904	Leaf	Fibrous_Root	OK	8.191180000000001	1.35746	-2.5931599999999997	-4.0784400000000005	5e-05	0.00019042200000000001	yes	Fatty acid/sphingolipid desaturase
218	XLOC_001356	Manes.01G253200	Chromosome01:32882851-32885432	Leaf	Fibrous_Root	OK	334.26599999999996	22.3542	-3.9023800000000004	-9.91025	5e-05	0.00019042200000000001	yes	Ribosomal L5P family protein
219	XLOC_001383	Manes.01G258800	Chromosome01:33256759-33262157	Leaf	Fibrous_Root	OK	77.3049	0.512508	-7.236839999999999	-9.10651	5e-05	0.00019042200000000001	yes	AT hook motif DNA-binding family protein
220	XLOC_001390	Manes.01G260400	Chromosome01:33386763-33396496	Leaf	Fibrous_Root	OK	29.6975	2.71076	-3.4535699999999996	-5.52681	5e-05	0.00019042200000000001	yes	Pentatricopeptide repeat (PPR) superfamily protein
221	XLOC_001392	Manes.01G260800	Chromosome01:33412683-33413238	Leaf	Fibrous_Root	OK	0.0	1.16809	inf		5e-05	0.00019042200000000001	yes	BON association protein 2
222	XLOC_001398	Manes.01G261900	Chromosome01:33484049-33487276	Leaf	Fibrous_Root	OK	12.2851	0.858192	-3.83946	-2.8142	0.0003	0.000998846	yes	peroxin 11c
223	XLOC_002759	Manes.01G261900	Chromosome01:33484049-33487276	Leaf	Fibrous_Root	OK	268.093	39.9783	-2.7454400000000003	-6.92093	5e-05	0.00019042200000000001	yes	peroxin 11c
224	XLOC_001400	Manes.01G262400	Chromosome01:33515590-33522186	Leaf	Fibrous_Root	OK	45.9518	2.18522	-4.39427	-5.59166	5e-05	0.00019042200000000001	yes	Protein kinase superfamily protein
225	XLOC_001404	Manes.01G263300	Chromosome01:33561356-33563642	Leaf	Fibrous_Root	OK	1.65972	6.9498	2.06604	3.80024	5e-05	0.00019042200000000001	yes	TCP family transcription factor
226	XLOC_001406	Manes.01G263500	Chromosome01:33581726-33590532	Leaf	Fibrous_Root	OK	29.421999999999997	0.284625	-6.6916899999999995	-2.0474799999999997	5e-05	0.00019042200000000001	yes	AGAMOUS-like 20
227	XLOC_001414	Manes.01G265400	Chromosome01:33758324-33761574	Leaf	Fibrous_Root	OK	0.0	1.6972200000000002	inf		5e-05	0.00019042200000000001	yes	LOB domain-containing protein 31
228	XLOC_001426	Manes.01G267200	Chromosome01:33995071-33998775	Leaf	Fibrous_Root	OK	11.5038	0.237252	-5.59954	-6.992380000000001	5e-05	0.00019042200000000001	yes	Subtilisin-like serine endopeptidase family protein
229	XLOC_001427	Manes.01G267400	Chromosome01:34166477-34170796	Leaf	Fibrous_Root	OK	16.2441	2.96798	-2.45237	-5.358230000000001	5e-05	0.00019042200000000001	yes	nitroreductase family protein
230	XLOC_001435	Manes.01G268700	Chromosome01:34238020-34238736	Leaf	Fibrous_Root	OK	373.874	0.377677	-9.95118	-8.599310000000001	0.00285	0.00758872	yes	Bifunctional inhibitor/lipid-transfer protein/seed storage 2S albumin superfamily protein
231	XLOC_001440	Manes.01G270400	Chromosome01:34390908-34393923	Leaf	Fibrous_Root	OK	85.4945	7.9042	-3.43514	-7.37247	5e-05	0.00019042200000000001	yes	Plastid-lipid associated protein PAP / fibrillin family protein
232	XLOC_001456	Manes.01G273400	Chromosome01:34632157-34635687	Leaf	Fibrous_Root	OK	3.16953	14.5017	2.19388	4.2251	5e-05	0.00019042200000000001	yes	peptidyl-prolyl cis-trans isomerases
233	XLOC_001471	Manes.01G001400	Chromosome01:259271-262398	Leaf	Fibrous_Root	OK	25.1286	113.36	2.17352	5.96749	5e-05	0.00019042200000000001	yes	NOD26-like intrinsic protein 5;1
234	XLOC_001484	Manes.01G004500	Chromosome01:825970-835241	Leaf	Fibrous_Root	OK	0.8047350000000001	6.99487	3.11971	5.6797	5e-05	0.00019042200000000001	yes	kinesin-like protein 1
235	XLOC_001488	Manes.01G005600	Chromosome01:989152-1019589	Leaf	Fibrous_Root	OK	18822.9	15.6207	-10.2348	-30.0301	5e-05	0.00019042200000000001	yes	Mitochondrial transcription termination factor family protein
236	XLOC_001493	Manes.01G007000	Chromosome01:1161498-1165080	Leaf	Fibrous_Root	OK	1.172	4.88896	2.0605599999999997	2.6635400000000002	5e-05	0.00019042200000000001	yes	prenylated RAB acceptor 1.G2
237	XLOC_001497	Manes.01G007700	Chromosome01:1310156-1315893	Leaf	Fibrous_Root	OK	2.12954	28.7804	3.7564699999999998	8.96112	5e-05	0.00019042200000000001	yes	BRI1 like
238	XLOC_001507	Manes.01G009700	Chromosome01:1708810-1724268	Leaf	Fibrous_Root	OK	49.1437	9.37313	-2.3904	-5.824990000000001	5e-05	0.00019042200000000001	yes	RAP
239	XLOC_001511	Manes.01G010600	Chromosome01:1884529-1891372	Leaf	Fibrous_Root	OK	1.64864	0.0	-inf		5e-05	0.00019042200000000001	yes	Cytochrome P450 superfamily protein
240	XLOC_001516	Manes.01G011200	Chromosome01:1989478-1991609	Leaf	Fibrous_Root	OK	0.0	4.47586	inf		5e-05	0.00019042200000000001	yes	NAC domain containing protein 58
241	XLOC_001519	Manes.01G011500	Chromosome01:2015239-2017292	Leaf	Fibrous_Root	OK	27839.0	15.6019	-10.8012	-16.9565	5e-05	0.00019042200000000001	yes	Ribulose bisphosphate carboxylase (small chain) family protein
242	XLOC_001524	Manes.01G012000	Chromosome01:2050279-2051841	Leaf	Fibrous_Root	OK	19.6368	0.0	-inf		5e-05	0.00019042200000000001	yes	B-box type zinc finger protein with CCT domain
243	XLOC_001532	Manes.01G014800	Chromosome01:2463779-2464386	Leaf	Fibrous_Root	OK	19.7232	297.629	3.91555	9.09859	5e-05	0.00019042200000000001	yes	Bifunctional inhibitor/lipid-transfer protein/seed storage 2S albumin superfamily protein
244	XLOC_001536	Manes.01G015400	Chromosome01:2497339-2507034	Leaf	Fibrous_Root	OK	5.86351	42.2518	2.84918	3.9467800000000004	5e-05	0.00019042200000000001	yes	UDP-Glycosyltransferase superfamily protein
245	XLOC_001541	Manes.01G016600	Chromosome01:2654107-2674214	Leaf	Fibrous_Root	OK	357.154	48.0507	-2.89392	-7.26598	5e-05	0.00019042200000000001	yes	O-acetylserine (thiol) lyase B
246	XLOC_001548	Manes.01G017800	Chromosome01:2986906-2988631	Leaf	Fibrous_Root	OK	34.1089	8.463410000000001	-2.01084	-4.8531699999999995	5e-05	0.00019042200000000001	yes	UDP-glucosyltransferase 74F2
247	XLOC_001554	Manes.01G019100	Chromosome01:3184922-3193022	Leaf	Fibrous_Root	OK	0.0	1.71195	inf		0.0152	0.033331400000000004	yes	Pectin lyase-like superfamily protein
248	XLOC_001563	Manes.01G022000	Chromosome01:3620703-3621459	Leaf	Fibrous_Root	OK	2.2665599999999997	14.1331	2.6405	3.8859800000000004	5e-05	0.00019042200000000001	yes	Protein of unknown function, DUF617
249	XLOC_001570	Manes.01G023500	Chromosome01:3730228-3736702	Leaf	Fibrous_Root	OK	3.6729199999999995	24.679000000000002	2.7482900000000003	5.01363	5e-05	0.00019042200000000001	yes	Calcium-dependent phosphotriesterase superfamily protein
250	XLOC_001573	Manes.01G025100	Chromosome01:4009065-4013591	Leaf	Fibrous_Root	OK	3.8395099999999998	19.2548	2.32623	5.07865	5e-05	0.00019042200000000001	yes	Cytochrome P450 superfamily protein
251	XLOC_001574	Manes.01G025200	Chromosome01:4015302-4021110	Leaf	Fibrous_Root	OK	2.26586	23.391	3.36783	5.19338	5e-05	0.00019042200000000001	yes	Cytochrome P450 superfamily protein
252	XLOC_001600	Manes.01G030100	Chromosome01:4609904-4610674	Leaf	Fibrous_Root	OK	1281.17	247.55200000000002	-2.37167	-5.18962	5e-05	0.00019042200000000001	yes	nodulin-related protein 1
253	XLOC_001605	Manes.01G031700	Chromosome01:4819399-4827607	Leaf	Fibrous_Root	OK	0.419203	1.87238	2.15915	2.39033	0.00025	0.00084586	yes	Protein of unknown function (DUF1336)
254	XLOC_001607	Manes.01G032300	Chromosome01:4893666-4897872	Leaf	Fibrous_Root	OK	2.39945	18.8659	2.975	6.7547	5e-05	0.00019042200000000001	yes	Argonaute family protein
255	XLOC_001610	Manes.01G033300	Chromosome01:5159825-5168859	Leaf	Fibrous_Root	OK	31.469	4.49873	-2.80634	-4.39074	5e-05	0.00019042200000000001	yes	Rubisco methyltransferase family protein
256	XLOC_001634	Manes.01G037900	Chromosome01:6332729-6334631	Leaf	Fibrous_Root	OK	1.6666900000000002	6.71105	2.00955	1.88609	0.0021	0.00577841	yes	P-loop containing nucleoside triphosphate hydrolases superfamily protein
257	XLOC_001638	Manes.01G038700	Chromosome01:6391252-6394807	Leaf	Fibrous_Root	OK	37.3919	1.3970200000000002	-4.7423	-7.75513	5e-05	0.00019042200000000001	yes	NAD(P)-linked oxidoreductase superfamily protein
258	XLOC_001649	Manes.01G041400	Chromosome01:6806615-6809001	Leaf	Fibrous_Root	OK	20.9785	2.65224	-2.98363	-4.71247	5e-05	0.00019042200000000001	yes	GRF1-interacting factor 3
259	XLOC_001664	Manes.01G044400	Chromosome01:7438508-7440981	Leaf	Fibrous_Root	OK	0.509093	2.8628	2.49143	2.10833	0.0004	0.00129699	yes	Heavy metal transport/detoxification superfamily protein
260	XLOC_001688	Manes.01G048400	Chromosome01:9749414-9750935	Leaf	Fibrous_Root	OK	482.644	30.7331	-3.97309	-9.92393	5e-05	0.00019042200000000001	yes	Ribosomal L18p/L5e family protein
261	XLOC_001689	Manes.01G048900	Chromosome01:9990535-9993426	Leaf	Fibrous_Root	OK	148.089	16.2864	-3.18473	-7.8326899999999995	5e-05	0.00019042200000000001	yes	Nucleoside diphosphate kinase family protein
262	XLOC_001696	Manes.01G050800	Chromosome01:11464214-11467491	Leaf	Fibrous_Root	OK	3.20005	0.0	-inf		5e-05	0.00019042200000000001	yes	aluminum-activated malate transporter 9
263	XLOC_001697	Manes.01G051800	Chromosome01:11837389-11842452	Leaf	Fibrous_Root	OK	22.5141	0.557469	-5.33579	-4.87181	0.0008	0.00242879	yes	YELLOW STRIPE like 1
264	XLOC_001701	Manes.01G052600	Chromosome01:12543208-12546741	Leaf	Fibrous_Root	OK	0.563561	2.84017	2.33333	2.32564	0.0002	0.000689742	yes	RING/U-box superfamily protein
265	XLOC_001704	Manes.01G053100	Chromosome01:13323681-13326100	Leaf	Fibrous_Root	OK	0.0	8.18471	inf		5e-05	0.00019042200000000001	yes	Nodulin MtN3 family protein
266	XLOC_001726	Manes.01G057000	Chromosome01:16816383-16817005	Leaf	Fibrous_Root	OK	0.624359	6.347519999999999	3.34574	2.04944	0.00055	0.00173126	yes	OSBP(oxysterol binding protein)-related protein 2A
267	XLOC_001727	Manes.01G057100	Chromosome01:16832636-16833992	Leaf	Fibrous_Root	OK	0.0	3.2491	inf		5e-05	0.00019042200000000001	yes	WRKY family transcription factor
268	XLOC_001728	Manes.01G057200	Chromosome01:16883556-16885823	Leaf	Fibrous_Root	OK	0.0	2.93792	inf		5e-05	0.00019042200000000001	yes	myb domain protein 103
269	XLOC_001737	Manes.01G058700	Chromosome01:17192598-17197137	Leaf	Fibrous_Root	OK	81.6751	19.428	-2.07176	-5.57948	5e-05	0.00019042200000000001	yes	POX (plant homeobox) family protein
270	XLOC_001753	Manes.01G061400	Chromosome01:18211752-18213725	Leaf	Fibrous_Root	OK	155.589	15.2084	-3.3548	-8.339960000000001	5e-05	0.00019042200000000001	yes	beta-6 tubulin
271	XLOC_001771	Manes.01G065500	Chromosome01:18896886-18898655	Leaf	Fibrous_Root	OK	0.0	2.66352	inf		5e-05	0.00019042200000000001	yes	Peroxidase superfamily protein
272	XLOC_001772	Manes.01G065700	Chromosome01:18920542-18922506	Leaf	Fibrous_Root	OK	24.714000000000002	2.81217	-3.13557	-6.32831	5e-05	0.00019042200000000001	yes	Pentatricopeptide repeat (PPR-like) superfamily protein
273	XLOC_001776	Manes.01G066500	Chromosome01:19026267-19028989	Leaf	Fibrous_Root	OK	0.0	4.73393	inf		5e-05	0.00019042200000000001	yes	cytochrome P450, family 76, subfamily C, polypeptide 4
274	XLOC_001780	Manes.01G067500	Chromosome01:19201774-19202476	Leaf	Fibrous_Root	OK	0.362021	2.90842	3.00609	2.24285	0.00825	0.019491400000000002	yes	C-repeat-binding factor 4
275	XLOC_001789	Manes.01G069400	Chromosome01:19389622-19390070	Leaf	Fibrous_Root	OK	1.42508	7.5504	2.40551	2.3745700000000003	0.0019	0.00528427	yes	Histone superfamily protein
276	XLOC_001790	Manes.01G069500	Chromosome01:19390420-19396026	Leaf	Fibrous_Root	OK	0.530891	7.14602	3.75065	5.03544	5e-05	0.00019042200000000001	yes	phospholipase D beta 1
277	XLOC_001795	Manes.01G070000	Chromosome01:19462220-19465234	Leaf	Fibrous_Root	OK	499.02	0.22494299999999998	-11.1153	-10.3152	0.0001	0.000364096	yes	PGR5-LIKE A
278	XLOC_001805	Manes.01G071600	Chromosome01:19625770-19626655	Leaf	Fibrous_Root	OK	0.0	23.3263	inf		5e-05	0.00019042200000000001	yes	Predicted AT-hook DNA-binding family protein
279	XLOC_001807	Manes.01G071900	Chromosome01:19673735-19677777	Leaf	Fibrous_Root	OK	120.584	22.4449	-2.42559	-6.48485	5e-05	0.00019042200000000001	yes	CLP protease proteolytic subunit 2
280	XLOC_001813	Manes.01G073300	Chromosome01:19870920-19879017	Leaf	Fibrous_Root	OK	12.8739	54.2916	2.07628	2.96184	5e-05	0.00019042200000000001	yes	Cytokine-induced anti-apoptosis inhibitor 1, Fe-S biogenesis
281	XLOC_001823	Manes.01G074600	Chromosome01:20036877-20037928	Leaf	Fibrous_Root	OK	4.49407	152.394	5.08364	8.80823	5e-05	0.00019042200000000001	yes	Bifunctional inhibitor/lipid-transfer protein/seed storage 2S albumin superfamily protein
282	XLOC_001832	Manes.01G076100	Chromosome01:20201858-20208363	Leaf	Fibrous_Root	OK	273.999	5.69261	-5.58893	-9.009739999999999	5e-05	0.00019042200000000001	yes	Pentapeptide repeat-containing protein
283	XLOC_001834	Manes.01G076500	Chromosome01:20271796-20275629	Leaf	Fibrous_Root	OK	0.261006	19.2242	6.2026900000000005	7.98556	5e-05	0.00019042200000000001	yes	Glycosyl hydrolases family 32 protein
284	XLOC_001841	Manes.01G078000	Chromosome01:20399169-20399559	Leaf	Fibrous_Root	OK	0.0	14.6567	inf		5e-05	0.00019042200000000001	yes	Bifunctional inhibitor/lipid-transfer protein/seed storage 2S albumin superfamily protein
285	XLOC_001865	Manes.01G081900	Chromosome01:20754362-20757255	Leaf	Fibrous_Root	OK	53.4215	4.0492099999999995	-3.72171	-7.38616	5e-05	0.00019042200000000001	yes	formyltetrahydrofolate deformylase, putative
286	XLOC_001869	Manes.01G083100	Chromosome01:20838441-20839819	Leaf	Fibrous_Root	OK	1.06145	0.0	-inf		5e-05	0.00019042200000000001	yes	myb domain protein 66
287	XLOC_001874	Manes.01G083600	Chromosome01:20915997-20918539	Leaf	Fibrous_Root	OK	0.606454	11.1594	4.20171	5.86665	5e-05	0.00019042200000000001	yes	alcohol dehydrogenase 1
288	XLOC_001880	Manes.01G084700	Chromosome01:20987373-20995627	Leaf	Fibrous_Root	OK	75.7708	18.127	-2.0635	-3.19139	5e-05	0.00019042200000000001	yes	alpha/beta-Hydrolases superfamily protein
289	XLOC_001897	Manes.01G087900	Chromosome01:21250699-21257834	Leaf	Fibrous_Root	OK	163.842	40.9579	-2.00009	-5.10465	5e-05	0.00019042200000000001	yes	CLP protease R subunit 4
290	XLOC_001908	Manes.01G089900	Chromosome01:21443039-21443725	Leaf	Fibrous_Root	OK	2.74993	176.263	6.002190000000001	9.08712	5e-05	0.00019042200000000001	yes	Bifunctional inhibitor/lipid-transfer protein/seed storage 2S albumin superfamily protein
291	XLOC_001909	Manes.01G090200	Chromosome01:21462903-21476267	Leaf	Fibrous_Root	OK	27.3687	1.0409	-4.71663	-5.52675	5e-05	0.00019042200000000001	yes	Trypsin family protein with PDZ domain
292	XLOC_001912	Manes.01G090900	Chromosome01:21550552-21553984	Leaf	Fibrous_Root	OK	57.2691	1.4267100000000001	-5.32699	-9.301739999999999	5e-05	0.00019042200000000001	yes	homeobox protein 30
293	XLOC_001918	Manes.01G092600	Chromosome01:21691968-21693634	Leaf	Fibrous_Root	OK	7.744960000000001	0.72515	-3.4169099999999997	-4.03683	5e-05	0.00019042200000000001	yes	expansin A15
294	XLOC_001922	Manes.01G093700	Chromosome01:21797714-21871034	Leaf	Fibrous_Root	OK	21.3809	3.6277800000000004	-2.55916	-1.95068	0.021	0.044213300000000004	yes	Malectin/receptor-like protein kinase family protein
295	XLOC_001928	Manes.01G095800	Chromosome01:22030440-22033420	Leaf	Fibrous_Root	OK	47.6205	10.238999999999999	-2.2175	-5.91887	5e-05	0.00019042200000000001	yes	exocyst subunit exo70 family protein E1
296	XLOC_001929	Manes.01G095900	Chromosome01:22034079-22041030	Leaf	Fibrous_Root	OK	18.6582	0.45488100000000004	-5.358169999999999	-4.9681	5e-05	0.00019042200000000001	yes	serine carboxypeptidase-like 25
297	XLOC_001930	Manes.01G096100	Chromosome01:22055215-22057232	Leaf	Fibrous_Root	OK	147.54	0.174397	-9.72451	-4.20878	0.01605	0.034962	yes	chlororespiratory reduction 7
298	XLOC_001934	Manes.01G096600	Chromosome01:22100951-22126678	Leaf	Fibrous_Root	OK	16.8114	1.44658	-3.5387199999999996	-4.65384	5e-05	0.00019042200000000001	yes	UDP-Glycosyltransferase superfamily protein
299	XLOC_001974	Manes.01G106200	Chromosome01:22810380-22812563	Leaf	Fibrous_Root	OK	5.39235	0.982984	-2.45567	-3.27264	5e-05	0.00019042200000000001	yes	CONSTANS-like 2
300	XLOC_001975	Manes.01G106300	Chromosome01:22815556-22819264	Leaf	Fibrous_Root	OK	2.18091	21.0094	3.26803	6.71445	5e-05	0.00019042200000000001	yes	NSP-interacting kinase 1
301	XLOC_001997	Manes.01G110600	Chromosome01:23179376-23186137	Leaf	Fibrous_Root	OK	5.27376	52.696000000000005	3.32079	6.30032	5e-05	0.00019042200000000001	yes	BR enhanced expression 3
302	XLOC_002000	Manes.01G111400	Chromosome01:23219450-23224834	Leaf	Fibrous_Root	OK	61.3107	8.73393	-2.81144	-5.21399	5e-05	0.00019042200000000001	yes	Peptidyl-tRNA hydrolase family protein
303	XLOC_002001	Manes.01G111600	Chromosome01:23229288-23230367	Leaf	Fibrous_Root	OK	0.0	14.8444	inf		5e-05	0.00019042200000000001	yes	zinc finger protein 6
304	XLOC_002007	Manes.01G112500	Chromosome01:23302714-23303008	Leaf	Fibrous_Root	OK	2.6181099999999997	0.0	-inf		0.00015	0.00052955	yes	Bifunctional inhibitor/lipid-transfer protein/seed storage 2S albumin superfamily protein
305	XLOC_002008	Manes.01G112600	Chromosome01:23305527-23306107	Leaf	Fibrous_Root	OK	1171.58	3.47451	-8.39744	-12.3171	5e-05	0.00019042200000000001	yes	Bifunctional inhibitor/lipid-transfer protein/seed storage 2S albumin superfamily protein
306	XLOC_002009	Manes.01G112700	Chromosome01:23310276-23310841	Leaf	Fibrous_Root	OK	6951.36	2.2383900000000003	-11.6006	-12.6485	5e-05	0.00019042200000000001	yes	Bifunctional inhibitor/lipid-transfer protein/seed storage 2S albumin superfamily protein
307	XLOC_002029	Manes.01G116500	Chromosome01:23591621-23591876	Leaf	Fibrous_Root	OK	6.3293099999999995	0.0	-inf		5e-05	0.00019042200000000001	yes	Calcium-binding EF-hand family protein
308	XLOC_002030	Manes.01G116600	Chromosome01:23592568-23597210	Leaf	Fibrous_Root	OK	160.514	7.08625	-4.501530000000001	-10.5759	5e-05	0.00019042200000000001	yes	pfkB-like carbohydrate kinase family protein
309	XLOC_002036	Manes.01G117500	Chromosome01:23657030-23658354	Leaf	Fibrous_Root	OK	0.6585439999999999	35.8461	5.76639	6.95073	5e-05	0.00019042200000000001	yes	geranylgeranyl pyrophosphate synthase 1
310	XLOC_002038	Manes.01G118100	Chromosome01:23690336-23696362	Leaf	Fibrous_Root	OK	21.6147	3.40135	-2.66783	-3.1069	0.00025	0.00084586	yes	Galactose mutarotase-like superfamily protein
311	XLOC_002041	Manes.01G118700	Chromosome01:23730967-23732665	Leaf	Fibrous_Root	OK	0.960149	4.90048	2.3515900000000003	3.0204299999999997	5e-05	0.00019042200000000001	yes	myb domain protein 43
312	XLOC_002044	Manes.01G119300	Chromosome01:23744002-24018772	Leaf	Fibrous_Root	OK	12.9744	0.161588	-6.32721	-0.135663	0.0109	0.0249083	yes	plasmodesmata-located protein 7
313	XLOC_002059	Manes.01G122800	Chromosome01:24030730-24046388	Leaf	Fibrous_Root	OK	79.1713	340.548	2.10481	4.8607	5e-05	0.00019042200000000001	yes	cytosolic NADP+-dependent isocitrate dehydrogenase
314	XLOC_002071	Manes.01G125800	Chromosome01:24282928-24290849	Leaf	Fibrous_Root	OK	91.53200000000001	3.17333	-4.85021	-7.684810000000001	5e-05	0.00019042200000000001	yes	nodulin MtN21 /EamA-like transporter family protein
315	XLOC_002082	Manes.01G127900	Chromosome01:24394881-24399803	Leaf	Fibrous_Root	OK	10.8117	2.5161599999999997	-2.1033	-4.48416	5e-05	0.00019042200000000001	yes	Protein kinase superfamily protein
316	XLOC_002086	Manes.01G128500	Chromosome01:24430440-24435991	Leaf	Fibrous_Root	OK	4.55753	0.0	-inf		5e-05	0.00019042200000000001	yes	K-box region and MADS-box transcription factor family protein
317	XLOC_002088	Manes.01G129000	Chromosome01:24485743-24500611	Leaf	Fibrous_Root	OK	55.8938	8.44259	-2.72693	-4.24266	5e-05	0.00019042200000000001	yes	citrate synthase 2
318	XLOC_002089	Manes.01G129600	Chromosome01:24513690-24528736	Leaf	Fibrous_Root	OK	14.287	0.33836	-5.39999	-5.2392	5e-05	0.00019042200000000001	yes	TRICHOME BIREFRINGENCE-LIKE 43
319	XLOC_002090	Manes.01G129800	Chromosome01:24531839-24534230	Leaf	Fibrous_Root	OK	292.79400000000004	1.25853	-7.862	-11.4018	5e-05	0.00019042200000000001	yes	alpha-crystallin domain 32.1
320	XLOC_002094	Manes.01G130900	Chromosome01:24606023-24607196	Leaf	Fibrous_Root	OK	1.46636	60.0136	5.35498	8.20956	5e-05	0.00019042200000000001	yes	glutathione S-transferase PHI 9
321	XLOC_002097	Manes.01G131500	Chromosome01:24639747-24644471	Leaf	Fibrous_Root	OK	288.58799999999997	3.49082	-6.3693	-9.25606	5e-05	0.00019042200000000001	yes	NAD(P)-linked oxidoreductase superfamily protein
322	XLOC_002102	Manes.01G132700	Chromosome01:24775164-24809886	Leaf	Fibrous_Root	OK	5.72311	0.790365	-2.85621	-1.93694	0.0004	0.00129699	yes	riboflavin kinase/FMN hydrolase
323	XLOC_002106	Manes.01G134300	Chromosome01:24926008-24937435	Leaf	Fibrous_Root	OK	19.7912	3.3831599999999997	-2.54842	-4.62539	5e-05	0.00019042200000000001	yes	Maf-like protein
324	XLOC_002111	Manes.01G135600	Chromosome01:25016457-25021730	Leaf	Fibrous_Root	OK	2.5249900000000003	15.7104	2.63737	2.95542	0.0003	0.000998846	yes	Putative methyltransferase family protein
325	XLOC_002113	Manes.01G135800	Chromosome01:25058856-25061032	Leaf	Fibrous_Root	OK	0.0	15.5508	inf		5e-05	0.00019042200000000001	yes	alpha/beta-Hydrolases superfamily protein
326	XLOC_002124	Manes.01G138400	Chromosome01:25184365-25186321	Leaf	Fibrous_Root	OK	0.71816	3.04042	2.08189	2.36407	5e-05	0.00019042200000000001	yes	S-adenosyl-L-methionine-dependent methyltransferases superfamily protein
327	XLOC_002125	Manes.01G138500	Chromosome01:25189217-25241541	Leaf	Fibrous_Root	OK	1.8142900000000002	0.155405	-3.54529	-2.1228700000000003	0.00085	0.00256594	yes	S-adenosyl-L-methionine-dependent methyltransferases superfamily protein
328	XLOC_002129	Manes.01G139800	Chromosome01:25301301-25310018	Leaf	Fibrous_Root	OK	0.11239400000000001	9.36626	6.38084	1.50804	0.009000000000000001	0.021051	yes	basic helix-loop-helix (bHLH) DNA-binding superfamily protein
329	XLOC_002144	Manes.01G143100	Chromosome01:25550200-25552523	Leaf	Fibrous_Root	OK	21.3325	1.2870700000000002	-4.05089	-5.2564	5e-05	0.00019042200000000001	yes	fructose-bisphosphate aldolase 2
330	XLOC_002154	Manes.01G145000	Chromosome01:25678438-25686808	Leaf	Fibrous_Root	OK	5.017469999999999	0.7947390000000001	-2.65841	-2.53776	5e-05	0.00019042200000000001	yes	YEATS family protein
331	XLOC_002156	Manes.01G145200	Chromosome01:25694952-25697917	Leaf	Fibrous_Root	OK	1.9402599999999999	60.9657	4.97368	10.1269	5e-05	0.00019042200000000001	yes	cytochrome BC1 synthesis
332	XLOC_002158	Manes.01G145700	Chromosome01:25759327-25760992	Leaf	Fibrous_Root	OK	0.571328	4.79815	3.07009	3.6044099999999997	5e-05	0.00019042200000000001	yes	Chalcone-flavanone isomerase family protein
333	XLOC_002162	Manes.01G147200	Chromosome01:25863109-25867066	Leaf	Fibrous_Root	OK	0.285982	1.68015	2.5546	1.91457	0.0007	0.00215317	yes	Protein of unknown function (DUF630) ;Protein of unknown function (DUF632)
334	XLOC_002164	Manes.01G147600	Chromosome01:25885360-25892890	Leaf	Fibrous_Root	OK	0.266571	23.1115	6.43795	9.45693	5e-05	0.00019042200000000001	yes	histidine kinase 1
335	XLOC_002166	Manes.01G147900	Chromosome01:25900623-25917575	Leaf	Fibrous_Root	OK	102.79	13.8079	-2.8961200000000002	-3.4249099999999997	5e-05	0.00019042200000000001	yes	Rhodanese/Cell cycle control phosphatase superfamily protein
336	XLOC_002172	Manes.01G148900	Chromosome01:25973696-25974513	Leaf	Fibrous_Root	OK	3.30551	0.0	-inf		5e-05	0.00019042200000000001	yes	Heavy metal transport/detoxification superfamily protein
337	XLOC_002187	Manes.01G151800	Chromosome01:26146890-26149551	Leaf	Fibrous_Root	OK	127.305	2.6863200000000003	-5.56652	-7.8360899999999996	5e-05	0.00019042200000000001	yes	Rhodanese/Cell cycle control phosphatase superfamily protein
338	XLOC_002200	Manes.01G153800	Chromosome01:26249157-26250700	Leaf	Fibrous_Root	OK	8.03599	101.411	3.6575900000000003	8.85781	5e-05	0.00019042200000000001	yes	phosphoserine aminotransferase
339	XLOC_002201	Manes.01G153900	Chromosome01:26251164-26254062	Leaf	Fibrous_Root	OK	0.13988	1.4948299999999999	3.41771	1.6566299999999998	5e-05	0.00019042200000000001	yes	Cyclin B2;3
340	XLOC_002206	Manes.01G154800	Chromosome01:26291371-26295041	Leaf	Fibrous_Root	OK	72.4639	7.17939	-3.3353300000000004	-8.0411	5e-05	0.00019042200000000001	yes	Eukaryotic aspartyl protease family protein
341	XLOC_002223	Manes.01G157400	Chromosome01:26471083-26484706	Leaf	Fibrous_Root	OK	6.6947399999999995	0.994589	-2.75085	-1.35422	0.01885	0.040236	yes	AT hook motif DNA-binding family protein
342	XLOC_002231	Manes.01G158700	Chromosome01:26546071-26547348	Leaf	Fibrous_Root	OK	5.98431	27.8767	2.2198	4.3535900000000005	5e-05	0.00019042200000000001	yes	2-oxoglutarate (2OG) and Fe(II)-dependent oxygenase superfamily protein
343	XLOC_002235	Manes.01G159200	Chromosome01:26579792-26587764	Leaf	Fibrous_Root	OK	19.9461	0.432312	-5.52789	-4.38619	0.00095	0.00283548	yes	white-brown complex homolog protein 11
344	XLOC_002238	Manes.01G159800	Chromosome01:26646567-26650097	Leaf	Fibrous_Root	OK	0.0	4.51015	inf		5e-05	0.00019042200000000001	yes	alpha-galactosidase 2
345	XLOC_002253	Manes.01G162500	Chromosome01:26857708-26859651	Leaf	Fibrous_Root	OK	24.1002	1.60859	-3.90518	-7.07725	5e-05	0.00019042200000000001	yes	UDP-glucosyl transferase 71C4
346	XLOC_002260	Manes.01G163600	Chromosome01:26932612-26934148	Leaf	Fibrous_Root	OK	0.0	21.7874	inf		5e-05	0.00019042200000000001	yes	cytochrome P450, family 86, subfamily A, polypeptide 1
347	XLOC_002261	Manes.01G163800	Chromosome01:26935336-26938494	Leaf	Fibrous_Root	OK	13.5787	0.8999090000000001	-3.9154199999999997	-2.93376	5e-05	0.00019042200000000001	yes	josephin protein-related
348	XLOC_002263	Manes.01G164200	Chromosome01:26948599-26953067	Leaf	Fibrous_Root	OK	171.662	5.453130000000001	-4.97634	-11.2357	5e-05	0.00019042200000000001	yes	thiaminC
349	XLOC_002266	Manes.01G164900	Chromosome01:27000557-27004373	Leaf	Fibrous_Root	OK	2.40501	18.0861	2.91077	5.68145	5e-05	0.00019042200000000001	yes	Laccase/Diphenol oxidase family protein
350	XLOC_002279	Manes.01G166800	Chromosome01:27173772-27179430	Leaf	Fibrous_Root	OK	14.7276	3.19877	-2.2029400000000003	-5.34883	5e-05	0.00019042200000000001	yes	Protein of unknown function (DUF3527)
351	XLOC_002281	Manes.01G167000	Chromosome01:27186516-27189071	Leaf	Fibrous_Root	OK	1.02491	6.549930000000001	2.67598	2.59112	0.00265	0.00711165	yes	HSP20-like chaperones superfamily protein
352	XLOC_002291	Manes.01G169200	Chromosome01:27293511-27305173	Leaf	Fibrous_Root	OK	257.598	59.2009	-2.12143	-4.81871	5e-05	0.00019042200000000001	yes	plastid transcriptionally active 16
353	XLOC_002302	Manes.01G171700	Chromosome01:27453605-27459941	Leaf	Fibrous_Root	OK	24.1595	3.53018	-2.77478	-4.0596	5e-05	0.00019042200000000001	yes	SCARECROW-like 14
354	XLOC_002303	Manes.01G171800	Chromosome01:27461511-27463233	Leaf	Fibrous_Root	OK	0.0	1.83779	inf		5e-05	0.00019042200000000001	yes	GRAS family transcription factor
355	XLOC_002309	Manes.01G172800	Chromosome01:27527013-27528549	Leaf	Fibrous_Root	OK	0.316391	2.15435	2.76747	2.8818599999999996	0.00075	0.00229123	yes	cytochrome P450, family 710, subfamily A, polypeptide 1
356	XLOC_002353	Manes.01G181700	Chromosome01:28074930-28079121	Leaf	Fibrous_Root	OK	272.551	1.88103	-7.17886	-12.5675	5e-05	0.00019042200000000001	yes	alanine:glyoxylate aminotransferase
357	XLOC_002357	Manes.01G182300	Chromosome01:28134121-28140959	Leaf	Fibrous_Root	OK	96.3627	11.2234	-3.10197	-5.93463	5e-05	0.00019042200000000001	yes	NAD(P)-binding Rossmann-fold superfamily protein
358	XLOC_002368	Manes.01G185500	Chromosome01:28368351-28374632	Leaf	Fibrous_Root	OK	1.11789	0.146069	-2.93606	-1.5208700000000002	0.00315	0.00829657	yes	CLAVATA3/ESR-RELATED 45
359	XLOC_002377	Manes.01G187600	Chromosome01:28489655-28493960	Leaf	Fibrous_Root	OK	12.1594	51.4577	2.0813200000000003	5.54614	5e-05	0.00019042200000000001	yes	Galactose oxidase/kelch repeat superfamily protein
360	XLOC_002397	Manes.01G192200	Chromosome01:28794326-28796208	Leaf	Fibrous_Root	OK	74.2406	14.9927	-2.30795	-6.00422	5e-05	0.00019042200000000001	yes	DNAJ heat shock family protein
361	XLOC_002410	Manes.01G194800	Chromosome01:28977798-28978662	Leaf	Fibrous_Root	OK	1.13801	8.97448	2.97931	3.5511800000000004	5e-05	0.00019042200000000001	yes	germin-like protein 7
362	XLOC_002411	Manes.01G195000	Chromosome01:28985279-28988157	Leaf	Fibrous_Root	OK	0.324914	1.60134	2.30115	2.78379	5e-05	0.00019042200000000001	yes	formin 8
363	XLOC_002423	Manes.01G197800	Chromosome01:29199766-29202490	Leaf	Fibrous_Root	OK	1.9843400000000002	0.26774000000000003	-2.88976	-2.42313	0.0001	0.000364096	yes	nodulin MtN21 /EamA-like transporter family protein
364	XLOC_002424	Manes.01G197900	Chromosome01:29204541-29210327	Leaf	Fibrous_Root	OK	0.59085	7.561439999999999	3.6778	4.13455	5e-05	0.00019042200000000001	yes	nodulin MtN21 /EamA-like transporter family protein
365	XLOC_002431	Manes.01G198900	Chromosome01:29279327-29285931	Leaf	Fibrous_Root	OK	0.373039	45.1005	6.917669999999999	9.768419999999999	5e-05	0.00019042200000000001	yes	trehalose-phosphatase/synthase 9
366	XLOC_002447	Manes.01G201300	Chromosome01:29439563-29442317	Leaf	Fibrous_Root	OK	26.3443	4.37458	-2.59028	-5.135730000000001	5e-05	0.00019042200000000001	yes	magnesium transporter 7
367	XLOC_002448	Manes.01G201600	Chromosome01:29455366-29457345	Leaf	Fibrous_Root	OK	9.07812	1.91526	-2.24485	-3.4344099999999997	5e-05	0.00019042200000000001	yes	indoleacetic acid-induced protein 16
368	XLOC_002452	Manes.01G202400	Chromosome01:29522604-29528867	Leaf	Fibrous_Root	OK	5.78875	270.86400000000003	5.54817	12.0436	5e-05	0.00019042200000000001	yes	Class I glutamine amidotransferase-like superfamily protein
369	XLOC_002471	Manes.01G204800	Chromosome01:29771718-29778488	Leaf	Fibrous_Root	OK	1.4172799999999999	25.7763	4.18485	7.436	5e-05	0.00019042200000000001	yes	NIMA-related kinase 2
370	XLOC_002475	Manes.01G205600	Chromosome01:29829707-29833273	Leaf	Fibrous_Root	OK	0.0	30.8565	inf		5e-05	0.00019042200000000001	yes	Bifunctional inhibitor/lipid-transfer protein/seed storage 2S albumin superfamily protein
371	XLOC_002487	Manes.01G208800	Chromosome01:30025439-30026151	Leaf	Fibrous_Root	OK	224.451	45.3555	-2.30705	-6.20584	5e-05	0.00019042200000000001	yes	outer envelope membrane protein 7
372	XLOC_002489	Manes.01G209000	Chromosome01:30029927-30032105	Leaf	Fibrous_Root	OK	6.682860000000001	76.9557	3.52549	7.57592	5e-05	0.00019042200000000001	yes	Phenazine biosynthesis PhzC/PhzF protein
373	XLOC_002504	Manes.01G212300	Chromosome01:30245566-30249237	Leaf	Fibrous_Root	OK	3.5885300000000004	30.9349	3.10777	6.871519999999999	5e-05	0.00019042200000000001	yes	alpha/beta-Hydrolases superfamily protein
374	XLOC_002509	Manes.01G213800	Chromosome01:30332873-30335082	Leaf	Fibrous_Root	OK	11.1503	0.367716	-4.92234	-5.22769	5e-05	0.00019042200000000001	yes	Flavin-containing monooxygenase family protein
375	XLOC_002510	Manes.01G213900	Chromosome01:30336589-30339212	Leaf	Fibrous_Root	OK	3.36706	0.40966199999999997	-3.03898	-3.00916	5e-05	0.00019042200000000001	yes	Kinase interacting (KIP1-like) family protein
376	XLOC_002514	Manes.01G214400	Chromosome01:30370416-30374077	Leaf	Fibrous_Root	OK	72.7773	10.3003	-2.8208	-6.735189999999999	5e-05	0.00019042200000000001	yes	B-box type zinc finger protein with CCT domain
377	XLOC_002516	Manes.01G214600	Chromosome01:30386106-30389186	Leaf	Fibrous_Root	OK	7.685689999999999	0.880497	-3.1257900000000003	-3.19172	5e-05	0.00019042200000000001	yes	membrane-anchored ubiquitin-fold protein 6 precursor
378	XLOC_002517	Manes.01G214700	Chromosome01:30392539-30393324	Leaf	Fibrous_Root	OK	114.805	15.1966	-2.91736	-6.865530000000001	5e-05	0.00019042200000000001	yes	Thioredoxin superfamily protein
379	XLOC_002518	Manes.01G214800	Chromosome01:30394901-30395210	Leaf	Fibrous_Root	OK	2.91108	13.0509	2.16452	2.07543	0.0027	0.00723104	yes	Thioredoxin superfamily protein
380	XLOC_002521	Manes.01G215300	Chromosome01:30430043-30434787	Leaf	Fibrous_Root	OK	1.07362	12.8816	3.58475	4.78425	5e-05	0.00019042200000000001	yes	Phototropic-responsive NPH3 family protein
381	XLOC_002529	Manes.01G217200	Chromosome01:30558627-30562125	Leaf	Fibrous_Root	OK	105.917	25.2517	-2.06849	-5.5290099999999995	5e-05	0.00019042200000000001	yes	translocon at the outer envelope membrane of chloroplasts 159
382	XLOC_002533	Manes.01G218000	Chromosome01:30641755-30645332	Leaf	Fibrous_Root	OK	4.06865	35.7167	3.1339799999999998	5.34893	5e-05	0.00019042200000000001	yes	SPX (SYG1/Pho81/XPR1) domain-containing protein
383	XLOC_002539	Manes.01G219100	Chromosome01:30722183-30726501	Leaf	Fibrous_Root	OK	143.959	13.7308	-3.39017	-7.89198	5e-05	0.00019042200000000001	yes	alpha/beta-Hydrolases superfamily protein
384	XLOC_002542	Manes.01G219700	Chromosome01:30751537-30754590	Leaf	Fibrous_Root	OK	113.825	22.1444	-2.3618099999999997	-6.38694	5e-05	0.00019042200000000001	yes	photolyase/blue-light receptor 2
385	XLOC_002551	Manes.01G221600	Chromosome01:30832239-30834232	Leaf	Fibrous_Root	OK	0.14092000000000002	1.80815	3.6815599999999997	3.0375799999999997	0.0016	0.00452929	yes	Plant invertase/pectin methylesterase inhibitor superfamily
386	XLOC_002560	Manes.01G223400	Chromosome01:30923124-30929052	Leaf	Fibrous_Root	OK	3.77538	21.8756	2.53463	6.280530000000001	5e-05	0.00019042200000000001	yes	P-loop nucleoside triphosphate hydrolases superfamily protein with CH (Calponin Homology) domain
387	XLOC_002566	Manes.01G224200	Chromosome01:30978876-30980017	Leaf	Fibrous_Root	OK	0.304125	2.61939	3.10649	2.15991	0.0035	0.00911359	yes	winged-helix DNA-binding transcription factor family protein
388	XLOC_002576	Manes.01G226200	Chromosome01:31065078-31067830	Leaf	Fibrous_Root	OK	1.93915	0.0	-inf		5e-05	0.00019042200000000001	yes	myb domain protein 111
389	XLOC_002590	Manes.01G228600	Chromosome01:31288683-31292711	Leaf	Fibrous_Root	OK	396.561	57.5103	-2.78565	-6.3948	5e-05	0.00019042200000000001	yes	nuclear encoded CLP protease 5
390	XLOC_002621	Manes.01G234200	Chromosome01:31627934-31630882	Leaf	Fibrous_Root	OK	3.4492800000000003	15.119000000000002	2.1319999999999997	4.00671	5e-05	0.00019042200000000001	yes	Ca2+ activated outward rectifying K+ channel 5
391	XLOC_002626	Manes.01G235400	Chromosome01:31706996-31710094	Leaf	Fibrous_Root	OK	0.949448	10.0656	3.4062099999999997	5.49442	5e-05	0.00019042200000000001	yes	WRKY family transcription factor
392	XLOC_002630	Manes.01G236700	Chromosome01:31771893-31777649	Leaf	Fibrous_Root	OK	0.277258	2.43128	3.1324099999999997	2.52664	5e-05	0.00019042200000000001	yes	ADPGLC-PPase large subunit
393	XLOC_002633	Manes.01G237100	Chromosome01:31803578-31812101	Leaf	Fibrous_Root	OK	26.9617	2.02693	-3.73354	-3.45537	5e-05	0.00019042200000000001	yes	Plastid-lipid associated protein PAP / fibrillin family protein
394	XLOC_002639	Manes.01G238900	Chromosome01:31916842-31918851	Leaf	Fibrous_Root	OK	0.37961100000000003	3.4008300000000005	3.16329	2.8881799999999997	0.0021	0.00577841	yes	pyrophosphorylase 1
395	XLOC_002640	Manes.01G239000	Chromosome01:31921230-31932271	Leaf	Fibrous_Root	OK	14.7119	2.81002	-2.38833	-5.2754900000000005	5e-05	0.00019042200000000001	yes	Homeodomain-like superfamily protein
396	XLOC_002641	Manes.01G239100	Chromosome01:31933609-31935083	Leaf	Fibrous_Root	OK	118.20700000000001	0.0	-inf		5e-05	0.00019042200000000001	yes	photosystem I P subunit
397	XLOC_002645	Manes.01G239500	Chromosome01:31952620-31958367	Leaf	Fibrous_Root	OK	332.649	46.2178	-2.84748	-6.551830000000001	5e-05	0.00019042200000000001	yes	pseudo-response regulator 9
398	XLOC_002646	Manes.01G239700	Chromosome01:31962353-31964134	Leaf	Fibrous_Root	OK	146.296	4.6926	-4.962359999999999	-10.1488	5e-05	0.00019042200000000001	yes	RNA-binding (RRM/RBD/RNP motifs) family protein
399	XLOC_002650	Manes.01G240400	Chromosome01:32002712-32005939	Leaf	Fibrous_Root	OK	0.220212	3.9395599999999997	4.16107	4.29166	5e-05	0.00019042200000000001	yes	RNA-binding (RRM/RBD/RNP motifs) family protein
400	XLOC_002652	Manes.01G241000	Chromosome01:32072668-32075395	Leaf	Fibrous_Root	OK	1.6952599999999998	8.596630000000001	2.34227	4.3487800000000005	5e-05	0.00019042200000000001	yes	3-ketoacyl-CoA synthase 1
401	XLOC_002653	Manes.01G241100	Chromosome01:32078544-32083331	Leaf	Fibrous_Root	OK	64.4504	6.94786	-3.21355	-7.82815	5e-05	0.00019042200000000001	yes	CBL-interacting protein kinase 9
402	XLOC_002658	Manes.01G242500	Chromosome01:32151611-32152757	Leaf	Fibrous_Root	OK	8.24393	376.347	5.51259	10.5856	5e-05	0.00019042200000000001	yes	cytochrome B5 isoform B
403	XLOC_002660	Manes.01G243000	Chromosome01:32181517-32194127	Leaf	Fibrous_Root	OK	5.3029	31.4487	2.56815	2.0969	0.0026	0.00699324	yes	RAB GTPase homolog A3
404	XLOC_002665	Manes.01G244000	Chromosome01:32239406-32241756	Leaf	Fibrous_Root	OK	0.955731	24.1021	4.65641	7.00703	5e-05	0.00019042200000000001	yes	Dof-type zinc finger DNA-binding family protein
405	XLOC_002666	Manes.01G244200	Chromosome01:32253488-32255852	Leaf	Fibrous_Root	OK	0.0936076	46.5134	8.95681	6.22475	0.0114	0.0259083	yes	laccase 6
406	XLOC_002671	Manes.01G245000	Chromosome01:32293258-32298931	Leaf	Fibrous_Root	OK	6.2012599999999996	25.6474	2.04818	4.8406	5e-05	0.00019042200000000001	yes	auxin response factor 11
407	XLOC_002672	Manes.01G245200	Chromosome01:32321904-32322468	Leaf	Fibrous_Root	OK	56.2175	0.0	-inf		5e-05	0.00019042200000000001	yes	Integrase-type DNA-binding superfamily protein
408	XLOC_002678	Manes.01G247000	Chromosome01:32459975-32466092	Leaf	Fibrous_Root	OK	84.7331	5.947	-3.83269	-8.15511	5e-05	0.00019042200000000001	yes	Plant protein 1589 of unknown function
409	XLOC_002681	Manes.01G247400	Chromosome01:32506054-32514650	Leaf	Fibrous_Root	OK	92.1417	18.6494	-2.30472	-2.77008	0.00025	0.00084586	yes	Ubiquitin carboxyl-terminal hydrolase family protein
410	XLOC_002691	Manes.01G249300	Chromosome01:32622164-32623652	Leaf	Fibrous_Root	OK	3.4592	0.6783710000000001	-2.35029	-2.63394	0.0003	0.000998846	yes	plastid division2
411	XLOC_002707	Manes.01G251800	Chromosome01:32780261-32782816	Leaf	Fibrous_Root	OK	216.09400000000002	11.0642	-4.2876900000000004	-10.221	5e-05	0.00019042200000000001	yes	RING/U-box superfamily protein
412	XLOC_002713	Manes.01G252800	Chromosome01:32848718-32851761	Leaf	Fibrous_Root	OK	10.8871	1.90162	-2.5173099999999997	-3.31262	5e-05	0.00019042200000000001	yes	Heavy metal transport/detoxification superfamily protein
413	XLOC_002715	Manes.01G253400	Chromosome01:32891495-32893476	Leaf	Fibrous_Root	OK	45.3238	8.10646	-2.48313	-5.86939	5e-05	0.00019042200000000001	yes	WRKY family transcription factor
414	XLOC_002723	Manes.01G255400	Chromosome01:33029358-33032209	Leaf	Fibrous_Root	OK	46.9627	9.48594	-2.30765	-5.43158	5e-05	0.00019042200000000001	yes	cysteine synthase C1
415	XLOC_002725	Manes.01G255800	Chromosome01:33052782-33064916	Leaf	Fibrous_Root	OK	55.9805	1.71007	-5.0328	-4.97236	5e-05	0.00019042200000000001	yes	Major facilitator superfamily protein
416	XLOC_002740	Manes.01G258600	Chromosome01:33238889-33248007	Leaf	Fibrous_Root	OK	2.8410900000000003	12.1392	2.09516	3.37246	5e-05	0.00019042200000000001	yes	BR-signaling kinase 3
417	XLOC_002747	Manes.01G260000	Chromosome01:33365930-33368491	Leaf	Fibrous_Root	OK	57.7992	12.5294	-2.20573	-5.34721	5e-05	0.00019042200000000001	yes	NAD(P)-binding Rossmann-fold superfamily protein
418	XLOC_002752	Manes.01G260600	Chromosome01:33397203-33400673	Leaf	Fibrous_Root	OK	29.09	3.52394	-3.04526	-5.71288	5e-05	0.00019042200000000001	yes	signal recognition particle receptor protein, chloroplast (FTSY)
419	XLOC_002756	Manes.01G261300	Chromosome01:33444818-33451159	Leaf	Fibrous_Root	OK	16.3463	0.394794	-5.37172	-7.46656	5e-05	0.00019042200000000001	yes	Homeobox-leucine zipper family protein / lipid-binding START domain-containing protein
420	XLOC_002758	Manes.01G261600	Chromosome01:33468309-33472980	Leaf	Fibrous_Root	OK	1.1304	11.9941	3.40741	5.7344	5e-05	0.00019042200000000001	yes	S-adenosyl-L-methionine-dependent methyltransferases superfamily protein
421	XLOC_002785	Manes.01G266900	Chromosome01:33862843-33870681	Leaf	Fibrous_Root	OK	20.3607	3.71571	-2.45407	-5.27358	5e-05	0.00019042200000000001	yes	glycoprotease 1
422	XLOC_002800	Manes.01G269700	Chromosome01:34316780-34320941	Leaf	Fibrous_Root	OK	92.72399999999999	1.9429900000000002	-5.57659	-8.40275	5e-05	0.00019042200000000001	yes	basic helix-loop-helix (bHLH) DNA-binding superfamily protein
423	XLOC_002813	Manes.01G271700	Chromosome01:34495619-34499653	Leaf	Fibrous_Root	OK	1.59817	16.4026	3.35943	6.129630000000001	5e-05	0.00019042200000000001	yes	Protein of unknown function (DUF1639)
424	XLOC_002823	Manes.01G273500	Chromosome01:34636827-34638561	Leaf	Fibrous_Root	OK	7.086530000000001	1.01806	-2.79925	-3.72413	5e-05	0.00019042200000000001	yes	cyclin p4;1
425	XLOC_002824	Manes.01G273600	Chromosome01:34655458-34661080	Leaf	Fibrous_Root	OK	174.467	28.5811	-2.60982	-6.92523	5e-05	0.00019042200000000001	yes	Tetratricopeptide repeat (TPR)-like superfamily protein
426	XLOC_003123	Manes.02G000100	Chromosome02:11347-13050	Leaf	Fibrous_Root	OK	0.55001	2.88172	2.3894	2.32476	0.0011	0.0032348	yes	Heavy metal transport/detoxification superfamily protein
427	XLOC_003129	Manes.02G000900	Chromosome02:109425-112412	Leaf	Fibrous_Root	OK	178.15900000000002	43.3162	-2.04019	-5.2989999999999995	5e-05	0.00019042200000000001	yes	Polyketide cyclase/dehydrase and lipid transport superfamily protein
428	XLOC_003130	Manes.02G001000	Chromosome02:117670-121965	Leaf	Fibrous_Root	OK	648.861	24.3067	-4.7384900000000005	-9.082180000000001	5e-05	0.00019042200000000001	yes	UDP-Glycosyltransferase superfamily protein
429	XLOC_003135	Manes.02G002200	Chromosome02:212950-216317	Leaf	Fibrous_Root	OK	0.173488	7.670210000000001	5.46636	4.88909	0.00025	0.00084586	yes	alpha/beta-Hydrolases superfamily protein
430	XLOC_003138	Manes.02G002600	Chromosome02:270166-272208	Leaf	Fibrous_Root	OK	5.847180000000001	0.465735	-3.65016	-4.74599	5e-05	0.00019042200000000001	yes	cytochrome P450, family 78, subfamily A, polypeptide 6
431	XLOC_003163	Manes.02G007700	Chromosome02:777699-783062	Leaf	Fibrous_Root	OK	9.468539999999999	2.27716	-2.05591	-1.68448	0.0069	0.0166419	yes	3-ketoacyl-acyl carrier protein synthase I
432	XLOC_004410	Manes.02G007700	Chromosome02:777699-783062	Leaf	Fibrous_Root	OK	54.8283	12.6227	-2.1189	-5.47883	5e-05	0.00019042200000000001	yes	3-ketoacyl-acyl carrier protein synthase I
433	XLOC_003168	Manes.02G008700	Chromosome02:850949-856231	Leaf	Fibrous_Root	OK	0.288292	7.470789999999999	4.69566	2.98772	5e-05	0.00019042200000000001	yes	calcineurin B-like protein 8
434	XLOC_003173	Manes.02G010100	Chromosome02:917467-921388	Leaf	Fibrous_Root	OK	0.441774	3.80971	3.1083	3.09596	5e-05	0.00019042200000000001	yes	RING/U-box superfamily protein
435	XLOC_003176	Manes.02G010700	Chromosome02:966462-967815	Leaf	Fibrous_Root	OK	79.2782	0.279937	-8.14568	-8.29275	5e-05	0.00019042200000000001	yes	Integrase-type DNA-binding superfamily protein
436	XLOC_003182	Manes.02G011500	Chromosome02:1004506-1008972	Leaf	Fibrous_Root	OK	43.4882	5.74169	-2.92108	-3.97755	5e-05	0.00019042200000000001	yes	WRKY family transcription factor
437	XLOC_003190	Manes.02G013600	Chromosome02:1144074-1158085	Leaf	Fibrous_Root	OK	0.200759	15.0957	6.232530000000001	4.7407900000000005	5e-05	0.00019042200000000001	yes	Translation initiation factor 2, small GTP-binding protein
438	XLOC_003196	Manes.02G014500	Chromosome02:1203740-1204313	Leaf	Fibrous_Root	OK	0.0	6.11155	inf		5e-05	0.00019042200000000001	yes	Disease resistance-responsive (dirigent-like protein) family protein
439	XLOC_003197	Manes.02G014600	Chromosome02:1206001-1209336	Leaf	Fibrous_Root	OK	158.562	20.8294	-2.92835	-6.1836199999999995	5e-05	0.00019042200000000001	yes	Disease resistance-responsive (dirigent-like protein) family protein
440	XLOC_003202	Manes.02G015300	Chromosome02:1257750-1261224	Leaf	Fibrous_Root	OK	24.936	3.04719	-3.03268	-5.5891	5e-05	0.00019042200000000001	yes	CAAX amino terminal protease family protein
441	XLOC_003203	Manes.02G015400	Chromosome02:1266156-1272335	Leaf	Fibrous_Root	OK	0.105745	1.72933	4.031540000000001	3.4423800000000004	0.0001	0.000364096	yes	P-loop containing nucleoside triphosphate hydrolases superfamily protein
442	XLOC_003213	Manes.02G017200	Chromosome02:1429182-1432765	Leaf	Fibrous_Root	OK	0.225142	5.247000000000001	4.54258	5.31689	5e-05	0.00019042200000000001	yes	heat shock protein 90.1
443	XLOC_003216	Manes.02G017600	Chromosome02:1448349-1449918	Leaf	Fibrous_Root	OK	2.85637	15.6669	2.45546	3.9748699999999997	5e-05	0.00019042200000000001	yes	Heavy metal transport/detoxification superfamily protein
444	XLOC_003223	Manes.02G018900	Chromosome02:1523725-1530752	Leaf	Fibrous_Root	OK	48.9109	1.10321	-5.4703800000000005	-4.6003099999999995	0.0003	0.000998846	yes	Phosphoglycerate mutase family protein
445	XLOC_003226	Manes.02G019400	Chromosome02:1583763-1588268	Leaf	Fibrous_Root	OK	20.5205	105.398	2.3607099999999996	5.93052	5e-05	0.00019042200000000001	yes	basic helix-loop-helix (bHLH) DNA-binding superfamily protein
446	XLOC_003227	Manes.02G019800	Chromosome02:1603280-1608132	Leaf	Fibrous_Root	OK	41.8843	9.605139999999999	-2.12453	-5.833130000000001	5e-05	0.00019042200000000001	yes	acid-amino acid ligases;ligases;ATP binding;ATP binding;ligases
447	XLOC_003250	Manes.02G024200	Chromosome02:1921458-1927166	Leaf	Fibrous_Root	OK	101.539	7.71899	-3.71748	-9.58727	5e-05	0.00019042200000000001	yes	Nucleic acid-binding, OB-fold-like protein
448	XLOC_003257	Manes.02G025300	Chromosome02:1998362-2001912	Leaf	Fibrous_Root	OK	0.451686	1.95418	2.11318	2.47625	0.0002	0.000689742	yes	UDP-D-glucose/UDP-D-galactose 4-epimerase 1
449	XLOC_003258	Manes.02G025400	Chromosome02:2002359-2003617	Leaf	Fibrous_Root	OK	0.35575100000000004	21.8151	5.93832	5.8856	0.0002	0.000689742	yes	Uncharacterised protein family (UPF0497)
450	XLOC_003263	Manes.02G026700	Chromosome02:2061817-2073035	Leaf	Fibrous_Root	OK	0.243705	1.57161	2.68903	2.1801	5e-05	0.00019042200000000001	yes	hapless 2
451	XLOC_003266	Manes.02G027400	Chromosome02:2103943-2111185	Leaf	Fibrous_Root	OK	112.98200000000001	18.3182	-2.62475	-6.680969999999999	5e-05	0.00019042200000000001	yes	phloem protein 2-A12
452	XLOC_003276	Manes.02G028600	Chromosome02:2198499-2200223	Leaf	Fibrous_Root	OK	61.576	3.4491	-4.15808	-7.863119999999999	5e-05	0.00019042200000000001	yes	cytochrome P450, family 76, subfamily C, polypeptide 3
453	XLOC_003290	Manes.02G031300	Chromosome02:2368890-2370796	Leaf	Fibrous_Root	OK	20.0628	4.41252	-2.18485	-4.9118	5e-05	0.00019042200000000001	yes	Nucleotide-sugar transporter family protein
454	XLOC_003291	Manes.02G031500	Chromosome02:2388662-2390534	Leaf	Fibrous_Root	OK	43.0052	4.21919	-3.3494699999999997	-7.245489999999999	5e-05	0.00019042200000000001	yes	ACC synthase 10
455	XLOC_003305	Manes.02G034700	Chromosome02:2681460-2684352	Leaf	Fibrous_Root	OK	0.9288709999999999	26.4866	4.83364	6.40059	5e-05	0.00019042200000000001	yes	Plant invertase/pectin methylesterase inhibitor superfamily protein
456	XLOC_003311	Manes.02G035400	Chromosome02:2737340-2743437	Leaf	Fibrous_Root	OK	0.305902	1.4009	2.19522	1.7732900000000003	0.00835	0.019700400000000003	yes	NAC 007
457	XLOC_003314	Manes.02G036100	Chromosome02:2809229-2817868	Leaf	Fibrous_Root	OK	3.5005599999999997	20.1185	2.52287	2.04839	0.0069	0.0166419	yes	Exostosin family protein
458	XLOC_003316	Manes.02G036600	Chromosome02:2835636-2838153	Leaf	Fibrous_Root	OK	2.89105	15.8139	2.45153	4.2562	5e-05	0.00019042200000000001	yes	WRKY DNA-binding protein 21
459	XLOC_003332	Manes.02G039400	Chromosome02:3064809-3068949	Leaf	Fibrous_Root	OK	8.95335	54.168	2.59694	6.642469999999999	5e-05	0.00019042200000000001	yes	Nucleotide-diphospho-sugar transferases superfamily protein
460	XLOC_003338	Manes.02G040900	Chromosome02:3165352-3168303	Leaf	Fibrous_Root	OK	2.36028	11.3186	2.26167	4.2234300000000005	5e-05	0.00019042200000000001	yes	Plant protein of unknown function (DUF828) with plant pleckstrin homology-like region
461	XLOC_003358	Manes.02G045000	Chromosome02:3483087-3484893	Leaf	Fibrous_Root	OK	312.842	30.6942	-3.34939	-8.64441	5e-05	0.00019042200000000001	yes	Chlorophyll A-B binding family protein
462	XLOC_003366	Manes.02G046400	Chromosome02:3551738-3713925	Leaf	Fibrous_Root	OK	8.962819999999999	137.194	3.93612	0.8720110000000001	0.00525	0.0130667	yes	GAST1 protein homolog 4
463	XLOC_003370	Manes.02G046900	Chromosome02:3551738-3713925	Leaf	Fibrous_Root	OK	137.585	19.9653	-2.78476	-2.57433	0.0002	0.000689742	yes	starch synthase 2
464	XLOC_003380	Manes.02G048700	Chromosome02:3766527-3768251	Leaf	Fibrous_Root	OK	11.004000000000001	1.3069	-3.0738	-4.53702	5e-05	0.00019042200000000001	yes	Protein of unknown function (DUF1997)
465	XLOC_003382	Manes.02G049200	Chromosome02:3794549-3795770	Leaf	Fibrous_Root	OK	0.141729	23.5701	7.377669999999999	5.24774	0.0131	0.0292633	yes	related to AP2 11
466	XLOC_003386	Manes.02G049900	Chromosome02:3829208-3833283	Leaf	Fibrous_Root	OK	4.49255	0.552768	-3.02279	-2.7294099999999997	5e-05	0.00019042200000000001	yes	Domain of unknown function (DUF3598)
467	XLOC_004626	Manes.02G049900	Chromosome02:3829208-3833283	Leaf	Fibrous_Root	OK	84.9155	4.40915	-4.26746	-8.48489	5e-05	0.00019042200000000001	yes	Domain of unknown function (DUF3598)
468	XLOC_003392	Manes.02G050600	Chromosome02:3856132-3860995	Leaf	Fibrous_Root	OK	58.3689	8.830119999999999	-2.7246900000000003	-5.16742	5e-05	0.00019042200000000001	yes	tRNA/rRNA methyltransferase (SpoU) family protein
469	XLOC_003396	Manes.02G051100	Chromosome02:3879720-3885798	Leaf	Fibrous_Root	OK	5.7176800000000005	0.250354	-4.51339	-4.64363	5e-05	0.00019042200000000001	yes	Cyclic nucleotide-regulated ion channel family protein
470	XLOC_003397	Manes.02G051200	Chromosome02:3886065-3888729	Leaf	Fibrous_Root	OK	19.0615	4.65689	-2.03322	-4.3331800000000005	5e-05	0.00019042200000000001	yes	RING/U-box superfamily protein
471	XLOC_003399	Manes.02G051500	Chromosome02:3897300-3907435	Leaf	Fibrous_Root	OK	5.817740000000001	1.15285	-2.33526	-1.74245	0.0035	0.00911359	yes	Pentatricopeptide repeat (PPR) superfamily protein
472	XLOC_003400	Manes.02G052200	Chromosome02:3936645-4009154	Leaf	Fibrous_Root	OK	0.027400900000000002	1.0549600000000001	5.266830000000001	0.690753	0.0063	0.015353700000000001	yes	Glycosyl transferase, family 35
473	XLOC_003415	Manes.02G055900	Chromosome02:4209170-4211393	Leaf	Fibrous_Root	OK	63.7487	0.0	-inf		5e-05	0.00019042200000000001	yes	plastid transcription factor 1
474	XLOC_003419	Manes.02G056400	Chromosome02:4245844-4247633	Leaf	Fibrous_Root	OK	9.510660000000001	1.50635	-2.65849	-3.58877	5e-05	0.00019042200000000001	yes	SPIRAL1-like2
475	XLOC_003426	Manes.02G057500	Chromosome02:4310164-4312826	Leaf	Fibrous_Root	OK	28.413	0.0	-inf		5e-05	0.00019042200000000001	yes	Malectin/receptor-like protein kinase family protein
476	XLOC_003427	Manes.02G057600	Chromosome02:4314423-4315125	Leaf	Fibrous_Root	OK	53.4058	0.0	-inf		5e-05	0.00019042200000000001	yes	ralf-like 27
477	XLOC_003428	Manes.02G057700	Chromosome02:4316870-4319686	Leaf	Fibrous_Root	OK	1.7274200000000002	0.191383	-3.17408	-3.56705	5e-05	0.00019042200000000001	yes	Malectin/receptor-like protein kinase family protein
478	XLOC_003433	Manes.02G058400	Chromosome02:4344345-4351218	Leaf	Fibrous_Root	OK	7.2061399999999995	0.860389	-3.06617	-3.88527	5e-05	0.00019042200000000001	yes	PLC-like phosphodiesterases superfamily protein
479	XLOC_003434	Manes.02G058500	Chromosome02:4355619-4358748	Leaf	Fibrous_Root	OK	13.4481	0.579701	-4.53595	-6.0769	5e-05	0.00019042200000000001	yes	brassinosteroid-6-oxidase 1
480	XLOC_003438	Manes.02G059100	Chromosome02:4386358-4393361	Leaf	Fibrous_Root	OK	1.4780000000000002	0.0	-inf		5e-05	0.00019042200000000001	yes	K-box region and MADS-box transcription factor family protein
481	XLOC_003442	Manes.02G059700	Chromosome02:4425525-4427413	Leaf	Fibrous_Root	OK	112.544	19.9939	-2.49286	-6.22337	5e-05	0.00019042200000000001	yes	Pollen Ole e 1 allergen and extensin family protein
482	XLOC_003454	Manes.02G061500	Chromosome02:4631594-4640360	Leaf	Fibrous_Root	OK	0.519772	2.64552	2.3476	2.35775	0.00225	0.00614468	yes	WPP domain-interacting protein 1
483	XLOC_003456	Manes.02G061900	Chromosome02:4650971-4651886	Leaf	Fibrous_Root	OK	0.0	34.5249	inf		5e-05	0.00019042200000000001	yes	basic leucine-zipper 42
484	XLOC_003471	Manes.02G064900	Chromosome02:4813061-4815731	Leaf	Fibrous_Root	OK	0.0	5.04063	inf		5e-05	0.00019042200000000001	yes	TRICHOME BIREFRINGENCE-LIKE 19
485	XLOC_003475	Manes.02G065400	Chromosome02:4843141-4844971	Leaf	Fibrous_Root	OK	10.1433	1.09753	-3.2082	-4.4821800000000005	5e-05	0.00019042200000000001	yes	NAD(P)-binding Rossmann-fold superfamily protein
486	XLOC_003486	Manes.02G066900	Chromosome02:4968078-4970957	Leaf	Fibrous_Root	OK	77.633	0.40971499999999994	-7.565910000000001	-8.7871	5e-05	0.00019042200000000001	yes	Rhomboid-related intramembrane serine protease family protein
487	XLOC_003493	Manes.02G068900	Chromosome02:5136838-5145578	Leaf	Fibrous_Root	OK	29.4512	4.4884699999999995	-2.7140299999999997	-4.02267	5e-05	0.00019042200000000001	yes	alpha/beta-Hydrolases superfamily protein
488	XLOC_003502	Manes.02G071500	Chromosome02:5319182-5321627	Leaf	Fibrous_Root	OK	59.8864	0.577918	-6.69522	-10.0514	5e-05	0.00019042200000000001	yes	Plant protein of unknown function (DUF827)
489	XLOC_003504	Manes.02G071800	Chromosome02:5352602-5360241	Leaf	Fibrous_Root	OK	62.3611	14.388	-2.11578	-5.54185	5e-05	0.00019042200000000001	yes	lipid phosphate phosphatase 3
490	XLOC_003513	Manes.02G074200	Chromosome02:5497907-5499246	Leaf	Fibrous_Root	OK	0.0	11.7735	inf		5e-05	0.00019042200000000001	yes	Heavy metal transport/detoxification superfamily protein
491	XLOC_003514	Manes.02G074300	Chromosome02:5502244-5505823	Leaf	Fibrous_Root	OK	24.2228	4.07867	-2.5702	-4.31795	5e-05	0.00019042200000000001	yes	myb domain protein 4
492	XLOC_003517	Manes.02G074700	Chromosome02:5513034-5513882	Leaf	Fibrous_Root	OK	30.1543	1.65973	-4.18335	-6.13751	5e-05	0.00019042200000000001	yes	hydroxyproline-rich glycoprotein family protein
493	XLOC_003520	Manes.02G075200	Chromosome02:5570170-5574079	Leaf	Fibrous_Root	OK	23.346	5.23245	-2.15762	-5.0493	5e-05	0.00019042200000000001	yes	Protein kinase superfamily protein
494	XLOC_003521	Manes.02G075400	Chromosome02:5579897-5581130	Leaf	Fibrous_Root	OK	48.79600000000001	3.55405	-3.77923	-7.23377	5e-05	0.00019042200000000001	yes	calmodulin like 23
495	XLOC_003523	Manes.02G075700	Chromosome02:5587474-5593839	Leaf	Fibrous_Root	OK	29.4751	6.98641	-2.07687	-4.66226	5e-05	0.00019042200000000001	yes	5\'-AMP-activated protein kinase-related
496	XLOC_003526	Manes.02G076200	Chromosome02:5616734-5633198	Leaf	Fibrous_Root	OK	43.3764	10.3356	-2.06928	-4.159330000000001	5e-05	0.00019042200000000001	yes	ATP binding;valine-tRNA ligases;aminoacyl-tRNA ligases;nucleotide binding;ATP binding;aminoacyl-tRNA ligases
497	XLOC_003532	Manes.02G077100	Chromosome02:5702388-5705065	Leaf	Fibrous_Root	OK	0.9876510000000001	8.29646	3.07042	4.10856	5e-05	0.00019042200000000001	yes	SGNH hydrolase-type esterase superfamily protein
498	XLOC_003535	Manes.02G077900	Chromosome02:5771883-5775044	Leaf	Fibrous_Root	OK	48.957	1244.22	4.66758	9.810880000000001	5e-05	0.00019042200000000001	yes	glutamine synthase clone R1
499	XLOC_003544	Manes.02G079900	Chromosome02:5942391-5943597	Leaf	Fibrous_Root	OK	0.0	7.5243199999999995	inf		5e-05	0.00019042200000000001	yes	TPX2 (targeting protein for Xklp2) protein family
500	XLOC_003555	Manes.02G081700	Chromosome02:6090825-6093572	Leaf	Fibrous_Root	OK	165.97400000000002	4.52977	-5.19538	-11.1012	5e-05	0.00019042200000000001	yes	PHYTOENE SYNTHASE
501	XLOC_003558	Manes.02G082000	Chromosome02:6136578-6138690	Leaf	Fibrous_Root	OK	10.3949	2.07118	-2.32735	-4.1692800000000005	5e-05	0.00019042200000000001	yes	AMP-dependent synthetase and ligase family protein
502	XLOC_003566	Manes.02G083200	Chromosome02:6229246-6236670	Leaf	Fibrous_Root	OK	0.421562	1.8254099999999998	2.11441	1.8861599999999998	0.0005	0.00158845	yes	Basic-leucine zipper (bZIP) transcription factor family protein
503	XLOC_003567	Manes.02G083400	Chromosome02:6238194-6238953	Leaf	Fibrous_Root	OK	1.37358	19.6069	3.83535	5.10537	5e-05	0.00019042200000000001	yes	NDR1/HIN1-like 25
504	XLOC_003574	Manes.02G085200	Chromosome02:6394480-6408390	Leaf	Fibrous_Root	OK	54.3164	8.84372	-2.6186599999999998	-5.0426	5e-05	0.00019042200000000001	yes	glucose-inhibited division family A protein
505	XLOC_003594	Manes.02G088600	Chromosome02:6665301-6670724	Leaf	Fibrous_Root	OK	208.23	0.328454	-9.30827	-8.366810000000001	5e-05	0.00019042200000000001	yes	DNAJ heat shock N-terminal domain-containing protein
506	XLOC_003609	Manes.02G091200	Chromosome02:6824108-6835366	Leaf	Fibrous_Root	OK	110.90100000000001	6.46456	-4.100569999999999	-2.6400799999999998	0.00345	0.008997	yes	ATP synthase protein I -related
507	XLOC_003613	Manes.02G091800	Chromosome02:6857722-6863575	Leaf	Fibrous_Root	OK	1.28164	0.133331	-3.26491	-2.23847	0.00075	0.00229123	yes	Major facilitator superfamily protein
508	XLOC_003637	Manes.02G095500	Chromosome02:6944926-7179568	Leaf	Fibrous_Root	OK	54.5762	8.3097	-2.71541	-0.8094600000000001	0.0103	0.0236967	yes	Galactose mutarotase-like superfamily protein
509	XLOC_003638	Manes.02G095700	Chromosome02:6944926-7179568	Leaf	Fibrous_Root	OK	133.667	0.6658029999999999	-7.64933	-0.7579060000000001	0.0006	0.00187318	yes	alpha/beta-Hydrolases superfamily protein
510	XLOC_003641	Manes.02G096500	Chromosome02:7191683-7197803	Leaf	Fibrous_Root	OK	37.7719	7.90994	-2.25557	-5.49008	5e-05	0.00019042200000000001	yes	RNA binding;GTP binding
511	XLOC_003644	Manes.02G097000	Chromosome02:7253137-7253941	Leaf	Fibrous_Root	OK	0.47956499999999996	4.018269999999999	3.06678	2.68358	0.00695	0.016748	yes	Heavy metal transport/detoxification superfamily protein
512	XLOC_003649	Manes.02G097900	Chromosome02:7294539-7295891	Leaf	Fibrous_Root	OK	2.38543	34.9226	3.87184	4.88165	5e-05	0.00019042200000000001	yes	basic leucine-zipper 2
513	XLOC_004862	Manes.02G097900	Chromosome02:7294539-7295891	Leaf	Fibrous_Root	OK	0.759071	5.99975	2.9826	2.38538	0.0031	0.00817932	yes	basic leucine-zipper 2
514	XLOC_003654	Manes.02G098400	Chromosome02:7347096-7349301	Leaf	Fibrous_Root	OK	0.190025	41.3965	7.767180000000001	6.11826	5e-05	0.00019042200000000001	yes	Peroxidase superfamily protein
515	XLOC_003657	Manes.02G099000	Chromosome02:7378223-7384498	Leaf	Fibrous_Root	OK	4.4362	1.03704	-2.09685	-3.15265	5e-05	0.00019042200000000001	yes	Cytochrome P450 superfamily protein
516	XLOC_003663	Manes.02G100100	Chromosome02:7467654-7470891	Leaf	Fibrous_Root	OK	0.573487	2.9342	2.35513	3.2441400000000002	5e-05	0.00019042200000000001	yes	Lateral root primordium (LRP) protein-related
517	XLOC_003667	Manes.02G100700	Chromosome02:7509533-7514656	Leaf	Fibrous_Root	OK	5.43064	1.11315	-2.28647	-3.68223	5e-05	0.00019042200000000001	yes	Leucine-rich repeat (LRR) family protein
518	XLOC_003668	Manes.02G100800	Chromosome02:7526622-7528906	Leaf	Fibrous_Root	OK	10.3327	161.252	3.96403	9.51136	5e-05	0.00019042200000000001	yes	ferulic acid 5-hydroxylase 1
519	XLOC_003671	Manes.02G101600	Chromosome02:7597575-7612123	Leaf	Fibrous_Root	OK	943.3639999999999	0.8735809999999999	-10.0767	-10.1269	5e-05	0.00019042200000000001	yes	fructose-bisphosphate aldolase 2
520	XLOC_003674	Manes.02G102100	Chromosome02:7633102-7637855	Leaf	Fibrous_Root	OK	0.114979	3.3625	4.87009	4.74667	5e-05	0.00019042200000000001	yes	Leucine-rich receptor-like protein kinase family protein
521	XLOC_003681	Manes.02G103700	Chromosome02:7773400-7781975	Leaf	Fibrous_Root	OK	16.4835	0.597059	-4.787	-3.29809	0.0011	0.0032348	yes	glycosyl hydrolase 9B7
522	XLOC_003687	Manes.02G104900	Chromosome02:7853669-7854425	Leaf	Fibrous_Root	OK	3.09098	74.0825	4.582990000000001	7.71944	5e-05	0.00019042200000000001	yes	Chaperone DnaJ-domain superfamily protein
523	XLOC_003689	Manes.02G105100	Chromosome02:7862818-7872846	Leaf	Fibrous_Root	OK	1169.09	29.1603	-5.32524	-10.4611	5e-05	0.00019042200000000001	yes	ferredoxin-NADP(+)-oxidoreductase 1
524	XLOC_003697	Manes.02G107100	Chromosome02:7993333-7995658	Leaf	Fibrous_Root	OK	3.98158	22.1708	2.47725	4.80541	5e-05	0.00019042200000000001	yes	S-adenosyl-L-methionine-dependent methyltransferases superfamily protein
525	XLOC_003702	Manes.02G107700	Chromosome02:8034791-8046718	Leaf	Fibrous_Root	OK	277.173	0.21435700000000002	-10.3366	-5.53752	5e-05	0.00019042200000000001	yes	SGNH hydrolase-type esterase superfamily protein
526	XLOC_003710	Manes.02G109200	Chromosome02:8173110-8174880	Leaf	Fibrous_Root	OK	181.74900000000002	0.0	-inf		5e-05	0.00019042200000000001	yes	plasma membrane intrinsic protein 3
527	XLOC_003719	Manes.02G111000	Chromosome02:8283146-8292264	Leaf	Fibrous_Root	OK	1.13391	14.1398	3.64039	6.36222	5e-05	0.00019042200000000001	yes	ACT-like protein tyrosine kinase family protein
528	XLOC_003725	Manes.02G112300	Chromosome02:8349139-8351039	Leaf	Fibrous_Root	OK	0.100563	10.7254	6.736789999999999	5.13099	0.01505	0.033042199999999994	yes	acyl activating enzyme 1
529	XLOC_003732	Manes.02G113300	Chromosome02:8427165-8430230	Leaf	Fibrous_Root	OK	1275.27	0.20770500000000003	-12.584000000000001	-11.8222	5e-05	0.00019042200000000001	yes	catalase 2
530	XLOC_003743	Manes.02G115400	Chromosome02:8565936-8571327	Leaf	Fibrous_Root	OK	94.19	14.1741	-2.73232	-2.77485	0.0001	0.000364096	yes	RING/U-box superfamily protein
531	XLOC_003751	Manes.02G116900	Chromosome02:8656746-8660919	Leaf	Fibrous_Root	OK	21.9116	0.639776	-5.097980000000001	-6.66184	5e-05	0.00019042200000000001	yes	hydroxy methylglutaryl CoA reductase 1
532	XLOC_003756	Manes.02G117800	Chromosome02:8705214-8717295	Leaf	Fibrous_Root	OK	1.0014399999999999	17.5196	4.128830000000001	3.74577	0.00015	0.00052955	yes	Concanavalin A-like lectin protein kinase family protein
533	XLOC_003766	Manes.02G119700	Chromosome02:8830897-8832049	Leaf	Fibrous_Root	OK	0.181673	1.26475	2.79944	2.06371	0.0133	0.0296517	yes	NAD(P)-binding Rossmann-fold superfamily protein
534	XLOC_003770	Manes.02G120700	Chromosome02:8906301-8909592	Leaf	Fibrous_Root	OK	114.824	16.1684	-2.82818	-6.46455	5e-05	0.00019042200000000001	yes	Tetratricopeptide repeat (TPR)-like superfamily protein
535	XLOC_003772	Manes.02G121100	Chromosome02:8926039-8932805	Leaf	Fibrous_Root	OK	341.1	3.54334	-6.588939999999999	-10.0355	5e-05	0.00019042200000000001	yes	phosphate transporter 4;1
536	XLOC_003777	Manes.02G122500	Chromosome02:8995613-9005092	Leaf	Fibrous_Root	OK	183.737	23.8098	-2.94802	-5.90267	5e-05	0.00019042200000000001	yes	alpha-glucan phosphorylase 2
537	XLOC_003778	Manes.02G122800	Chromosome02:9033196-9037118	Leaf	Fibrous_Root	OK	49.1799	10.0917	-2.28491	-5.93007	5e-05	0.00019042200000000001	yes	Plant protein of unknown function (DUF641)
538	XLOC_003779	Manes.02G123000	Chromosome02:9043618-9046100	Leaf	Fibrous_Root	OK	3.5828800000000003	16.5225	2.2052400000000003	4.10874	5e-05	0.00019042200000000001	yes	proliferating cell nuclear antigen 2
539	XLOC_003791	Manes.02G124900	Chromosome02:9166714-9174531	Leaf	Fibrous_Root	OK	210.65599999999998	6.6120399999999995	-4.99365	-11.2213	5e-05	0.00019042200000000001	yes	UDP-glucosyl transferase 76E2
540	XLOC_003793	Manes.02G125400	Chromosome02:9180679-9181910	Leaf	Fibrous_Root	OK	86.9587	4.36626	-4.31586	-8.78967	5e-05	0.00019042200000000001	yes	copper transporter 1
541	XLOC_003794	Manes.02G125500	Chromosome02:9197723-9198692	Leaf	Fibrous_Root	OK	10.2966	0.622146	-4.048769999999999	-4.6864099999999995	5e-05	0.00019042200000000001	yes	copper transporter 1
542	XLOC_003811	Manes.02G128800	Chromosome02:9414701-9441039	Leaf	Fibrous_Root	OK	149.513	9.32328	-4.00329	-9.591000000000001	5e-05	0.00019042200000000001	yes	Major facilitator superfamily protein
543	XLOC_003824	Manes.02G131900	Chromosome02:9678387-9680858	Leaf	Fibrous_Root	OK	219.114	35.2311	-2.6367599999999998	-6.978389999999999	5e-05	0.00019042200000000001	yes	expansin A4
544	XLOC_003838	Manes.02G134100	Chromosome02:9872802-9879353	Leaf	Fibrous_Root	OK	42.2828	0.301087	-7.13375	-5.05741	5e-05	0.00019042200000000001	yes	Tryptophan/tyrosine permease
545	XLOC_003839	Manes.02G134200	Chromosome02:9879724-9886247	Leaf	Fibrous_Root	OK	49.9996	8.15112	-2.61685	-5.80011	5e-05	0.00019042200000000001	yes	P-loop containing nucleoside triphosphate hydrolases superfamily protein
546	XLOC_003843	Manes.02G134800	Chromosome02:9910702-9915882	Leaf	Fibrous_Root	OK	0.643533	5.42365	3.07518	4.14165	5e-05	0.00019042200000000001	yes	xylose isomerase family protein
547	XLOC_003849	Manes.02G135600	Chromosome02:9946313-9949411	Leaf	Fibrous_Root	OK	0.336345	2.9619400000000002	3.13853	3.45569	5e-05	0.00019042200000000001	yes	Cyclin B1;4
548	XLOC_003851	Manes.02G135800	Chromosome02:9953851-9955615	Leaf	Fibrous_Root	OK	0.0	6.752560000000001	inf		5e-05	0.00019042200000000001	yes	cytochrome P450, family 71, subfamily B, polypeptide 34
549	XLOC_003863	Manes.02G137400	Chromosome02:10045246-10118639	Leaf	Fibrous_Root	OK	390.285	12.3953	-4.9766699999999995	-1.75633	0.00025	0.00084586	yes	stress enhanced protein 1
550	XLOC_003874	Manes.02G139100	Chromosome02:10315012-10317321	Leaf	Fibrous_Root	OK	43.2485	3.99425	-3.43665	-7.17347	5e-05	0.00019042200000000001	yes	Phospholipase A2 family protein
551	XLOC_003876	Manes.02G139300	Chromosome02:10331411-10339609	Leaf	Fibrous_Root	OK	63.5525	4.25053	-3.9022300000000003	-4.68941	5e-05	0.00019042200000000001	yes	non-specific phospholipase C2
552	XLOC_003878	Manes.02G140000	Chromosome02:10395124-10398482	Leaf	Fibrous_Root	OK	2.46105	19.3292	2.97344	6.56187	5e-05	0.00019042200000000001	yes	Lateral root primordium (LRP) protein-related
553	XLOC_003898	Manes.02G143300	Chromosome02:10593720-10595095	Leaf	Fibrous_Root	OK	1.90937	28.6451	3.90712	6.27709	5e-05	0.00019042200000000001	yes	glutathione S-transferase PHI 9
554	XLOC_003905	Manes.02G144500	Chromosome02:10698624-10703239	Leaf	Fibrous_Root	OK	11.4477	1.6802099999999998	-2.76835	-4.73135	5e-05	0.00019042200000000001	yes	HXXXD-type acyl-transferase family protein
555	XLOC_003910	Manes.02G145300	Chromosome02:10750334-10755413	Leaf	Fibrous_Root	OK	33.2776	3.1125599999999998	-3.41837	-6.3235	5e-05	0.00019042200000000001	yes	K-box region and MADS-box transcription factor family protein
556	XLOC_003913	Manes.02G145600	Chromosome02:10783331-10785361	Leaf	Fibrous_Root	OK	0.0672339	3.31684	5.62448	3.9765699999999997	0.0196	0.041629599999999996	yes	Predicted AT-hook DNA-binding family protein
557	XLOC_003915	Manes.02G145900	Chromosome02:10834266-10835845	Leaf	Fibrous_Root	OK	1.02924	87.00399999999999	6.40143	10.2048	5e-05	0.00019042200000000001	yes	Eukaryotic aspartyl protease family protein
558	XLOC_003924	Manes.02G147200	Chromosome02:10943308-10945364	Leaf	Fibrous_Root	OK	0.06630549999999999	2.7535	5.37599	3.77199	0.0196	0.041629599999999996	yes	Protein kinase superfamily protein
559	XLOC_003925	Manes.02G147300	Chromosome02:10949335-10951836	Leaf	Fibrous_Root	OK	67.5621	0.22341399999999997	-8.24035	-7.50102	0.0001	0.000364096	yes	homeobox protein 22
560	XLOC_003928	Manes.02G148000	Chromosome02:10991133-10996512	Leaf	Fibrous_Root	OK	0.186818	1.2729700000000002	2.7684900000000003	1.0694299999999999	0.01125	0.025610400000000005	yes	purin 7
561	XLOC_003931	Manes.02G148700	Chromosome02:11034383-11035285	Leaf	Fibrous_Root	OK	0.0	3.0356	inf		5e-05	0.00019042200000000001	yes	Cupredoxin superfamily protein
562	XLOC_003933	Manes.02G149100	Chromosome02:11064182-11065769	Leaf	Fibrous_Root	OK	1.41193	11.1389	2.97987	4.62714	5e-05	0.00019042200000000001	yes	homeobox protein 16
563	XLOC_003946	Manes.02G151300	Chromosome02:11266247-11267420	Leaf	Fibrous_Root	OK	0.193191	5.57459	4.85077	4.07504	0.00225	0.00614468	yes	Phosphate-responsive 1 family protein
564	XLOC_003947	Manes.02G151400	Chromosome02:11269557-11271322	Leaf	Fibrous_Root	OK	0.468091	59.01	6.97803	8.65193	5e-05	0.00019042200000000001	yes	UDP-glucosyl transferase 85A2
565	XLOC_003952	Manes.02G152600	Chromosome02:11364706-11378526	Leaf	Fibrous_Root	OK	14.7506	3.06955	-2.26468	-2.25793	0.00145	0.00414523	yes	peptidases
566	XLOC_003953	Manes.02G153100	Chromosome02:11431745-11435094	Leaf	Fibrous_Root	OK	2.97601	0.457176	-2.70256	-4.01052	5e-05	0.00019042200000000001	yes	Leucine-rich repeat receptor-like protein kinase family protein
567	XLOC_003955	Manes.02G153700	Chromosome02:11519198-11522945	Leaf	Fibrous_Root	OK	0.33421300000000004	3.31005	3.30801	4.00454	5e-05	0.00019042200000000001	yes	tetratricopeptide repeat (TPR)-containing protein
568	XLOC_003971	Manes.02G157300	Chromosome02:11845868-11849126	Leaf	Fibrous_Root	OK	22.0637	0.0	-inf		5e-05	0.00019042200000000001	yes	glycerol-3-phosphate acyltransferase 2
569	XLOC_003984	Manes.02G159200	Chromosome02:11991889-11992542	Leaf	Fibrous_Root	OK	21.826	1.72652	-3.66011	-4.89398	5e-05	0.00019042200000000001	yes	EF hand calcium-binding protein family
570	XLOC_003989	Manes.02G160400	Chromosome02:12087246-12089951	Leaf	Fibrous_Root	OK	2.66222	12.9501	2.28226	4.33321	5e-05	0.00019042200000000001	yes	like AUX1 3
571	XLOC_003993	Manes.02G161200	Chromosome02:12193251-12204425	Leaf	Fibrous_Root	OK	44.9827	10.2215	-2.13777	-5.46011	5e-05	0.00019042200000000001	yes	Pyridoxal phosphate (PLP)-dependent transferases superfamily protein
572	XLOC_004005	Manes.02G163500	Chromosome02:12341578-12346500	Leaf	Fibrous_Root	OK	14.1633	2.66838	-2.4081200000000003	-4.99441	5e-05	0.00019042200000000001	yes	Plant protein of unknown function (DUF869)
573	XLOC_004006	Manes.02G163700	Chromosome02:12349284-12354391	Leaf	Fibrous_Root	OK	82.8	4.3579	-4.24793	-9.49213	5e-05	0.00019042200000000001	yes	Pheophorbide a oxygenase family protein with Rieske [2Fe-2S] domain
574	XLOC_004009	Manes.02G164500	Chromosome02:12385232-12391134	Leaf	Fibrous_Root	OK	0.0	7.19901	inf		5e-05	0.00019042200000000001	yes	IAA-leucine resistant (ILR)-like gene 6
575	XLOC_005191	Manes.02G164500	Chromosome02:12385232-12391134	Leaf	Fibrous_Root	OK	0.0	1.68993	inf		0.0066	0.0159989	yes	IAA-leucine resistant (ILR)-like gene 6
576	XLOC_004012	Manes.02G165200	Chromosome02:12463464-12472685	Leaf	Fibrous_Root	OK	1.0895299999999999	0.218573	-2.31752	-1.24119	0.0019	0.00528427	yes	aldehyde dehydrogenase 3H1
577	XLOC_004015	Manes.02G165700	Chromosome02:12490948-12524695	Leaf	Fibrous_Root	OK	69.4844	2.42523	-4.84049	-3.93155	0.0001	0.000364096	yes	Protein of unknown function (DUF1997)
578	XLOC_004019	Manes.02G166800	Chromosome02:12593548-12597418	Leaf	Fibrous_Root	OK	0.062332900000000004	1.93881	4.95903	3.4527900000000002	0.0196	0.041629599999999996	yes	Cyclin A1;1
579	XLOC_004025	Manes.02G168000	Chromosome02:12728510-12729880	Leaf	Fibrous_Root	OK	0.0	1.9451900000000002	inf		5e-05	0.00019042200000000001	yes	2-oxoglutarate (2OG) and Fe(II)-dependent oxygenase superfamily protein
580	XLOC_004027	Manes.02G168400	Chromosome02:12753179-12757310	Leaf	Fibrous_Root	OK	89.8955	10.0908	-3.1552	-8.12386	5e-05	0.00019042200000000001	yes	plastid transcriptionally active 6
581	XLOC_004054	Manes.02G172400	Chromosome02:13583860-13587948	Leaf	Fibrous_Root	OK	28.3148	1.23837	-4.51504	-7.58488	5e-05	0.00019042200000000001	yes	Thiamin diphosphate-binding fold (THDP-binding) superfamily protein
582	XLOC_004056	Manes.02G172600	Chromosome02:13601804-13609699	Leaf	Fibrous_Root	OK	4.376930000000001	35.4742	3.01878	6.1353	5e-05	0.00019042200000000001	yes	F-box/RNI-like superfamily protein
583	XLOC_004058	Manes.02G173300	Chromosome02:13639298-13643356	Leaf	Fibrous_Root	OK	12.4974	50.9099	2.02632	5.0729	5e-05	0.00019042200000000001	yes	SCARECROW-like 1
584	XLOC_004075	Manes.02G176600	Chromosome02:14172704-14173841	Leaf	Fibrous_Root	OK	0.29273699999999997	4.68471	4.00028	3.41172	0.0005	0.00158845	yes	MAP kinase substrate 1
585	XLOC_004086	Manes.02G178400	Chromosome02:14345197-14346160	Leaf	Fibrous_Root	OK	0.703888	5.17557	2.8783	3.2179599999999997	0.00015	0.00052955	yes	Vacuolar iron transporter (VIT) family protein
586	XLOC_004088	Manes.02G178700	Chromosome02:14367319-14371958	Leaf	Fibrous_Root	OK	170.53	20.936	-3.02597	-8.00522	5e-05	0.00019042200000000001	yes	Inositol monophosphatase family protein
587	XLOC_004099	Manes.02G180500	Chromosome02:14573380-14576876	Leaf	Fibrous_Root	OK	285.819	25.8541	-3.46664	-8.903410000000001	5e-05	0.00019042200000000001	yes	thioredoxin Y2
588	XLOC_004108	Manes.02G182000	Chromosome02:14738422-14740293	Leaf	Fibrous_Root	OK	0.0	18.2072	inf		5e-05	0.00019042200000000001	yes	Integrase-type DNA-binding superfamily protein
589	XLOC_004110	Manes.02G182500	Chromosome02:14802278-14804163	Leaf	Fibrous_Root	OK	111.89299999999999	779.581	2.80058	6.426069999999999	5e-05	0.00019042200000000001	yes	Peroxidase superfamily protein
590	XLOC_004115	Manes.02G184000	Chromosome02:14934697-14940853	Leaf	Fibrous_Root	OK	47.343	2.9009400000000003	-4.02856	-8.46406	5e-05	0.00019042200000000001	yes	Nucleic acid-binding proteins superfamily
591	XLOC_004133	Manes.02G187700	Chromosome02:15272853-15273601	Leaf	Fibrous_Root	OK	0.0	16.7698	inf		5e-05	0.00019042200000000001	yes	basic pathogenesis-related protein 1
592	XLOC_004135	Manes.02G187900	Chromosome02:15279332-15279946	Leaf	Fibrous_Root	OK	0.0	1.2948899999999999	inf		5e-05	0.00019042200000000001	yes	pathogenesis-related gene 1
593	XLOC_004142	Manes.02G189200	Chromosome02:15384562-15386127	Leaf	Fibrous_Root	OK	0.0	1.0583	inf		5e-05	0.00019042200000000001	yes	GDSL-like Lipase/Acylhydrolase superfamily protein
594	XLOC_004173	Manes.02G193900	Chromosome02:15906240-15953602	Leaf	Fibrous_Root	OK	0.0	9.049389999999999	inf		5e-05	0.00019042200000000001	yes	terpene synthase 21
595	XLOC_005328	Manes.02G193900	Chromosome02:15906240-15953602	Leaf	Fibrous_Root	OK	0.0	10.1555	inf		5e-05	0.00019042200000000001	yes	terpene synthase 21
596	XLOC_004195	Manes.02G198300	Chromosome02:16634089-16636784	Leaf	Fibrous_Root	OK	9.69245	84.88799999999999	3.13063	8.198369999999999	5e-05	0.00019042200000000001	yes	Sec14p-like phosphatidylinositol transfer family protein
597	XLOC_004198	Manes.02G198600	Chromosome02:16748259-16751728	Leaf	Fibrous_Root	OK	77.4798	8.024519999999999	-3.27133	-7.5906899999999995	5e-05	0.00019042200000000001	yes	alpha/beta-Hydrolases superfamily protein
598	XLOC_004202	Manes.02G199300	Chromosome02:16908395-16913086	Leaf	Fibrous_Root	OK	14.6073	1.82348	-3.00192	-6.582839999999999	5e-05	0.00019042200000000001	yes	Leucine-rich receptor-like protein kinase family protein
599	XLOC_004203	Manes.02G199400	Chromosome02:16974369-16980822	Leaf	Fibrous_Root	OK	23.494	1.38357	-4.08582	-3.3906	0.0001	0.000364096	yes	CRINKLY4 related 4
600	XLOC_004229	Manes.02G203700	Chromosome02:19031762-19070976	Leaf	Fibrous_Root	OK	0.140729	103.124	9.51724	3.40135	0.00015	0.00052955	yes	terpene synthase 21
601	XLOC_004245	Manes.02G206400	Chromosome02:19618953-19844282	Leaf	Fibrous_Root	OK	0.284127	36.476	7.00427	3.72255	5e-05	0.00019042200000000001	yes	elicitor-activated gene 3-2
602	XLOC_004251	Manes.02G207600	Chromosome02:20179681-20194858	Leaf	Fibrous_Root	OK	1.1082100000000001	38.936	5.1348	6.1173	5e-05	0.00019042200000000001	yes	Beta-glucosidase, GBA2 type family protein
603	XLOC_004257	Manes.02G208500	Chromosome02:20946448-20946973	Leaf	Fibrous_Root	OK	3.7824400000000002	0.410541	-3.20372	-2.6191400000000002	0.01445	0.0318841	yes	Integrase-type DNA-binding superfamily protein
604	XLOC_004274	Manes.02G211900	Chromosome02:22879301-22881013	Leaf	Fibrous_Root	OK	0.0	10.4486	inf		5e-05	0.00019042200000000001	yes	extra-large G-protein 1
605	XLOC_004290	Manes.02G213600	Chromosome02:24663704-24668099	Leaf	Fibrous_Root	OK	0.257698	1.7158799999999998	2.7351900000000002	2.8052599999999996	0.0003	0.000998846	yes	Protein kinase superfamily protein
606	XLOC_004305	Manes.02G216200	Chromosome02:25995630-25997427	Leaf	Fibrous_Root	OK	0.510446	6.37212	3.64194	3.6293	0.00035	0.00114903	yes	Protein of unknown function (DUF640)
607	XLOC_004308	Manes.02G216600	Chromosome02:26209011-26210526	Leaf	Fibrous_Root	OK	32.0734	0.0	-inf		5e-05	0.00019042200000000001	yes	CCT motif family protein
608	XLOC_004315	Manes.02G218100	Chromosome02:27555944-27558269	Leaf	Fibrous_Root	OK	29.3656	0.886641	-5.0496300000000005	-7.73347	5e-05	0.00019042200000000001	yes	Phototropic-responsive NPH3 family protein
609	XLOC_004344	Manes.02G222100	Chromosome02:30511414-30513767	Leaf	Fibrous_Root	OK	8.58343	1.4319600000000001	-2.58356	-4.3152099999999995	5e-05	0.00019042200000000001	yes	VIER F-box proteine 3
610	XLOC_004350	Manes.02G223100	Chromosome02:31157163-31164960	Leaf	Fibrous_Root	OK	0.153694	3.6680900000000003	4.5769	4.27599	5e-05	0.00019042200000000001	yes	ARM repeat superfamily protein
611	XLOC_004356	Manes.02G224200	Chromosome02:31538327-31544110	Leaf	Fibrous_Root	OK	79.3507	12.6118	-2.65347	-4.24474	5e-05	0.00019042200000000001	yes	RNA-binding (RRM/RBD/RNP motifs) family protein
612	XLOC_004371	Manes.02G227300	Chromosome02:32419207-32427455	Leaf	Fibrous_Root	OK	0.0	4.24686	inf		5e-05	0.00019042200000000001	yes	cycloartenol synthase 1
613	XLOC_004376	Manes.02G001500	Chromosome02:159998-163833	Leaf	Fibrous_Root	OK	8.76171	0.266171	-5.04079	-3.81037	5e-05	0.00019042200000000001	yes	GroES-like zinc-binding dehydrogenase family protein
614	XLOC_004387	Manes.02G003000	Chromosome02:322817-326591	Leaf	Fibrous_Root	OK	29.3325	3.7269099999999997	-2.97645	-6.22537	5e-05	0.00019042200000000001	yes	esterase/lipase/thioesterase family protein
615	XLOC_004391	Manes.02G004100	Chromosome02:500621-505302	Leaf	Fibrous_Root	OK	4.52714	19.0275	2.0714200000000003	4.85992	5e-05	0.00019042200000000001	yes	oligopeptide transporter 7
616	XLOC_004395	Manes.02G004800	Chromosome02:527422-533058	Leaf	Fibrous_Root	OK	2.33492	10.2686	2.13679	4.84265	5e-05	0.00019042200000000001	yes	Serine/threonine-protein kinase WNK (With No Lysine)-related
617	XLOC_004396	Manes.02G005000	Chromosome02:547082-549303	Leaf	Fibrous_Root	OK	6.69575	42.1742	2.65504	6.30296	5e-05	0.00019042200000000001	yes	Dof-type zinc finger DNA-binding family protein
618	XLOC_004399	Manes.02G005400	Chromosome02:578626-582895	Leaf	Fibrous_Root	OK	4.21997	47.2582	3.48526	8.13287	5e-05	0.00019042200000000001	yes	trehalase 1
619	XLOC_004411	Manes.02G007900	Chromosome02:787624-789020	Leaf	Fibrous_Root	OK	119.118	5.00225	-4.57367	-9.43159	5e-05	0.00019042200000000001	yes	Glutaredoxin family protein
620	XLOC_004437	Manes.02G012100	Chromosome02:1031499-1034248	Leaf	Fibrous_Root	OK	0.459718	7.72397	4.07052	5.48375	5e-05	0.00019042200000000001	yes	HMG (high mobility group) box protein
621	XLOC_004456	Manes.02G016200	Chromosome02:1361421-1369985	Leaf	Fibrous_Root	OK	0.855534	5.98376	2.8061599999999998	5.1371	5e-05	0.00019042200000000001	yes	respiratory burst oxidase protein F
622	XLOC_004458	Manes.02G016700	Chromosome02:1405207-1409189	Leaf	Fibrous_Root	OK	12.1039	1.90809	-2.66527	-4.33369	5e-05	0.00019042200000000001	yes	phosphatase-related
623	XLOC_004459	Manes.02G016900	Chromosome02:1419284-1420450	Leaf	Fibrous_Root	OK	0.0	2.75468	inf		5e-05	0.00019042200000000001	yes	WRKY DNA-binding protein 56
624	XLOC_004460	Manes.02G017100	Chromosome02:1425903-1428757	Leaf	Fibrous_Root	OK	0.391833	11.3253	4.8531699999999995	3.7687	0.0049	0.0122913	yes	WRKY DNA-binding protein 27
625	XLOC_004462	Manes.02G017300	Chromosome02:1436743-1438775	Leaf	Fibrous_Root	OK	0.0	2.06432	inf		5e-05	0.00019042200000000001	yes	myb domain protein 103
626	XLOC_004464	Manes.02G017800	Chromosome02:1462868-1466259	Leaf	Fibrous_Root	OK	189.886	31.5482	-2.5895	-6.71513	5e-05	0.00019042200000000001	yes	isoprenoid F
627	XLOC_004466	Manes.02G018100	Chromosome02:1477606-1484505	Leaf	Fibrous_Root	OK	1.48104	30.2134	4.35051	4.685919999999999	5e-05	0.00019042200000000001	yes	Pectin lyase-like superfamily protein
628	XLOC_004467	Manes.02G018200	Chromosome02:1487259-1488183	Leaf	Fibrous_Root	OK	1.8595599999999999	47.2	4.66576	5.53852	5e-05	0.00019042200000000001	yes	SPIRAL1-like2
629	XLOC_004469	Manes.02G018700	Chromosome02:1513417-1518058	Leaf	Fibrous_Root	OK	100.546	20.5647	-2.28962	-6.1709	5e-05	0.00019042200000000001	yes	POX (plant homeobox) family protein
630	XLOC_004472	Manes.02G019500	Chromosome02:1589124-1591624	Leaf	Fibrous_Root	OK	0.542168	6.3058	3.5398699999999996	4.9519400000000005	5e-05	0.00019042200000000001	yes	2-oxoglutarate (2OG) and Fe(II)-dependent oxygenase superfamily protein
631	XLOC_004474	Manes.02G019700	Chromosome02:1596619-1601757	Leaf	Fibrous_Root	OK	1.41382	11.7731	3.05782	5.72159	5e-05	0.00019042200000000001	yes	Protein of unknown function (DUF3741)
632	XLOC_004489	Manes.02G022800	Chromosome02:1831293-1836884	Leaf	Fibrous_Root	OK	0.0787796	2.33584	4.88998	3.5700800000000004	5e-05	0.00019042200000000001	yes	C2 calcium/lipid-binding plant phosphoribosyltransferase family protein
633	XLOC_004490	Manes.02G023200	Chromosome02:1865362-1885065	Leaf	Fibrous_Root	OK	0.8265979999999999	4.1058	2.31241	1.60294	0.01975	0.0419073	yes	heavy metal atpase 5
634	XLOC_004498	Manes.02G025100	Chromosome02:1987601-1988477	Leaf	Fibrous_Root	OK	6.99697	0.376253	-4.21695	-3.8099	0.0011	0.0032348	yes	osmotin 34
635	XLOC_004499	Manes.02G025200	Chromosome02:1992284-1993163	Leaf	Fibrous_Root	OK	0.0	2.8606599999999998	inf		5e-05	0.00019042200000000001	yes	osmotin 34
636	XLOC_004500	Manes.02G025500	Chromosome02:2003722-2006176	Leaf	Fibrous_Root	OK	26.525	4.50469	-2.55785	-6.01577	5e-05	0.00019042200000000001	yes	P-loop containing nucleoside triphosphate hydrolases superfamily protein
637	XLOC_004502	Manes.02G025800	Chromosome02:2020342-2038381	Leaf	Fibrous_Root	OK	1.43334	22.3254	3.96124	5.49327	5e-05	0.00019042200000000001	yes	Peroxidase superfamily protein
638	XLOC_004505	Manes.02G026800	Chromosome02:2061817-2073035	Leaf	Fibrous_Root	OK	0.0470099	1.72055	5.19376	1.41594	0.00375	0.00969032	yes	cytochrome P450, family 87, subfamily A, polypeptide 2
639	XLOC_004510	Manes.02G028700	Chromosome02:2207082-2209850	Leaf	Fibrous_Root	OK	0.243829	3.2661599999999997	3.74365	3.8381800000000004	5e-05	0.00019042200000000001	yes	cytochrome P450, family 76, subfamily C, polypeptide 4
640	XLOC_004522	Manes.02G031400	Chromosome02:2374607-2380515	Leaf	Fibrous_Root	OK	0.44071800000000005	1.9755	2.1642900000000003	2.71063	0.0001	0.000364096	yes	Cell cycle regulated microtubule associated protein
641	XLOC_004527	Manes.02G032200	Chromosome02:2434441-2445026	Leaf	Fibrous_Root	OK	0.0	35.3412	inf		5e-05	0.00019042200000000001	yes	Predicted AT-hook DNA-binding family protein
642	XLOC_004535	Manes.02G033500	Chromosome02:2600894-2601947	Leaf	Fibrous_Root	OK	3.54435	16.2863	2.20007	3.8130800000000002	5e-05	0.00019042200000000001	yes	Protein of unknown function (DUF1442)
643	XLOC_004538	Manes.02G034100	Chromosome02:2636243-2639113	Leaf	Fibrous_Root	OK	124.94200000000001	12.7774	-3.28959	-8.17263	5e-05	0.00019042200000000001	yes	cytochrome P450, family 706, subfamily A, polypeptide 6
644	XLOC_004540	Manes.02G034300	Chromosome02:2651766-2653822	Leaf	Fibrous_Root	OK	0.6244029999999999	5.96211	3.25528	3.97085	5e-05	0.00019042200000000001	yes	myb domain protein 42
645	XLOC_004541	Manes.02G034400	Chromosome02:2659988-2664463	Leaf	Fibrous_Root	OK	0.636844	5.28934	3.05408	3.96754	5e-05	0.00019042200000000001	yes	HSP70-interacting protein 1
646	XLOC_004547	Manes.02G035900	Chromosome02:2780730-2784972	Leaf	Fibrous_Root	OK	0.0	1.1196700000000002	inf		5e-05	0.00019042200000000001	yes	Glycosyl hydrolases family 32 protein
647	XLOC_004555	Manes.02G037400	Chromosome02:2888846-2889853	Leaf	Fibrous_Root	OK	0.0856853	56.7151	9.37047	2.64628	0.0187	0.0399659	yes	Bifunctional inhibitor/lipid-transfer protein/seed storage 2S albumin superfamily protein
648	XLOC_004566	Manes.02G039000	Chromosome02:3025787-3027272	Leaf	Fibrous_Root	OK	0.17696099999999998	2.85569	4.01234	3.4440800000000005	0.0015	0.00427436	yes	Eukaryotic aspartyl protease family protein
649	XLOC_004580	Manes.02G041300	Chromosome02:3191016-3192581	Leaf	Fibrous_Root	OK	8.61655	0.0	-inf		5e-05	0.00019042200000000001	yes	myb domain protein 5
650	XLOC_004582	Manes.02G041500	Chromosome02:3206849-3208030	Leaf	Fibrous_Root	OK	12.1495	0.222849	-5.768680000000001	-4.81554	0.0012	0.00349834	yes	Integrase-type DNA-binding superfamily protein
651	XLOC_004587	Manes.02G042300	Chromosome02:3275073-3280118	Leaf	Fibrous_Root	OK	61.1502	6.19917	-3.3022099999999996	-8.06348	5e-05	0.00019042200000000001	yes	nudix hydrolase homolog 8
652	XLOC_004589	Manes.02G042500	Chromosome02:3289443-3290654	Leaf	Fibrous_Root	OK	0.23880900000000002	1.75082	2.8741	2.49965	0.0033	0.00864828	yes	ethylene responsive element binding factor 6
653	XLOC_004596	Manes.02G043700	Chromosome02:3383942-3386783	Leaf	Fibrous_Root	OK	91.0543	0.7694300000000001	-6.8867899999999995	-6.44555	5e-05	0.00019042200000000001	yes	FAD/NAD(P)-binding oxidoreductase family protein
654	XLOC_004608	Manes.02G046000	Chromosome02:3541770-3545355	Leaf	Fibrous_Root	OK	0.739977	4.25368	2.52316	3.87048	5e-05	0.00019042200000000001	yes	Protein of unknown function (DUF1666)
655	XLOC_004609	Manes.02G046300	Chromosome02:3551738-3713925	Leaf	Fibrous_Root	OK	94.8411	1.41788	-6.0637	-0.951492	0.00395	0.0101491	yes	homeobox protein 30
656	XLOC_004610	Manes.02G046700	Chromosome02:3551738-3713925	Leaf	Fibrous_Root	OK	12.9535	0.392135	-5.04585	-0.805157	0.01495	0.0328539	yes	FTSH protease 6
657	XLOC_004628	Manes.02G050100	Chromosome02:3838715-3841820	Leaf	Fibrous_Root	OK	1.26817	6.618860000000001	2.38383	3.31529	5e-05	0.00019042200000000001	yes	early nodulin-like protein 17
658	XLOC_004633	Manes.02G051000	Chromosome02:3867318-3872720	Leaf	Fibrous_Root	OK	11.7685	1.5725799999999999	-2.90372	-5.39392	5e-05	0.00019042200000000001	yes	Cyclic nucleotide-regulated ion channel family protein
659	XLOC_004635	Manes.02G051600	Chromosome02:3897300-3907435	Leaf	Fibrous_Root	OK	16.1076	1.89847	-3.0848299999999997	-5.1548300000000005	5e-05	0.00019042200000000001	yes	casein lytic proteinase B3
660	XLOC_004643	Manes.02G053000	Chromosome02:4028227-4029804	Leaf	Fibrous_Root	OK	45.3038	1.3026	-5.12017	-7.87558	5e-05	0.00019042200000000001	yes	expansin A15
661	XLOC_004650	Manes.02G054300	Chromosome02:4112738-4114417	Leaf	Fibrous_Root	OK	0.147805	1.25387	3.08462	2.42656	0.00995	0.022986900000000005	yes	UDP-Glycosyltransferase superfamily protein
662	XLOC_004679	Manes.02G060800	Chromosome02:4553619-4560334	Leaf	Fibrous_Root	OK	116.03399999999999	15.2517	-2.9275	-6.973210000000001	5e-05	0.00019042200000000001	yes	Uncharacterised protein family (UPF0114)
663	XLOC_004687	Manes.02G062400	Chromosome02:4675139-4676093	Leaf	Fibrous_Root	OK	1.26291	22.8141	4.1751	4.51696	0.0001	0.000364096	yes	glutamine dumper 1
664	XLOC_004688	Manes.02G062500	Chromosome02:4677294-4678180	Leaf	Fibrous_Root	OK	0.202649	4.183590000000001	4.3676900000000005	2.87982	0.02055	0.0433824	yes	PTHR10668,PTHR10668:SF1
665	XLOC_004690	Manes.02G062700	Chromosome02:4684245-4690505	Leaf	Fibrous_Root	OK	9.73408	1.317	-2.88579	-4.14206	5e-05	0.00019042200000000001	yes	CONSTANS-like 2
666	XLOC_004710	Manes.02G066700	Chromosome02:4954163-4964804	Leaf	Fibrous_Root	OK	183.60299999999998	4.112830000000001	-5.48031	-9.648760000000001	5e-05	0.00019042200000000001	yes	acclimation of photosynthesis to environment
667	XLOC_004719	Manes.02G068400	Chromosome02:5106629-5108019	Leaf	Fibrous_Root	OK	0.863665	11.4325	3.72652	5.23205	5e-05	0.00019042200000000001	yes	LOB domain-containing protein 41
668	XLOC_004726	Manes.02G069700	Chromosome02:5185026-5189071	Leaf	Fibrous_Root	OK	103.365	9.144680000000001	-3.4986699999999997	-8.25487	5e-05	0.00019042200000000001	yes	Peptidyl-tRNA hydrolase family protein
669	XLOC_004727	Manes.02G069800	Chromosome02:5190056-5191237	Leaf	Fibrous_Root	OK	0.0	4.160830000000001	inf		5e-05	0.00019042200000000001	yes	zinc finger protein 6
670	XLOC_004732	Manes.02G070500	Chromosome02:5248075-5259188	Leaf	Fibrous_Root	OK	6.15434	31.9825	2.37761	4.87442	5e-05	0.00019042200000000001	yes	50S ribosomal protein-related
671	XLOC_004733	Manes.02G070700	Chromosome02:5260708-5262605	Leaf	Fibrous_Root	OK	0.7619239999999999	16.7543	4.45874	6.5130099999999995	5e-05	0.00019042200000000001	yes	Class I glutamine amidotransferase-like superfamily protein
672	XLOC_004738	Manes.02G071200	Chromosome02:5300278-5303378	Leaf	Fibrous_Root	OK	7.13306	130.321	4.191409999999999	9.75957	5e-05	0.00019042200000000001	yes	cytochrome P450, family 77, subfamily A, polypeptide 5 pseudogene
673	XLOC_004755	Manes.02G074000	Chromosome02:5487153-5492210	Leaf	Fibrous_Root	OK	199.75900000000001	31.8489	-2.64894	-5.45645	5e-05	0.00019042200000000001	yes	CLP protease proteolytic subunit 3
674	XLOC_004765	Manes.02G076100	Chromosome02:5609017-5610139	Leaf	Fibrous_Root	OK	0.0	27.6729	inf		5e-05	0.00019042200000000001	yes	geranylgeranyl pyrophosphate synthase 1
675	XLOC_004776	Manes.02G078400	Chromosome02:5800564-5802400	Leaf	Fibrous_Root	OK	34.6472	2.02276	-4.09834	-7.8516	5e-05	0.00019042200000000001	yes	Eukaryotic aspartyl protease family protein
676	XLOC_004780	Manes.02G079000	Chromosome02:5850429-5851885	Leaf	Fibrous_Root	OK	0.0	8.03437	inf		5e-05	0.00019042200000000001	yes	PTHR10108:SF434,PTHR10108
677	XLOC_004787	Manes.02G080500	Chromosome02:5975359-5980485	Leaf	Fibrous_Root	OK	8.38574	40.1624	2.25984	5.37282	5e-05	0.00019042200000000001	yes	cytosolic NADP+-dependent isocitrate dehydrogenase
678	XLOC_004789	Manes.02G081400	Chromosome02:6071580-6079707	Leaf	Fibrous_Root	OK	19.4458	3.13258	-2.63404	-3.2795	5e-05	0.00019042200000000001	yes	ALA-interacting subunit 1
679	XLOC_004801	Manes.02G083500	Chromosome02:6239169-6239971	Leaf	Fibrous_Root	OK	0.0	4.1885900000000005	inf		5e-05	0.00019042200000000001	yes	kunitz trypsin inhibitor 1
680	XLOC_004803	Manes.02G083700	Chromosome02:6251845-6253519	Leaf	Fibrous_Root	OK	6.94738	54.2102	2.96402	7.13785	5e-05	0.00019042200000000001	yes	acyl activating enzyme 5
681	XLOC_004804	Manes.02G084000	Chromosome02:6263898-6268542	Leaf	Fibrous_Root	OK	20.0449	3.30876	-2.5988700000000002	-5.15979	5e-05	0.00019042200000000001	yes	haloacid dehalogenase (HAD) superfamily protein
682	XLOC_004821	Manes.02G086300	Chromosome02:6516353-6523789	Leaf	Fibrous_Root	OK	21.4809	0.0	-inf		5e-05	0.00019042200000000001	yes	terpene synthase 21
683	XLOC_004825	Manes.02G088000	Chromosome02:6628071-6630685	Leaf	Fibrous_Root	OK	4.64014	0.43229799999999996	-3.4240699999999995	-4.18506	5e-05	0.00019042200000000001	yes	Pentatricopeptide repeat (PPR-like) superfamily protein
684	XLOC_004831	Manes.02G089100	Chromosome02:6694206-6702144	Leaf	Fibrous_Root	OK	131.744	908.53	2.78579	6.53381	5e-05	0.00019042200000000001	yes	glutathione S-transferase PHI 9
685	XLOC_004833	Manes.02G089700	Chromosome02:6729934-6734572	Leaf	Fibrous_Root	OK	743.982	14.7039	-5.66099	-8.21288	5e-05	0.00019042200000000001	yes	FtsH extracellular protease family
686	XLOC_004835	Manes.02G089900	Chromosome02:6747339-6749211	Leaf	Fibrous_Root	OK	3640.38	9.44678	-8.59005	-11.7373	5e-05	0.00019042200000000001	yes	photosystem II subunit P-1
687	XLOC_004848	Manes.02G093800	Chromosome02:6944926-7179568	Leaf	Fibrous_Root	OK	3.57131	0.12186300000000001	-4.87312	-0.250825	0.00855	0.0201176	yes	homeobox protein 24
688	XLOC_004849	Manes.02G094000	Chromosome02:6944926-7179568	Leaf	Fibrous_Root	OK	3.6785300000000003	17.6621	2.26346	0.36222	0.01225	0.0275936	yes	DNA glycosylase superfamily protein
689	XLOC_004858	Manes.02G096600	Chromosome02:7200082-7203978	Leaf	Fibrous_Root	OK	148.744	18.7634	-2.98684	-7.2226300000000005	5e-05	0.00019042200000000001	yes	Phosphatidic acid phosphatase (PAP2) family protein
690	XLOC_004859	Manes.02G096900	Chromosome02:7231867-7233749	Leaf	Fibrous_Root	OK	836.571	59.8277	-3.8056	-7.7783	5e-05	0.00019042200000000001	yes	S-adenosyl-L-methionine-dependent methyltransferases superfamily protein
691	XLOC_004863	Manes.02G098100	Chromosome02:7297019-7304631	Leaf	Fibrous_Root	OK	0.833942	43.6993	5.71152	4.16438	5e-05	0.00019042200000000001	yes	P-loop containing nucleoside triphosphate hydrolases superfamily protein
692	XLOC_004866	Manes.02G098700	Chromosome02:7353379-7354810	Leaf	Fibrous_Root	OK	4.229830000000001	21.6149	2.35335	4.39645	5e-05	0.00019042200000000001	yes	alpha/beta-Hydrolases superfamily protein
693	XLOC_004871	Manes.02G099500	Chromosome02:7397121-7398756	Leaf	Fibrous_Root	OK	73.1599	7.53835	-3.2787300000000004	-7.55353	5e-05	0.00019042200000000001	yes	GATA transcription factor 5
694	XLOC_004880	Manes.02G101700	Chromosome02:7597575-7612123	Leaf	Fibrous_Root	OK	31.3666	1.94039	-4.01481	-1.75237	5e-05	0.00019042200000000001	yes	Serine carboxypeptidase S28 family protein
695	XLOC_004894	Manes.02G104300	Chromosome02:7814636-7815504	Leaf	Fibrous_Root	OK	0.356117	3.4594300000000002	3.2801099999999996	2.78188	0.00415	0.0106048	yes	Plant protein of unknown function (DUF827)
696	XLOC_004896	Manes.02G104500	Chromosome02:7819861-7821459	Leaf	Fibrous_Root	OK	0.280426	3.47624	3.6318300000000003	3.29679	0.0003	0.000998846	yes	Chalcone-flavanone isomerase family protein
697	XLOC_004897	Manes.02G104600	Chromosome02:7823310-7824182	Leaf	Fibrous_Root	OK	0.0	1.8676400000000002	inf		5e-05	0.00019042200000000001	yes	GAST1 protein homolog 1
698	XLOC_004901	Manes.02G106100	Chromosome02:7919842-7927858	Leaf	Fibrous_Root	OK	3.04343	19.5329	2.68214	6.173030000000001	5e-05	0.00019042200000000001	yes	histidine kinase 1
699	XLOC_004939	Manes.02G112800	Chromosome02:8396128-8400160	Leaf	Fibrous_Root	OK	5.087680000000001	57.2735	3.4927900000000003	8.48398	5e-05	0.00019042200000000001	yes	phosphoserine aminotransferase
700	XLOC_004940	Manes.02G112900	Chromosome02:8400664-8403719	Leaf	Fibrous_Root	OK	0.25871700000000003	2.24925	3.12	2.37865	5e-05	0.00019042200000000001	yes	Cyclin B2;3
701	XLOC_004944	Manes.02G113900	Chromosome02:8460263-8463794	Leaf	Fibrous_Root	OK	0.362098	1.7725099999999998	2.29134	1.89735	0.00065	0.00201381	yes	RWP-RK domain-containing protein
702	XLOC_004951	Manes.02G115200	Chromosome02:8547128-8555537	Leaf	Fibrous_Root	OK	1.9565299999999999	50.6075	4.69298	6.88075	5e-05	0.00019042200000000001	yes	Auxin efflux carrier family protein
703	XLOC_004977	Manes.02G119900	Chromosome02:8846305-8850746	Leaf	Fibrous_Root	OK	23.1849	1.44544	-4.00361	-6.4804	5e-05	0.00019042200000000001	yes	damaged DNA binding 2
704	XLOC_004984	Manes.02G121200	Chromosome02:8932907-8934711	Leaf	Fibrous_Root	OK	3.09596	17.875999999999998	2.52956	5.226369999999999	5e-05	0.00019042200000000001	yes	cytochrome P450, family 86, subfamily A, polypeptide 1
705	XLOC_004988	Manes.02G121800	Chromosome02:8948102-8955400	Leaf	Fibrous_Root	OK	90.1577	19.6413	-2.19856	-5.105630000000001	5e-05	0.00019042200000000001	yes	FTSH protease 9
706	XLOC_004990	Manes.02G122300	Chromosome02:8985704-8989231	Leaf	Fibrous_Root	OK	0.366532	7.7002	4.39288	5.6083099999999995	5e-05	0.00019042200000000001	yes	Laccase/Diphenol oxidase family protein
707	XLOC_004993	Manes.02G122700	Chromosome02:9022830-9024093	Leaf	Fibrous_Root	OK	646.6	161.281	-2.0033	-4.7266	5e-05	0.00019042200000000001	yes	maternal effect embryo arrest 59
708	XLOC_005001	Manes.02G124800	Chromosome02:9157629-9161081	Leaf	Fibrous_Root	OK	78.27	5.6266099999999994	-3.7981199999999995	-4.93204	5e-05	0.00019042200000000001	yes	HSP20-like chaperones superfamily protein
709	XLOC_005006	Manes.02G125800	Chromosome02:9204670-9256374	Leaf	Fibrous_Root	OK	15.2032	117.745	2.95322	5.17395	5e-05	0.00019042200000000001	yes	glutathione S-transferase tau 7
710	XLOC_005007	Manes.02G126200	Chromosome02:9256699-9257902	Leaf	Fibrous_Root	OK	0.0	7.1391800000000005	inf		5e-05	0.00019042200000000001	yes	glutathione S-transferase tau 7
711	XLOC_005026	Manes.02G129600	Chromosome02:9497263-9501866	Leaf	Fibrous_Root	OK	31.7783	5.737419999999999	-2.46957	-4.82298	5e-05	0.00019042200000000001	yes	Chaperone DnaJ-domain superfamily protein
712	XLOC_005039	Manes.02G132100	Chromosome02:9692106-9693874	Leaf	Fibrous_Root	OK	1.1649100000000001	9.88033	3.08434	5.02251	5e-05	0.00019042200000000001	yes	cytochrome P450, family 710, subfamily A, polypeptide 1
713	XLOC_005047	Manes.02G133200	Chromosome02:9784315-9785123	Leaf	Fibrous_Root	OK	1038.25	4540.43	2.12868	3.83954	5e-05	0.00019042200000000001	yes	metallothionein 2A
714	XLOC_005054	Manes.02G136000	Chromosome02:9963840-9972940	Leaf	Fibrous_Root	OK	10.9479	44.2019	2.01346	5.36621	5e-05	0.00019042200000000001	yes	plectin-related
715	XLOC_005066	Manes.02G139700	Chromosome02:10353266-10355171	Leaf	Fibrous_Root	OK	0.30327600000000005	5.178780000000001	4.09391	4.03406	5e-05	0.00019042200000000001	yes	Calcium-dependent lipid-binding (CaLB domain) family protein
716	XLOC_005073	Manes.02G141400	Chromosome02:10478137-10479451	Leaf	Fibrous_Root	OK	5.03169	0.674196	-2.8998	-2.51479	0.01695	0.036677	yes	F-box family protein
717	XLOC_005075	Manes.02G141600	Chromosome02:10485522-10489833	Leaf	Fibrous_Root	OK	424.082	4.73097	-6.48606	-12.9167	5e-05	0.00019042200000000001	yes	alanine:glyoxylate aminotransferase
718	XLOC_005082	Manes.02G143000	Chromosome02:10576943-10578077	Leaf	Fibrous_Root	OK	1864.65	3.2246799999999998	-9.17553	-14.0406	5e-05	0.00019042200000000001	yes	photosystem I subunit D-2
719	XLOC_005088	Manes.02G143900	Chromosome02:10637147-10640882	Leaf	Fibrous_Root	OK	48.8499	4.904380000000001	-3.3162199999999995	-7.37588	5e-05	0.00019042200000000001	yes	IQ-domain 21
720	XLOC_005100	Manes.02G146400	Chromosome02:10872559-10880250	Leaf	Fibrous_Root	OK	0.26153000000000004	2.9184099999999997	3.48014	3.62931	5e-05	0.00019042200000000001	yes	phosphoglucose isomerase 1
721	XLOC_005109	Manes.02G148600	Chromosome02:11027468-11029609	Leaf	Fibrous_Root	OK	0.122732	8.31359	6.08188	3.98939	0.0025	0.00675314	yes	RING/U-box superfamily protein
722	XLOC_005116	Manes.02G150200	Chromosome02:11121953-11215854	Leaf	Fibrous_Root	OK	2.22662	0.464262	-2.2618400000000003	-1.64514	0.00675	0.0163199	yes	Leucine-rich repeat receptor-like protein kinase family protein
723	XLOC_005120	Manes.02G150800	Chromosome02:11247467-11248936	Leaf	Fibrous_Root	OK	3.5818800000000004	30.8614	3.10701	6.264469999999999	5e-05	0.00019042200000000001	yes	EXORDIUM like 2
724	XLOC_005122	Manes.02G151100	Chromosome02:11258035-11259310	Leaf	Fibrous_Root	OK	25.1685	4.027080000000001	-2.6438099999999998	-5.09011	5e-05	0.00019042200000000001	yes	Phosphate-responsive 1 family protein
725	XLOC_005129	Manes.02G152400	Chromosome02:11349237-11354332	Leaf	Fibrous_Root	OK	100.417	10.8487	-3.21041	-7.694189999999999	5e-05	0.00019042200000000001	yes	cryptochrome 1
726	XLOC_005130	Manes.02G152500	Chromosome02:11359876-11361439	Leaf	Fibrous_Root	OK	0.0	1.07986	inf		5e-05	0.00019042200000000001	yes	myb domain protein 93
727	XLOC_005132	Manes.02G152800	Chromosome02:11379655-11391927	Leaf	Fibrous_Root	OK	16.0891	3.95905	-2.0228599999999997	-3.8270199999999996	5e-05	0.00019042200000000001	yes	Mitochondrial substrate carrier family protein
728	XLOC_005143	Manes.02G154900	Chromosome02:11602647-11606891	Leaf	Fibrous_Root	OK	3.59668	28.9769	3.01017	6.0404800000000005	5e-05	0.00019042200000000001	yes	Phosphoglycerate mutase family protein
729	XLOC_005146	Manes.02G155400	Chromosome02:11639652-11707746	Leaf	Fibrous_Root	OK	2.03793	0.11403900000000002	-4.15951	-0.569812	0.0045	0.0113936	yes	cysteine-rich RLK (RECEPTOR-like protein kinase) 26
730	XLOC_005154	Manes.02G156500	Chromosome02:11784866-11788476	Leaf	Fibrous_Root	OK	0.671616	10.6388	3.98555	5.01858	5e-05	0.00019042200000000001	yes	Eukaryotic aspartyl protease family protein
731	XLOC_005158	Manes.02G157400	Chromosome02:11850852-11853311	Leaf	Fibrous_Root	OK	26.14	2.92421	-3.16014	-6.58979	5e-05	0.00019042200000000001	yes	Pentatricopeptide repeat (PPR) superfamily protein
732	XLOC_005168	Manes.02G160000	Chromosome02:12052857-12059558	Leaf	Fibrous_Root	OK	0.712374	3.9023	2.45362	3.87871	5e-05	0.00019042200000000001	yes	putative protein kinase 1
733	XLOC_005171	Manes.02G160600	Chromosome02:12096300-12097673	Leaf	Fibrous_Root	OK	0.16422799999999999	1.01823	2.6322900000000002	1.7789	0.02275	0.0474	yes	flavonol synthase 1
734	XLOC_005172	Manes.02G160700	Chromosome02:12111484-12112909	Leaf	Fibrous_Root	OK	38.1464	8.99925	-2.08367	-4.8114	5e-05	0.00019042200000000001	yes	flavonol synthase 1
735	XLOC_005174	Manes.02G160900	Chromosome02:12120953-12123536	Leaf	Fibrous_Root	OK	0.113872	3.2880000000000003	4.85173	4.51931	0.00015	0.00052955	yes	S-locus lectin protein kinase family protein
736	XLOC_005182	Manes.02G163100	Chromosome02:12326767-12332640	Leaf	Fibrous_Root	OK	574.736	0.813237	-9.465010000000001	-10.4899	5e-05	0.00019042200000000001	yes	GDSL-like Lipase/Acylhydrolase superfamily protein
737	XLOC_005185	Manes.02G163600	Chromosome02:12347232-12347935	Leaf	Fibrous_Root	OK	2.55797	0.0	-inf		5e-05	0.00019042200000000001	yes	TRAM, LAG1 and CLN8 (TLC) lipid-sensing domain containing protein
738	XLOC_005187	Manes.02G163900	Chromosome02:12355058-12356105	Leaf	Fibrous_Root	OK	26.4042	297.198	3.4925900000000003	7.762760000000001	5e-05	0.00019042200000000001	yes	low-molecular-weight cysteine-rich 69
739	XLOC_005195	Manes.02G165100	Chromosome02:12446059-12451503	Leaf	Fibrous_Root	OK	85.3112	0.676137	-6.97928	-7.886	5e-05	0.00019042200000000001	yes	thylakoidal ascorbate peroxidase
740	XLOC_005198	Manes.02G165800	Chromosome02:12490948-12524695	Leaf	Fibrous_Root	OK	2.4305	12.0022	2.30397	2.9424	0.00045	0.00144382	yes	P-loop containing nucleoside triphosphate hydrolases superfamily protein
741	XLOC_005201	Manes.02G166100	Chromosome02:12559883-12564940	Leaf	Fibrous_Root	OK	2.95167	13.7846	2.2234599999999998	2.51828	0.0106	0.024306900000000003	yes	RING/U-box superfamily protein
742	XLOC_005208	Manes.02G167900	Chromosome02:12720443-12723247	Leaf	Fibrous_Root	OK	0.307183	3.51575	3.51666	3.96544	5e-05	0.00019042200000000001	yes	bidirectional amino acid transporter 1
743	XLOC_005219	Manes.02G171400	Chromosome02:13479198-13481670	Leaf	Fibrous_Root	OK	0.26819499999999996	1.59197	2.56946	2.88761	0.00015	0.00052955	yes	wall-associated kinase 2
744	XLOC_005224	Manes.02G172700	Chromosome02:13601804-13609699	Leaf	Fibrous_Root	OK	3.09678	0.307604	-3.3316199999999996	-1.13323	0.0066	0.0159989	yes	DNAJ heat shock N-terminal domain-containing protein
745	XLOC_005228	Manes.02G173200	Chromosome02:13630845-13632449	Leaf	Fibrous_Root	OK	0.0	4.9637400000000005	inf		5e-05	0.00019042200000000001	yes	myb domain protein 52
746	XLOC_005233	Manes.02G174300	Chromosome02:13726380-13730744	Leaf	Fibrous_Root	OK	58.5303	0.0465314	-10.2968	-1.7174099999999999	0.0097	0.0224797	yes	Mog1/PsbP/DUF1795-like photosystem II reaction center PsbP family protein
747	XLOC_005238	Manes.02G175000	Chromosome02:13770863-13772366	Leaf	Fibrous_Root	OK	1.0513	12.605	3.58375	5.30213	5e-05	0.00019042200000000001	yes	Plant stearoyl-acyl-carrier-protein desaturase family protein
748	XLOC_005241	Manes.02G175400	Chromosome02:13788832-13792602	Leaf	Fibrous_Root	OK	37.4189	1.2896100000000001	-4.85876	-7.481089999999999	5e-05	0.00019042200000000001	yes	Uncharacterised protein family UPF0090
749	XLOC_005242	Manes.02G175700	Chromosome02:13808471-13811406	Leaf	Fibrous_Root	OK	0.5469569999999999	2.46433	2.1717	2.14984	0.001	0.00296874	yes	Protein of unknown function (DUF506)
750	XLOC_005257	Manes.02G178200	Chromosome02:14316592-14320797	Leaf	Fibrous_Root	OK	40.4693	4.90103	-3.04567	-6.708239999999999	5e-05	0.00019042200000000001	yes	Ca2+-activated RelA/spot homolog
751	XLOC_005264	Manes.02G180000	Chromosome02:14538423-14540441	Leaf	Fibrous_Root	OK	4.09923	20.4447	2.3183	4.56133	5e-05	0.00019042200000000001	yes	Cupredoxin superfamily protein
752	XLOC_005274	Manes.02G182800	Chromosome02:14809645-14812711	Leaf	Fibrous_Root	OK	89.1814	10.8103	-3.04433	-7.12955	5e-05	0.00019042200000000001	yes	one-helix protein 2
753	XLOC_005279	Manes.02G183500	Chromosome02:14866822-14869571	Leaf	Fibrous_Root	OK	8.24922	0.0	-inf		5e-05	0.00019042200000000001	yes	Pyridoxal phosphate (PLP)-dependent transferases superfamily protein
754	XLOC_005287	Manes.02G184800	Chromosome02:14992716-14994031	Leaf	Fibrous_Root	OK	0.0	6.204330000000001	inf		5e-05	0.00019042200000000001	yes	Peroxidase superfamily protein
755	XLOC_005289	Manes.02G185000	Chromosome02:15001109-15002344	Leaf	Fibrous_Root	OK	0.0	3.8910699999999996	inf		5e-05	0.00019042200000000001	yes	Peroxidase superfamily protein
756	XLOC_005292	Manes.02G185400	Chromosome02:15033401-15036181	Leaf	Fibrous_Root	OK	108.37200000000001	12.4911	-3.11702	-6.00553	5e-05	0.00019042200000000001	yes	Ankyrin repeat family protein
757	XLOC_005303	Manes.02G187200	Chromosome02:15180379-15183671	Leaf	Fibrous_Root	OK	0.0	7.6239300000000005	inf		5e-05	0.00019042200000000001	yes	laccase 14
758	XLOC_005305	Manes.02G188100	Chromosome02:15314715-15321969	Leaf	Fibrous_Root	OK	1034.52	8.819460000000001	-6.874060000000001	-9.6484	5e-05	0.00019042200000000001	yes	ATP synthase delta-subunit gene
759	XLOC_005320	Manes.02G192100	Chromosome02:15686747-15691532	Leaf	Fibrous_Root	OK	308.255	15.4155	-4.32167	-10.3232	5e-05	0.00019042200000000001	yes	Ribosomal protein L21
760	XLOC_005325	Manes.02G192800	Chromosome02:15832099-15834930	Leaf	Fibrous_Root	OK	0.0	1.84621	inf		5e-05	0.00019042200000000001	yes	terpene synthase 21
761	XLOC_005335	Manes.02G194800	Chromosome02:16078146-16079656	Leaf	Fibrous_Root	OK	6.46441	35.3391	2.45067	5.19143	5e-05	0.00019042200000000001	yes	myb domain protein 3
762	XLOC_005336	Manes.02G194900	Chromosome02:16112422-16113460	Leaf	Fibrous_Root	OK	95.679	0.293068	-8.35082	-6.46625	0.00115	0.00336701	yes	Chaperone DnaJ-domain superfamily protein
763	XLOC_005338	Manes.02G195100	Chromosome02:16119902-16123236	Leaf	Fibrous_Root	OK	86.5572	12.2434	-2.82165	-6.30385	5e-05	0.00019042200000000001	yes	Ribosomal L18p/L5e family protein
764	XLOC_005361	Manes.02G201600	Chromosome02:18137562-18164194	Leaf	Fibrous_Root	OK	2.59436	0.479437	-2.43597	-3.3729	5e-05	0.00019042200000000001	yes	aspartate kinase-homoserine dehydrogenase ii
765	XLOC_005368	Manes.02G203000	Chromosome02:18803128-18814466	Leaf	Fibrous_Root	OK	40.2365	6.15561	-2.70853	-6.962339999999999	5e-05	0.00019042200000000001	yes	Sucrose-phosphate synthase family protein
766	XLOC_005373	Manes.02G204500	Chromosome02:19190379-19201120	Leaf	Fibrous_Root	OK	1.84168	7.8626	2.0939799999999997	1.6772	0.0129	0.0288709	yes	Galactose-binding protein
767	XLOC_005375	Manes.02G204700	Chromosome02:19202451-19202730	Leaf	Fibrous_Root	OK	2.62737	0.0	-inf		0.00845	0.019908900000000004	yes	photosystem II reaction center protein C
768	XLOC_005379	Manes.02G205700	Chromosome02:19497704-19507711	Leaf	Fibrous_Root	OK	2.7517400000000003	0.0	-inf		5e-05	0.00019042200000000001	yes	disease resistance protein (TIR-NBS-LRR class), putative
769	XLOC_005382	Manes.02G206300	Chromosome02:19618953-19844282	Leaf	Fibrous_Root	OK	0.0693665	4.46235	6.00742	1.52947	0.0003	0.000998846	yes	cinnamyl alcohol dehydrogenase 9
770	XLOC_005397	Manes.02G210800	Chromosome02:22054779-22063815	Leaf	Fibrous_Root	OK	57.8815	10.11	-2.5173200000000002	-6.622999999999999	5e-05	0.00019042200000000001	yes	Kinase interacting (KIP1-like) family protein
771	XLOC_005413	Manes.02G213900	Chromosome02:24739447-24746428	Leaf	Fibrous_Root	OK	0.512775	4.56746	3.15499	3.4175800000000005	5e-05	0.00019042200000000001	yes	Cytochrome P450 superfamily protein
772	XLOC_005414	Manes.02G214100	Chromosome02:24847406-24870397	Leaf	Fibrous_Root	OK	29.093000000000004	6.910660000000001	-2.07377	-3.5386900000000003	5e-05	0.00019042200000000001	yes	Cupredoxin superfamily protein
773	XLOC_005419	Manes.02G215300	Chromosome02:25626744-25648307	Leaf	Fibrous_Root	OK	14.5138	3.4977	-2.05295	-2.5301099999999996	0.00055	0.00173126	yes	NB-ARC domain-containing disease resistance protein
774	XLOC_005430	Manes.02G217600	Chromosome02:26848004-26851040	Leaf	Fibrous_Root	OK	48.1198	8.2282	-2.54798	-6.61446	5e-05	0.00019042200000000001	yes	pentatricopeptide (PPR) repeat-containing protein
775	XLOC_005452	Manes.02G222700	Chromosome02:31008191-31013648	Leaf	Fibrous_Root	OK	75.4655	11.8551	-2.6703099999999997	-7.08487	5e-05	0.00019042200000000001	yes	Protein kinase superfamily protein
776	XLOC_005724	Manes.03G001500	Chromosome03:226972-228294	Leaf	Fibrous_Root	OK	1.1265	58.4987	5.6984900000000005	7.3636	5e-05	0.00019042200000000001	yes	Protein of unknown function, DUF599
777	XLOC_005725	Manes.03G001600	Chromosome03:232625-236286	Leaf	Fibrous_Root	OK	3.46691	28.2174	3.02486	5.9147	5e-05	0.00019042200000000001	yes	basic leucine zipper 9
778	XLOC_005743	Manes.03G004800	Chromosome03:407063-408905	Leaf	Fibrous_Root	OK	0.62726	35.2738	5.81339	5.24533	5e-05	0.00019042200000000001	yes	FAD-dependent oxidoreductase family protein
779	XLOC_006842	Manes.03G004800	Chromosome03:407063-408905	Leaf	Fibrous_Root	OK	0.913435	54.3779	5.895569999999999	5.68775	0.0037	0.00957497	yes	FAD-dependent oxidoreductase family protein
780	XLOC_005750	Manes.03G006000	Chromosome03:493249-494709	Leaf	Fibrous_Root	OK	194.24599999999998	21.7691	-3.15753	-8.37374	5e-05	0.00019042200000000001	yes	CONSTANS-like 4
781	XLOC_005760	Manes.03G008200	Chromosome03:647041-650744	Leaf	Fibrous_Root	OK	102.22	18.0322	-2.50303	-4.89689	5e-05	0.00019042200000000001	yes	Uncharacterised BCR, YbaB family COG0718
782	XLOC_005762	Manes.03G008600	Chromosome03:680776-686277	Leaf	Fibrous_Root	OK	1.0629899999999999	5.74582	2.43439	4.15644	5e-05	0.00019042200000000001	yes	Phototropic-responsive NPH3 family protein
783	XLOC_005768	Manes.03G010100	Chromosome03:825423-829672	Leaf	Fibrous_Root	OK	616.9119999999999	106.465	-2.53468	-5.83778	5e-05	0.00019042200000000001	yes	stromal cell-derived factor 2-like protein precursor
784	XLOC_005784	Manes.03G012600	Chromosome03:1036037-1039206	Leaf	Fibrous_Root	OK	0.15213800000000002	34.0293	7.80525	7.5045399999999995	0.0006	0.00187318	yes	glucuronidase 3
785	XLOC_005794	Manes.03G015400	Chromosome03:1301002-1302229	Leaf	Fibrous_Root	OK	11.0051	0.0	-inf		5e-05	0.00019042200000000001	yes	Integrase-type DNA-binding superfamily protein
786	XLOC_005810	Manes.03G018600	Chromosome03:1518065-1541220	Leaf	Fibrous_Root	OK	44.6272	8.50286	-2.3919	-5.24975	5e-05	0.00019042200000000001	yes	pleiotropic drug resistance 12
787	XLOC_005820	Manes.03G021500	Chromosome03:1754008-1758335	Leaf	Fibrous_Root	OK	55.5412	1.7104099999999998	-5.02115	-9.3698	5e-05	0.00019042200000000001	yes	NAD(P)-binding Rossmann-fold superfamily protein
788	XLOC_005821	Manes.03G021600	Chromosome03:1758838-1765043	Leaf	Fibrous_Root	OK	53.34	0.348927	-7.25615	-8.24036	5e-05	0.00019042200000000001	yes	protein kinase family protein
789	XLOC_005827	Manes.03G023200	Chromosome03:1848283-1854905	Leaf	Fibrous_Root	OK	30.3865	6.22082	-2.28825	-5.35949	5e-05	0.00019042200000000001	yes	Major facilitator superfamily protein
790	XLOC_005844	Manes.03G027600	Chromosome03:2125408-2131533	Leaf	Fibrous_Root	OK	0.048289	3.0190900000000003	5.96627	4.19482	0.0014	0.0040174	yes	ABC transporter family protein
791	XLOC_005845	Manes.03G027700	Chromosome03:2133305-2137711	Leaf	Fibrous_Root	OK	5.39657	66.8086	3.62992	8.84605	5e-05	0.00019042200000000001	yes	Peptidase M28 family protein
792	XLOC_005853	Manes.03G029100	Chromosome03:2242861-2244712	Leaf	Fibrous_Root	OK	14.7088	0.0	-inf		5e-05	0.00019042200000000001	yes	nudix hydrolase homolog 8
793	XLOC_005858	Manes.03G030000	Chromosome03:2295001-2300032	Leaf	Fibrous_Root	OK	15.0733	67.1062	2.15445	4.745369999999999	5e-05	0.00019042200000000001	yes	peptidase M20/M25/M40 family protein
794	XLOC_005867	Manes.03G032100	Chromosome03:2404458-2785827	Leaf	Fibrous_Root	OK	1.93665	26.6978	3.7850900000000003	0.7429859999999999	0.0004	0.00129699	yes	Protein kinase protein with adenine nucleotide alpha hydrolases-like domain
795	XLOC_005882	Manes.03G035400	Chromosome03:2827848-2830730	Leaf	Fibrous_Root	OK	0.683122	8.02396	3.5541	4.7058800000000005	5e-05	0.00019042200000000001	yes	Survival protein SurE-like phosphatase/nucleotidase
796	XLOC_005903	Manes.03G038500	Chromosome03:3111312-3115648	Leaf	Fibrous_Root	OK	1814.0	2.96957	-9.2547	-9.28881	5e-05	0.00019042200000000001	yes	photosystem II subunit X
797	XLOC_005904	Manes.03G039000	Chromosome03:3172457-3173105	Leaf	Fibrous_Root	OK	4.79859	75.1156	3.96843	6.93403	5e-05	0.00019042200000000001	yes	Stress responsive alpha-beta barrel domain protein
798	XLOC_005906	Manes.03G039300	Chromosome03:3188396-3201564	Leaf	Fibrous_Root	OK	0.226485	2.05592	3.1823	0.727511	0.00055	0.00173126	yes	binding
799	XLOC_005912	Manes.03G040800	Chromosome03:3313745-3315961	Leaf	Fibrous_Root	OK	2.03353	25.32	3.6382199999999996	5.75796	5e-05	0.00019042200000000001	yes	Protein kinase superfamily protein
800	XLOC_005917	Manes.03G042500	Chromosome03:3445105-3447575	Leaf	Fibrous_Root	OK	4.52389	46.0485	3.34752	6.82457	5e-05	0.00019042200000000001	yes	TIFY domain/Divergent CCT motif family protein
801	XLOC_005931	Manes.03G045200	Chromosome03:3655061-3660167	Leaf	Fibrous_Root	OK	0.33778600000000003	1.7855900000000002	2.4022099999999997	2.5238099999999997	0.0009	0.00270102	yes	RING/U-box superfamily protein
802	XLOC_005942	Manes.03G047100	Chromosome03:3975699-3979989	Leaf	Fibrous_Root	OK	18.1502	3.59458	-2.33609	-4.5319	5e-05	0.00019042200000000001	yes	N-MYC downregulated-like 2
803	XLOC_005971	Manes.03G053400	Chromosome03:4801341-4812551	Leaf	Fibrous_Root	OK	19.1949	1.47266	-3.7042300000000004	-7.17373	5e-05	0.00019042200000000001	yes	P-type ATPase of Arabidopsis 2
804	XLOC_005973	Manes.03G053600	Chromosome03:4820640-4828737	Leaf	Fibrous_Root	OK	0.39728	1.9863	2.32185	2.17318	0.00035	0.00114903	yes	Leucine-rich receptor-like protein kinase family protein
805	XLOC_005978	Manes.03G055500	Chromosome03:5029107-5037335	Leaf	Fibrous_Root	OK	33.2048	2.34349	-3.8246599999999997	-7.39951	5e-05	0.00019042200000000001	yes	Protein of unknown function (DUF1350)
806	XLOC_005987	Manes.03G057200	Chromosome03:5304130-5307681	Leaf	Fibrous_Root	OK	121.64299999999999	1.0608600000000001	-6.84127	-11.3963	5e-05	0.00019042200000000001	yes	RNApolymerase sigma-subunit C
807	XLOC_006001	Manes.03G060100	Chromosome03:5951363-5959117	Leaf	Fibrous_Root	OK	46.7312	5.16775	-3.17678	-5.88856	5e-05	0.00019042200000000001	yes	Nucleotidylyl transferase superfamily protein
808	XLOC_006003	Manes.03G060600	Chromosome03:6027809-6031425	Leaf	Fibrous_Root	OK	2.15427	13.8773	2.6874599999999997	5.91026	5e-05	0.00019042200000000001	yes	Protein kinase family protein with leucine-rich repeat domain
809	XLOC_006004	Manes.03G060700	Chromosome03:6055873-6082975	Leaf	Fibrous_Root	OK	193.429	0.184814	-10.0315	-1.91565	5e-05	0.00019042200000000001	yes	haloacid dehalogenase-like hydrolase family protein
810	XLOC_006011	Manes.03G062000	Chromosome03:6445440-6451365	Leaf	Fibrous_Root	OK	5.22776	1.16865	-2.16135	-3.43505	5e-05	0.00019042200000000001	yes	Tesmin/TSO1-like CXC domain-containing protein
811	XLOC_006014	Manes.03G062300	Chromosome03:6536225-6543718	Leaf	Fibrous_Root	OK	42.9781	376.36199999999997	3.13045	8.162989999999999	5e-05	0.00019042200000000001	yes	tonoplast intrinsic protein 4;1
812	XLOC_006018	Manes.03G062900	Chromosome03:6708520-6713528	Leaf	Fibrous_Root	OK	8.66693	0.222771	-5.28189	-5.68541	5e-05	0.00019042200000000001	yes	Sulfite exporter TauE/SafE family protein
813	XLOC_006022	Manes.03G063300	Chromosome03:6783661-6788372	Leaf	Fibrous_Root	OK	4.50028	23.0442	2.35632	4.142530000000001	5e-05	0.00019042200000000001	yes	Peroxidase superfamily protein
814	XLOC_006026	Manes.03G064000	Chromosome03:6858506-6861396	Leaf	Fibrous_Root	OK	0.22543600000000003	6.51159	4.85222	3.9732	5e-05	0.00019042200000000001	yes	Nucleotide-diphospho-sugar transferases superfamily protein
815	XLOC_006028	Manes.03G064400	Chromosome03:7011826-7016069	Leaf	Fibrous_Root	OK	0.79975	4.03518	2.33501	2.86649	5e-05	0.00019042200000000001	yes	Protein of unknown function (DUF630 and DUF632)
816	XLOC_006034	Manes.03G066200	Chromosome03:7293516-7407397	Leaf	Fibrous_Root	OK	17.6855	1.31542	-3.7489800000000004	-0.716637	0.02135	0.0448539	yes	helicases;ATP-dependent helicases;nucleic acid binding;ATP binding;DNA-directed DNA polymerases;DNA binding
817	XLOC_006037	Manes.03G066100	Chromosome03:7293516-7407397	Leaf	Fibrous_Root	OK	0.238749	1.34798	2.49723	0.0825943	0.01915	0.0407936	yes	helicases;ATP-dependent helicases;nucleic acid binding;ATP binding;DNA-directed DNA polymerases;DNA binding
818	XLOC_006039	Manes.03G067700	Chromosome03:7560763-7847115	Leaf	Fibrous_Root	OK	8.59085	0.94166	-3.18952	-1.21814	0.0031	0.00817932	yes	LisH dimerisation motif;WD40/YVTN repeat-like-containing domain
819	XLOC_006058	Manes.03G070200	Chromosome03:8583840-8597578	Leaf	Fibrous_Root	OK	43.2823	2.52304	-4.1005400000000005	-6.5942	5e-05	0.00019042200000000001	yes	S-adenosyl-L-methionine-dependent methyltransferases superfamily protein
820	XLOC_006064	Manes.03G071200	Chromosome03:8981681-8999605	Leaf	Fibrous_Root	OK	37.7834	9.349839999999999	-2.01474	-3.7292300000000003	5e-05	0.00019042200000000001	yes	plastid transcriptionally active 14
821	XLOC_006066	Manes.03G071700	Chromosome03:9180530-9183314	Leaf	Fibrous_Root	OK	0.199153	6.35166	4.99518	5.67686	5e-05	0.00019042200000000001	yes	disease resistance family protein / LRR family protein
822	XLOC_006069	Manes.03G072300	Chromosome03:9462304-9463457	Leaf	Fibrous_Root	OK	0.0	1.79388	inf		5e-05	0.00019042200000000001	yes	myb domain protein 67
823	XLOC_006071	Manes.03G072600	Chromosome03:9570478-9572954	Leaf	Fibrous_Root	OK	40.1703	8.85239	-2.1819900000000003	-5.66164	5e-05	0.00019042200000000001	yes	DNA glycosylase superfamily protein
824	XLOC_006077	Manes.03G073200	Chromosome03:9719863-9721425	Leaf	Fibrous_Root	OK	0.10801300000000001	1.02855	3.25133	2.4813400000000003	0.0107	0.024507499999999998	yes	purine permease 4
825	XLOC_006089	Manes.03G075800	Chromosome03:10489519-10491761	Leaf	Fibrous_Root	OK	0.145044	5.34777	5.20437	4.26187	0.0002	0.000689742	yes	Pectin lyase-like superfamily protein
826	XLOC_006092	Manes.03G076100	Chromosome03:10669973-10700333	Leaf	Fibrous_Root	OK	27.2434	2.37446	-3.5202400000000003	-5.41125	5e-05	0.00019042200000000001	yes	ABC transporter family protein
827	XLOC_006098	Manes.03G077000	Chromosome03:11039256-11046180	Leaf	Fibrous_Root	OK	40.5146	8.22655	-2.30008	-4.9954	5e-05	0.00019042200000000001	yes	NAD(P)-linked oxidoreductase superfamily protein
828	XLOC_006103	Manes.03G077500	Chromosome03:11195975-11197430	Leaf	Fibrous_Root	OK	0.0	4.74421	inf		5e-05	0.00019042200000000001	yes	myb domain protein 67
829	XLOC_006104	Manes.03G077600	Chromosome03:11224632-11226686	Leaf	Fibrous_Root	OK	0.661866	4.13652	2.6438099999999998	3.16459	5e-05	0.00019042200000000001	yes	Protein of unknown function (DUF620)
830	XLOC_006127	Manes.03G081800	Chromosome03:12807904-12812797	Leaf	Fibrous_Root	OK	170.38	6.93893	-4.6179	-10.038	5e-05	0.00019042200000000001	yes	uridylyltransferase-related
831	XLOC_006133	Manes.03G082800	Chromosome03:13282442-13286096	Leaf	Fibrous_Root	OK	0.457006	10.095	4.46528	5.22885	5e-05	0.00019042200000000001	yes	NAC domain containing protein 1
832	XLOC_006134	Manes.03G083200	Chromosome03:13324850-13330996	Leaf	Fibrous_Root	OK	2.7995099999999997	11.3625	2.02103	3.7104199999999996	5e-05	0.00019042200000000001	yes	Protein kinase superfamily protein
833	XLOC_006140	Manes.03G084000	Chromosome03:13485641-13589043	Leaf	Fibrous_Root	OK	122.81299999999999	6.996389999999999	-4.13371	-9.58971	5e-05	0.00019042200000000001	yes	cytochrome P450, family 72, subfamily A, polypeptide 15
834	XLOC_006141	Manes.03G084300	Chromosome03:13592128-13593817	Leaf	Fibrous_Root	OK	0.518111	28.7221	5.7927599999999995	7.1788	5e-05	0.00019042200000000001	yes	Peroxidase superfamily protein
835	XLOC_006144	Manes.03G084700	Chromosome03:13755565-13757622	Leaf	Fibrous_Root	OK	0.0	1.1310200000000001	inf		5e-05	0.00019042200000000001	yes	PHYTOENE SYNTHASE
836	XLOC_006148	Manes.03G085400	Chromosome03:13920773-13922168	Leaf	Fibrous_Root	OK	0.0	3.48906	inf		5e-05	0.00019042200000000001	yes	Amino acid permease family protein
837	XLOC_006161	Manes.03G087100	Chromosome03:14437726-14440333	Leaf	Fibrous_Root	OK	0.42006099999999996	7.36607	4.13223	5.94819	5e-05	0.00019042200000000001	yes	receptor like protein 46
838	XLOC_006166	Manes.03G087800	Chromosome03:14639988-14642473	Leaf	Fibrous_Root	OK	14.3651	2.40958	-2.57571	-4.47661	5e-05	0.00019042200000000001	yes	Amino acid permease family protein
839	XLOC_006172	Manes.03G089200	Chromosome03:15149848-15161813	Leaf	Fibrous_Root	OK	133.217	7.43165	-4.16395	-6.572769999999999	5e-05	0.00019042200000000001	yes	DnaJ/Hsp40 cysteine-rich domain superfamily protein
840	XLOC_006177	Manes.03G090800	Chromosome03:15553440-15561962	Leaf	Fibrous_Root	OK	148.366	14.3985	-3.3651699999999996	-8.22214	5e-05	0.00019042200000000001	yes	Translation initiation factor 2, small GTP-binding protein
841	XLOC_006179	Manes.03G091000	Chromosome03:15575178-15576639	Leaf	Fibrous_Root	OK	0.634363	5.10257	3.0078400000000003	3.3296099999999997	0.0001	0.000364096	yes	Arabidopsis thaliana gibberellin 2-oxidase 1
842	XLOC_006180	Manes.03G091100	Chromosome03:15601920-15605147	Leaf	Fibrous_Root	OK	0.158349	1.3644	3.1070900000000004	3.22555	0.00025	0.00084586	yes	receptor like protein 7
843	XLOC_006202	Manes.03G094700	Chromosome03:15984622-15989332	Leaf	Fibrous_Root	OK	17.6322	2.81808	-2.6454299999999997	-2.0427400000000002	0.0061	0.014923599999999999	yes	peptide chain release factor, putative
844	XLOC_007318	Manes.03G094700	Chromosome03:15984622-15989332	Leaf	Fibrous_Root	OK	12.3107	0.860232	-3.8390400000000002	-3.66284	5e-05	0.00019042200000000001	yes	peptide chain release factor, putative
845	XLOC_006207	Manes.03G096100	Chromosome03:16206190-16225049	Leaf	Fibrous_Root	OK	85.321	0.590379	-7.17512	-5.52537	0.00015	0.00052955	yes	phototropin 2
846	XLOC_006212	Manes.03G097500	Chromosome03:16649952-16666073	Leaf	Fibrous_Root	OK	0.6705	18.8443	4.81275	2.4877599999999997	0.00015	0.00052955	yes	tonoplast monosaccharide transporter2
847	XLOC_006230	Manes.03G101500	Chromosome03:17787183-17797264	Leaf	Fibrous_Root	OK	82.6417	8.57339	-3.26893	-7.91845	5e-05	0.00019042200000000001	yes	Uroporphyrinogen decarboxylase
848	XLOC_006241	Manes.03G103300	Chromosome03:17970308-17971362	Leaf	Fibrous_Root	OK	0.0	17.9913	inf		5e-05	0.00019042200000000001	yes	CLAVATA3/ESR-RELATED 1
849	XLOC_006255	Manes.03G106400	Chromosome03:18240396-18243581	Leaf	Fibrous_Root	OK	136.159	16.0599	-3.08375	-6.14315	5e-05	0.00019042200000000001	yes	Yippee family putative zinc-binding protein
850	XLOC_006275	Manes.03G109200	Chromosome03:20029175-20030563	Leaf	Fibrous_Root	OK	3.0733200000000003	40.8427	3.73221	7.05435	5e-05	0.00019042200000000001	yes	early nodulin-like protein 1
851	XLOC_006302	Manes.03G114200	Chromosome03:21026225-21027917	Leaf	Fibrous_Root	OK	0.455995	3.4729099999999997	2.9290599999999998	3.31552	5e-05	0.00019042200000000001	yes	NAC (No Apical Meristem) domain transcriptional regulator superfamily protein
852	XLOC_006317	Manes.03G116400	Chromosome03:21267144-21268500	Leaf	Fibrous_Root	OK	0.414184	2.8098099999999997	2.76213	2.82515	0.00035	0.00114903	yes	Protein of unknown function (DUF761)
853	XLOC_006324	Manes.03G118000	Chromosome03:21414646-21425549	Leaf	Fibrous_Root	OK	4.73485	0.726471	-2.70434	-4.13025	5e-05	0.00019042200000000001	yes	protein serine/threonine kinases;protein kinases;ATP binding;sugar binding;kinases;carbohydrate binding
854	XLOC_006325	Manes.03G118100	Chromosome03:21426197-21429580	Leaf	Fibrous_Root	OK	8.41794	1.8498299999999999	-2.18607	-4.27415	5e-05	0.00019042200000000001	yes	S-locus lectin protein kinase family protein
855	XLOC_006330	Manes.03G118700	Chromosome03:21495316-21498459	Leaf	Fibrous_Root	OK	1.12141	0.0	-inf		5e-05	0.00019042200000000001	yes	S-locus lectin protein kinase family protein
856	XLOC_006336	Manes.03G119600	Chromosome03:21589716-21593621	Leaf	Fibrous_Root	OK	11.7592	55.6243	2.24192	5.40902	5e-05	0.00019042200000000001	yes	flavodoxin-like quinone reductase 1
857	XLOC_006346	Manes.03G121200	Chromosome03:21728087-21845333	Leaf	Fibrous_Root	OK	465.754	22.093000000000004	-4.3979099999999995	-2.8113799999999998	5e-05	0.00019042200000000001	yes	Translation protein SH3-like family protein
858	XLOC_006348	Manes.03G121400	Chromosome03:21728087-21845333	Leaf	Fibrous_Root	OK	0.361603	8.51286	4.557169999999999	0.472351	0.00665	0.0161047	yes	NAD(P)-binding Rossmann-fold superfamily protein
859	XLOC_006352	Manes.03G122200	Chromosome03:21845680-21850840	Leaf	Fibrous_Root	OK	67.0326	5.78755	-3.53384	-4.50103	5e-05	0.00019042200000000001	yes	Domain of unknown function (DUF1995)
860	XLOC_006357	Manes.03G123800	Chromosome03:22110956-22112072	Leaf	Fibrous_Root	OK	3805.83	126.066	-4.91596	-5.71624	5e-05	0.00019042200000000001	yes	thiazole biosynthetic enzyme, chloroplast (ARA6) (THI1) (THI4)
861	XLOC_006372	Manes.03G127000	Chromosome03:22426852-22428476	Leaf	Fibrous_Root	OK	193.99599999999998	1.30385	-7.2171	-10.1832	5e-05	0.00019042200000000001	yes	Ankyrin repeat family protein
862	XLOC_006403	Manes.03G133000	Chromosome03:22922051-22928996	Leaf	Fibrous_Root	OK	51.328	10.3004	-2.31705	-4.7163	5e-05	0.00019042200000000001	yes	Acid phosphatase/vanadium-dependent haloperoxidase-related protein
863	XLOC_006404	Manes.03G133500	Chromosome03:22960025-22960496	Leaf	Fibrous_Root	OK	0.0	8.71194	inf		5e-05	0.00019042200000000001	yes	Stigma-specific Stig1 family protein
864	XLOC_006408	Manes.03G133900	Chromosome03:23015781-23023459	Leaf	Fibrous_Root	OK	0.189378	4.61825	4.6080000000000005	5.8362099999999995	5e-05	0.00019042200000000001	yes	Kinesin motor family protein
865	XLOC_006415	Manes.03G135000	Chromosome03:23075543-23076619	Leaf	Fibrous_Root	OK	3.3995699999999998	0.247325	-3.7808699999999997	-3.19638	0.00315	0.00829657	yes	MBOAT (membrane bound O-acyl transferase) family protein
866	XLOC_006420	Manes.03G135500	Chromosome03:23099252-23102888	Leaf	Fibrous_Root	OK	96.9222	16.1536	-2.58497	-6.690460000000001	5e-05	0.00019042200000000001	yes	homolog of bacterial cytokinesis Z-ring protein FTSZ 1-1
867	XLOC_006433	Manes.03G137700	Chromosome03:23249731-23254386	Leaf	Fibrous_Root	OK	17.7938	0.2693	-6.0460199999999995	-3.4030199999999997	0.00825	0.019491400000000002	yes	zinc finger (C2H2 type) family protein
868	XLOC_006438	Manes.03G138900	Chromosome03:23362058-23390237	Leaf	Fibrous_Root	OK	0.30554499999999996	23.0392	6.23656	1.20481	0.0002	0.000689742	yes	cytochrome P450, family 71, subfamily B, polypeptide 34
869	XLOC_006465	Manes.03G143500	Chromosome03:23930809-23933464	Leaf	Fibrous_Root	OK	2.48352	0.375274	-2.72637	-3.01519	5e-05	0.00019042200000000001	yes	receptor like protein 12
870	XLOC_006466	Manes.03G143600	Chromosome03:23936540-23939992	Leaf	Fibrous_Root	OK	1.55116	11.1712	2.84836	4.10361	5e-05	0.00019042200000000001	yes	RING/U-box superfamily protein
871	XLOC_006473	Manes.03G144700	Chromosome03:24057553-24059180	Leaf	Fibrous_Root	OK	97.95100000000001	0.0	-inf		5e-05	0.00019042200000000001	yes	HXXXD-type acyl-transferase family protein
872	XLOC_006496	Manes.03G150700	Chromosome03:24602534-24810352	Leaf	Fibrous_Root	OK	5.0496300000000005	0.44060699999999997	-3.51861	-1.6145	0.0131	0.0292633	yes	Plant protein of unknown function (DUF247)
873	XLOC_006500	Manes.03G151300	Chromosome03:24602534-24810352	Leaf	Fibrous_Root	OK	38.5157	0.636162	-5.91991	-3.8207199999999997	5e-05	0.00019042200000000001	yes	Plant protein of unknown function (DUF247)
874	XLOC_006508	Manes.03G152800	Chromosome03:24857375-24861435	Leaf	Fibrous_Root	OK	0.0	1.20325	inf		5e-05	0.00019042200000000001	yes	Leucine-rich repeat receptor-like protein kinase family protein
875	XLOC_006518	Manes.03G153900	Chromosome03:24944035-24944737	Leaf	Fibrous_Root	OK	12.3185	0.0	-inf		5e-05	0.00019042200000000001	yes	Cystatin/monellin superfamily protein
876	XLOC_006523	Manes.03G154500	Chromosome03:24999018-25002947	Leaf	Fibrous_Root	OK	4.86287	0.863859	-2.49294	-1.8935799999999998	0.0066	0.0159989	yes	GATA transcription factor 1
877	XLOC_007608	Manes.03G154500	Chromosome03:24999018-25002947	Leaf	Fibrous_Root	OK	80.0509	18.2025	-2.13678	-4.17282	5e-05	0.00019042200000000001	yes	GATA transcription factor 1
878	XLOC_006528	Manes.03G155200	Chromosome03:25059765-25064078	Leaf	Fibrous_Root	OK	2.72226	90.655	5.05751	5.63584	5e-05	0.00019042200000000001	yes	glutathione S-transferase tau 7
879	XLOC_006531	Manes.03G156100	Chromosome03:25158569-25164495	Leaf	Fibrous_Root	OK	21.8289	1.2397799999999999	-4.13808	-7.15545	5e-05	0.00019042200000000001	yes	Peptidase S41 family protein
880	XLOC_006539	Manes.03G158500	Chromosome03:25316065-25323686	Leaf	Fibrous_Root	OK	2.70548	0.391989	-2.787	-2.11389	0.0019	0.00528427	yes	Tetratricopeptide repeat (TPR)-like superfamily protein
881	XLOC_006552	Manes.03G161500	Chromosome03:25511398-25519265	Leaf	Fibrous_Root	OK	1.39256	0.120396	-3.53188	-2.4879599999999997	0.00595	0.0146004	yes	Protein of unknown function (DUF810)
882	XLOC_006556	Manes.03G162100	Chromosome03:25561296-25567733	Leaf	Fibrous_Root	OK	0.116577	70.653	9.24333	9.052019999999999	0.0002	0.000689742	yes	phosphate 1
883	XLOC_006585	Manes.03G168800	Chromosome03:26059432-26074311	Leaf	Fibrous_Root	OK	28.0036	1.1649200000000002	-4.5873099999999996	-7.22566	5e-05	0.00019042200000000001	yes	zinc knuckle (CCHC-type) family protein
884	XLOC_006599	Manes.03G172500	Chromosome03:26312524-26321706	Leaf	Fibrous_Root	OK	2.94625	11.8257	2.0049799999999998	1.9647700000000001	0.001	0.00296874	yes	Stabilizer of iron transporter SufD / Polynucleotidyl transferase
885	XLOC_006601	Manes.03G173000	Chromosome03:26358692-26360938	Leaf	Fibrous_Root	OK	1.17218	27.5665	4.55566	6.919460000000001	5e-05	0.00019042200000000001	yes	NAD(P)-linked oxidoreductase superfamily protein
886	XLOC_006603	Manes.03G173600	Chromosome03:26409753-26413290	Leaf	Fibrous_Root	OK	309.77	14.5153	-4.41555	-8.434989999999999	5e-05	0.00019042200000000001	yes	RmlC-like cupins superfamily protein
887	XLOC_006606	Manes.03G174200	Chromosome03:26455411-26456795	Leaf	Fibrous_Root	OK	0.0	14.4572	inf		5e-05	0.00019042200000000001	yes	Leucine-rich repeat (LRR) family protein
888	XLOC_006609	Manes.03G174500	Chromosome03:26468894-26491102	Leaf	Fibrous_Root	OK	18834.0	7.3505199999999995	-11.3232	-33.8271	5e-05	0.00019042200000000001	yes	Kinase interacting (KIP1-like) family protein
889	XLOC_006620	Manes.03G176400	Chromosome03:26558172-26559488	Leaf	Fibrous_Root	OK	0.0	220.519	inf		5e-05	0.00019042200000000001	yes	Bifunctional inhibitor/lipid-transfer protein/seed storage 2S albumin superfamily protein
890	XLOC_006622	Manes.03G176600	Chromosome03:26572321-26577111	Leaf	Fibrous_Root	OK	0.291579	2.82113	3.27432	2.26067	0.0123	0.0276916	yes	Bifunctional inhibitor/lipid-transfer protein/seed storage 2S albumin superfamily protein
891	XLOC_006624	Manes.03G176900	Chromosome03:26622349-26625011	Leaf	Fibrous_Root	OK	2.2274	15.0909	2.76024	5.4393400000000005	5e-05	0.00019042200000000001	yes	Protein of unknown function (DUF581)
892	XLOC_006633	Manes.03G178100	Chromosome03:26685219-26686184	Leaf	Fibrous_Root	OK	1.81443	12.4561	2.77927	4.16386	5e-05	0.00019042200000000001	yes	ovate family protein 12
893	XLOC_006638	Manes.03G179300	Chromosome03:26747263-26752990	Leaf	Fibrous_Root	OK	10.9354	2.35949	-2.21245	-3.45076	5e-05	0.00019042200000000001	yes	Survival protein SurE-like phosphatase/nucleotidase
894	XLOC_006641	Manes.03G179700	Chromosome03:26784076-26789989	Leaf	Fibrous_Root	OK	0.716993	8.71937	3.60419	5.66501	5e-05	0.00019042200000000001	yes	Copper amine oxidase family protein
895	XLOC_006647	Manes.03G180400	Chromosome03:26824511-26828230	Leaf	Fibrous_Root	OK	1.54417	10.7731	2.80253	4.6278	5e-05	0.00019042200000000001	yes	Major facilitator superfamily protein
896	XLOC_006653	Manes.03G181900	Chromosome03:26932552-26933816	Leaf	Fibrous_Root	OK	1.61172	13.1109	3.0241	4.77554	5e-05	0.00019042200000000001	yes	Protein of unknown function (DUF3049)
897	XLOC_006654	Manes.03G182100	Chromosome03:26947134-26955092	Leaf	Fibrous_Root	OK	251.43599999999998	0.0333424	-12.8805	-2.01871	0.0003	0.000998846	yes	ADP glucose pyrophosphorylase large subunit 1
898	XLOC_006657	Manes.03G186600	Chromosome03:26975932-27239305	Leaf	Fibrous_Root	OK	9.193010000000001	0.0	-inf		0.0177	0.0380856	yes	glutamine synthetase 2
899	XLOC_006677	Manes.03G186600	Chromosome03:26975932-27239305	Leaf	Fibrous_Root	OK	1347.61	318.601	-2.08059	-2.06859	0.0008	0.00242879	yes	glutamine synthetase 2
900	XLOC_006661	Manes.03G183800	Chromosome03:26975932-27239305	Leaf	Fibrous_Root	OK	0.0	2.27854	inf		0.0006	0.00187318	yes	Eukaryotic aspartyl protease family protein
901	XLOC_007765	Manes.03G183800	Chromosome03:26975932-27239305	Leaf	Fibrous_Root	OK	0.0	9.72414	inf		0.002	0.00553209	yes	Eukaryotic aspartyl protease family protein
902	XLOC_006684	Manes.03G187700	Chromosome03:27287278-27288641	Leaf	Fibrous_Root	OK	0.347323	1.7604799999999998	2.3416200000000003	2.32552	0.0013	0.00375951	yes	Adenosylmethionine decarboxylase family protein
903	XLOC_006688	Manes.03G188300	Chromosome03:27329374-27337481	Leaf	Fibrous_Root	OK	103.366	0.71178	-7.182119999999999	-7.576239999999999	5e-05	0.00019042200000000001	yes	pyruvate orthophosphate dikinase
904	XLOC_006707	Manes.03G192100	Chromosome03:27589329-27589919	Leaf	Fibrous_Root	OK	21.7661	0.405852	-5.74498	-3.96107	0.00735	0.0175963	yes	Thioredoxin superfamily protein
905	XLOC_006708	Manes.03G192200	Chromosome03:27591478-27602574	Leaf	Fibrous_Root	OK	7.46488	1.22275	-2.6099900000000003	-2.5628	0.00085	0.00256594	yes	Galactose oxidase/kelch repeat superfamily protein
906	XLOC_006715	Manes.03G193500	Chromosome03:27684176-27688131	Leaf	Fibrous_Root	OK	0.0	2.326	inf		5e-05	0.00019042200000000001	yes	high affinity K+ transporter 5
907	XLOC_006722	Manes.03G194600	Chromosome03:27751788-27753330	Leaf	Fibrous_Root	OK	0.776556	10.772	3.79405	4.98554	5e-05	0.00019042200000000001	yes	Heavy metal transport/detoxification superfamily protein
908	XLOC_006723	Manes.03G194800	Chromosome03:27764517-27765124	Leaf	Fibrous_Root	OK	59.5666	14.6216	-2.0264	-4.22236	5e-05	0.00019042200000000001	yes	ralf-like 33
909	XLOC_006734	Manes.03G196800	Chromosome03:27942715-27949496	Leaf	Fibrous_Root	OK	8.01891	0.8712770000000001	-3.2022	-6.132000000000001	5e-05	0.00019042200000000001	yes	Transducin/WD40 repeat-like superfamily protein
910	XLOC_006737	Manes.03G197100	Chromosome03:27961108-27962074	Leaf	Fibrous_Root	OK	31.368000000000002	184.31	2.55477	4.57872	5e-05	0.00019042200000000001	yes	drought-induced 21
911	XLOC_006747	Manes.03G199300	Chromosome03:28083156-28084231	Leaf	Fibrous_Root	OK	0.506157	4.891030000000001	3.27248	3.42602	0.00035	0.00114903	yes	ethylene-responsive element binding protein
912	XLOC_006754	Manes.03G200300	Chromosome03:28148647-28159263	Leaf	Fibrous_Root	OK	2.30206	107.5	5.5452699999999995	8.80488	5e-05	0.00019042200000000001	yes	MLP-like protein 423
913	XLOC_006767	Manes.03G202900	Chromosome03:28369553-28372880	Leaf	Fibrous_Root	OK	106.397	24.4617	-2.12086	-3.54155	5e-05	0.00019042200000000001	yes	Glycosyl hydrolase superfamily protein
914	XLOC_006787	Manes.03G206200	Chromosome03:28637199-28638941	Leaf	Fibrous_Root	OK	5.38971	59.2242	3.45791	7.88793	5e-05	0.00019042200000000001	yes	sequence-specific DNA binding transcription factors
915	XLOC_006789	Manes.03G206400	Chromosome03:28660139-28662063	Leaf	Fibrous_Root	OK	0.893769	4.17638	2.22428	2.86685	5e-05	0.00019042200000000001	yes	WRKY DNA-binding protein 23
916	XLOC_006800	Manes.03G208800	Chromosome03:28896615-28898137	Leaf	Fibrous_Root	OK	26.6782	0.0	-inf		5e-05	0.00019042200000000001	yes	galactinol synthase 1
917	XLOC_006801	Manes.03G208900	Chromosome03:28898621-28899141	Leaf	Fibrous_Root	OK	0.0	7.19785	inf		5e-05	0.00019042200000000001	yes	heat stable protein 1
918	XLOC_006803	Manes.03G209300	Chromosome03:28914095-28919252	Leaf	Fibrous_Root	OK	22.2849	3.25005	-2.77754	-2.5693099999999998	0.001	0.00296874	yes	Galactosyltransferase family protein
919	XLOC_006807	Manes.03G210500	Chromosome03:29040545-29053930	Leaf	Fibrous_Root	OK	0.277278	1.8525200000000002	2.7400900000000004	4.12213	5e-05	0.00019042200000000001	yes	phragmoplast orienting kinesin 1
920	XLOC_006825	Manes.03G000700	Chromosome03:146918-159555	Leaf	Fibrous_Root	OK	15.3632	2.272	-2.75745	-5.70005	5e-05	0.00019042200000000001	yes	Protein kinase protein with adenine nucleotide alpha hydrolases-like domain
921	XLOC_006826	Manes.03G001300	Chromosome03:189205-205293	Leaf	Fibrous_Root	OK	8.41254	1.41363	-2.57314	-4.82811	5e-05	0.00019042200000000001	yes	arabinose kinase
922	XLOC_006827	Manes.03G001400	Chromosome03:216876-217353	Leaf	Fibrous_Root	OK	0.0	1.6041100000000001	inf		5e-05	0.00019042200000000001	yes	SAUR-like auxin-responsive protein family
923	XLOC_006833	Manes.03G002700	Chromosome03:284809-290017	Leaf	Fibrous_Root	OK	126.777	10.9924	-3.52771	-7.88876	5e-05	0.00019042200000000001	yes	selenium binding
924	XLOC_006837	Manes.03G003900	Chromosome03:361758-366053	Leaf	Fibrous_Root	OK	3.2317	18.9092	2.54872	5.47572	5e-05	0.00019042200000000001	yes	RING/U-box superfamily protein
925	XLOC_006849	Manes.03G006500	Chromosome03:532991-553132	Leaf	Fibrous_Root	OK	1.5966799999999999	109.065	6.09396	6.10176	5e-05	0.00019042200000000001	yes	Eukaryotic aspartyl protease family protein
926	XLOC_006852	Manes.03G007000	Chromosome03:579992-582137	Leaf	Fibrous_Root	OK	95.0563	11.0535	-3.1042799999999997	-7.15212	5e-05	0.00019042200000000001	yes	DnaJ/Hsp40 cysteine-rich domain superfamily protein
927	XLOC_006856	Manes.03G007700	Chromosome03:623031-627408	Leaf	Fibrous_Root	OK	163.507	6.32739	-4.6916	-9.85833	5e-05	0.00019042200000000001	yes	glutathione peroxidase 1
928	XLOC_006865	Manes.03G009600	Chromosome03:770276-771623	Leaf	Fibrous_Root	OK	0.41303999999999996	2.20775	2.41823	2.4514400000000003	0.00135	0.00388876	yes	CBL-interacting protein kinase 25
929	XLOC_006868	Manes.03G010200	Chromosome03:832672-835949	Leaf	Fibrous_Root	OK	0.689772	5.17537	2.90747	3.7811800000000004	5e-05	0.00019042200000000001	yes	ARM repeat superfamily protein
930	XLOC_006872	Manes.03G011000	Chromosome03:901307-902375	Leaf	Fibrous_Root	OK	0.353721	5.34246	3.9168199999999995	3.37535	0.00025	0.00084586	yes	Integrase-type DNA-binding superfamily protein
931	XLOC_006885	Manes.03G013200	Chromosome03:1069198-1073267	Leaf	Fibrous_Root	OK	1.79105	0.21893200000000002	-3.03225	-2.51583	0.0003	0.000998846	yes	Calcium-dependent lipid-binding (CaLB domain) family protein
932	XLOC_006887	Manes.03G013400	Chromosome03:1110533-1113375	Leaf	Fibrous_Root	OK	8.98967	36.7471	2.0312900000000003	4.84244	5e-05	0.00019042200000000001	yes	vesicle-associated membrane protein 713
933	XLOC_006890	Manes.03G013900	Chromosome03:1185825-1187792	Leaf	Fibrous_Root	OK	1728.46	32.991	-5.71127	-12.1733	5e-05	0.00019042200000000001	yes	ATPase, F0 complex, subunit B/B\', bacterial/chloroplast
934	XLOC_006908	Manes.03G017200	Chromosome03:1400227-1406440	Leaf	Fibrous_Root	OK	1.81178	10.0434	2.47077	3.4554400000000003	5e-05	0.00019042200000000001	yes	alpha/beta-Hydrolases superfamily protein
935	XLOC_006910	Manes.03G017500	Chromosome03:1416483-1423797	Leaf	Fibrous_Root	OK	76.8109	1.56607	-5.61609	-6.63903	5e-05	0.00019042200000000001	yes	Protein of unknown function, DUF642
936	XLOC_006939	Manes.03G022400	Chromosome03:1794692-1798704	Leaf	Fibrous_Root	OK	17.5538	82.8456	2.23864	6.05192	5e-05	0.00019042200000000001	yes	aspartate aminotransferase 2
937	XLOC_006940	Manes.03G022600	Chromosome03:1799522-1802947	Leaf	Fibrous_Root	OK	0.561389	7.8585899999999995	3.8072	4.25105	5e-05	0.00019042200000000001	yes	ABL interactor-like protein 4
938	XLOC_006941	Manes.03G022700	Chromosome03:1803025-1807835	Leaf	Fibrous_Root	OK	65.4046	8.05585	-3.02128	-7.3780600000000005	5e-05	0.00019042200000000001	yes	proteinaceous RNase P 1
939	XLOC_006949	Manes.03G024100	Chromosome03:1891226-1906909	Leaf	Fibrous_Root	OK	255.06	7.56703	-5.0749699999999995	-10.0937	5e-05	0.00019042200000000001	yes	elongation factor Ts family protein
940	XLOC_006960	Manes.03G026200	Chromosome03:2044945-2045251	Leaf	Fibrous_Root	OK	0.0	1.69087	inf		0.00295	0.00782682	yes	zinc finger (C3HC4-type RING finger) family protein
941	XLOC_006964	Manes.03G026800	Chromosome03:2070843-2083643	Leaf	Fibrous_Root	OK	5.12852	0.989394	-2.37393	-3.0334	5e-05	0.00019042200000000001	yes	Protein kinase family protein with leucine-rich repeat domain
942	XLOC_006967	Manes.03G027200	Chromosome03:2093509-2105139	Leaf	Fibrous_Root	OK	0.24165100000000003	1.19377	2.3045299999999997	2.28959	0.0002	0.000689742	yes	ARM repeat superfamily protein
943	XLOC_006975	Manes.03G028400	Chromosome03:2193817-2195357	Leaf	Fibrous_Root	OK	0.501985	2.29885	2.1952	1.9688900000000003	0.0096	0.022277900000000003	yes	profilin 5
944	XLOC_006977	Manes.03G028700	Chromosome03:2212031-2213988	Leaf	Fibrous_Root	OK	7.369860000000001	0.421843	-4.12686	-5.25514	5e-05	0.00019042200000000001	yes	Leucine-rich repeat (LRR) family protein
945	XLOC_006981	Manes.03G029500	Chromosome03:2257307-2260611	Leaf	Fibrous_Root	OK	0.275897	1.26299	2.19464	2.26075	0.00155	0.00440222	yes	gamma-glutamyl transpeptidase 4
946	XLOC_006987	Manes.03G030500	Chromosome03:2315848-2317583	Leaf	Fibrous_Root	OK	2.46648	61.0099	4.62852	6.831510000000001	5e-05	0.00019042200000000001	yes	S-adenosyl-L-methionine-dependent methyltransferases superfamily protein
947	XLOC_006988	Manes.03G030600	Chromosome03:2318092-2322552	Leaf	Fibrous_Root	OK	5.5240800000000005	1.3154	-2.07023	-1.8906900000000002	0.00495	0.012402700000000001	yes	Phospholipase A2 family protein
948	XLOC_006990	Manes.03G030800	Chromosome03:2361621-2363255	Leaf	Fibrous_Root	OK	0.0	1.49682	inf		5e-05	0.00019042200000000001	yes	1-amino-cyclopropane-1-carboxylate synthase 7
949	XLOC_007001	Manes.03G033000	Chromosome03:2404458-2785827	Leaf	Fibrous_Root	OK	0.388424	4.92795	3.66529	0.254635	0.0062	0.015137999999999999	yes	Alkaline-phosphatase-like family protein
950	XLOC_007025	Manes.03G037800	Chromosome03:3057478-3066052	Leaf	Fibrous_Root	OK	0.44144399999999995	3.90971	3.14676	4.47969	5e-05	0.00019042200000000001	yes	phospholipid:diacylglycerol acyltransferase
951	XLOC_007031	Manes.03G039200	Chromosome03:3182894-3187176	Leaf	Fibrous_Root	OK	0.0	2.32273	inf		5e-05	0.00019042200000000001	yes	RNA polymerase III RPC4
952	XLOC_007039	Manes.03G040500	Chromosome03:3292085-3297850	Leaf	Fibrous_Root	OK	1.5370700000000002	16.4527	3.4200699999999995	5.53609	5e-05	0.00019042200000000001	yes	FRIGIDA interacting protein 1
953	XLOC_007040	Manes.03G040700	Chromosome03:3302444-3305956	Leaf	Fibrous_Root	OK	547.53	50.5895	-3.43603	-8.35591	5e-05	0.00019042200000000001	yes	Cysteine proteinases superfamily protein
954	XLOC_007045	Manes.03G041300	Chromosome03:3365685-3368060	Leaf	Fibrous_Root	OK	38.818000000000005	3.9668300000000003	-3.2906699999999995	-5.12786	5e-05	0.00019042200000000001	yes	Protein of unknown function (DUF1677)
955	XLOC_007052	Manes.03G042300	Chromosome03:3423183-3424918	Leaf	Fibrous_Root	OK	262.881	6.966080000000001	-5.23792	-11.372	5e-05	0.00019042200000000001	yes	photosystem I light harvesting complex gene 6
956	XLOC_007062	Manes.03G044400	Chromosome03:3583061-3589778	Leaf	Fibrous_Root	OK	5.8162	1351.62	7.8604	10.6591	5e-05	0.00019042200000000001	yes	sucrose synthase 4
957	XLOC_007075	Manes.03G047200	Chromosome03:3980738-3983301	Leaf	Fibrous_Root	OK	0.9042190000000001	6.52982	2.8523	3.59	5e-05	0.00019042200000000001	yes	Pyridoxal phosphate phosphatase-related protein
958	XLOC_007077	Manes.03G047500	Chromosome03:4024260-4025283	Leaf	Fibrous_Root	OK	7.21702	0.436982	-4.04576	-4.0181	5e-05	0.00019042200000000001	yes	PYR1-like 2
959	XLOC_007087	Manes.03G048900	Chromosome03:4173995-4180318	Leaf	Fibrous_Root	OK	13.9941	3.47036	-2.01166	-3.6274900000000003	5e-05	0.00019042200000000001	yes	alpha/beta-Hydrolases superfamily protein
960	XLOC_007089	Manes.03G049100	Chromosome03:4191183-4193987	Leaf	Fibrous_Root	OK	13.3863	2.6829099999999997	-2.31888	-4.9109300000000005	5e-05	0.00019042200000000001	yes	indeterminate(ID)-domain 7
961	XLOC_007110	Manes.03G052800	Chromosome03:4625393-4627086	Leaf	Fibrous_Root	OK	0.585167	8.643419999999999	3.8846800000000004	2.9658900000000004	5e-05	0.00019042200000000001	yes	myb domain protein 5
962	XLOC_007112	Manes.03G053300	Chromosome03:4799185-4801012	Leaf	Fibrous_Root	OK	175.877	4.998069999999999	-5.13705	-10.2035	5e-05	0.00019042200000000001	yes	YGGT family protein
963	XLOC_007128	Manes.03G055800	Chromosome03:5074325-5076433	Leaf	Fibrous_Root	OK	133.32299999999998	21.2691	-2.6480900000000003	-7.053710000000001	5e-05	0.00019042200000000001	yes	3-ketoacyl-CoA synthase 10
964	XLOC_007134	Manes.03G057500	Chromosome03:5392624-5395029	Leaf	Fibrous_Root	OK	208.903	39.7844	-2.39256	-6.37315	5e-05	0.00019042200000000001	yes	PTHR13373,PTHR13373:SF14
965	XLOC_007144	Manes.03G059000	Chromosome03:5674364-5677670	Leaf	Fibrous_Root	OK	4.53749	0.47458100000000003	-3.25717	-2.93558	0.00025	0.00084586	yes	Peptidyl-tRNA hydrolase II (PTH2) family protein
966	XLOC_007146	Manes.03G059300	Chromosome03:5763453-5767318	Leaf	Fibrous_Root	OK	0.585843	10.2682	4.131530000000001	6.7289	5e-05	0.00019042200000000001	yes	Leucine-rich receptor-like protein kinase family protein
967	XLOC_007148	Manes.03G059500	Chromosome03:5814630-5815203	Leaf	Fibrous_Root	OK	13.6406	0.0	-inf		5e-05	0.00019042200000000001	yes	Protein of unknown function (DUF1677)
968	XLOC_007149	Manes.03G059600	Chromosome03:5847930-5856778	Leaf	Fibrous_Root	OK	232.53400000000002	13.1706	-4.14205	-9.07206	5e-05	0.00019042200000000001	yes	Polyketide cyclase/dehydrase and lipid transport superfamily protein
969	XLOC_007155	Manes.03G061000	Chromosome03:6186538-6190676	Leaf	Fibrous_Root	OK	4.81746	57.1833	3.56925	7.54311	5e-05	0.00019042200000000001	yes	aspartate aminotransferase 3
970	XLOC_007161	Manes.03G062200	Chromosome03:6521527-6526870	Leaf	Fibrous_Root	OK	3.48129	0.562528	-2.62962	-3.2945800000000003	5e-05	0.00019042200000000001	yes	Plant protein of unknown function (DUF828) with plant pleckstrin homology-like region
971	XLOC_007179	Manes.03G065700	Chromosome03:7293516-7407397	Leaf	Fibrous_Root	OK	2969.93	1.6553900000000001	-10.809000000000001	-5.6974	0.00015	0.00052955	yes	BURP domain-containing protein
972	XLOC_007187	Manes.03G067200	Chromosome03:7560763-7847115	Leaf	Fibrous_Root	OK	143.07299999999998	2.7713200000000002	-5.69003	-1.92071	5e-05	0.00019042200000000001	yes	NagB/RpiA/CoA transferase-like superfamily protein
973	XLOC_007194	Manes.03G069000	Chromosome03:8213787-8214699	Leaf	Fibrous_Root	OK	28.7407	1.97842	-3.86067	-4.935169999999999	5e-05	0.00019042200000000001	yes	S-adenosyl-L-methionine-dependent methyltransferases superfamily protein
974	XLOC_007199	Manes.03G069600	Chromosome03:8436539-8437449	Leaf	Fibrous_Root	OK	0.0	101.428	inf		5e-05	0.00019042200000000001	yes	Uncharacterised protein family (UPF0497)
975	XLOC_007211	Manes.03G071500	Chromosome03:9097545-9100212	Leaf	Fibrous_Root	OK	6.50992	0.529695	-3.61941	-5.56118	5e-05	0.00019042200000000001	yes	Tetratricopeptide repeat (TPR)-like superfamily protein
976	XLOC_007215	Manes.03G072200	Chromosome03:9433183-9437476	Leaf	Fibrous_Root	OK	0.19095299999999998	4.204280000000001	4.46057	2.53154	0.0007	0.00215317	yes	Leucine-rich repeat transmembrane protein kinase
977	XLOC_007225	Manes.03G074500	Chromosome03:10193478-10194511	Leaf	Fibrous_Root	OK	0.46561099999999994	3.10657	2.73813	2.69888	0.0008	0.00242879	yes	VQ motif-containing protein
978	XLOC_007230	Manes.03G075000	Chromosome03:10317180-10323722	Leaf	Fibrous_Root	OK	3.6104800000000004	17.0721	2.24138	3.24132	5e-05	0.00019042200000000001	yes	UDP-Glycosyltransferase superfamily protein
979	XLOC_007233	Manes.03G075600	Chromosome03:10449407-10450793	Leaf	Fibrous_Root	OK	0.0	1.17265	inf		5e-05	0.00019042200000000001	yes	zinc transporter 1 precursor
980	XLOC_007234	Manes.03G076500	Chromosome03:10840548-10842911	Leaf	Fibrous_Root	OK	0.24959	6.42964	4.68711	3.80271	5e-05	0.00019042200000000001	yes	NAC (No Apical Meristem) domain transcriptional regulator superfamily protein
981	XLOC_007239	Manes.03G077900	Chromosome03:11307816-11310890	Leaf	Fibrous_Root	OK	0.259484	14.699000000000002	5.823930000000001	5.59133	0.00075	0.00229123	yes	senescence-related gene 1
982	XLOC_007246	Manes.03G079000	Chromosome03:11434155-11485856	Leaf	Fibrous_Root	OK	27.3114	3.61398	-2.91784	-6.61522	5e-05	0.00019042200000000001	yes	trehalose-6-phosphate synthase
983	XLOC_007265	Manes.03G082900	Chromosome03:13287771-13290362	Leaf	Fibrous_Root	OK	2253.98	12.4238	-7.50323	-12.965	5e-05	0.00019042200000000001	yes	photosystem II subunit R
984	XLOC_007278	Manes.03G085600	Chromosome03:13963158-13966490	Leaf	Fibrous_Root	OK	63.1093	12.4398	-2.34289	-6.04219	5e-05	0.00019042200000000001	yes	light-regulated zinc finger protein 1
985	XLOC_007290	Manes.03G088800	Chromosome03:14948900-14949701	Leaf	Fibrous_Root	OK	25.1104	207.99400000000003	3.05018	7.82817	5e-05	0.00019042200000000001	yes	Disease resistance-responsive (dirigent-like protein) family protein
986	XLOC_007291	Manes.03G089100	Chromosome03:15025212-15036373	Leaf	Fibrous_Root	OK	1.3169	5.46349	2.05268	3.8618900000000003	5e-05	0.00019042200000000001	yes	chromomethylase 3
987	XLOC_007296	Manes.03G089800	Chromosome03:15334470-15343558	Leaf	Fibrous_Root	OK	259.86	2.24628	-6.85405	-12.0816	5e-05	0.00019042200000000001	yes	Plastid-lipid associated protein PAP / fibrillin family protein
988	XLOC_007301	Manes.03G090600	Chromosome03:15494738-15497198	Leaf	Fibrous_Root	OK	533.945	23.5666	-4.50188	-10.5767	5e-05	0.00019042200000000001	yes	methionine sulfoxide reductase B 1
989	XLOC_007328	Manes.03G096300	Chromosome03:16267929-16272627	Leaf	Fibrous_Root	OK	0.6129100000000001	4.56276	2.89616	4.5517	5e-05	0.00019042200000000001	yes	Concanavalin A-like lectin protein kinase family protein
990	XLOC_007334	Manes.03G097200	Chromosome03:16576132-16577494	Leaf	Fibrous_Root	OK	0.263974	4.6704	4.14508	3.6200699999999997	0.00105	0.00310204	yes	xylem cysteine peptidase 1
991	XLOC_007355	Manes.03G100300	Chromosome03:17646173-17647753	Leaf	Fibrous_Root	OK	24.2923	0.256637	-6.56463	-5.2405800000000005	0.00445	0.011280799999999999	yes	pathogenesis-related family protein
992	XLOC_007366	Manes.03G103400	Chromosome03:17973871-17977494	Leaf	Fibrous_Root	OK	1.19581	10.2288	3.0965700000000003	4.680680000000001	5e-05	0.00019042200000000001	yes	IQ-domain 10
993	XLOC_007393	Manes.03G109500	Chromosome03:20056423-20061216	Leaf	Fibrous_Root	OK	32.5275	5.9713199999999995	-2.4455400000000003	-4.9375599999999995	5e-05	0.00019042200000000001	yes	RNA-binding S4 domain-containing protein
994	XLOC_007395	Manes.03G109800	Chromosome03:20084577-20105320	Leaf	Fibrous_Root	OK	39.9009	5.79542	-2.78344	-6.31815	5e-05	0.00019042200000000001	yes	SPA1-related 3
995	XLOC_007398	Manes.03G110500	Chromosome03:20147842-20148647	Leaf	Fibrous_Root	OK	5173.67	245.354	-4.39825	-8.58972	5e-05	0.00019042200000000001	yes	metallothionein 3
996	XLOC_007400	Manes.03G111300	Chromosome03:20672760-20674502	Leaf	Fibrous_Root	OK	96.5758	22.4885	-2.10248	-5.05501	5e-05	0.00019042200000000001	yes	thioredoxin M-type 4
997	XLOC_007404	Manes.03G112200	Chromosome03:20848743-20854641	Leaf	Fibrous_Root	OK	35.5859	0.8302639999999999	-5.42159	-8.85443	5e-05	0.00019042200000000001	yes	acyl-activating enzyme 14
998	XLOC_007405	Manes.03G112400	Chromosome03:20860499-20869225	Leaf	Fibrous_Root	OK	5.14538	26.2383	2.35032	5.46126	5e-05	0.00019042200000000001	yes	Seven transmembrane MLO family protein
999	XLOC_007408	Manes.03G113100	Chromosome03:20921393-20923658	Leaf	Fibrous_Root	OK	0.564479	11.6367	4.36562	5.89646	5e-05	0.00019042200000000001	yes	CBS domain-containing protein
1000	XLOC_007409	Manes.03G113300	Chromosome03:20932657-20934670	Leaf	Fibrous_Root	OK	556.633	1.39504	-8.64027	-13.829	5e-05	0.00019042200000000001	yes	protochlorophyllide oxidoreductase A
1001	XLOC_007414	Manes.03G114000	Chromosome03:21007463-21011208	Leaf	Fibrous_Root	OK	74.4114	0.8732	-6.413069999999999	-9.25733	5e-05	0.00019042200000000001	yes	beta-glucosidase 45
1002	XLOC_007415	Manes.03G114500	Chromosome03:21099197-21103139	Leaf	Fibrous_Root	OK	115.182	0.172987	-9.37903	-6.49381	0.0001	0.000364096	yes	Peroxisomal membrane 22 kDa (Mpv17/PMP22) family protein
1003	XLOC_007416	Manes.03G114600	Chromosome03:21106337-21112617	Leaf	Fibrous_Root	OK	68.9096	0.789321	-6.44795	-7.163130000000001	5e-05	0.00019042200000000001	yes	Cyclophilin-like peptidyl-prolyl cis-trans isomerase family protein
1004	XLOC_007417	Manes.03G114800	Chromosome03:21149540-21151617	Leaf	Fibrous_Root	OK	125.96	14.3427	-3.13458	-7.73527	5e-05	0.00019042200000000001	yes	S-adenosyl-L-methionine-dependent methyltransferases superfamily protein
1005	XLOC_007418	Manes.03G115100	Chromosome03:21174921-21183804	Leaf	Fibrous_Root	OK	13.7402	2.69129	-2.35204	-2.69014	0.0004	0.00129699	yes	HAL2-like
1006	XLOC_007425	Manes.03G116500	Chromosome03:21271191-21275265	Leaf	Fibrous_Root	OK	106.77600000000001	7.0557300000000005	-3.91965	-8.25755	5e-05	0.00019042200000000001	yes	cytochrome c biogenesis protein family
1007	XLOC_007426	Manes.03G116700	Chromosome03:21297736-21299289	Leaf	Fibrous_Root	OK	2858.5	0.875942	-11.6721	-13.5969	5e-05	0.00019042200000000001	yes	light-harvesting chlorophyll B-binding protein 3
1008	XLOC_007438	Manes.03G119700	Chromosome03:21597860-21600764	Leaf	Fibrous_Root	OK	0.673602	8.69078	3.68952	5.6584	5e-05	0.00019042200000000001	yes	basic helix-loop-helix (bHLH) DNA-binding superfamily protein
1009	XLOC_007463	Manes.03G124100	Chromosome03:22131448-22144750	Leaf	Fibrous_Root	OK	0.122142	1.25462	3.3606199999999995	3.09991	0.00085	0.00256594	yes	NB-ARC domain-containing disease resistance protein
1010	XLOC_007465	Manes.03G124400	Chromosome03:22159521-22161183	Leaf	Fibrous_Root	OK	2.05419	0.49194499999999997	-2.062	-2.1703799999999998	0.0025	0.00675314	yes	DTW domain-containing protein
1011	XLOC_007472	Manes.03G125200	Chromosome03:22212768-22399702	Leaf	Fibrous_Root	OK	130.218	0.135076	-9.91295	-2.06661	5e-05	0.00019042200000000001	yes	BURP domain-containing protein
1012	XLOC_007476	Manes.03G126600	Chromosome03:22414070-22421292	Leaf	Fibrous_Root	OK	8.22374	1.1373	-2.85418	-5.28317	5e-05	0.00019042200000000001	yes	ARM repeat superfamily protein
1013	XLOC_007483	Manes.03G127800	Chromosome03:22490822-22494948	Leaf	Fibrous_Root	OK	32.0189	162.892	2.34692	6.37979	5e-05	0.00019042200000000001	yes	glucose 6-phosphate/phosphate translocator 1
1014	XLOC_007491	Manes.03G129300	Chromosome03:22554929-22783262	Leaf	Fibrous_Root	OK	36.9124	1.59772	-4.5300199999999995	-0.47451499999999996	5e-05	0.00019042200000000001	yes	RING/U-box superfamily protein
1015	XLOC_007508	Manes.03G133400	Chromosome03:22956239-22959344	Leaf	Fibrous_Root	OK	82.3293	12.9723	-2.66597	-6.01904	5e-05	0.00019042200000000001	yes	Predicted pyridoxal phosphate-dependent enzyme, YBL036C type
1016	XLOC_007517	Manes.03G136600	Chromosome03:23171070-23187698	Leaf	Fibrous_Root	OK	396.101	12.6715	-4.96621	-7.71307	5e-05	0.00019042200000000001	yes	trigger factor type chaperone family protein
1017	XLOC_007533	Manes.03G139700	Chromosome03:23630618-23634891	Leaf	Fibrous_Root	OK	335.9	17.7451	-4.24254	-10.384	5e-05	0.00019042200000000001	yes	Ribosomal protein S10p/S20e family protein
1018	XLOC_007547	Manes.03G142200	Chromosome03:23841311-23861468	Leaf	Fibrous_Root	OK	75.9162	0.966383	-6.295669999999999	-10.7034	5e-05	0.00019042200000000001	yes	cellulose synthase like E1
1019	XLOC_007548	Manes.03G142500	Chromosome03:23862994-23866519	Leaf	Fibrous_Root	OK	2.7572900000000002	21.7896	2.98232	6.5338	5e-05	0.00019042200000000001	yes	cellulose synthase like E1
1020	XLOC_007582	Manes.03G148500	Chromosome03:24354064-24356057	Leaf	Fibrous_Root	OK	11.8731	0.0	-inf		5e-05	0.00019042200000000001	yes	basic helix-loop-helix (bHLH) DNA-binding superfamily protein
1021	XLOC_007591	Manes.03G149600	Chromosome03:24463983-24466733	Leaf	Fibrous_Root	OK	88.9997	3.9184699999999997	-4.50544	-8.45859	5e-05	0.00019042200000000001	yes	Tetratricopeptide repeat (TPR)-like superfamily protein
1022	XLOC_007596	Manes.03G150300	Chromosome03:24553689-24555581	Leaf	Fibrous_Root	OK	9.63263	58.4157	2.60035	6.35619	5e-05	0.00019042200000000001	yes	2-oxoglutarate (2OG) and Fe(II)-dependent oxygenase superfamily protein
1023	XLOC_007614	Manes.03G155800	Chromosome03:25139516-25142657	Leaf	Fibrous_Root	OK	12.4267	2.29541	-2.43662	-4.5642	5e-05	0.00019042200000000001	yes	beta-amylase 1
1024	XLOC_007617	Manes.03G156400	Chromosome03:25176214-25178346	Leaf	Fibrous_Root	OK	20.6831	0.8917639999999999	-4.53565	-6.30771	5e-05	0.00019042200000000001	yes	ammonium transporter 1;1
1025	XLOC_007619	Manes.03G156900	Chromosome03:25190653-25191867	Leaf	Fibrous_Root	OK	0.0	1.79975	inf		5e-05	0.00019042200000000001	yes	myb domain protein 305
1026	XLOC_007625	Manes.03G157700	Chromosome03:25253911-25263293	Leaf	Fibrous_Root	OK	100.221	7.962510000000001	-3.6538199999999996	-7.751869999999999	5e-05	0.00019042200000000001	yes	GLU-ADT subunit B
1027	XLOC_007627	Manes.03G158000	Chromosome03:25284547-25285471	Leaf	Fibrous_Root	OK	0.596925	7.71517	3.6920800000000003	3.5351199999999996	0.00015	0.00052955	yes	Calcium-binding EF-hand family protein
1028	XLOC_007628	Manes.03G158300	Chromosome03:25303280-25305719	Leaf	Fibrous_Root	OK	1.1767100000000001	22.8153	4.27716	6.5473300000000005	5e-05	0.00019042200000000001	yes	auxin-induced protein 13
1029	XLOC_007639	Manes.03G160100	Chromosome03:25390198-25399844	Leaf	Fibrous_Root	OK	184.265	0.622356	-8.20982	-3.963	0.02195	0.045945099999999996	yes	proton gradient regulation 5
1030	XLOC_007640	Manes.03G160300	Chromosome03:25401119-25410614	Leaf	Fibrous_Root	OK	0.025146400000000003	3.6122699999999996	7.166410000000001	0.903811	5e-05	0.00019042200000000001	yes	actin-related protein C2B
1031	XLOC_007642	Manes.03G160700	Chromosome03:25433645-25501955	Leaf	Fibrous_Root	OK	32.257	3.25374	-3.30944	-5.32637	5e-05	0.00019042200000000001	yes	Cyclopropane-fatty-acyl-phospholipid synthase
1032	XLOC_007643	Manes.03G161400	Chromosome03:25504451-25508713	Leaf	Fibrous_Root	OK	16.3568	0.119646	-7.09497	-2.69599	0.0104	0.023900400000000002	yes	Cyclopropane-fatty-acyl-phospholipid synthase
1033	XLOC_007646	Manes.03G162200	Chromosome03:25567877-25571574	Leaf	Fibrous_Root	OK	10.2111	1.11884	-3.19006	-5.76105	5e-05	0.00019042200000000001	yes	fatty alcohol oxidase 3
1034	XLOC_007656	Manes.03G163700	Chromosome03:25692856-25701817	Leaf	Fibrous_Root	OK	153.418	19.6771	-2.9628799999999997	-7.11527	5e-05	0.00019042200000000001	yes	XB3 ortholog 5 in Arabidopsis thaliana
1035	XLOC_007658	Manes.03G164200	Chromosome03:25745906-25747470	Leaf	Fibrous_Root	OK	0.267127	2.44492	3.1941900000000003	3.0200299999999998	0.0011	0.0032348	yes	myb domain protein 15
1036	XLOC_007659	Manes.03G164300	Chromosome03:25752011-25755486	Leaf	Fibrous_Root	OK	20.3328	2.7062	-2.9094700000000002	-4.41461	5e-05	0.00019042200000000001	yes	PTHR13476
1037	XLOC_007665	Manes.03G165700	Chromosome03:25824090-25828428	Leaf	Fibrous_Root	OK	6.72998	0.710045	-3.2446200000000003	-3.1869099999999997	5e-05	0.00019042200000000001	yes	nodulin MtN21 /EamA-like transporter family protein
1038	XLOC_007670	Manes.03G166200	Chromosome03:25849896-25851389	Leaf	Fibrous_Root	OK	0.0	50.2954	inf		5e-05	0.00019042200000000001	yes	2-oxoglutarate (2OG) and Fe(II)-dependent oxygenase superfamily protein
1039	XLOC_007673	Manes.03G166500	Chromosome03:25866591-25868463	Leaf	Fibrous_Root	OK	7.9027199999999995	0.11296500000000001	-6.12841	-3.21607	0.0014	0.0040174	yes	Outward rectifying potassium channel protein
1040	XLOC_007677	Manes.03G167400	Chromosome03:25933782-25938464	Leaf	Fibrous_Root	OK	1.3450799999999998	20.1556	3.90542	7.76197	5e-05	0.00019042200000000001	yes	Signal transduction histidine kinase, hybrid-type, ethylene sensor
1041	XLOC_007680	Manes.03G167700	Chromosome03:25956789-25962218	Leaf	Fibrous_Root	OK	4.35479	28.5997	2.71533	6.0484800000000005	5e-05	0.00019042200000000001	yes	Protein kinase superfamily protein
1042	XLOC_007687	Manes.03G169200	Chromosome03:26084192-26091064	Leaf	Fibrous_Root	OK	110.57799999999999	11.9002	-3.21601	-8.044830000000001	5e-05	0.00019042200000000001	yes	CRM family member 3A
1043	XLOC_007691	Manes.03G169600	Chromosome03:26108284-26112697	Leaf	Fibrous_Root	OK	2.44346	10.2753	2.07219	3.8903300000000005	5e-05	0.00019042200000000001	yes	magnesium transporter 9
1044	XLOC_007696	Manes.03G170300	Chromosome03:26183895-26185179	Leaf	Fibrous_Root	OK	5.35267	30.1255	2.49266	5.25535	5e-05	0.00019042200000000001	yes	CBL-interacting protein kinase 7
1045	XLOC_007717	Manes.03G173700	Chromosome03:26409753-26413290	Leaf	Fibrous_Root	OK	60.8325	2.59449	-4.55132	-4.9829300000000005	5e-05	0.00019042200000000001	yes	chlorophyllase 2
1046	XLOC_007742	Manes.03G179200	Chromosome03:26739700-26743888	Leaf	Fibrous_Root	OK	1.27359	14.8887	3.54724	5.6039900000000005	5e-05	0.00019042200000000001	yes	with no lysine (K) kinase 1
1047	XLOC_007754	Manes.03G182200	Chromosome03:26947134-26955092	Leaf	Fibrous_Root	OK	16.9117	3.11523	-2.44061	-1.7992599999999999	0.02175	0.045582	yes	P-loop containing nucleoside triphosphate hydrolases superfamily protein
1048	XLOC_007775	Manes.03G185200	Chromosome03:26975932-27239305	Leaf	Fibrous_Root	OK	0.0	8.50259	inf		0.00255	0.00687411	yes	ROTUNDIFOLIA like 14
1049	XLOC_007789	Manes.03G189100	Chromosome03:27373294-27378387	Leaf	Fibrous_Root	OK	0.0366264	2.78241	6.2473	1.58742	5e-05	0.00019042200000000001	yes	inosine-uridine preferring nucleoside hydrolase family protein
1050	XLOC_007794	Manes.03G189800	Chromosome03:27462251-27463921	Leaf	Fibrous_Root	OK	0.0	4.5932699999999995	inf		5e-05	0.00019042200000000001	yes	Peroxidase superfamily protein
1051	XLOC_007795	Manes.03G189900	Chromosome03:27465814-27467372	Leaf	Fibrous_Root	OK	0.0	48.7441	inf		5e-05	0.00019042200000000001	yes	Peroxidase superfamily protein
1052	XLOC_007815	Manes.03G193600	Chromosome03:27695403-27697515	Leaf	Fibrous_Root	OK	1.0199799999999999	27.6579	4.76109	3.9776300000000004	5e-05	0.00019042200000000001	yes	nuclear factor Y, subunit B5
1053	XLOC_007822	Manes.03G195400	Chromosome03:27852862-27865270	Leaf	Fibrous_Root	OK	51.2536	10.8951	-2.2339700000000002	-6.1609300000000005	5e-05	0.00019042200000000001	yes	tRNA synthetase class I (I, L, M and V) family protein
1054	XLOC_007823	Manes.03G195500	Chromosome03:27868370-27874996	Leaf	Fibrous_Root	OK	0.148734	1.97645	3.73211	4.22359	5e-05	0.00019042200000000001	yes	translocon at the outer envelope membrane of chloroplasts 159
1055	XLOC_007830	Manes.03G197300	Chromosome03:27968005-27970284	Leaf	Fibrous_Root	OK	1.13669	0.215439	-2.39949	-2.09904	0.0079	0.0187569	yes	Nodulin MtN3 family protein
1056	XLOC_007833	Manes.03G197900	Chromosome03:27996237-27997783	Leaf	Fibrous_Root	OK	5.03664	23.2485	2.2066	3.57257	5e-05	0.00019042200000000001	yes	Protein of unknown function (DUF581)
1057	XLOC_007852	Manes.03G202000	Chromosome03:28287553-28293420	Leaf	Fibrous_Root	OK	0.6848310000000001	47.0403	6.10201	9.48415	5e-05	0.00019042200000000001	yes	Glycine-rich protein family
1058	XLOC_007862	Manes.03G204100	Chromosome03:28418229-28438722	Leaf	Fibrous_Root	OK	61.7859	4.88529	-3.66076	-2.62541	5e-05	0.00019042200000000001	yes	PAPA-1-like family protein / zinc finger (HIT type) family protein
1059	XLOC_007866	Manes.03G204600	Chromosome03:28486248-28490123	Leaf	Fibrous_Root	OK	47.8904	0.151575	-8.303560000000001	-6.28536	5e-05	0.00019042200000000001	yes	high chlorophyll fluorescent 107
1060	XLOC_007883	Manes.03G208500	Chromosome03:28853341-28855474	Leaf	Fibrous_Root	OK	1.41654	9.22615	2.70336	4.1097	5e-05	0.00019042200000000001	yes	myb domain protein 108
1061	XLOC_007887	Manes.03G210100	Chromosome03:28982113-28987441	Leaf	Fibrous_Root	OK	1.15477	8.42003	2.8662099999999997	5.1849300000000005	5e-05	0.00019042200000000001	yes	HCO3- transporter family
1062	XLOC_007892	Manes.03G211100	Chromosome03:29081417-29083476	Leaf	Fibrous_Root	OK	91.8906	12.0643	-2.92917	-7.59244	5e-05	0.00019042200000000001	yes	Tetratricopeptide repeat (TPR)-like superfamily protein
1063	XLOC_007894	Manes.03G211300	Chromosome03:29092738-29097531	Leaf	Fibrous_Root	OK	0.822664	6.72423	3.03099	4.5973	5e-05	0.00019042200000000001	yes	Protein kinase superfamily protein
1064	XLOC_008173	Manes.04G004700	Chromosome04:526344-527703	Leaf	Fibrous_Root	OK	0.0	15.7083	inf		5e-05	0.00019042200000000001	yes	centroradialis
1065	XLOC_008174	Manes.04G004800	Chromosome04:535400-538252	Leaf	Fibrous_Root	OK	0.0	1.88162	inf		5e-05	0.00019042200000000001	yes	WIP domain protein 3
1066	XLOC_008183	Manes.04G006000	Chromosome04:689258-691007	Leaf	Fibrous_Root	OK	2.54201	0.311958	-3.02655	-3.40705	0.0001	0.000364096	yes	Plant protein of unknown function (DUF247)
1067	XLOC_008191	Manes.04G007300	Chromosome04:799587-801515	Leaf	Fibrous_Root	OK	0.0	17.5327	inf		5e-05	0.00019042200000000001	yes	Plant protein of unknown function (DUF247)
1068	XLOC_008193	Manes.04G007800	Chromosome04:864343-864894	Leaf	Fibrous_Root	OK	7.139989999999999	54.4701	2.93147	4.74414	5e-05	0.00019042200000000001	yes	Stress responsive A/B Barrel Domain
1069	XLOC_008199	Manes.04G008600	Chromosome04:941003-944834	Leaf	Fibrous_Root	OK	5.51091	0.096839	-5.83056	-5.56311	0.0001	0.000364096	yes	Leucine-rich repeat protein kinase family protein
1070	XLOC_008207	Manes.04G009800	Chromosome04:1132978-1146185	Leaf	Fibrous_Root	OK	0.0	6.39686	inf		0.01075	0.024608	yes	Transmembrane amino acid transporter family protein
1071	XLOC_008212	Manes.04G011000	Chromosome04:1291857-1300553	Leaf	Fibrous_Root	OK	43.9636	0.7540520000000001	-5.8655	-8.272310000000001	5e-05	0.00019042200000000001	yes	magnesium (Mg) transporter 10
1072	XLOC_008213	Manes.04G011100	Chromosome04:1304661-1357326	Leaf	Fibrous_Root	OK	0.505239	9.217139999999999	4.18928	5.61808	5e-05	0.00019042200000000001	yes	hydroxycinnamoyl-CoA shikimate/quinate hydroxycinnamoyl transferase
1073	XLOC_008217	Manes.04G012100	Chromosome04:1477093-1478031	Leaf	Fibrous_Root	OK	27.7123	1.2388700000000001	-4.48343	-6.13019	5e-05	0.00019042200000000001	yes	RING/U-box superfamily protein
1074	XLOC_008220	Manes.04G012500	Chromosome04:1503673-1508776	Leaf	Fibrous_Root	OK	96.1653	2.8481099999999997	-5.07744	-5.2693	5e-05	0.00019042200000000001	yes	Pheophorbide a oxygenase family protein with Rieske [2Fe-2S] domain
1075	XLOC_008227	Manes.04G014800	Chromosome04:1743174-1744800	Leaf	Fibrous_Root	OK	0.0	12.5062	inf		5e-05	0.00019042200000000001	yes	myb domain protein 36
1076	XLOC_008251	Manes.04G018800	Chromosome04:2083792-2087357	Leaf	Fibrous_Root	OK	0.0	7.03863	inf		5e-05	0.00019042200000000001	yes	cyclic nucleotide-gated channel 15
1077	XLOC_008252	Manes.04G018900	Chromosome04:2087782-2091491	Leaf	Fibrous_Root	OK	0.0	7.66705	inf		5e-05	0.00019042200000000001	yes	cyclic nucleotide-gated channel 15
1078	XLOC_008258	Manes.04G019600	Chromosome04:2157893-2161310	Leaf	Fibrous_Root	OK	0.9917600000000001	20.7427	4.38647	6.31874	5e-05	0.00019042200000000001	yes	Nucleotide/sugar transporter family protein
1079	XLOC_008262	Manes.04G020300	Chromosome04:2258533-2276812	Leaf	Fibrous_Root	OK	13.2512	1.38968	-3.2533	-2.35794	0.00025	0.00084586	yes	RING/U-box superfamily protein
1080	XLOC_008266	Manes.04G021200	Chromosome04:2304658-2306481	Leaf	Fibrous_Root	OK	24.0294	505.705	4.39542	10.3687	5e-05	0.00019042200000000001	yes	plasma membrane intrinsic protein 2;5
1081	XLOC_008276	Manes.04G023000	Chromosome04:2471665-2472733	Leaf	Fibrous_Root	OK	0.0	7.54776	inf		5e-05	0.00019042200000000001	yes	FASCICLIN-like arabinogalactan-protein 12
1082	XLOC_008278	Manes.04G023200	Chromosome04:2477310-2478123	Leaf	Fibrous_Root	OK	0.0	9.820310000000001	inf		5e-05	0.00019042200000000001	yes	FASCICLIN-like arabinogalactan-protein 12
1083	XLOC_008279	Manes.04G023300	Chromosome04:2480283-2481233	Leaf	Fibrous_Root	OK	0.0	5.91746	inf		5e-05	0.00019042200000000001	yes	FASCICLIN-like arabinogalactan-protein 11
1084	XLOC_008282	Manes.04G023600	Chromosome04:2491400-2492331	Leaf	Fibrous_Root	OK	0.0	3.9384900000000003	inf		5e-05	0.00019042200000000001	yes	FASCICLIN-like arabinogalactan-protein 11
1085	XLOC_008293	Manes.04G025600	Chromosome04:2715034-2721750	Leaf	Fibrous_Root	OK	58.3774	9.17073	-2.6703	-6.42818	5e-05	0.00019042200000000001	yes	phospholipase C 2
1086	XLOC_008312	Manes.04G029400	Chromosome04:3186406-3188545	Leaf	Fibrous_Root	OK	75.6089	0.23566199999999998	-8.32569	-6.3693800000000005	0.0005	0.00158845	yes	3-ketoacyl-CoA synthase 12
1087	XLOC_009165	Manes.04G029400	Chromosome04:3186406-3188545	Leaf	Fibrous_Root	OK	70.1702	0.158229	-8.7927	-5.4850699999999994	0.01865	0.039874900000000005	yes	3-ketoacyl-CoA synthase 12
1088	XLOC_008314	Manes.04G029700	Chromosome04:3262592-3263903	Leaf	Fibrous_Root	OK	0.214525	1.33833	2.64122	1.91598	0.01445	0.0318841	yes	Heavy metal transport/detoxification superfamily protein
1089	XLOC_008327	Manes.04G032000	Chromosome04:3648107-3651510	Leaf	Fibrous_Root	OK	0.0	4.346369999999999	inf		5e-05	0.00019042200000000001	yes	cytochrome P450, family 714, subfamily A, polypeptide 1
1090	XLOC_008341	Manes.04G034500	Chromosome04:4004853-4012069	Leaf	Fibrous_Root	OK	19.127	2.48877	-2.94211	-6.593789999999999	5e-05	0.00019042200000000001	yes	U-box domain-containing protein kinase family protein
1091	XLOC_008351	Manes.04G037900	Chromosome04:4721889-4729367	Leaf	Fibrous_Root	OK	53.298	1.16714	-5.51304	-6.0041	5e-05	0.00019042200000000001	yes	FKBP-like peptidyl-prolyl cis-trans isomerase family protein
1092	XLOC_009210	Manes.04G037900	Chromosome04:4721889-4729367	Leaf	Fibrous_Root	OK	3.3721099999999997	0.577861	-2.54486	-2.28599	0.00065	0.00201381	yes	FKBP-like peptidyl-prolyl cis-trans isomerase family protein
1093	XLOC_008357	Manes.04G038600	Chromosome04:4833709-4848481	Leaf	Fibrous_Root	OK	0.542513	5.063269999999999	3.22234	3.62132	5e-05	0.00019042200000000001	yes	3-beta hydroxysteroid dehydrogenase/isomerase family protein
1094	XLOC_008361	Manes.04G039400	Chromosome04:4938479-4939526	Leaf	Fibrous_Root	OK	4.75917	1.1124100000000001	-2.09702	-2.71956	0.0004	0.00129699	yes	Galactosyltransferase family protein
1095	XLOC_008378	Manes.04G042900	Chromosome04:5941323-5942274	Leaf	Fibrous_Root	OK	2.2682900000000004	34.099000000000004	3.91005	6.34699	5e-05	0.00019042200000000001	yes	Calcium-binding EF-hand family protein
1096	XLOC_008381	Manes.04G043700	Chromosome04:6018719-6022154	Leaf	Fibrous_Root	OK	77.5286	525.29	2.76031	6.90412	5e-05	0.00019042200000000001	yes	pfkB-like carbohydrate kinase family protein
1097	XLOC_008383	Manes.04G044100	Chromosome04:6127816-6128850	Leaf	Fibrous_Root	OK	68.3873	7.35682	-3.21657	-6.58068	5e-05	0.00019042200000000001	yes	CAMV movement protein interacting protein 7
1098	XLOC_008389	Manes.04G045200	Chromosome04:6229270-6442150	Leaf	Fibrous_Root	OK	6.36223	1.0207600000000001	-2.63988	-0.847686	0.0007	0.00215317	yes	gamete expressed 2
1099	XLOC_008395	Manes.04G046700	Chromosome04:6574212-6828558	Leaf	Fibrous_Root	OK	17.0387	0.130927	-7.023910000000001	-2.3046	0.0073	0.017490099999999998	yes	suppressor of npr1-1 constitutive 4
1100	XLOC_008430	Manes.04G053900	Chromosome04:9722491-9726033	Leaf	Fibrous_Root	OK	4.203130000000001	0.729704	-2.52608	-3.4204199999999996	5e-05	0.00019042200000000001	yes	pectin methylesterase 61
1101	XLOC_008434	Manes.04G054400	Chromosome04:10086724-10089474	Leaf	Fibrous_Root	OK	0.38367399999999996	7.63215	4.31414	3.73869	5e-05	0.00019042200000000001	yes	RmlC-like cupins superfamily protein
1102	XLOC_008440	Manes.04G055300	Chromosome04:11014094-11015789	Leaf	Fibrous_Root	OK	0.296448	1.24309	2.06807	1.93655	0.0054	0.013396600000000002	yes	HSP20-like chaperones superfamily protein
1103	XLOC_008456	Manes.04G057700	Chromosome04:13008517-13019019	Leaf	Fibrous_Root	OK	22.1984	3.53924	-2.64894	-4.6384300000000005	5e-05	0.00019042200000000001	yes	Metal-dependent phosphohydrolase
1104	XLOC_008476	Manes.04G060000	Chromosome04:14465708-14468306	Leaf	Fibrous_Root	OK	0.0	2.58803	inf		5e-05	0.00019042200000000001	yes	Aluminium activated malate transporter family protein
1105	XLOC_008491	Manes.04G063300	Chromosome04:17096355-17098439	Leaf	Fibrous_Root	OK	38.3546	1.4837799999999999	-4.69205	-8.38685	5e-05	0.00019042200000000001	yes	ribosomal protein L12-A
1106	XLOC_008493	Manes.04G064600	Chromosome04:18014204-18020516	Leaf	Fibrous_Root	OK	25.634	0.0	-inf		5e-05	0.00019042200000000001	yes	Plant-specific transcription factor YABBY family protein
1107	XLOC_008497	Manes.04G065300	Chromosome04:18530280-18535585	Leaf	Fibrous_Root	OK	120.09100000000001	0.497386	-7.91555	-9.91582	5e-05	0.00019042200000000001	yes	NAD(P)-binding Rossmann-fold superfamily protein
1108	XLOC_008502	Manes.04G065800	Chromosome04:18654783-18656136	Leaf	Fibrous_Root	OK	0.0	4.0029	inf		5e-05	0.00019042200000000001	yes	basic chitinase
1109	XLOC_008503	Manes.04G065900	Chromosome04:18697314-18698688	Leaf	Fibrous_Root	OK	0.0	17.1991	inf		5e-05	0.00019042200000000001	yes	basic chitinase
1110	XLOC_008504	Manes.04G066000	Chromosome04:18707705-18708817	Leaf	Fibrous_Root	OK	0.0	1.32105	inf		5e-05	0.00019042200000000001	yes	basic chitinase
1111	XLOC_008508	Manes.04G066700	Chromosome04:19153145-19155020	Leaf	Fibrous_Root	OK	122.65700000000001	0.5173479999999999	-7.88927	-7.44631	5e-05	0.00019042200000000001	yes	Protein of unknown function (DUF177)
1112	XLOC_008517	Manes.04G068600	Chromosome04:19929808-19932108	Leaf	Fibrous_Root	OK	0.125519	6.67668	5.73316	4.27381	0.00625	0.0152464	yes	Transmembrane amino acid transporter family protein
1113	XLOC_008518	Manes.04G068800	Chromosome04:19953606-19957093	Leaf	Fibrous_Root	OK	1.1835799999999999	8.50992	2.84598	4.30017	5e-05	0.00019042200000000001	yes	SKU5 similar 5
1114	XLOC_008537	Manes.04G071300	Chromosome04:20302794-20306402	Leaf	Fibrous_Root	OK	50.1825	11.3337	-2.14656	-5.2384	5e-05	0.00019042200000000001	yes	Protein of unknown function (DUF3353)
1115	XLOC_008546	Manes.04G073400	Chromosome04:20874302-20875566	Leaf	Fibrous_Root	OK	0.48471499999999995	18.5346	5.25694	4.12815	0.00165	0.00465655	yes	actin depolymerizing factor 5
1116	XLOC_008549	Manes.04G073900	Chromosome04:20935507-20939460	Leaf	Fibrous_Root	OK	7.93301	0.9265709999999999	-3.09789	-4.86632	5e-05	0.00019042200000000001	yes	SEC14-like 3
1117	XLOC_008567	Manes.04G078300	Chromosome04:21665782-21671645	Leaf	Fibrous_Root	OK	543.54	63.512	-3.09729	-7.268	5e-05	0.00019042200000000001	yes	triosephosphate isomerase
1118	XLOC_008582	Manes.04G081400	Chromosome04:21850940-21904888	Leaf	Fibrous_Root	OK	57.8865	0.5688270000000001	-6.66909	-3.6837199999999997	5e-05	0.00019042200000000001	yes	SAUR-like auxin-responsive protein family
1119	XLOC_008584	Manes.04G081900	Chromosome04:21933236-21933659	Leaf	Fibrous_Root	OK	7.5065100000000005	0.0	-inf		5e-05	0.00019042200000000001	yes	SAUR-like auxin-responsive protein family
1120	XLOC_008585	Manes.04G082000	Chromosome04:21935164-21935666	Leaf	Fibrous_Root	OK	1.27659	0.0	-inf		5e-05	0.00019042200000000001	yes	SAUR-like auxin-responsive protein family
1121	XLOC_008586	Manes.04G082100	Chromosome04:21948431-21948746	Leaf	Fibrous_Root	OK	0.0	1.0490700000000002	inf		0.01345	0.0299449	yes	SAUR-like auxin-responsive protein family
1122	XLOC_008587	Manes.04G082400	Chromosome04:21976939-21979064	Leaf	Fibrous_Root	OK	43.0625	5.39248	-2.99741	-7.28948	5e-05	0.00019042200000000001	yes	GLN phosphoribosyl pyrophosphate amidotransferase 2
1123	XLOC_008598	Manes.04G084700	Chromosome04:22232132-22237012	Leaf	Fibrous_Root	OK	5.91806	0.675565	-3.13096	-4.57728	5e-05	0.00019042200000000001	yes	MATE efflux family protein
1124	XLOC_008618	Manes.04G088800	Chromosome04:22621432-22624566	Leaf	Fibrous_Root	OK	59.3653	5.90644	-3.3292599999999997	-7.228110000000001	5e-05	0.00019042200000000001	yes	cryptochrome-interacting basic-helix-loop-helix 1
1125	XLOC_008619	Manes.04G088900	Chromosome04:22632640-22634204	Leaf	Fibrous_Root	OK	0.0	1.37602	inf		5e-05	0.00019042200000000001	yes	pectinesterase 11
1126	XLOC_008628	Manes.04G090700	Chromosome04:22797843-22798202	Leaf	Fibrous_Root	OK	0.0	76.2028	inf		5e-05	0.00019042200000000001	yes	Uncharacterised protein family (UPF0497)
1127	XLOC_008629	Manes.04G090800	Chromosome04:22798262-22800773	Leaf	Fibrous_Root	OK	0.0	2.8227700000000002	inf		5e-05	0.00019042200000000001	yes	Endosomal targeting BRO1-like domain-containing protein
1128	XLOC_008633	Manes.04G091700	Chromosome04:22872561-22877283	Leaf	Fibrous_Root	OK	61.0516	11.3001	-2.4336900000000004	-6.11095	5e-05	0.00019042200000000001	yes	long chain base2
1129	XLOC_008638	Manes.04G092400	Chromosome04:22946494-22950550	Leaf	Fibrous_Root	OK	53.9698	2.64699	-4.34973	-9.01849	5e-05	0.00019042200000000001	yes	basic helix-loop-helix (bHLH) DNA-binding superfamily protein
1130	XLOC_008649	Manes.04G093800	Chromosome04:23090629-23101628	Leaf	Fibrous_Root	OK	4.57022	0.32063600000000003	-3.83325	-2.5952599999999997	0.01305	0.029166200000000003	yes	Protein of unknown function (DUF3754)
1131	XLOC_008656	Manes.04G094800	Chromosome04:23208444-23209214	Leaf	Fibrous_Root	OK	0.0	36.9613	inf		5e-05	0.00019042200000000001	yes	Bifunctional inhibitor/lipid-transfer protein/seed storage 2S albumin superfamily protein
1132	XLOC_008657	Manes.04G094900	Chromosome04:23209803-23214582	Leaf	Fibrous_Root	OK	4.31741	22.4364	2.3776	4.76776	5e-05	0.00019042200000000001	yes	Syntaxin/t-SNARE family protein
1133	XLOC_008660	Manes.04G095300	Chromosome04:23239495-23244715	Leaf	Fibrous_Root	OK	5.06444	71.8649	3.82681	8.56649	5e-05	0.00019042200000000001	yes	4-coumarate:CoA ligase 1
1134	XLOC_008665	Manes.04G096300	Chromosome04:23335633-23338077	Leaf	Fibrous_Root	OK	2123.52	0.404277	-12.3588	-12.2098	5e-05	0.00019042200000000001	yes	glyceraldehyde 3-phosphate dehydrogenase A subunit 2
1135	XLOC_008690	Manes.04G101100	Chromosome04:23684366-23686989	Leaf	Fibrous_Root	OK	12.2941	0.612553	-4.32699	-6.05081	5e-05	0.00019042200000000001	yes	Eukaryotic aspartyl protease family protein
1136	XLOC_008692	Manes.04G101700	Chromosome04:23761953-23765283	Leaf	Fibrous_Root	OK	8.79622	92.5067	3.3946	8.67912	5e-05	0.00019042200000000001	yes	hydroxycinnamoyl-CoA shikimate/quinate hydroxycinnamoyl transferase
1137	XLOC_008693	Manes.04G102000	Chromosome04:23798576-23799135	Leaf	Fibrous_Root	OK	53.7512	12.1206	-2.1488400000000003	-4.0669900000000005	5e-05	0.00019042200000000001	yes	EF hand calcium-binding protein family
1138	XLOC_008694	Manes.04G102100	Chromosome04:23804506-23807497	Leaf	Fibrous_Root	OK	11.8391	2.1238900000000003	-2.47878	-4.13321	5e-05	0.00019042200000000001	yes	Protein kinase superfamily protein
1139	XLOC_008695	Manes.04G102200	Chromosome04:23812358-23817193	Leaf	Fibrous_Root	OK	2.0369599999999997	0.11493099999999999	-4.14757	-3.67254	5e-05	0.00019042200000000001	yes	cyclic nucleotide gated channel 8
1140	XLOC_008702	Manes.04G104400	Chromosome04:24027269-24028494	Leaf	Fibrous_Root	OK	0.0	13.7256	inf		5e-05	0.00019042200000000001	yes	zinc-finger protein 1
1141	XLOC_008709	Manes.04G105800	Chromosome04:24151542-24201831	Leaf	Fibrous_Root	OK	24.5402	127.927	2.38211	5.84583	5e-05	0.00019042200000000001	yes	pleiotropic drug resistance 12
1142	XLOC_008724	Manes.04G108600	Chromosome04:24331509-24342563	Leaf	Fibrous_Root	OK	9.59575	38.8606	2.01784	5.12055	5e-05	0.00019042200000000001	yes	Transducin family protein / WD-40 repeat family protein
1143	XLOC_008725	Manes.04G108800	Chromosome04:24361041-24366808	Leaf	Fibrous_Root	OK	289.426	36.1678	-3.00042	-7.69145	5e-05	0.00019042200000000001	yes	plastid transcriptionally active 17
1144	XLOC_008742	Manes.04G112600	Chromosome04:24598093-24607764	Leaf	Fibrous_Root	OK	71.8574	10.2319	-2.81206	-2.72752	0.0005	0.00158845	yes	phosphatidic acid phosphatase-related / PAP2-related
1145	XLOC_008751	Manes.04G114500	Chromosome04:24695494-24700554	Leaf	Fibrous_Root	OK	2.72533	0.657359	-2.0516799999999997	-2.48711	5e-05	0.00019042200000000001	yes	DEAD/DEAH box RNA helicase family protein
1146	XLOC_008760	Manes.04G116100	Chromosome04:24778086-24779481	Leaf	Fibrous_Root	OK	0.8468709999999999	2386.68	11.4606	13.9024	5e-05	0.00019042200000000001	yes	unknown seed protein like 1
1147	XLOC_008761	Manes.04G116200	Chromosome04:24786143-24787586	Leaf	Fibrous_Root	OK	0.174797	13.0526	6.222519999999999	4.90396	0.00475	0.011956200000000002	yes	unknown seed protein like 1
1148	XLOC_008782	Manes.04G119200	Chromosome04:24989353-24991988	Leaf	Fibrous_Root	OK	151.211	0.27469299999999996	-9.10453	-9.13458	5e-05	0.00019042200000000001	yes	Phototropic-responsive NPH3 family protein
1149	XLOC_008785	Manes.04G119600	Chromosome04:25010667-25011897	Leaf	Fibrous_Root	OK	0.0	82.2761	inf		5e-05	0.00019042200000000001	yes	2-oxoglutarate (2OG) and Fe(II)-dependent oxygenase superfamily protein
1150	XLOC_008786	Manes.04G119700	Chromosome04:25014638-25016109	Leaf	Fibrous_Root	OK	0.0	1.7638	inf		5e-05	0.00019042200000000001	yes	2-oxoglutarate (2OG) and Fe(II)-dependent oxygenase superfamily protein
1151	XLOC_008787	Manes.04G119800	Chromosome04:25018187-25019295	Leaf	Fibrous_Root	OK	0.0	1.2335200000000002	inf		5e-05	0.00019042200000000001	yes	2-oxoglutarate (2OG) and Fe(II)-dependent oxygenase superfamily protein
1152	XLOC_008788	Manes.04G119900	Chromosome04:25020299-25021602	Leaf	Fibrous_Root	OK	0.0	80.3614	inf		5e-05	0.00019042200000000001	yes	2-oxoglutarate (2OG) and Fe(II)-dependent oxygenase superfamily protein
1153	XLOC_008789	Manes.04G120000	Chromosome04:25023333-25024793	Leaf	Fibrous_Root	OK	0.0	26.2292	inf		5e-05	0.00019042200000000001	yes	2-oxoglutarate (2OG) and Fe(II)-dependent oxygenase superfamily protein
1154	XLOC_008792	Manes.04G120700	Chromosome04:25134206-25139613	Leaf	Fibrous_Root	OK	410.917	12.7621	-5.00891	-11.4888	5e-05	0.00019042200000000001	yes	P-loop containing nucleoside triphosphate hydrolases superfamily protein
1155	XLOC_008802	Manes.04G122800	Chromosome04:25337671-25341346	Leaf	Fibrous_Root	OK	0.361187	1.6805599999999998	2.21812	2.52509	0.0003	0.000998846	yes	sulfate transporter 3;4
1156	XLOC_008810	Manes.04G124900	Chromosome04:25447926-25453667	Leaf	Fibrous_Root	OK	0.430516	2.6272	2.6093900000000003	3.26477	5e-05	0.00019042200000000001	yes	ATP binding microtubule motor family protein
1157	XLOC_008827	Manes.04G129300	Chromosome04:26009448-26010962	Leaf	Fibrous_Root	OK	50.4616	6.42005	-2.97453	-5.78758	5e-05	0.00019042200000000001	yes	RHO guanyl-nucleotide exchange factor 11
1158	XLOC_008831	Manes.04G130000	Chromosome04:26011114-26031924	Leaf	Fibrous_Root	OK	381.32099999999997	16.6317	-4.519	-3.7777	5e-05	0.00019042200000000001	yes	ribosomal protein S17
1159	XLOC_008838	Manes.04G131300	Chromosome04:26087287-26097182	Leaf	Fibrous_Root	OK	1.3938	6.6043899999999995	2.2444	2.4369099999999997	0.00125	0.00362933	yes	phytochrome-associated protein 2
1160	XLOC_008847	Manes.04G133000	Chromosome04:26166579-26168122	Leaf	Fibrous_Root	OK	32.4415	1.5200799999999999	-4.41562	-6.33436	5e-05	0.00019042200000000001	yes	Protein of unknown function (DUF1677)
1161	XLOC_008853	Manes.04G133700	Chromosome04:26240180-26266939	Leaf	Fibrous_Root	OK	1.25095	6.7502	2.43191	4.61689	5e-05	0.00019042200000000001	yes	pleiotropic drug resistance 1
1162	XLOC_008857	Manes.04G134100	Chromosome04:26296709-26298415	Leaf	Fibrous_Root	OK	10.5649	0.278152	-5.24726	-3.75599	0.01185	0.0268026	yes	HPT phosphotransmitter 4
1163	XLOC_008860	Manes.04G134400	Chromosome04:26327324-26331013	Leaf	Fibrous_Root	OK	1.7521	14.2922	3.02807	3.64295	5e-05	0.00019042200000000001	yes	phytochrome-associated protein 1
1164	XLOC_008864	Manes.04G135600	Chromosome04:26386599-26390219	Leaf	Fibrous_Root	OK	0.290272	3.68891	3.6677199999999996	4.9533	5e-05	0.00019042200000000001	yes	NB-ARC domain-containing disease resistance protein
1165	XLOC_008867	Manes.04G136000	Chromosome04:26411919-26416516	Leaf	Fibrous_Root	OK	2.18352	0.141677	-3.9459800000000005	-2.80254	0.00095	0.00283548	yes	Leucine-rich repeat transmembrane protein kinase protein
1166	XLOC_008868	Manes.04G136100	Chromosome04:26419353-26420636	Leaf	Fibrous_Root	OK	0.0	17.3382	inf		5e-05	0.00019042200000000001	yes	2-oxoglutarate (2OG) and Fe(II)-dependent oxygenase superfamily protein
1167	XLOC_008878	Manes.04G138100	Chromosome04:26549106-26550848	Leaf	Fibrous_Root	OK	38.2647	1.12741	-5.084919999999999	-7.1170800000000005	5e-05	0.00019042200000000001	yes	phosphate starvation-induced gene 2
1168	XLOC_008882	Manes.04G139100	Chromosome04:26615925-26624133	Leaf	Fibrous_Root	OK	170.238	33.2613	-2.35564	-5.45362	5e-05	0.00019042200000000001	yes	Ribonuclease III family protein
1169	XLOC_008898	Manes.04G142100	Chromosome04:26834489-26841619	Leaf	Fibrous_Root	OK	93.1737	18.8931	-2.30206	-6.1613	5e-05	0.00019042200000000001	yes	homology to ABI1
1170	XLOC_008905	Manes.04G143000	Chromosome04:26930443-26935399	Leaf	Fibrous_Root	OK	2.1678900000000003	12.4604	2.52298	4.48487	5e-05	0.00019042200000000001	yes	DZC (Disease resistance/zinc finger/chromosome condensation-like region) domain containing protein
1171	XLOC_008922	Manes.04G144900	Chromosome04:26981677-27206141	Leaf	Fibrous_Root	OK	622.643	6.2829999999999995	-6.63081	-1.67058	0.00435	0.0110554	yes	germin-like protein 1
1172	XLOC_008929	Manes.04G146600	Chromosome04:26981677-27206141	Leaf	Fibrous_Root	OK	106.022	19.8711	-2.41562	-1.03331	0.0024	0.00651029	yes	PTHR10338:SF8,PTHR10338
1173	XLOC_008946	Manes.04G150200	Chromosome04:27409214-27412173	Leaf	Fibrous_Root	OK	1.63609	16.4966	3.3338400000000004	2.9811400000000003	0.0001	0.000364096	yes	Subtilase family protein
1174	XLOC_009767	Manes.04G150200	Chromosome04:27409214-27412173	Leaf	Fibrous_Root	OK	7.6612100000000005	64.6876	3.07785	7.02141	5e-05	0.00019042200000000001	yes	Subtilase family protein
1175	XLOC_008948	Manes.04G150700	Chromosome04:27444442-27448255	Leaf	Fibrous_Root	OK	0.0	2.44539	inf		5e-05	0.00019042200000000001	yes	Remorin family protein
1176	XLOC_008979	Manes.04G157400	Chromosome04:28002482-28003304	Leaf	Fibrous_Root	OK	27.1025	0.974397	-4.79777	-5.83239	5e-05	0.00019042200000000001	yes	sigma factor binding protein 1
1177	XLOC_008983	Manes.04G158700	Chromosome04:28070941-28083901	Leaf	Fibrous_Root	OK	1.21474	17.4333	3.8431300000000004	4.86137	5e-05	0.00019042200000000001	yes	NADPH:quinone oxidoreductase
1178	XLOC_008999	Manes.04G161700	Chromosome04:28335103-28337332	Leaf	Fibrous_Root	OK	0.179071	2.08775	3.54335	3.3511300000000004	5e-05	0.00019042200000000001	yes	Leucine-rich repeat (LRR) family protein
1179	XLOC_009027	Manes.04G000900	Chromosome04:261771-262705	Leaf	Fibrous_Root	OK	2634.87	2.44565	-10.0733	-14.0111	5e-05	0.00019042200000000001	yes	photosystem I subunit O
1180	XLOC_009033	Manes.04G002000	Chromosome04:386173-392158	Leaf	Fibrous_Root	OK	3.10177	0.602646	-2.3637099999999998	-2.04608	0.0118	0.026702999999999998	yes	NAC domain containing protein 90
1181	XLOC_009037	Manes.04G003000	Chromosome04:439078-441201	Leaf	Fibrous_Root	OK	48.419	1.42931	-5.08218	-8.974310000000001	5e-05	0.00019042200000000001	yes	Protein of unknown function (DUF3049)
1182	XLOC_009039	Manes.04G003400	Chromosome04:464017-467062	Leaf	Fibrous_Root	OK	37.1417	151.997	2.03293	5.58524	5e-05	0.00019042200000000001	yes	ferredoxin 3
1183	XLOC_009044	Manes.04G004300	Chromosome04:504676-506562	Leaf	Fibrous_Root	OK	0.0	2.96548	inf		5e-05	0.00019042200000000001	yes	Basic-leucine zipper (bZIP) transcription factor family protein
1184	XLOC_009045	Manes.04G004400	Chromosome04:509876-512407	Leaf	Fibrous_Root	OK	3.11022	20.3478	2.70978	5.41456	5e-05	0.00019042200000000001	yes	alpha/beta-Hydrolases superfamily protein
1185	XLOC_009048	Manes.04G004900	Chromosome04:540059-543956	Leaf	Fibrous_Root	OK	1.79215	16.2021	3.1764200000000002	4.84949	5e-05	0.00019042200000000001	yes	Glycosyltransferase family 29 (sialyltransferase) family protein
1186	XLOC_009050	Manes.04G005600	Chromosome04:651505-653522	Leaf	Fibrous_Root	OK	0.0	1.11656	inf		5e-05	0.00019042200000000001	yes	cytochrome P450, family 94, subfamily C, polypeptide 1
1187	XLOC_009054	Manes.04G006600	Chromosome04:757254-760786	Leaf	Fibrous_Root	OK	1.20822	14.0306	3.5376199999999995	5.270569999999999	5e-05	0.00019042200000000001	yes	Protein kinase superfamily protein
1188	XLOC_009068	Manes.04G009400	Chromosome04:1064319-1069213	Leaf	Fibrous_Root	OK	2.1187400000000003	13.6541	2.6880599999999997	5.58033	5e-05	0.00019042200000000001	yes	cellulose synthase-like A02
1189	XLOC_009075	Manes.04G010600	Chromosome04:1237982-1241680	Leaf	Fibrous_Root	OK	8.181410000000001	52.8419	2.6912599999999998	6.75784	5e-05	0.00019042200000000001	yes	UDP-D-apiose/UDP-D-xylose synthase 2
1190	XLOC_009079	Manes.04G011600	Chromosome04:1417066-1419926	Leaf	Fibrous_Root	OK	0.0	3.10905	inf		5e-05	0.00019042200000000001	yes	Serine carboxypeptidase S28 family protein
1191	XLOC_009090	Manes.04G013600	Chromosome04:1645627-1649080	Leaf	Fibrous_Root	OK	82.054	6.972739999999999	-3.5567800000000003	-7.946389999999999	5e-05	0.00019042200000000001	yes	Shugoshin C terminus
1192	XLOC_009095	Manes.04G014500	Chromosome04:1703363-1709809	Leaf	Fibrous_Root	OK	23.4652	1.92493	-3.60765	-6.29357	5e-05	0.00019042200000000001	yes	methionine adenosyltransferase 3
1193	XLOC_009111	Manes.04G017800	Chromosome04:2029727-2030592	Leaf	Fibrous_Root	OK	0.0	21.2735	inf		5e-05	0.00019042200000000001	yes	Putative membrane lipoprotein
1194	XLOC_009119	Manes.04G020100	Chromosome04:2206334-2214530	Leaf	Fibrous_Root	OK	3.77861	23.2583	2.62182	6.633889999999999	5e-05	0.00019042200000000001	yes	Homeobox-leucine zipper family protein / lipid-binding START domain-containing protein
1195	XLOC_009132	Manes.04G022500	Chromosome04:2428462-2434991	Leaf	Fibrous_Root	OK	2.29755	11.630999999999998	2.3398	4.4397	5e-05	0.00019042200000000001	yes	beta-galactosidase 8
1196	XLOC_009149	Manes.04G026400	Chromosome04:2769878-2771877	Leaf	Fibrous_Root	OK	2.23592	11.5845	2.37325	4.04343	5e-05	0.00019042200000000001	yes	TARGET OF MONOPTEROS 6
1197	XLOC_009164	Manes.04G029300	Chromosome04:3168970-3180885	Leaf	Fibrous_Root	OK	10.8964	0.25440300000000005	-5.42059	-3.3392699999999995	5e-05	0.00019042200000000001	yes	Ankyrin repeat family protein
1198	XLOC_009167	Manes.04G030000	Chromosome04:3294572-3296929	Leaf	Fibrous_Root	OK	25.5948	0.77617	-5.04334	-7.200260000000001	5e-05	0.00019042200000000001	yes	cytochrome P450, family 93, subfamily D, polypeptide 1
1199	XLOC_009170	Manes.04G030400	Chromosome04:3360154-3361296	Leaf	Fibrous_Root	OK	0.637364	567.116	9.797310000000001	11.3398	5e-05	0.00019042200000000001	yes	gamma tonoplast intrinsic protein
1200	XLOC_009178	Manes.04G032600	Chromosome04:3736481-3737639	Leaf	Fibrous_Root	OK	353.25300000000004	87.8744	-2.00719	-5.29115	5e-05	0.00019042200000000001	yes	histone H4
1201	XLOC_009185	Manes.04G033500	Chromosome04:3815160-3823339	Leaf	Fibrous_Root	OK	376.184	19.9821	-4.23465	-9.98047	5e-05	0.00019042200000000001	yes	63 kDa inner membrane family protein
1202	XLOC_009199	Manes.04G035600	Chromosome04:4179764-4181116	Leaf	Fibrous_Root	OK	16.243	0.689149	-4.55886	-6.27211	5e-05	0.00019042200000000001	yes	KAR-UP F-box 1
1203	XLOC_009200	Manes.04G035800	Chromosome04:4212802-4217408	Leaf	Fibrous_Root	OK	3.18152	39.1139	3.6198900000000003	6.6043199999999995	5e-05	0.00019042200000000001	yes	basic helix-loop-helix (bHLH) DNA-binding superfamily protein
1204	XLOC_009206	Manes.04G037000	Chromosome04:4468658-4663967	Leaf	Fibrous_Root	OK	2.40152	0.0178761	-7.06977	-0.396534	5e-05	0.00019042200000000001	yes	cytochrome P450, family 714, subfamily A, polypeptide 1
1205	XLOC_009215	Manes.04G040100	Chromosome04:5145526-5154216	Leaf	Fibrous_Root	OK	5.94714	0.586481	-3.3420400000000003	-4.99315	5e-05	0.00019042200000000001	yes	gamete expressed 2
1206	XLOC_009223	Manes.04G041700	Chromosome04:5711352-5719105	Leaf	Fibrous_Root	OK	0.0	1.28945	inf		5e-05	0.00019042200000000001	yes	auxin response factor 2
1207	XLOC_009234	Manes.04G044000	Chromosome04:6043211-6045380	Leaf	Fibrous_Root	OK	371.05199999999996	1.8963	-7.61229	-10.9103	5e-05	0.00019042200000000001	yes	B-box zinc finger family protein
1208	XLOC_009235	Manes.04G044600	Chromosome04:6181203-6183701	Leaf	Fibrous_Root	OK	1.17004	0.130859	-3.16047	-2.85796	0.0025	0.00675314	yes	NB-ARC domain-containing disease resistance protein
1209	XLOC_009237	Manes.04G044800	Chromosome04:6229270-6442150	Leaf	Fibrous_Root	OK	0.915125	19.51	4.4141	2.30153	0.0039	0.010034200000000002	yes	suppressor of npr1-1 constitutive 4
1210	XLOC_009238	Manes.04G045000	Chromosome04:6229270-6442150	Leaf	Fibrous_Root	OK	17.0946	0.377618	-5.50047	-1.5278200000000002	0.00045	0.00144382	yes	Protein kinase superfamily protein
1211	XLOC_009240	Manes.04G046100	Chromosome04:6530037-6533314	Leaf	Fibrous_Root	OK	11.1112	0.11398699999999999	-6.607	-4.29555	0.003	0.00794463	yes	Protein kinase superfamily protein
1212	XLOC_009245	Manes.04G046500	Chromosome04:6574212-6828558	Leaf	Fibrous_Root	OK	1.9594900000000002	0.397877	-2.30009	-1.04808	0.00185	0.0051591	yes	gamete expressed 2
1213	XLOC_009250	Manes.04G047400	Chromosome04:6971966-7022488	Leaf	Fibrous_Root	OK	0.4439	113.414	7.99715	8.65192	5e-05	0.00019042200000000001	yes	ent-kaurenoic acid hydroxylase 2
1214	XLOC_009301	Manes.04G057100	Chromosome04:12690896-12753223	Leaf	Fibrous_Root	OK	31.6088	2.33869	-3.75655	-6.3345	5e-05	0.00019042200000000001	yes	abscisic aldehyde oxidase 3
1215	XLOC_009311	Manes.04G060100	Chromosome04:14701970-14712652	Leaf	Fibrous_Root	OK	6.04469	90.6153	3.90602	1.5972	5e-05	0.00019042200000000001	yes	transcription factor-related
1216	XLOC_009328	Manes.04G063200	Chromosome04:17073264-17084773	Leaf	Fibrous_Root	OK	0.398768	2.2301900000000003	2.48355	3.31029	5e-05	0.00019042200000000001	yes	P-loop containing nucleoside triphosphate hydrolases superfamily protein
1217	XLOC_009335	Manes.04G064000	Chromosome04:17416612-17418397	Leaf	Fibrous_Root	OK	0.22933699999999999	2.01302	3.13382	2.78821	0.0009	0.00270102	yes	cytochrome P450, family 81, subfamily D, polypeptide 8
1218	XLOC_009336	Manes.04G064200	Chromosome04:17569359-17577563	Leaf	Fibrous_Root	OK	209.47299999999998	1.96281	-6.7377	-9.74671	5e-05	0.00019042200000000001	yes	photosystem II stability/assembly factor, chloroplast (HCF136)
1219	XLOC_009339	Manes.04G064500	Chromosome04:17777213-17782589	Leaf	Fibrous_Root	OK	75.7092	7.43157	-3.34873	-7.31987	5e-05	0.00019042200000000001	yes	Fe superoxide dismutase 3
1220	XLOC_009353	Manes.04G067400	Chromosome04:19418111-19421318	Leaf	Fibrous_Root	OK	10.6893	1.14971	-3.21683	-5.554069999999999	5e-05	0.00019042200000000001	yes	Plant U-Box 15
1221	XLOC_009361	Manes.04G068300	Chromosome04:19861340-19871039	Leaf	Fibrous_Root	OK	76.5289	1.75705	-5.44477	-11.6316	5e-05	0.00019042200000000001	yes	Alanyl-tRNA synthetase, class IIc
1222	XLOC_009379	Manes.04G072200	Chromosome04:20517738-20519341	Leaf	Fibrous_Root	OK	165.17	0.236148	-9.45005	-9.153780000000001	5e-05	0.00019042200000000001	yes	UDP-glucosyl transferase 71B1
1223	XLOC_009403	Manes.04G076300	Chromosome04:21352542-21356040	Leaf	Fibrous_Root	OK	966.248	11.2664	-6.4223	-12.9935	5e-05	0.00019042200000000001	yes	hydroxypyruvate reductase
1224	XLOC_009407	Manes.04G077000	Chromosome04:21478304-21479038	Leaf	Fibrous_Root	OK	66.57	4.79354	-3.7957099999999997	-6.4835199999999995	5e-05	0.00019042200000000001	yes	Chaperone DnaJ-domain superfamily protein
1225	XLOC_009412	Manes.04G077700	Chromosome04:21550448-21553174	Leaf	Fibrous_Root	OK	5.7720400000000005	25.1318	2.12236	4.9404699999999995	5e-05	0.00019042200000000001	yes	Amidase family protein
1226	XLOC_009424	Manes.04G079100	Chromosome04:21762627-21762927	Leaf	Fibrous_Root	OK	3.48339	0.0	-inf		5e-05	0.00019042200000000001	yes	SAUR-like auxin-responsive protein family
1227	XLOC_009433	Manes.04G080900	Chromosome04:21830471-21849206	Leaf	Fibrous_Root	OK	22.5433	5.496230000000001	-2.03618	-1.13757	0.00205	0.00565478	yes	SAUR-like auxin-responsive protein family
1228	XLOC_009439	Manes.04G083100	Chromosome04:22051828-22060899	Leaf	Fibrous_Root	OK	125.712	6.81232	-4.20584	-8.92698	5e-05	0.00019042200000000001	yes	NAD(P)-binding Rossmann-fold superfamily protein
1229	XLOC_009443	Manes.04G083800	Chromosome04:22121810-22124058	Leaf	Fibrous_Root	OK	4724.22	2.57839	-10.8394	-12.9458	5e-05	0.00019042200000000001	yes	fructose-bisphosphate aldolase 2
1230	XLOC_009449	Manes.04G084900	Chromosome04:22237866-22240327	Leaf	Fibrous_Root	OK	79.6939	11.1444	-2.83815	-7.015389999999999	5e-05	0.00019042200000000001	yes	RNA-binding CRS1 / YhbY (CRM) domain protein
1231	XLOC_009451	Manes.04G085100	Chromosome04:22258697-22265221	Leaf	Fibrous_Root	OK	33.5515	0.89641	-5.2260800000000005	-7.208080000000001	5e-05	0.00019042200000000001	yes	xylulose kinase-1
1232	XLOC_009452	Manes.04G085300	Chromosome04:22291101-22292939	Leaf	Fibrous_Root	OK	36.7801	2.7757099999999997	-3.728	-7.270969999999999	5e-05	0.00019042200000000001	yes	salt tolerance homolog2
1233	XLOC_009469	Manes.04G087900	Chromosome04:22477158-22569453	Leaf	Fibrous_Root	OK	12.0354	0.543533	-4.46877	-0.9271469999999999	0.01535	0.033617900000000006	yes	Pollen Ole e 1 allergen and extensin family protein
1234	XLOC_009480	Manes.04G089800	Chromosome04:22693524-22696746	Leaf	Fibrous_Root	OK	34.9642	3.89316	-3.16687	-6.13384	5e-05	0.00019042200000000001	yes	senescence-related gene 3
1235	XLOC_009483	Manes.04G090600	Chromosome04:22770232-22780864	Leaf	Fibrous_Root	OK	9.393880000000001	42.5738	2.18017	4.97256	5e-05	0.00019042200000000001	yes	Esterase/lipase/thioesterase family protein
1236	XLOC_009494	Manes.04G093000	Chromosome04:22973716-22988891	Leaf	Fibrous_Root	OK	20.2788	121.53299999999999	2.5833	6.500290000000001	5e-05	0.00019042200000000001	yes	Glycosyl hydrolase family 38 protein
1237	XLOC_009499	Manes.04G094200	Chromosome04:23141974-23143604	Leaf	Fibrous_Root	OK	3.7589599999999996	20.5308	2.44939	4.41297	5e-05	0.00019042200000000001	yes	Chalcone and stilbene synthase family protein
1238	XLOC_009523	Manes.04G099700	Chromosome04:23531600-23537255	Leaf	Fibrous_Root	OK	0.162744	1.9778799999999999	3.6032800000000003	3.60583	0.00025	0.00084586	yes	PTHR13108,PTHR13108:SF9
1239	XLOC_009532	Manes.04G101500	Chromosome04:23701226-23706726	Leaf	Fibrous_Root	OK	18.589000000000002	4.46671	-2.0571599999999997	-4.54016	5e-05	0.00019042200000000001	yes	magnesium transporter 2
1240	XLOC_009533	Manes.04G101600	Chromosome04:23708629-23710497	Leaf	Fibrous_Root	OK	206.58	48.6117	-2.08733	-5.55443	5e-05	0.00019042200000000001	yes	Chaperone DnaJ-domain superfamily protein
1241	XLOC_009534	Manes.04G101800	Chromosome04:23777006-23794461	Leaf	Fibrous_Root	OK	6.38371	37.4089	2.55091	6.4276599999999995	5e-05	0.00019042200000000001	yes	pleiotropic drug resistance 12
1242	XLOC_009536	Manes.04G102400	Chromosome04:23817265-23823982	Leaf	Fibrous_Root	OK	129.764	3.5595199999999996	-5.18807	-8.48558	5e-05	0.00019042200000000001	yes	NDH-dependent cyclic electron flow 1
1243	XLOC_009539	Manes.04G102800	Chromosome04:23856904-23857619	Leaf	Fibrous_Root	OK	2350.27	23.9133	-6.618869999999999	-10.9777	5e-05	0.00019042200000000001	yes	Calcium-binding EF-hand family protein
1244	XLOC_009540	Manes.04G102900	Chromosome04:23860805-23879630	Leaf	Fibrous_Root	OK	1848.46	175.685	-3.39526	-5.59042	5e-05	0.00019042200000000001	yes	Calcium-binding EF-hand family protein
1245	XLOC_009548	Manes.04G103800	Chromosome04:23980546-23996176	Leaf	Fibrous_Root	OK	1.2347700000000001	6.26555	2.3432	3.34084	5e-05	0.00019042200000000001	yes	XH/XS domain-containing protein
1246	XLOC_009555	Manes.04G105300	Chromosome04:24124123-24125770	Leaf	Fibrous_Root	OK	79.3285	18.7357	-2.08205	-5.0484	5e-05	0.00019042200000000001	yes	RNAse THREE-like protein 1
1247	XLOC_009558	Manes.04G106200	Chromosome04:24203187-24226983	Leaf	Fibrous_Root	OK	287.58299999999997	0.371311	-9.59714	-10.8894	5e-05	0.00019042200000000001	yes	camelliol C synthase 1
1248	XLOC_009569	Manes.04G108400	Chromosome04:24314554-24316193	Leaf	Fibrous_Root	OK	0.285192	1.3823299999999998	2.2770900000000003	2.1996599999999997	0.0031	0.00817932	yes	Transmembrane amino acid transporter family protein
1249	XLOC_009575	Manes.04G110000	Chromosome04:24438155-24451564	Leaf	Fibrous_Root	OK	5.94943	0.9736799999999999	-2.61123	-4.519369999999999	5e-05	0.00019042200000000001	yes	receptor like protein 13
1250	XLOC_009580	Manes.04G110600	Chromosome04:24474900-24486954	Leaf	Fibrous_Root	OK	101.779	2.01527	-5.65832	-12.2615	5e-05	0.00019042200000000001	yes	Tetratricopeptide repeat (TPR)-like superfamily protein
1251	XLOC_009581	Manes.04G110900	Chromosome04:24496523-24506308	Leaf	Fibrous_Root	OK	111.72399999999999	0.7396189999999999	-7.2389399999999995	-8.79367	5e-05	0.00019042200000000001	yes	alpha/beta-Hydrolases superfamily protein
1252	XLOC_009592	Manes.04G112700	Chromosome04:24598093-24607764	Leaf	Fibrous_Root	OK	517.242	16.1871	-4.99792	-9.53952	5e-05	0.00019042200000000001	yes	post-illumination chlorophyll fluorescence increase
1253	XLOC_009601	Manes.04G113900	Chromosome04:24666048-24672175	Leaf	Fibrous_Root	OK	1.29185	13.4952	3.38493	6.4732199999999995	5e-05	0.00019042200000000001	yes	phospholipase D alpha 1
1254	XLOC_009603	Manes.04G115000	Chromosome04:24712022-24716457	Leaf	Fibrous_Root	OK	348.392	15.2865	-4.51039	-9.13465	5e-05	0.00019042200000000001	yes	Putative thiol-disulphide oxidoreductase DCC
1255	XLOC_009608	Manes.04G116000	Chromosome04:24758056-24762988	Leaf	Fibrous_Root	OK	5.07782	21.9179	2.10983	4.77599	5e-05	0.00019042200000000001	yes	UDP-Glycosyltransferase superfamily protein
1256	XLOC_009610	Manes.04G116400	Chromosome04:24798696-24800220	Leaf	Fibrous_Root	OK	9.09902	38.7185	2.08924	4.543080000000001	5e-05	0.00019042200000000001	yes	Ran BP2/NZF zinc finger-like superfamily protein
1257	XLOC_009616	Manes.04G117500	Chromosome04:24867246-24872583	Leaf	Fibrous_Root	OK	28.3098	0.567067	-5.64164	-5.53266	5e-05	0.00019042200000000001	yes	DNA photolyase family protein
1258	XLOC_009617	Manes.04G118200	Chromosome04:24935208-24937364	Leaf	Fibrous_Root	OK	0.23600300000000002	3.3123199999999997	3.8109599999999997	3.8010800000000002	5e-05	0.00019042200000000001	yes	Protein of unknown function, DUF642
1259	XLOC_009620	Manes.04G119000	Chromosome04:24968851-24974272	Leaf	Fibrous_Root	OK	5.59224	22.7746	2.02593	5.04315	5e-05	0.00019042200000000001	yes	alpha/beta-Hydrolases superfamily protein
1260	XLOC_009622	Manes.04G120200	Chromosome04:25044105-25045744	Leaf	Fibrous_Root	OK	0.0	1.03205	inf		5e-05	0.00019042200000000001	yes	gibberellin 3-oxidase 1
1261	XLOC_009644	Manes.04G124200	Chromosome04:25353189-25406744	Leaf	Fibrous_Root	OK	56.9269	302.694	2.4106799999999997	1.96455	0.0074	0.0177026	yes	glutathione S-transferase TAU 19
1262	XLOC_009657	Manes.04G127200	Chromosome04:25513137-25842009	Leaf	Fibrous_Root	OK	5.32696	110.02600000000001	4.36838	1.3890799999999999	0.01305	0.029166200000000003	yes	Protein kinase superfamily protein
1263	XLOC_009660	Manes.04G127800	Chromosome04:25864979-25934174	Leaf	Fibrous_Root	OK	0.0	2.04553	inf		0.00465	0.0117312	yes	proline extensin-like receptor kinase 1
1264	XLOC_009667	Manes.04G129400	Chromosome04:26011114-26031924	Leaf	Fibrous_Root	OK	1708.06	86.3376	-4.30622	-7.17443	5e-05	0.00019042200000000001	yes	D-isomer specific 2-hydroxyacid dehydrogenase family protein
1265	XLOC_009678	Manes.04G132400	Chromosome04:26128922-26132258	Leaf	Fibrous_Root	OK	0.761137	16.8503	4.4684800000000005	4.858619999999999	5e-05	0.00019042200000000001	yes	Uncharacterised protein family (UPF0497)
1266	XLOC_009691	Manes.04G135100	Chromosome04:26363534-26365993	Leaf	Fibrous_Root	OK	3.1191	32.3012	3.37239	5.09014	5e-05	0.00019042200000000001	yes	profilin 5
1267	XLOC_009694	Manes.04G135400	Chromosome04:26381021-26383567	Leaf	Fibrous_Root	OK	0.0	1.9384400000000002	inf		5e-05	0.00019042200000000001	yes	F-box/RNI-like superfamily protein
1268	XLOC_009710	Manes.04G138600	Chromosome04:26570183-26570552	Leaf	Fibrous_Root	OK	0.0	1.68487	inf		5e-05	0.00019042200000000001	yes	heat shock protein 18.2
1269	XLOC_009728	Manes.04G142000	Chromosome04:26811801-26815598	Leaf	Fibrous_Root	OK	5.45504	0.449553	-3.60103	-5.11336	5e-05	0.00019042200000000001	yes	Protein kinase protein with adenine nucleotide alpha hydrolases-like domain
1270	XLOC_009758	Manes.04G148800	Chromosome04:27326543-27327963	Leaf	Fibrous_Root	OK	0.458413	5.61702	3.6150900000000004	3.3353699999999997	0.00085	0.00256594	yes	Dormancy/auxin associated family protein
1271	XLOC_009760	Manes.04G149200	Chromosome04:27349838-27350623	Leaf	Fibrous_Root	OK	0.246048	2.31854	3.23621	2.24086	0.0155	0.0339075	yes	SAUR-like auxin-responsive protein family
1272	XLOC_009766	Manes.04G150100	Chromosome04:27400450-27403720	Leaf	Fibrous_Root	OK	59.9431	308.638	2.36425	6.1338099999999995	5e-05	0.00019042200000000001	yes	related to AP2 12
1273	XLOC_009768	Manes.04G150300	Chromosome04:27418295-27425091	Leaf	Fibrous_Root	OK	2.17508	14.9209	2.77819	3.92005	5e-05	0.00019042200000000001	yes	Protein of unknown function (DUF581)
1274	XLOC_009769	Manes.04G150400	Chromosome04:27426151-27427009	Leaf	Fibrous_Root	OK	0.0	125.61399999999999	inf		5e-05	0.00019042200000000001	yes	Protein of unknown function (DUF567)
1275	XLOC_009772	Manes.04G151000	Chromosome04:27464325-27467252	Leaf	Fibrous_Root	OK	3.3169199999999996	29.4563	3.15066	6.567239999999999	5e-05	0.00019042200000000001	yes	pectin methylesterase 3
1276	XLOC_009774	Manes.04G151500	Chromosome04:27488888-27490791	Leaf	Fibrous_Root	OK	13.8383	2.3540200000000002	-2.55547	-4.259580000000001	5e-05	0.00019042200000000001	yes	RING/U-box superfamily protein
1277	XLOC_009813	Manes.04G158100	Chromosome04:28038871-28041701	Leaf	Fibrous_Root	OK	77.8743	9.888	-2.9774	-5.7805800000000005	5e-05	0.00019042200000000001	yes	Thioredoxin z
1278	XLOC_009830	Manes.04G161500	Chromosome04:28321326-28329949	Leaf	Fibrous_Root	OK	8.80954	51.8069	2.5560099999999997	6.3415099999999995	5e-05	0.00019042200000000001	yes	Endosomal targeting BRO1-like domain-containing protein
1279	XLOC_009832	Manes.04G161800	Chromosome04:28338409-28341725	Leaf	Fibrous_Root	OK	1.64995	8.340689999999999	2.33774	3.3013800000000004	5e-05	0.00019042200000000001	yes	high-mobility group box 6
1280	XLOC_009842	Manes.04G163800	Chromosome04:28489358-28491067	Leaf	Fibrous_Root	OK	0.289527	1.94816	2.75034	2.79663	0.0006	0.00187318	yes	Transducin/WD40 repeat-like superfamily protein
1281	XLOC_009858	Manes.04G166200	Chromosome04:28727775-28730439	Leaf	Fibrous_Root	OK	3.59303	52.0233	3.85589	8.41375	5e-05	0.00019042200000000001	yes	Protein of unknown function (DUF3537)
1282	XLOC_010076	Manes.05G000900	Chromosome05:96310-100783	Leaf	Fibrous_Root	OK	0.129618	2.36282	4.1881699999999995	4.62365	5e-05	0.00019042200000000001	yes	cellulose synthase-like D5
1283	XLOC_010078	Manes.05G001500	Chromosome05:162450-163035	Leaf	Fibrous_Root	OK	0.0	1.8491400000000002	inf		5e-05	0.00019042200000000001	yes	zinc finger protein 6
1284	XLOC_010083	Manes.05G002900	Chromosome05:163805-342489	Leaf	Fibrous_Root	OK	50.1271	3.7109400000000003	-3.7557400000000003	-0.398333	0.0007	0.00215317	yes	RING/FYVE/PHD zinc finger superfamily protein
1285	XLOC_010097	Manes.05G006600	Chromosome05:463251-464433	Leaf	Fibrous_Root	OK	0.0	7.693969999999999	inf		5e-05	0.00019042200000000001	yes	expansin A17
1286	XLOC_010098	Manes.05G006900	Chromosome05:476311-481601	Leaf	Fibrous_Root	OK	174.705	9.14925	-4.25513	-5.933680000000001	5e-05	0.00019042200000000001	yes	rotamase CYP 4
1287	XLOC_010104	Manes.05G008300	Chromosome05:552829-553945	Leaf	Fibrous_Root	OK	0.23550500000000002	7.26916	4.94796	3.6871199999999997	0.00355	0.00922951	yes	indole-3-acetic acid inducible 30
1288	XLOC_010119	Manes.05G011200	Chromosome05:732516-735751	Leaf	Fibrous_Root	OK	93.2121	6.97743	-3.73975	-8.23686	5e-05	0.00019042200000000001	yes	Polyketide cyclase/dehydrase and lipid transport superfamily protein
1289	XLOC_010121	Manes.05G011500	Chromosome05:781685-784151	Leaf	Fibrous_Root	OK	0.748233	4.96853	2.73126	3.88622	5e-05	0.00019042200000000001	yes	Pectin lyase-like superfamily protein
1290	XLOC_010130	Manes.05G012700	Chromosome05:855749-860481	Leaf	Fibrous_Root	OK	35.7437	0.568584	-5.97417	-8.41156	5e-05	0.00019042200000000001	yes	AMP-dependent synthetase and ligase family protein
1291	XLOC_010151	Manes.05G017100	Chromosome05:1231808-1233408	Leaf	Fibrous_Root	OK	0.0	2.20186	inf		5e-05	0.00019042200000000001	yes	NAC (No Apical Meristem) domain transcriptional regulator superfamily protein
1292	XLOC_010161	Manes.05G018900	Chromosome05:1373199-1375239	Leaf	Fibrous_Root	OK	0.381669	7.290139999999999	4.25555	3.3425199999999995	5e-05	0.00019042200000000001	yes	cytochrome P450, family 78, subfamily A, polypeptide 6
1293	XLOC_010163	Manes.05G019500	Chromosome05:1424932-1425785	Leaf	Fibrous_Root	OK	419.098	4.12857	-6.6655	-11.6956	5e-05	0.00019042200000000001	yes	ATP synthase delta-subunit gene
1294	XLOC_010167	Manes.05G020300	Chromosome05:1471764-1474858	Leaf	Fibrous_Root	OK	1.9538900000000001	23.0552	3.5606699999999996	5.45288	5e-05	0.00019042200000000001	yes	NC domain-containing protein-related
1295	XLOC_010181	Manes.05G022800	Chromosome05:1658321-1665021	Leaf	Fibrous_Root	OK	0.200158	1.0222	2.3524700000000003	1.8613400000000002	0.0003	0.000998846	yes	DYNAMIN-like 1B
1296	XLOC_010183	Manes.05G023000	Chromosome05:1671226-1687603	Leaf	Fibrous_Root	OK	67.3229	0.9048229999999999	-6.21732	-6.47412	5e-05	0.00019042200000000001	yes	Tetratricopeptide repeat (TPR)-like superfamily protein
1297	XLOC_011283	Manes.05G023000	Chromosome05:1671226-1687603	Leaf	Fibrous_Root	OK	80.2814	1.37637	-5.86612	-10.5975	5e-05	0.00019042200000000001	yes	Tetratricopeptide repeat (TPR)-like superfamily protein
1298	XLOC_010192	Manes.05G024700	Chromosome05:1805852-1809307	Leaf	Fibrous_Root	OK	79.1266	0.12280799999999999	-9.331610000000001	-7.652819999999999	0.0024	0.00651029	yes	thylakoid rhodanese-like
1299	XLOC_010213	Manes.05G029900	Chromosome05:2152177-2154837	Leaf	Fibrous_Root	OK	0.0	3.91185	inf		5e-05	0.00019042200000000001	yes	ACC synthase 1
1300	XLOC_010223	Manes.05G031500	Chromosome05:2294018-2296013	Leaf	Fibrous_Root	OK	8.02742	1.27806	-2.65098	-4.46665	5e-05	0.00019042200000000001	yes	fringe-related protein
1301	XLOC_010224	Manes.05G031600	Chromosome05:2297691-2301696	Leaf	Fibrous_Root	OK	0.0	1.6812099999999999	inf		5e-05	0.00019042200000000001	yes	ferric reduction oxidase 2
1302	XLOC_010225	Manes.05G031700	Chromosome05:2307676-2308577	Leaf	Fibrous_Root	OK	0.9111290000000001	16.2687	4.1583	5.35228	5e-05	0.00019042200000000001	yes	brassinosteroid-responsive RING-H2
1303	XLOC_010230	Manes.05G032700	Chromosome05:2363270-2377473	Leaf	Fibrous_Root	OK	97.7491	16.9333	-2.52922	-1.87543	0.01045	0.0240017	yes	ubiquitin-conjugating enzyme 5
1304	XLOC_010250	Manes.05G036500	Chromosome05:2619852-2624964	Leaf	Fibrous_Root	OK	77.8366	5.57647	-3.8030199999999996	-9.329889999999999	5e-05	0.00019042200000000001	yes	AT hook motif DNA-binding family protein
1305	XLOC_010252	Manes.05G036700	Chromosome05:2632483-2633348	Leaf	Fibrous_Root	OK	0.0	3.3797	inf		5e-05	0.00019042200000000001	yes	actin depolymerizing factor 11
1306	XLOC_010260	Manes.05G038200	Chromosome05:2764956-2768490	Leaf	Fibrous_Root	OK	0.055629	1.73394	4.96207	2.16095	0.0042	0.0107189	yes	Homeodomain-like protein
1307	XLOC_010262	Manes.05G038400	Chromosome05:2770220-2779966	Leaf	Fibrous_Root	OK	0.881865	7.5799	3.10355	2.0565599999999997	0.00505	0.012624799999999999	yes	Thioesterase superfamily protein
1308	XLOC_010263	Manes.05G038800	Chromosome05:2785058-2785604	Leaf	Fibrous_Root	OK	0.0	2.19	inf		5e-05	0.00019042200000000001	yes	BON association protein 2
1309	XLOC_010271	Manes.05G040700	Chromosome05:2889390-2896185	Leaf	Fibrous_Root	OK	27.4212	1.3582	-4.33552	-6.47421	5e-05	0.00019042200000000001	yes	Major Facilitator Superfamily with SPX (SYG1/Pho81/XPR1) domain-containing protein
1310	XLOC_010279	Manes.05G041900	Chromosome05:2978222-2986817	Leaf	Fibrous_Root	OK	45.3703	2.79846	-4.01904	-7.10716	5e-05	0.00019042200000000001	yes	AGAMOUS-like 20
1311	XLOC_010288	Manes.05G043600	Chromosome05:3141048-3146617	Leaf	Fibrous_Root	OK	0.10709	1.20526	3.49244	1.1039	0.0017	0.00478344	yes	ataurora3
1312	XLOC_010294	Manes.05G044600	Chromosome05:3264599-3267183	Leaf	Fibrous_Root	OK	0.0	1.8534099999999998	inf		5e-05	0.00019042200000000001	yes	LOB domain-containing protein 31
1313	XLOC_010301	Manes.05G045800	Chromosome05:3365767-3375530	Leaf	Fibrous_Root	OK	3.03635	0.452809	-2.74536	-2.46585	0.0004	0.00129699	yes	microtubule-associated protein 65-4
1314	XLOC_010303	Manes.05G046300	Chromosome05:3419486-3421512	Leaf	Fibrous_Root	OK	0.0	3.16189	inf		5e-05	0.00019042200000000001	yes	Protein of unknown function (DUF1442)
1315	XLOC_010307	Manes.05G047300	Chromosome05:3504471-3505284	Leaf	Fibrous_Root	OK	0.664989	3.8689699999999996	2.54055	2.60863	0.0008	0.00242879	yes	Plant invertase/pectin methylesterase inhibitor superfamily protein
1316	XLOC_010309	Manes.05G047700	Chromosome05:3544897-3547277	Leaf	Fibrous_Root	OK	0.0	14.6972	inf		5e-05	0.00019042200000000001	yes	Plant invertase/pectin methylesterase inhibitor superfamily
1317	XLOC_010310	Manes.05G048000	Chromosome05:3563692-3566602	Leaf	Fibrous_Root	OK	10.012	0.0	-inf		5e-05	0.00019042200000000001	yes	Plant-specific transcription factor YABBY family protein
1318	XLOC_010339	Manes.05G055300	Chromosome05:4172132-4195274	Leaf	Fibrous_Root	OK	78.0265	15.9888	-2.2869	-5.01685	5e-05	0.00019042200000000001	yes	glycine-tRNA ligases
1319	XLOC_010345	Manes.05G056100	Chromosome05:4252323-4255684	Leaf	Fibrous_Root	OK	0.220849	4.34373	4.2978	3.5312300000000003	0.00105	0.00310204	yes	WRKY family transcription factor
1320	XLOC_010347	Manes.05G056400	Chromosome05:4277782-4280586	Leaf	Fibrous_Root	OK	72.8641	13.3212	-2.45149	-6.647889999999999	5e-05	0.00019042200000000001	yes	Tetratricopeptide repeat (TPR)-like superfamily protein
1321	XLOC_010357	Manes.05G058200	Chromosome05:4426028-4428561	Leaf	Fibrous_Root	OK	3.6446300000000003	0.141848	-4.68335	-4.18307	0.0003	0.000998846	yes	TOXICOS EN LEVADURA 4
1322	XLOC_010358	Manes.05G058400	Chromosome05:4433121-4435568	Leaf	Fibrous_Root	OK	305.289	56.5683	-2.4321099999999998	-6.54609	5e-05	0.00019042200000000001	yes	GroES-like family protein
1323	XLOC_010359	Manes.05G058600	Chromosome05:4442088-4442839	Leaf	Fibrous_Root	OK	0.45840299999999995	3.87605	3.0799	2.8357900000000003	0.0027	0.00723104	yes	Plant invertase/pectin methylesterase inhibitor superfamily protein
1324	XLOC_010370	Manes.05G060100	Chromosome05:4616365-4625002	Leaf	Fibrous_Root	OK	3.31445	15.4663	2.22229	4.57926	5e-05	0.00019042200000000001	yes	zinc ion binding
1325	XLOC_010393	Manes.05G065500	Chromosome05:5009956-5012895	Leaf	Fibrous_Root	OK	0.0	27.4169	inf		5e-05	0.00019042200000000001	yes	indeterminate(ID)-domain 2
1326	XLOC_010397	Manes.05G066500	Chromosome05:5090888-5095118	Leaf	Fibrous_Root	OK	0.366348	6.08729	4.05451	5.3688	5e-05	0.00019042200000000001	yes	Phototropic-responsive NPH3 family protein
1327	XLOC_010399	Manes.05G066900	Chromosome05:5120723-5123953	Leaf	Fibrous_Root	OK	67.5215	7.320930000000001	-3.20525	-5.8272	5e-05	0.00019042200000000001	yes	Thioredoxin superfamily protein
1328	XLOC_010406	Manes.05G068000	Chromosome05:5179929-5188074	Leaf	Fibrous_Root	OK	101.741	1.7667400000000002	-5.847659999999999	-6.845039999999999	5e-05	0.00019042200000000001	yes	Kinase interacting (KIP1-like) family protein
1329	XLOC_010423	Manes.05G070500	Chromosome05:5338140-5341327	Leaf	Fibrous_Root	OK	6.37604	43.1101	2.7573	6.70447	5e-05	0.00019042200000000001	yes	alpha/beta-Hydrolases superfamily protein
1330	XLOC_010431	Manes.05G071800	Chromosome05:5468305-5474202	Leaf	Fibrous_Root	OK	168.576	1.6433200000000001	-6.6806399999999995	-8.075239999999999	5e-05	0.00019042200000000001	yes	resistance to phytophthora 1
1331	XLOC_010443	Manes.05G073900	Chromosome05:5631717-5632242	Leaf	Fibrous_Root	OK	64.453	4.22839	-3.9300699999999997	-6.01938	5e-05	0.00019042200000000001	yes	ROTUNDIFOLIA like 14
1332	XLOC_010449	Manes.05G074900	Chromosome05:5672110-5673596	Leaf	Fibrous_Root	OK	0.0	20.1049	inf		5e-05	0.00019042200000000001	yes	Eukaryotic aspartyl protease family protein
1333	XLOC_010458	Manes.05G076500	Chromosome05:5767788-5773201	Leaf	Fibrous_Root	OK	243.767	2.08878	-6.8667	-9.13332	5e-05	0.00019042200000000001	yes	chloroplast stem-loop binding protein of 41 kDa
1334	XLOC_010460	Manes.05G077000	Chromosome05:5804774-5813786	Leaf	Fibrous_Root	OK	231.704	16.38	-3.82228	-9.79218	5e-05	0.00019042200000000001	yes	ribosome recycling factor, chloroplast precursor
1335	XLOC_010463	Manes.05G077800	Chromosome05:5882288-5893416	Leaf	Fibrous_Root	OK	0.8911180000000001	4.3834	2.2983599999999997	4.285909999999999	5e-05	0.00019042200000000001	yes	Acyl-CoA N-acyltransferase with RING/FYVE/PHD-type zinc finger protein
1336	XLOC_010465	Manes.05G078000	Chromosome05:5911656-5913148	Leaf	Fibrous_Root	OK	1.2283	0.20311500000000002	-2.59629	-2.16134	0.00435	0.0110554	yes	ovate family protein 16
1337	XLOC_010470	Manes.05G079400	Chromosome05:6026174-6027239	Leaf	Fibrous_Root	OK	0.0	69.5352	inf		5e-05	0.00019042200000000001	yes	Bifunctional inhibitor/lipid-transfer protein/seed storage 2S albumin superfamily protein
1338	XLOC_010471	Manes.05G079500	Chromosome05:6028743-6030164	Leaf	Fibrous_Root	OK	0.602079	32.4243	5.75098	5.36819	0.00025	0.00084586	yes	Bifunctional inhibitor/lipid-transfer protein/seed storage 2S albumin superfamily protein
1339	XLOC_010483	Manes.05G081100	Chromosome05:6174691-6175104	Leaf	Fibrous_Root	OK	12.2309	0.0	-inf		5e-05	0.00019042200000000001	yes	chlorophyllase 1
1340	XLOC_010485	Manes.05G081300	Chromosome05:6177062-6177998	Leaf	Fibrous_Root	OK	1.8845599999999998	0.0	-inf		5e-05	0.00019042200000000001	yes	chlorophyllase 1
1341	XLOC_010489	Manes.05G081800	Chromosome05:6229065-6232379	Leaf	Fibrous_Root	OK	11.1592	1.39628	-2.99857	-4.73763	5e-05	0.00019042200000000001	yes	indeterminate(ID)-domain 12
1342	XLOC_010498	Manes.05G083100	Chromosome05:6339479-6343162	Leaf	Fibrous_Root	OK	2.27338	33.9044	3.89856	7.733339999999999	5e-05	0.00019042200000000001	yes	Protein of unknown function (DUF506)
1343	XLOC_010503	Manes.05G083600	Chromosome05:6383382-6384470	Leaf	Fibrous_Root	OK	0.645157	9.76154	3.91939	4.67152	5e-05	0.00019042200000000001	yes	Ubiquitin-conjugating enzyme/RWD-like protein
1344	XLOC_010507	Manes.05G084100	Chromosome05:6460736-6465001	Leaf	Fibrous_Root	OK	91.7444	15.9841	-2.5209799999999998	-6.07822	5e-05	0.00019042200000000001	yes	Primosome PriB/single-strand DNA-binding
1345	XLOC_010508	Manes.05G084300	Chromosome05:6477469-6480390	Leaf	Fibrous_Root	OK	178.43099999999998	1.77319	-6.652880000000001	-11.0046	5e-05	0.00019042200000000001	yes	indole-3-acetic acid inducible 14
1346	XLOC_010510	Manes.05G084600	Chromosome05:6496914-6499764	Leaf	Fibrous_Root	OK	0.215196	9.65322	5.48729	6.00528	5e-05	0.00019042200000000001	yes	alpha/beta-Hydrolases superfamily protein
1347	XLOC_010512	Manes.05G085100	Chromosome05:6523826-6527670	Leaf	Fibrous_Root	OK	73.7194	8.930439999999999	-3.04524	-7.753989999999999	5e-05	0.00019042200000000001	yes	magnesium transporter 7
1348	XLOC_010515	Manes.05G085600	Chromosome05:6576114-6579152	Leaf	Fibrous_Root	OK	0.897517	6.74016	2.90877	4.19986	5e-05	0.00019042200000000001	yes	WRKY DNA-binding protein 39
1349	XLOC_010528	Manes.05G087300	Chromosome05:6856376-6857562	Leaf	Fibrous_Root	OK	0.31217399999999995	3.9556199999999997	3.6634800000000003	3.4491400000000003	0.0004	0.00129699	yes	telomerase activator1
1350	XLOC_010531	Manes.05G087800	Chromosome05:6894799-6895806	Leaf	Fibrous_Root	OK	0.0	7.687119999999999	inf		5e-05	0.00019042200000000001	yes	lateral organ boundaries-domain 16
1351	XLOC_010532	Manes.05G087900	Chromosome05:6905371-6911193	Leaf	Fibrous_Root	OK	7.9783800000000005	39.3487	2.30215	6.2394300000000005	5e-05	0.00019042200000000001	yes	trehalose-phosphatase/synthase 9
1352	XLOC_010546	Manes.05G090400	Chromosome05:7396710-7401248	Leaf	Fibrous_Root	OK	1.87218	11.4984	2.61864	4.84095	5e-05	0.00019042200000000001	yes	nucleobase-ascorbate transporter 7
1353	XLOC_010549	Manes.05G090700	Chromosome05:7438928-7442380	Leaf	Fibrous_Root	OK	69.8089	17.2659	-2.0154900000000002	-5.12518	5e-05	0.00019042200000000001	yes	RNA-binding (RRM/RBD/RNP motifs) family protein
1354	XLOC_010561	Manes.05G093100	Chromosome05:7673372-7676014	Leaf	Fibrous_Root	OK	0.957599	4.50124	2.23283	1.95335	0.0015	0.00427436	yes	C2H2 and C2HC zinc fingers superfamily protein
1355	XLOC_010562	Manes.05G093300	Chromosome05:7689541-7713333	Leaf	Fibrous_Root	OK	35.4903	3.49039	-3.34596	-8.20058	5e-05	0.00019042200000000001	yes	DEAD/DEAH box helicase, putative
1356	XLOC_010569	Manes.05G094300	Chromosome05:7789683-7795040	Leaf	Fibrous_Root	OK	27.3854	1.7488	-3.9689699999999997	-7.734780000000001	5e-05	0.00019042200000000001	yes	transmembrane receptors;ATP binding
1357	XLOC_011620	Manes.05G094300	Chromosome05:7789683-7795040	Leaf	Fibrous_Root	OK	9.23207	0.869326	-3.4086800000000004	-2.76042	5e-05	0.00019042200000000001	yes	transmembrane receptors;ATP binding
1358	XLOC_010571	Manes.05G094600	Chromosome05:7819411-7822030	Leaf	Fibrous_Root	OK	30.6908	5.94203	-2.36878	-4.71203	5e-05	0.00019042200000000001	yes	short hypocotyl in white light1
1359	XLOC_010572	Manes.05G094800	Chromosome05:7833884-7842012	Leaf	Fibrous_Root	OK	2.55586	13.3379	2.38365	4.883030000000001	5e-05	0.00019042200000000001	yes	Protein of unknown function (DUF1336)
1360	XLOC_010573	Manes.05G095000	Chromosome05:7849560-7853824	Leaf	Fibrous_Root	OK	2.49132	0.249115	-3.3220300000000003	-3.79817	5e-05	0.00019042200000000001	yes	Galactosyltransferase family protein
1361	XLOC_010583	Manes.05G097100	Chromosome05:8093838-8104759	Leaf	Fibrous_Root	OK	73.2908	15.2966	-2.26042	-6.09317	5e-05	0.00019042200000000001	yes	alpha-amylase-like 3
1362	XLOC_010597	Manes.05G100900	Chromosome05:8545450-8551751	Leaf	Fibrous_Root	OK	179.87	16.3458	-3.4599599999999997	-7.777139999999999	5e-05	0.00019042200000000001	yes	CAAX amino terminal protease family protein
1363	XLOC_010598	Manes.05G101000	Chromosome05:8557320-8560044	Leaf	Fibrous_Root	OK	0.0	2.08269	inf		5e-05	0.00019042200000000001	yes	NAC (No Apical Meristem) domain transcriptional regulator superfamily protein
1364	XLOC_010599	Manes.05G101400	Chromosome05:8609451-8612617	Leaf	Fibrous_Root	OK	34.1382	3.25723	-3.3896699999999997	-2.71759	0.00085	0.00256594	yes	CLAVATA3/ESR-RELATED 45
1365	XLOC_010602	Manes.05G101900	Chromosome05:8694001-8697374	Leaf	Fibrous_Root	OK	0.782671	4.32918	2.46762	2.3212200000000003	0.00115	0.00336701	yes	Glucose-methanol-choline (GMC) oxidoreductase family protein
1366	XLOC_010607	Manes.05G103100	Chromosome05:8820630-8824024	Leaf	Fibrous_Root	OK	19.8801	4.9484900000000005	-2.00627	-4.75734	5e-05	0.00019042200000000001	yes	cycling DOF factor 2
1367	XLOC_010612	Manes.05G103700	Chromosome05:8859341-8866316	Leaf	Fibrous_Root	OK	31.9232	6.85027	-2.22037	-5.26847	5e-05	0.00019042200000000001	yes	AGAMOUS-like 30
1368	XLOC_010625	Manes.05G106800	Chromosome05:9308218-9317556	Leaf	Fibrous_Root	OK	0.0898401	1.63385	4.184769999999999	1.1558	0.003	0.00794463	yes	Protein of unknown function (DUF1336)
1369	XLOC_010629	Manes.05G108500	Chromosome05:9785886-9791266	Leaf	Fibrous_Root	OK	114.631	0.6430140000000001	-7.477939999999999	-12.3819	5e-05	0.00019042200000000001	yes	Glycosyl transferase, family 35
1370	XLOC_010630	Manes.05G108600	Chromosome05:9801844-9807889	Leaf	Fibrous_Root	OK	1.45519	13.272	3.18911	4.7396	5e-05	0.00019042200000000001	yes	WRKY DNA-binding protein 57
1371	XLOC_010633	Manes.05G109000	Chromosome05:9886825-9898235	Leaf	Fibrous_Root	OK	1.96262	21.4984	3.45338	5.90487	5e-05	0.00019042200000000001	yes	Glucose-6-phosphate/phosphate translocator-related
1372	XLOC_010634	Manes.05G109200	Chromosome05:9902502-9904730	Leaf	Fibrous_Root	OK	0.0	20.9656	inf		5e-05	0.00019042200000000001	yes	Cytochrome P450 superfamily protein
1373	XLOC_010642	Manes.05G110400	Chromosome05:10061267-10066854	Leaf	Fibrous_Root	OK	10.2564	0.23457399999999998	-5.45033	-3.26195	5e-05	0.00019042200000000001	yes	magnesium transporter 3
1374	XLOC_010647	Manes.05G111500	Chromosome05:10222893-10225393	Leaf	Fibrous_Root	OK	14.9691	0.518204	-4.85232	-7.329389999999999	5e-05	0.00019042200000000001	yes	Malectin/receptor-like protein kinase family protein
1375	XLOC_010648	Manes.05G111600	Chromosome05:10226933-10230275	Leaf	Fibrous_Root	OK	1.91735	0.311591	-2.6213900000000003	-2.0398	0.0014	0.0040174	yes	Malectin/receptor-like protein kinase family protein
1376	XLOC_011726	Manes.05G111600	Chromosome05:10226933-10230275	Leaf	Fibrous_Root	OK	5.54477	0.34408299999999997	-4.0103	-3.44371	0.0105	0.0241042	yes	Malectin/receptor-like protein kinase family protein
1377	XLOC_010659	Manes.05G114400	Chromosome05:10997352-11041126	Leaf	Fibrous_Root	OK	1.4307	9.790569999999999	2.77468	3.7509900000000003	5e-05	0.00019042200000000001	yes	myb domain protein 62
1378	XLOC_010669	Manes.05G116200	Chromosome05:11477884-11483395	Leaf	Fibrous_Root	OK	41.2454	5.71833	-2.8505700000000003	-5.88431	5e-05	0.00019042200000000001	yes	Protein of unknown function (DUF1637)
1379	XLOC_010681	Manes.05G118300	Chromosome05:11789248-11791396	Leaf	Fibrous_Root	OK	1.09361	0.0	-inf		5e-05	0.00019042200000000001	yes	Hydroxyproline-rich glycoprotein family protein
1380	XLOC_010689	Manes.05G119600	Chromosome05:12516643-12518871	Leaf	Fibrous_Root	OK	0.0	3.33408	inf		5e-05	0.00019042200000000001	yes	alkenal reductase
1381	XLOC_010717	Manes.05G124300	Chromosome05:14891524-14893957	Leaf	Fibrous_Root	OK	1.50187	19.6573	3.71023	5.22478	5e-05	0.00019042200000000001	yes	WUSCHEL related homeobox 13
1382	XLOC_010722	Manes.05G125500	Chromosome05:15025484-15032508	Leaf	Fibrous_Root	OK	6.68708	27.6167	2.04609	5.22225	5e-05	0.00019042200000000001	yes	DHHC-type zinc finger family protein
1383	XLOC_010724	Manes.05G125700	Chromosome05:15041573-15136175	Leaf	Fibrous_Root	OK	39.051	5.84739	-2.7395	-1.3276700000000001	0.0149	0.0327574	yes	FKBP-like peptidyl-prolyl cis-trans isomerase family protein
1384	XLOC_010734	Manes.05G127800	Chromosome05:15312149-15315079	Leaf	Fibrous_Root	OK	102.694	3.9501800000000005	-4.70029	-9.34742	5e-05	0.00019042200000000001	yes	Photosystem II reaction center PsbP family protein
1385	XLOC_010742	Manes.05G129000	Chromosome05:15632023-15636903	Leaf	Fibrous_Root	OK	1.49732	83.2455	5.79692	6.79858	5e-05	0.00019042200000000001	yes	Predicted AT-hook DNA-binding family protein
1386	XLOC_010749	Manes.05G130500	Chromosome05:16065464-16079139	Leaf	Fibrous_Root	OK	1266.86	224.446	-2.49682	-4.0746	5e-05	0.00019042200000000001	yes	catalase 2
1387	XLOC_010752	Manes.05G131200	Chromosome05:16265550-16289502	Leaf	Fibrous_Root	OK	359.298	6.01295	-5.9009599999999995	-9.812510000000001	5e-05	0.00019042200000000001	yes	Rhodanese/Cell cycle control phosphatase superfamily protein
1388	XLOC_010767	Manes.05G133500	Chromosome05:17826276-17829855	Leaf	Fibrous_Root	OK	0.22432600000000003	1.13179	2.33494	1.6744900000000003	0.001	0.00296874	yes	CYCLIN B2;4
1389	XLOC_010780	Manes.05G135300	Chromosome05:18015131-18018920	Leaf	Fibrous_Root	OK	0.056819600000000005	1.6721099999999998	4.8791400000000005	3.13789	0.0133	0.0296517	yes	Protein of unknown function (DUF630 and DUF632)
1390	XLOC_010781	Manes.05G135400	Chromosome05:18026748-18033054	Leaf	Fibrous_Root	OK	12.4196	79.7663	2.68317	6.998010000000001	5e-05	0.00019042200000000001	yes	BR-signaling kinase 1
1391	XLOC_010794	Manes.05G138100	Chromosome05:19177298-19179813	Leaf	Fibrous_Root	OK	18.5826	2.2513099999999997	-3.0451200000000003	-5.34198	5e-05	0.00019042200000000001	yes	Copper transport protein family
1392	XLOC_010797	Manes.05G138600	Chromosome05:19418804-19420835	Leaf	Fibrous_Root	OK	198.67700000000002	38.1189	-2.38185	-6.144419999999999	5e-05	0.00019042200000000001	yes	Eukaryotic aspartyl protease family protein
1393	XLOC_010804	Manes.05G140400	Chromosome05:19941547-19957767	Leaf	Fibrous_Root	OK	49.724	780.862	3.97305	9.17949	5e-05	0.00019042200000000001	yes	cold-regulated 47
1394	XLOC_010814	Manes.05G142000	Chromosome05:20200719-20208156	Leaf	Fibrous_Root	OK	6724.9	1.63204	-12.0086	-9.9694	5e-05	0.00019042200000000001	yes	plastocyanin 1
1395	XLOC_010816	Manes.05G142400	Chromosome05:20359618-20360850	Leaf	Fibrous_Root	OK	1464.37	0.215394	-12.731	-10.5957	0.0005	0.00158845	yes	chloroplastic drought-induced stress protein of 32 kD
1396	XLOC_010825	Manes.05G143800	Chromosome05:20516124-20518632	Leaf	Fibrous_Root	OK	0.0	1.04634	inf		5e-05	0.00019042200000000001	yes	expansin 11
1397	XLOC_010830	Manes.05G145200	Chromosome05:20682354-20689258	Leaf	Fibrous_Root	OK	1.3588	0.154341	-3.13814	-1.9764599999999999	0.00275	0.00735022	yes	P-glycoprotein 13
1398	XLOC_011886	Manes.05G145200	Chromosome05:20682354-20689258	Leaf	Fibrous_Root	OK	8.50205	0.234488	-5.18023	-5.99835	5e-05	0.00019042200000000001	yes	P-glycoprotein 13
1399	XLOC_010832	Manes.05G145600	Chromosome05:20712167-20716945	Leaf	Fibrous_Root	OK	3.22376	19.858	2.6229	6.167000000000001	5e-05	0.00019042200000000001	yes	Leucine-rich receptor-like protein kinase family protein
1400	XLOC_010840	Manes.05G147500	Chromosome05:20933189-20936505	Leaf	Fibrous_Root	OK	0.268146	1.30398	2.28183	2.46444	0.0003	0.000998846	yes	Plant neutral invertase family protein
1401	XLOC_010842	Manes.05G147700	Chromosome05:20953309-20954185	Leaf	Fibrous_Root	OK	0.23518699999999998	20.8909	6.47293	4.39217	0.02055	0.0433824	yes	GAST1 protein homolog 1
1402	XLOC_010852	Manes.05G149200	Chromosome05:21164505-21168277	Leaf	Fibrous_Root	OK	18.8806	2.5749299999999997	-2.8743	-5.73067	5e-05	0.00019042200000000001	yes	Pseudouridine synthase/archaeosine transglycosylase-like family protein
1403	XLOC_010853	Manes.05G149400	Chromosome05:21200256-21201186	Leaf	Fibrous_Root	OK	2.89779	17.4225	2.58793	4.26069	5e-05	0.00019042200000000001	yes	SAUR-like auxin-responsive protein family
1404	XLOC_010854	Manes.05G150000	Chromosome05:21280179-21295949	Leaf	Fibrous_Root	OK	0.0	1.16083	inf		0.0152	0.033331400000000004	yes	cytochrome P450, family 83, subfamily B, polypeptide 1
1405	XLOC_010866	Manes.05G153200	Chromosome05:21854083-21857365	Leaf	Fibrous_Root	OK	0.35583899999999996	4.53114	3.67058	4.24697	5e-05	0.00019042200000000001	yes	SHI-related sequence 7
1406	XLOC_010868	Manes.05G153500	Chromosome05:21885237-21887832	Leaf	Fibrous_Root	OK	38.2351	179.47299999999998	2.2308	5.93696	5e-05	0.00019042200000000001	yes	Walls Are Thin 1
1407	XLOC_010875	Manes.05G154600	Chromosome05:21991128-21994402	Leaf	Fibrous_Root	OK	2.78179	0.48852399999999996	-2.5095099999999997	-1.7419799999999999	0.0137	0.0304298	yes	ubiquitin-conjugating enzyme 18
1408	XLOC_010876	Manes.05G154700	Chromosome05:21998054-22005850	Leaf	Fibrous_Root	OK	109.834	15.3378	-2.84016	-7.493710000000001	5e-05	0.00019042200000000001	yes	GTP-binding protein, HflX
1409	XLOC_010880	Manes.05G155400	Chromosome05:22072076-22074625	Leaf	Fibrous_Root	OK	0.8950610000000001	9.42789	3.3968800000000003	4.83747	5e-05	0.00019042200000000001	yes	HXXXD-type acyl-transferase family protein
1410	XLOC_010888	Manes.05G156400	Chromosome05:22171350-22174215	Leaf	Fibrous_Root	OK	45.3543	3.38507	-3.74398	-6.819539999999999	5e-05	0.00019042200000000001	yes	jasmonic acid carboxyl methyltransferase
1411	XLOC_010917	Manes.05G162100	Chromosome05:22712852-22715749	Leaf	Fibrous_Root	OK	0.6116060000000001	4.1468300000000005	2.76134	3.8349699999999998	5e-05	0.00019042200000000001	yes	C2H2-like zinc finger protein
1412	XLOC_010918	Manes.05G162200	Chromosome05:22721884-22726751	Leaf	Fibrous_Root	OK	0.29703	15.9824	5.7497300000000005	6.80347	5e-05	0.00019042200000000001	yes	cytochrome P450, family 721, subfamily A, polypeptide 1
1413	XLOC_010921	Manes.05G162600	Chromosome05:22736697-22744295	Leaf	Fibrous_Root	OK	14.502	3.26201	-2.15242	-3.90982	5e-05	0.00019042200000000001	yes	PPPDE putative thiol peptidase family protein
1414	XLOC_010931	Manes.05G164500	Chromosome05:22899826-22903544	Leaf	Fibrous_Root	OK	1.86772	39.2295	4.39259	8.1992	5e-05	0.00019042200000000001	yes	MATE efflux family protein
1415	XLOC_010932	Manes.05G164600	Chromosome05:22904027-22906296	Leaf	Fibrous_Root	OK	242.31400000000002	23.221	-3.3833800000000003	-8.5833	5e-05	0.00019042200000000001	yes	ribosomal protein S9
1416	XLOC_010942	Manes.05G166900	Chromosome05:23100195-23149410	Leaf	Fibrous_Root	OK	33.8739	5.45525	-2.63446	-2.23962	0.0064	0.0155696	yes	cytochrome P450, family 82, subfamily C, polypeptide 4
1417	XLOC_010946	Manes.05G167700	Chromosome05:23235897-23237938	Leaf	Fibrous_Root	OK	0.0	3.39678	inf		5e-05	0.00019042200000000001	yes	cytochrome P450, family 82, subfamily C, polypeptide 2
1418	XLOC_010972	Manes.05G172300	Chromosome05:23822104-23823553	Leaf	Fibrous_Root	OK	61.1579	5.9404900000000005	-3.36389	-7.49672	5e-05	0.00019042200000000001	yes	BRI1 kinase inhibitor 1
1419	XLOC_010979	Manes.05G173100	Chromosome05:23907538-23908345	Leaf	Fibrous_Root	OK	510.97	13.6304	-5.22834	-11.4459	5e-05	0.00019042200000000001	yes	Calcium-binding EF-hand family protein
1420	XLOC_010982	Manes.05G173600	Chromosome05:23961027-23964014	Leaf	Fibrous_Root	OK	0.0	5.608619999999999	inf		5e-05	0.00019042200000000001	yes	plant glycogenin-like starch initiation protein 3
1421	XLOC_010985	Manes.05G174300	Chromosome05:24083927-24090244	Leaf	Fibrous_Root	OK	108.706	24.2871	-2.16217	-4.95677	5e-05	0.00019042200000000001	yes	Protein of unknown function (DUF3223)
1422	XLOC_010992	Manes.05G176200	Chromosome05:24280200-24282860	Leaf	Fibrous_Root	OK	0.465376	9.719489999999999	4.38441	6.13437	5e-05	0.00019042200000000001	yes	SPla/RYanodine receptor (SPRY) domain-containing protein
1423	XLOC_010993	Manes.05G176400	Chromosome05:24299174-24313353	Leaf	Fibrous_Root	OK	18.7763	3.19673	-2.55424	-4.7382	5e-05	0.00019042200000000001	yes	P-loop containing nucleoside triphosphate hydrolases superfamily protein
1424	XLOC_011018	Manes.05G181800	Chromosome05:24905918-24909059	Leaf	Fibrous_Root	OK	4.06265	25.1961	2.63271	4.75812	5e-05	0.00019042200000000001	yes	voltage dependent anion channel 2
1425	XLOC_011022	Manes.05G182800	Chromosome05:25100495-25102144	Leaf	Fibrous_Root	OK	12.9337	0.0954097	-7.082789999999999	-5.3691	0.015	0.032949	yes	alpha/beta-Hydrolases superfamily protein
1426	XLOC_011046	Manes.05G187000	Chromosome05:25801954-25805379	Leaf	Fibrous_Root	OK	363.67	26.0326	-3.80424	-8.99885	5e-05	0.00019042200000000001	yes	Glutamyl-tRNA reductase family protein
1427	XLOC_011055	Manes.05G189700	Chromosome05:26277047-26285142	Leaf	Fibrous_Root	OK	10.6271	70.1417	2.72253	6.9493100000000005	5e-05	0.00019042200000000001	yes	Protein kinase superfamily protein
1428	XLOC_011057	Manes.05G190200	Chromosome05:26321801-26326938	Leaf	Fibrous_Root	OK	1.7549	11.9614	2.76893	4.95012	5e-05	0.00019042200000000001	yes	ABL interactor-like protein 2
1429	XLOC_011065	Manes.05G192300	Chromosome05:26542600-26544541	Leaf	Fibrous_Root	OK	1.69763	7.16942	2.0783400000000003	3.5536300000000005	5e-05	0.00019042200000000001	yes	Dof-type zinc finger DNA-binding family protein
1430	XLOC_011072	Manes.05G193000	Chromosome05:26579234-26582184	Leaf	Fibrous_Root	OK	25.6902	112.792	2.13437	5.57608	5e-05	0.00019042200000000001	yes	cytochrome B5 isoform E
1431	XLOC_011078	Manes.05G193800	Chromosome05:26678025-26687236	Leaf	Fibrous_Root	OK	89.706	0.37585599999999997	-7.89888	-6.99808	5e-05	0.00019042200000000001	yes	Nucleic acid-binding proteins superfamily
1432	XLOC_011102	Manes.05G197600	Chromosome05:27139193-27141762	Leaf	Fibrous_Root	OK	160.386	5.79978	-4.78941	-9.7435	5e-05	0.00019042200000000001	yes	30S ribosomal protein, putative
1433	XLOC_011104	Manes.05G198100	Chromosome05:27184318-27199863	Leaf	Fibrous_Root	OK	0.208851	1.3289799999999998	2.66977	3.23926	0.00015	0.00052955	yes	phragmoplast-associated kinesin-related protein, putative
1434	XLOC_011123	Manes.05G201000	Chromosome05:27436710-27443280	Leaf	Fibrous_Root	OK	66.9507	8.410039999999999	-2.9929200000000002	-6.941160000000001	5e-05	0.00019042200000000001	yes	pseudouridine synthase family protein
1435	XLOC_011128	Manes.05G201700	Chromosome05:27548594-27550283	Leaf	Fibrous_Root	OK	112.29	13.7362	-3.03117	-7.09837	5e-05	0.00019042200000000001	yes	ralf-like 32
1436	XLOC_011132	Manes.05G202600	Chromosome05:27603699-27616332	Leaf	Fibrous_Root	OK	1229.35	29.8987	-5.36166	-10.7023	5e-05	0.00019042200000000001	yes	uridine kinase-like 3
1437	XLOC_011138	Manes.05G203800	Chromosome05:27867255-27871955	Leaf	Fibrous_Root	OK	0.157893	9.91487	5.972580000000001	7.501410000000001	5e-05	0.00019042200000000001	yes	BRI1 like
1438	XLOC_011147	Manes.05G205300	Chromosome05:28052006-28056563	Leaf	Fibrous_Root	OK	16.2604	103.78399999999999	2.67415	6.99765	5e-05	0.00019042200000000001	yes	Calcium-binding EF-hand family protein
1439	XLOC_011163	Manes.05G208400	Chromosome05:28388998-28390681	Leaf	Fibrous_Root	OK	0.944574	7.119210000000001	2.91398	4.06229	5e-05	0.00019042200000000001	yes	auxin-regulated gene involved in organ size
1440	XLOC_011178	Manes.05G002500	Chromosome05:163805-342489	Leaf	Fibrous_Root	OK	0.309628	11.8269	5.25539	0.0986392	0.006999999999999999	0.0168547	yes	beta-xylosidase 2
1441	XLOC_011181	Manes.05G002800	Chromosome05:163805-342489	Leaf	Fibrous_Root	OK	339.36	7.35577	-5.5278	-1.1224100000000001	0.0013	0.00375951	yes	Adenine nucleotide alpha hydrolases-like superfamily protein
1442	XLOC_011185	Manes.05G003500	Chromosome05:163805-342489	Leaf	Fibrous_Root	OK	3802.57	6.964860000000001	-9.09267	-2.04652	0.00165	0.00465655	yes	CP12 domain-containing protein 2
1443	XLOC_011190	Manes.05G004400	Chromosome05:163805-342489	Leaf	Fibrous_Root	OK	42.8924	7.6135600000000005	-2.49408	-0.396547	0.00235	0.0063883	yes	nuclear encoded CLP protease 5
1444	XLOC_011197	Manes.05G005600	Chromosome05:418542-420610	Leaf	Fibrous_Root	OK	0.316429	12.0129	5.24656	2.56271	0.01035	0.0237989	yes	serine protease inhibitor, Kazal-type family protein
1445	XLOC_011198	Manes.05G005700	Chromosome05:420907-428137	Leaf	Fibrous_Root	OK	8.91571	41.9193	2.23319	4.90905	5e-05	0.00019042200000000001	yes	serine protease inhibitor, Kazal-type family protein
1446	XLOC_011201	Manes.05G006700	Chromosome05:464676-466417	Leaf	Fibrous_Root	OK	5.1525300000000005	26.474	2.36122	4.2595	5e-05	0.00019042200000000001	yes	germin-like protein 10
1447	XLOC_011206	Manes.05G007600	Chromosome05:515639-518345	Leaf	Fibrous_Root	OK	0.0975089	3.49356	5.1630199999999995	3.34464	0.00315	0.00829657	yes	cytochrome P450, family 709, subfamily B, polypeptide 2
1448	XLOC_011207	Manes.05G007700	Chromosome05:519151-526139	Leaf	Fibrous_Root	OK	54.213	0.28427800000000003	-7.575189999999999	-7.189839999999999	5e-05	0.00019042200000000001	yes	cytochrome P450, family 709, subfamily B, polypeptide 2
1449	XLOC_011213	Manes.05G009000	Chromosome05:583696-593051	Leaf	Fibrous_Root	OK	113.814	14.8649	-2.9367	-6.98941	5e-05	0.00019042200000000001	yes	Albino or Glassy Yellow 1
1450	XLOC_011225	Manes.05G012000	Chromosome05:822142-824202	Leaf	Fibrous_Root	OK	5.45098	42.8801	2.97572	4.7194199999999995	5e-05	0.00019042200000000001	yes	galactinol synthase 1
1451	XLOC_011227	Manes.05G012600	Chromosome05:848900-852820	Leaf	Fibrous_Root	OK	135.752	13.5348	-3.3262199999999997	-6.31575	5e-05	0.00019042200000000001	yes	NFU domain protein 1
1452	XLOC_011232	Manes.05G013500	Chromosome05:899248-901066	Leaf	Fibrous_Root	OK	0.626579	8.24433	3.71783	4.6627	5e-05	0.00019042200000000001	yes	WRKY DNA-binding protein 23
1453	XLOC_011247	Manes.05G015600	Chromosome05:1123107-1137468	Leaf	Fibrous_Root	OK	80.6597	7.579339999999999	-3.4117	-6.73572	5e-05	0.00019042200000000001	yes	Homeodomain-like superfamily protein
1454	XLOC_011248	Manes.05G015700	Chromosome05:1139811-1141242	Leaf	Fibrous_Root	OK	2556.78	0.607221	-12.0398	-12.2984	5e-05	0.00019042200000000001	yes	photosystem I P subunit
1455	XLOC_011249	Manes.05G015800	Chromosome05:1145825-1148889	Leaf	Fibrous_Root	OK	31.941999999999997	0.13284400000000002	-7.9095699999999995	-6.00232	5e-05	0.00019042200000000001	yes	basic helix-loop-helix (bHLH) DNA-binding superfamily protein
1456	XLOC_011252	Manes.05G016200	Chromosome05:1168606-1174079	Leaf	Fibrous_Root	OK	18.652	2.82761	-2.72167	-6.06841	5e-05	0.00019042200000000001	yes	pseudo-response regulator 5
1457	XLOC_011259	Manes.05G017700	Chromosome05:1288315-1292635	Leaf	Fibrous_Root	OK	48.4801	6.78937	-2.83604	-6.9077	5e-05	0.00019042200000000001	yes	CBL-interacting protein kinase 9
1458	XLOC_011263	Manes.05G018300	Chromosome05:1317791-1322087	Leaf	Fibrous_Root	OK	69.6507	13.5757	-2.35911	-6.30788	5e-05	0.00019042200000000001	yes	Rho GTPase activating protein with PAK-box/P21-Rho-binding domain
1459	XLOC_011269	Manes.05G019400	Chromosome05:1422266-1423584	Leaf	Fibrous_Root	OK	0.28172800000000003	5.30432	4.23479	3.89989	0.0002	0.000689742	yes	RAB GTPase homolog A3
1460	XLOC_011274	Manes.05G020600	Chromosome05:1486144-1488308	Leaf	Fibrous_Root	OK	0.8908719999999999	46.7808	5.71455	8.24768	5e-05	0.00019042200000000001	yes	Dof-type zinc finger DNA-binding family protein
1461	XLOC_011286	Manes.05G023700	Chromosome05:1724695-1740910	Leaf	Fibrous_Root	OK	234.93099999999998	11.6794	-4.3302	-10.2729	5e-05	0.00019042200000000001	yes	cyclic nucleotide gated channel 1
1462	XLOC_011289	Manes.05G024400	Chromosome05:1792918-1795939	Leaf	Fibrous_Root	OK	15.3534	1.2117200000000001	-3.6634300000000004	-7.0347	5e-05	0.00019042200000000001	yes	pentatricopeptide (PPR) repeat-containing protein
1463	XLOC_011313	Manes.05G028600	Chromosome05:2068151-2068814	Leaf	Fibrous_Root	OK	9.65985	41.4411	2.1009900000000004	4.14588	5e-05	0.00019042200000000001	yes	Late embryogenesis abundant (LEA) hydroxyproline-rich glycoprotein family
1464	XLOC_011320	Manes.05G030000	Chromosome05:2157392-2160567	Leaf	Fibrous_Root	OK	6.73805	93.1654	3.78939	6.8132	5e-05	0.00019042200000000001	yes	Heavy metal transport/detoxification superfamily protein
1465	XLOC_011324	Manes.05G031300	Chromosome05:2276997-2285240	Leaf	Fibrous_Root	OK	12.2342	50.103	2.03398	2.76856	0.0003	0.000998846	yes	Pectin lyase-like superfamily protein
1466	XLOC_011325	Manes.05G031800	Chromosome05:2311003-2313664	Leaf	Fibrous_Root	OK	0.715627	17.035999999999998	4.57324	5.92223	5e-05	0.00019042200000000001	yes	PLAC8 family protein
1467	XLOC_011332	Manes.05G033500	Chromosome05:2427542-2434372	Leaf	Fibrous_Root	OK	31.2472	0.310375	-6.653569999999999	-7.96974	5e-05	0.00019042200000000001	yes	Major facilitator superfamily protein
1468	XLOC_011334	Manes.05G033800	Chromosome05:2462252-2465816	Leaf	Fibrous_Root	OK	0.101507	1.83812	4.17857	3.8104699999999996	0.00015	0.00052955	yes	U-box domain-containing protein kinase family protein
1469	XLOC_011335	Manes.05G033900	Chromosome05:2469589-2475302	Leaf	Fibrous_Root	OK	21.7907	0.104249	-7.70753	-7.255789999999999	5e-05	0.00019042200000000001	yes	U-box domain-containing protein kinase family protein
1470	XLOC_011338	Manes.05G034700	Chromosome05:2532699-2536191	Leaf	Fibrous_Root	OK	127.706	21.7587	-2.5531599999999997	-6.82857	5e-05	0.00019042200000000001	yes	basic helix-loop-helix (bHLH) DNA-binding superfamily protein
1471	XLOC_011344	Manes.05G036000	Chromosome05:2601744-2604529	Leaf	Fibrous_Root	OK	37.5526	5.44988	-2.78462	-6.547540000000001	5e-05	0.00019042200000000001	yes	Bestrophin-like protein
1472	XLOC_011352	Manes.05G037600	Chromosome05:2699180-2737153	Leaf	Fibrous_Root	OK	195.726	45.952	-2.09064	-4.200830000000001	5e-05	0.00019042200000000001	yes	NAD(P)-binding Rossmann-fold superfamily protein
1473	XLOC_011355	Manes.05G038700	Chromosome05:2780143-2783968	Leaf	Fibrous_Root	OK	130.246	9.24855	-3.81587	-7.55284	5e-05	0.00019042200000000001	yes	signal recognition particle receptor protein, chloroplast (FTSY)
1474	XLOC_011361	Manes.05G039600	Chromosome05:2836764-2840558	Leaf	Fibrous_Root	OK	8.47453	1.25652	-2.7537	-4.74704	5e-05	0.00019042200000000001	yes	S-adenosyl-L-methionine-dependent methyltransferases superfamily protein
1475	XLOC_011367	Manes.05G040300	Chromosome05:2870026-2873794	Leaf	Fibrous_Root	OK	23.3443	5.4332199999999995	-2.10319	-4.84605	5e-05	0.00019042200000000001	yes	Ribosomal RNA adenine dimethylase family protein
1476	XLOC_011370	Manes.05G041500	Chromosome05:2947735-2956254	Leaf	Fibrous_Root	OK	1.0417	7.345089999999999	2.8178400000000003	2.72487	5e-05	0.00019042200000000001	yes	xylem serine peptidase 1
1477	XLOC_011372	Manes.05G042300	Chromosome05:3013277-3015176	Leaf	Fibrous_Root	OK	0.567129	5.73461	3.33794	4.15249	5e-05	0.00019042200000000001	yes	gibberellin 20 oxidase 2
1478	XLOC_011373	Manes.05G042400	Chromosome05:3019108-3025494	Leaf	Fibrous_Root	OK	13.8786	1.72092	-3.0116099999999997	-4.81597	5e-05	0.00019042200000000001	yes	D-isomer specific 2-hydroxyacid dehydrogenase family protein
1479	XLOC_011377	Manes.05G042900	Chromosome05:3072284-3074392	Leaf	Fibrous_Root	OK	5.374230000000001	0.144736	-5.21456	-3.7653	0.0126	0.0282801	yes	alpha/beta-Hydrolases superfamily protein
1480	XLOC_011384	Manes.05G044200	Chromosome05:3192681-3193605	Leaf	Fibrous_Root	OK	0.0	14.2055	inf		5e-05	0.00019042200000000001	yes	AT-hook motif nuclear-localized protein 22
1481	XLOC_011392	Manes.05G045500	Chromosome05:3365767-3375530	Leaf	Fibrous_Root	OK	56.9047	6.54128	-3.1209	-4.88641	5e-05	0.00019042200000000001	yes	NAD(P)-binding Rossmann-fold superfamily protein
1482	XLOC_011404	Manes.05G047900	Chromosome05:3552600-3554920	Leaf	Fibrous_Root	OK	88.7322	13.3429	-2.73338	-7.13731	5e-05	0.00019042200000000001	yes	SAUR-like auxin-responsive protein family
1483	XLOC_011405	Manes.05G048100	Chromosome05:3568485-3570990	Leaf	Fibrous_Root	OK	8.76623	50.4345	2.52438	6.65146	5e-05	0.00019042200000000001	yes	Plant protein of unknown function (DUF641)
1484	XLOC_011406	Manes.05G048400	Chromosome05:3586251-3587105	Leaf	Fibrous_Root	OK	1.8820700000000001	11.9687	2.66888	1.84405	0.00355	0.00922951	yes	Bifunctional inhibitor/lipid-transfer protein/seed storage 2S albumin superfamily protein
1485	XLOC_011419	Manes.05G049800	Chromosome05:3702254-3703501	Leaf	Fibrous_Root	OK	1.3960299999999999	15.2982	3.45396	5.21686	5e-05	0.00019042200000000001	yes	cyclin p3;1
1486	XLOC_011420	Manes.05G049900	Chromosome05:3707219-3711877	Leaf	Fibrous_Root	OK	20.258	0.131486	-7.26744	-5.5164599999999995	5e-05	0.00019042200000000001	yes	basic helix-loop-helix (bHLH) DNA-binding superfamily protein
1487	XLOC_011422	Manes.05G050300	Chromosome05:3754942-3757134	Leaf	Fibrous_Root	OK	0.49649099999999996	5.71401	3.52466	3.92455	5e-05	0.00019042200000000001	yes	GATA transcription factor 2
1488	XLOC_011432	Manes.05G051700	Chromosome05:3869030-3872261	Leaf	Fibrous_Root	OK	0.0	4.408440000000001	inf		5e-05	0.00019042200000000001	yes	carotenoid cleavage dioxygenase 7
1489	XLOC_011436	Manes.05G052300	Chromosome05:3917167-3918745	Leaf	Fibrous_Root	OK	3.3048300000000004	0.142307	-4.5375	-2.99403	0.0038	0.00980486	yes	myb-like HTH transcriptional regulator family protein
1490	XLOC_011444	Manes.05G053600	Chromosome05:4021133-4030363	Leaf	Fibrous_Root	OK	4.13189	0.9607680000000001	-2.10454	-2.06783	0.0004	0.00129699	yes	H(+)-ATPase 7
1491	XLOC_011451	Manes.05G054800	Chromosome05:4104179-4109391	Leaf	Fibrous_Root	OK	19.6846	79.8668	2.02053	5.28017	5e-05	0.00019042200000000001	yes	Protein kinase superfamily protein
1492	XLOC_011457	Manes.05G055800	Chromosome05:4216456-4219388	Leaf	Fibrous_Root	OK	75.6765	9.041319999999999	-3.06524	-7.3993	5e-05	0.00019042200000000001	yes	Domain of unknown function (DUF3598)
1493	XLOC_011478	Manes.05G061100	Chromosome05:4687474-4691716	Leaf	Fibrous_Root	OK	0.31954	110.961	8.43985	9.79053	5e-05	0.00019042200000000001	yes	nitrate transporter 1.5
1494	XLOC_011483	Manes.05G062200	Chromosome05:4770558-4772868	Leaf	Fibrous_Root	OK	27.0526	1.70298	-3.98964	-3.8365199999999997	5e-05	0.00019042200000000001	yes	Plant invertase/pectin methylesterase inhibitor superfamily protein
1495	XLOC_011492	Manes.05G064300	Chromosome05:4897664-4898018	Leaf	Fibrous_Root	OK	0.0	94.2188	inf		5e-05	0.00019042200000000001	yes	rapid alkalinization factor 1
1496	XLOC_011494	Manes.05G064600	Chromosome05:4913301-4914554	Leaf	Fibrous_Root	OK	10.2868	42.5085	2.04696	4.75793	5e-05	0.00019042200000000001	yes	Heavy metal transport/detoxification superfamily protein
1497	XLOC_011495	Manes.05G064800	Chromosome05:4921506-4922637	Leaf	Fibrous_Root	OK	46.9941	188.06900000000002	2.0007099999999998	5.37406	5e-05	0.00019042200000000001	yes	glutathione S-transferase phi 8
1498	XLOC_011497	Manes.05G065300	Chromosome05:4976238-4976724	Leaf	Fibrous_Root	OK	0.0	8.15713	inf		5e-05	0.00019042200000000001	yes	nuclear factor Y, subunit B5
1499	XLOC_011498	Manes.05G065700	Chromosome05:5017089-5017503	Leaf	Fibrous_Root	OK	3292.8	147.638	-4.47918	-10.7166	5e-05	0.00019042200000000001	yes	ATP synthase subunit C family protein
1500	XLOC_011503	Manes.05G066200	Chromosome05:5072976-5074194	Leaf	Fibrous_Root	OK	19.4128	1.88437	-3.36485	-5.6250599999999995	5e-05	0.00019042200000000001	yes	Mitochondrial transcription termination factor family protein
1501	XLOC_011508	Manes.05G067800	Chromosome05:5160685-5164831	Leaf	Fibrous_Root	OK	75.89	9.982489999999999	-2.92644	-7.65103	5e-05	0.00019042200000000001	yes	F-box/RNI-like superfamily protein
1502	XLOC_011510	Manes.05G068100	Chromosome05:5179929-5188074	Leaf	Fibrous_Root	OK	238.53099999999998	10.9274	-4.44816	-3.62541	5e-05	0.00019042200000000001	yes	arabinogalactan protein 26
1503	XLOC_011514	Manes.05G070100	Chromosome05:5306279-5312228	Leaf	Fibrous_Root	OK	9.73206	1.9911599999999998	-2.28914	-3.6422800000000004	5e-05	0.00019042200000000001	yes	NAD(P)-linked oxidoreductase superfamily protein
1504	XLOC_011516	Manes.05G070300	Chromosome05:5315453-5316321	Leaf	Fibrous_Root	OK	1.9514099999999999	11.6783	2.58124	3.5391800000000004	5e-05	0.00019042200000000001	yes	Histone superfamily protein
1505	XLOC_011517	Manes.05G070400	Chromosome05:5325374-5330776	Leaf	Fibrous_Root	OK	5.3537099999999995	21.6147	2.0134	3.2048200000000002	5e-05	0.00019042200000000001	yes	Ankyrin repeat family protein
1506	XLOC_011529	Manes.05G072300	Chromosome05:5508702-5515376	Leaf	Fibrous_Root	OK	8.10343	37.26	2.20102	5.18158	5e-05	0.00019042200000000001	yes	oxidoreductase, 2OG-Fe(II) oxygenase family protein
1507	XLOC_011537	Manes.05G073600	Chromosome05:5605821-5607139	Leaf	Fibrous_Root	OK	2.65777	0.634778	-2.06589	-2.25345	0.00125	0.00362933	yes	EID1-like 3
1508	XLOC_011539	Manes.05G074800	Chromosome05:5668778-5671125	Leaf	Fibrous_Root	OK	3.1167599999999998	0.662283	-2.23453	-3.16234	5e-05	0.00019042200000000001	yes	Eukaryotic aspartyl protease family protein
1509	XLOC_011543	Manes.05G076000	Chromosome05:5745447-5746992	Leaf	Fibrous_Root	OK	8.22885	1.70895	-2.2675799999999997	-3.64216	5e-05	0.00019042200000000001	yes	Protein of unknown function (DUF3049)
1510	XLOC_011544	Manes.05G076100	Chromosome05:5750304-5760429	Leaf	Fibrous_Root	OK	172.162	7.3986600000000005	-4.54036	-8.75079	5e-05	0.00019042200000000001	yes	FZO-like
1511	XLOC_011549	Manes.05G076900	Chromosome05:5801356-5803323	Leaf	Fibrous_Root	OK	2.50495	10.345	2.04608	3.8041	5e-05	0.00019042200000000001	yes	PATATIN-like protein 9
1512	XLOC_011565	Manes.05G080400	Chromosome05:6133153-6137984	Leaf	Fibrous_Root	OK	37.5145	8.153310000000001	-2.2019900000000003	-5.54085	5e-05	0.00019042200000000001	yes	sulfate transporter 3;1
1513	XLOC_011570	Manes.05G082100	Chromosome05:6267450-6272336	Leaf	Fibrous_Root	OK	0.432266	2.60744	2.5926400000000003	3.9633800000000003	5e-05	0.00019042200000000001	yes	ATPase E1-E2 type family protein / haloacid dehalogenase-like hydrolase family protein
1514	XLOC_011574	Manes.05G083000	Chromosome05:6332085-6334241	Leaf	Fibrous_Root	OK	0.9851479999999999	5.4802800000000005	2.4758400000000003	2.5759	0.00075	0.00229123	yes	histone H2A 11
1515	XLOC_011598	Manes.05G089700	Chromosome05:7331724-7332667	Leaf	Fibrous_Root	OK	419.596	7.237260000000001	-5.85741	-9.959019999999999	5e-05	0.00019042200000000001	yes	MLP-like protein 423
1516	XLOC_011599	Manes.05G089800	Chromosome05:7335816-7336712	Leaf	Fibrous_Root	OK	144.651	1.31718	-6.778980000000001	-8.365689999999999	5e-05	0.00019042200000000001	yes	MLP-like protein 423
1517	XLOC_011600	Manes.05G089900	Chromosome05:7341493-7342372	Leaf	Fibrous_Root	OK	210.949	0.400602	-9.040510000000001	-8.21761	0.00105	0.00310204	yes	MLP-like protein 423
1518	XLOC_011601	Manes.05G090000	Chromosome05:7358280-7359161	Leaf	Fibrous_Root	OK	1007.66	0.843619	-10.2221	-11.8668	5e-05	0.00019042200000000001	yes	MLP-like protein 423
1519	XLOC_011603	Manes.05G090300	Chromosome05:7372089-7374104	Leaf	Fibrous_Root	OK	2.15	12.3087	2.51727	4.45121	5e-05	0.00019042200000000001	yes	TRICHOME BIREFRINGENCE-LIKE 27
1520	XLOC_011617	Manes.05G093700	Chromosome05:7750769-7757203	Leaf	Fibrous_Root	OK	24.3181	3.6271	-2.74514	-5.15359	5e-05	0.00019042200000000001	yes	cofactor assembly of complex C
1521	XLOC_011626	Manes.05G095700	Chromosome05:7903557-7906614	Leaf	Fibrous_Root	OK	46.4	1.5659399999999999	-4.88903	-9.044	5e-05	0.00019042200000000001	yes	nitrate transporter 1.7
1522	XLOC_011630	Manes.05G096100	Chromosome05:7949583-7951919	Leaf	Fibrous_Root	OK	0.9350280000000001	6.54936	2.8082700000000003	3.87983	5e-05	0.00019042200000000001	yes	homeobox 1
1523	XLOC_011643	Manes.05G098100	Chromosome05:8235704-8239031	Leaf	Fibrous_Root	OK	18.9949	3.9799599999999997	-2.25478	-5.45086	5e-05	0.00019042200000000001	yes	Leucine-rich repeat protein kinase family protein
1524	XLOC_011646	Manes.05G098700	Chromosome05:8300792-8308392	Leaf	Fibrous_Root	OK	3.50901	17.5866	2.32534	4.66109	5e-05	0.00019042200000000001	yes	myb domain protein 88
1525	XLOC_011652	Manes.05G099100	Chromosome05:8371970-8373086	Leaf	Fibrous_Root	OK	37.5792	3.51131	-3.41985	-5.035480000000001	5e-05	0.00019042200000000001	yes	basic helix-loop-helix (bHLH) DNA-binding family protein
1526	XLOC_011659	Manes.05G100000	Chromosome05:8455565-8456977	Leaf	Fibrous_Root	OK	8.16343	34.4936	2.07908	4.2979400000000005	5e-05	0.00019042200000000001	yes	HVA22 homologue C
1527	XLOC_011680	Manes.05G103900	Chromosome05:8921833-8923599	Leaf	Fibrous_Root	OK	355.67400000000004	35.4609	-3.32625	-7.6285300000000005	5e-05	0.00019042200000000001	yes	expansin A1
1528	XLOC_011682	Manes.05G104100	Chromosome05:9004567-9013168	Leaf	Fibrous_Root	OK	23.8427	5.5123	-2.11282	-3.5810699999999995	5e-05	0.00019042200000000001	yes	S-adenosyl-L-methionine-dependent methyltransferases superfamily protein
1529	XLOC_011688	Manes.05G105200	Chromosome05:9091086-9092547	Leaf	Fibrous_Root	OK	20.2387	1.4679799999999998	-3.7852099999999997	-6.311730000000001	5e-05	0.00019042200000000001	yes	Arabinanase/levansucrase/invertase
1530	XLOC_011701	Manes.05G107100	Chromosome05:9330788-9334072	Leaf	Fibrous_Root	OK	59.5343	11.9905	-2.31183	-5.58902	5e-05	0.00019042200000000001	yes	homologue of bacterial MinE 1
1531	XLOC_011709	Manes.05G108100	Chromosome05:9582408-9584188	Leaf	Fibrous_Root	OK	8.23067	0.30900700000000003	-4.7353	-4.09408	0.0006	0.00187318	yes	xyloglucan endotransglycosylase 6
1532	XLOC_011716	Manes.05G109700	Chromosome05:10000306-10005698	Leaf	Fibrous_Root	OK	1.08257	41.8457	5.27254	8.42791	5e-05	0.00019042200000000001	yes	methyl esterase 13
1533	XLOC_011727	Manes.05G111700	Chromosome05:10238311-10239772	Leaf	Fibrous_Root	OK	3.3372800000000002	0.785879	-2.08629	-2.6691	0.00015	0.00052955	yes	Malectin/receptor-like protein kinase family protein
1534	XLOC_011736	Manes.05G113100	Chromosome05:10617722-10618754	Leaf	Fibrous_Root	OK	20.0957	3.1849	-2.65757	-4.58338	5e-05	0.00019042200000000001	yes	sulphotransferase 12
1535	XLOC_011751	Manes.05G116700	Chromosome05:11502660-11505694	Leaf	Fibrous_Root	OK	164.171	2.80763	-5.8697	-10.5109	5e-05	0.00019042200000000001	yes	calcium sensing receptor
1536	XLOC_011756	Manes.05G117700	Chromosome05:11739124-11748109	Leaf	Fibrous_Root	OK	76.62899999999999	0.985865	-6.28036	-8.63589	5e-05	0.00019042200000000001	yes	ATP binding microtubule motor family protein
1537	XLOC_011757	Manes.05G118000	Chromosome05:11758983-11765054	Leaf	Fibrous_Root	OK	66.6898	10.0762	-2.7265200000000003	-5.35254	5e-05	0.00019042200000000001	yes	embryo defective 1303
1538	XLOC_011771	Manes.05G120200	Chromosome05:13082947-13085440	Leaf	Fibrous_Root	OK	0.541953	2.41655	2.15671	1.69408	0.0227	0.047310000000000005	yes	Octicosapeptide/Phox/Bem1p family protein
1539	XLOC_011775	Manes.05G121500	Chromosome05:13849516-13865961	Leaf	Fibrous_Root	OK	7.99685	34.0791	2.09138	4.66404	5e-05	0.00019042200000000001	yes	alkenal reductase
1540	XLOC_011776	Manes.05G121700	Chromosome05:13973942-13977360	Leaf	Fibrous_Root	OK	0.0	11.1524	inf		5e-05	0.00019042200000000001	yes	Zinc-binding dehydrogenase family protein
1541	XLOC_011783	Manes.05G122400	Chromosome05:14286452-14287121	Leaf	Fibrous_Root	OK	0.0	4.6319300000000005	inf		5e-05	0.00019042200000000001	yes	Scorpion toxin-like knottin superfamily protein
1542	XLOC_011792	Manes.05G124200	Chromosome05:14885306-14888468	Leaf	Fibrous_Root	OK	1.32877	16.6701	3.6491	5.9351400000000005	5e-05	0.00019042200000000001	yes	12-oxophytodienoate reductase 2
1543	XLOC_011796	Manes.05G125000	Chromosome05:14977700-14979610	Leaf	Fibrous_Root	OK	0.0	7.17137	inf		5e-05	0.00019042200000000001	yes	O-Glycosyl hydrolases family 17 protein
1544	XLOC_011798	Manes.05G125200	Chromosome05:14993512-14996390	Leaf	Fibrous_Root	OK	1680.66	0.319885	-12.3592	-12.2045	5e-05	0.00019042200000000001	yes	glyceraldehyde-3-phosphate dehydrogenase B subunit
1545	XLOC_011803	Manes.05G126500	Chromosome05:15041573-15136175	Leaf	Fibrous_Root	OK	84.8883	0.366228	-7.85668	-1.79195	0.0068	0.0164268	yes	plastid movement impaired1
1546	XLOC_011819	Manes.05G130900	Chromosome05:16094013-16113439	Leaf	Fibrous_Root	OK	6.387569999999999	26.5793	2.0569599999999997	4.635759999999999	5e-05	0.00019042200000000001	yes	Patched family protein
1547	XLOC_011820	Manes.05G131000	Chromosome05:16178989-16182041	Leaf	Fibrous_Root	OK	0.693233	4.84326	2.80457	2.90483	5e-05	0.00019042200000000001	yes	Protein kinase superfamily protein
1548	XLOC_011835	Manes.05G135500	Chromosome05:18036471-18039946	Leaf	Fibrous_Root	OK	319.692	7.204839999999999	-5.47157	-12.015	5e-05	0.00019042200000000001	yes	FtsH extracellular protease family
1549	XLOC_011836	Manes.05G135800	Chromosome05:18073723-18076381	Leaf	Fibrous_Root	OK	17.1694	0.9672729999999999	-4.149769999999999	-5.67548	5e-05	0.00019042200000000001	yes	Putative lysine decarboxylase family protein
1550	XLOC_011840	Manes.05G136400	Chromosome05:18147757-18148435	Leaf	Fibrous_Root	OK	12.8091	87.6876	2.7752	6.0846800000000005	5e-05	0.00019042200000000001	yes	Protein of unknown function, DUF617
1551	XLOC_011846	Manes.05G137400	Chromosome05:18903086-18904264	Leaf	Fibrous_Root	OK	17499.3	3.81494	-12.1633	-16.7802	5e-05	0.00019042200000000001	yes	Ribulose bisphosphate carboxylase (small chain) family protein
1552	XLOC_011847	Manes.05G137600	Chromosome05:18986996-18988735	Leaf	Fibrous_Root	OK	279.654	1.5587799999999998	-7.487080000000001	-11.6745	5e-05	0.00019042200000000001	yes	B-box type zinc finger protein with CCT domain
1553	XLOC_011851	Manes.05G138700	Chromosome05:19519166-19524307	Leaf	Fibrous_Root	OK	15.9697	3.9522	-2.01461	-3.8884800000000004	5e-05	0.00019042200000000001	yes	Peptidyl-tRNA hydrolase family protein
1554	XLOC_011854	Manes.05G139200	Chromosome05:19624559-19626187	Leaf	Fibrous_Root	OK	141.821	1.6735200000000001	-6.4050400000000005	-10.3057	5e-05	0.00019042200000000001	yes	Duplicated homeodomain-like superfamily protein
1555	XLOC_011863	Manes.05G141200	Chromosome05:20092716-20097525	Leaf	Fibrous_Root	OK	6.624410000000001	37.2447	2.49117	4.99503	5e-05	0.00019042200000000001	yes	Prolyl oligopeptidase family protein
1556	XLOC_011876	Manes.05G143400	Chromosome05:20438773-20442540	Leaf	Fibrous_Root	OK	63.343999999999994	7.23797	-3.12955	-6.57545	5e-05	0.00019042200000000001	yes	DC1 domain-containing protein
1557	XLOC_011877	Manes.05G143500	Chromosome05:20482703-20485225	Leaf	Fibrous_Root	OK	7.2046399999999995	53.0997	2.88171	5.91614	5e-05	0.00019042200000000001	yes	RING/U-box superfamily protein
1558	XLOC_011879	Manes.05G144100	Chromosome05:20526796-20528273	Leaf	Fibrous_Root	OK	0.42747299999999994	3.1213900000000003	2.86828	2.73861	0.0012	0.00349834	yes	plasma membrane intrinsic protein 3
1559	XLOC_011880	Manes.05G144200	Chromosome05:20557129-20559215	Leaf	Fibrous_Root	OK	28.0214	5.55989	-2.3334	-5.18235	5e-05	0.00019042200000000001	yes	cinnamyl alcohol dehydrogenase 9
1560	XLOC_011924	Manes.05G151200	Chromosome05:21490438-21501279	Leaf	Fibrous_Root	OK	29.2909	6.702719999999999	-2.12764	-4.475619999999999	5e-05	0.00019042200000000001	yes	Regulator of chromosome condensation (RCC1) family protein
1561	XLOC_011925	Manes.05G151400	Chromosome05:21506359-21509529	Leaf	Fibrous_Root	OK	21.0688	2.5662599999999998	-3.03737	-6.2628699999999995	5e-05	0.00019042200000000001	yes	Basic-leucine zipper (bZIP) transcription factor family protein
1562	XLOC_011932	Manes.05G152700	Chromosome05:21730322-21732946	Leaf	Fibrous_Root	OK	2.81575	56.082	4.31595	7.93012	5e-05	0.00019042200000000001	yes	salt tolerance homolog2
1563	XLOC_011935	Manes.05G153100	Chromosome05:21841783-21843585	Leaf	Fibrous_Root	OK	0.0	1.0935700000000002	inf		5e-05	0.00019042200000000001	yes	SLAC1 homologue 1
1564	XLOC_011947	Manes.05G156800	Chromosome05:22217296-22219667	Leaf	Fibrous_Root	OK	193.174	20.5778	-3.23074	-7.49043	5e-05	0.00019042200000000001	yes	Ribosomal protein L31
1565	XLOC_011948	Manes.05G156900	Chromosome05:22251114-22253318	Leaf	Fibrous_Root	OK	1.28783	0.0	-inf		5e-05	0.00019042200000000001	yes	Glycosyl hydrolase superfamily protein
1566	XLOC_011962	Manes.05G159200	Chromosome05:22423316-22423993	Leaf	Fibrous_Root	OK	7.34577	0.0	-inf		5e-05	0.00019042200000000001	yes	RAD-like 1
1567	XLOC_011963	Manes.05G159300	Chromosome05:22435500-22441353	Leaf	Fibrous_Root	OK	2.60333	0.55796	-2.22212	-1.9892	0.00415	0.0106048	yes	Leucine-rich repeat protein kinase family protein
1568	XLOC_011964	Manes.05G159400	Chromosome05:22441770-22447591	Leaf	Fibrous_Root	OK	108.28299999999999	16.2237	-2.73863	-5.4517	5e-05	0.00019042200000000001	yes	HAD-superfamily hydrolase, subfamily IG, 5\'-nucleotidase
1569	XLOC_011986	Manes.05G165900	Chromosome05:22976679-22980766	Leaf	Fibrous_Root	OK	1.8642299999999998	0.154384	-3.5939900000000002	-1.357	0.0084	0.0198058	yes	Uncharacterised protein family (UPF0114)
1570	XLOC_011989	Manes.05G166300	Chromosome05:23004199-23040366	Leaf	Fibrous_Root	OK	5.3642900000000004	45.5549	3.08615	3.3198300000000005	0.00075	0.00229123	yes	Protein kinase superfamily protein
1571	XLOC_011991	Manes.05G166400	Chromosome05:23042928-23046927	Leaf	Fibrous_Root	OK	0.0	3.07295	inf		5e-05	0.00019042200000000001	yes	Protein kinase superfamily protein
1572	XLOC_011999	Manes.05G168300	Chromosome05:23360557-23362862	Leaf	Fibrous_Root	OK	0.0	6.50197	inf		5e-05	0.00019042200000000001	yes	cytochrome P450, family 82, subfamily C, polypeptide 4
1573	XLOC_012001	Manes.05G168500	Chromosome05:23377856-23383024	Leaf	Fibrous_Root	OK	10.4871	1.96092	-2.41902	-4.85004	5e-05	0.00019042200000000001	yes	cytochrome P450, family 82, subfamily C, polypeptide 4
1574	XLOC_012003	Manes.05G168800	Chromosome05:23419226-23420106	Leaf	Fibrous_Root	OK	125.194	1.99407	-5.97231	-9.04182	5e-05	0.00019042200000000001	yes	cytochrome b6f complex subunit (petM), putative
1575	XLOC_012005	Manes.05G169100	Chromosome05:23436142-23441017	Leaf	Fibrous_Root	OK	0.828305	7.3433	3.14819	2.86461	0.00425	0.010829700000000001	yes	Transmembrane amino acid transporter family protein
1576	XLOC_012010	Manes.05G170400	Chromosome05:23585855-23586548	Leaf	Fibrous_Root	OK	11.2384	1.14289	-3.29768	-3.90156	5e-05	0.00019042200000000001	yes	Protein of unknown function, DUF617
1577	XLOC_012013	Manes.05G170600	Chromosome05:23600154-23604620	Leaf	Fibrous_Root	OK	2.54792	11.7963	2.2109400000000003	4.7675	5e-05	0.00019042200000000001	yes	Protein of unknown function, DUF547
1578	XLOC_012021	Manes.05G171700	Chromosome05:23741201-23742191	Leaf	Fibrous_Root	OK	9.36978	0.24316300000000002	-5.26802	-4.42058	0.00285	0.00758872	yes	alpha/beta-Hydrolases superfamily protein
1579	XLOC_012025	Manes.05G173400	Chromosome05:23939555-23939840	Leaf	Fibrous_Root	OK	19.254	1.69022	-3.50987	-2.47622	0.0128	0.0286723	yes	EF hand calcium-binding protein family
1580	XLOC_012031	Manes.05G174700	Chromosome05:24128537-24131867	Leaf	Fibrous_Root	OK	0.076154	2.6339200000000003	5.11215	3.40173	0.02055	0.0433824	yes	alpha/beta-Hydrolases superfamily protein
1581	XLOC_012033	Manes.05G174900	Chromosome05:24150408-24152048	Leaf	Fibrous_Root	OK	0.6120399999999999	6.9351199999999995	3.50222	4.6852599999999995	5e-05	0.00019042200000000001	yes	heat shock transcription factor B4
1582	XLOC_012037	Manes.05G175500	Chromosome05:24224700-24228586	Leaf	Fibrous_Root	OK	1.19011	5.40613	2.1835	3.6303699999999997	5e-05	0.00019042200000000001	yes	Protein kinase superfamily protein
1583	XLOC_012041	Manes.05G176100	Chromosome05:24266807-24274634	Leaf	Fibrous_Root	OK	47.614	6.6919	-2.8309	-6.55536	5e-05	0.00019042200000000001	yes	C2H2-like zinc finger protein
1584	XLOC_012045	Manes.05G176700	Chromosome05:24322952-24324765	Leaf	Fibrous_Root	OK	22.1757	118.536	2.41827	6.4847	5e-05	0.00019042200000000001	yes	Leucine-rich repeat (LRR) family protein
1585	XLOC_012047	Manes.05G177000	Chromosome05:24354082-24356198	Leaf	Fibrous_Root	OK	151.754	6.6089199999999995	-4.52118	-10.1856	5e-05	0.00019042200000000001	yes	Serine/threonine-protein kinase WNK (With No Lysine)-related
1586	XLOC_012050	Manes.05G177600	Chromosome05:24408623-24411376	Leaf	Fibrous_Root	OK	53.348	10.592	-2.33245	-5.30352	5e-05	0.00019042200000000001	yes	D-3-phosphoglycerate dehydrogenase
1587	XLOC_012065	Manes.05G180800	Chromosome05:24762144-24763119	Leaf	Fibrous_Root	OK	0.302458	3.9745	3.7159699999999996	3.0398	0.00505	0.012624799999999999	yes	LOB domain-containing protein 38
1588	XLOC_012082	Manes.05G183900	Chromosome05:25203929-25208265	Leaf	Fibrous_Root	OK	8.79987	0.984608	-3.1598599999999997	-5.24357	5e-05	0.00019042200000000001	yes	growth-regulating factor 1
1589	XLOC_012092	Manes.05G186100	Chromosome05:25637258-25641958	Leaf	Fibrous_Root	OK	17.7274	2.73792	-2.69483	-4.25223	5e-05	0.00019042200000000001	yes	amino acid permease 6
1590	XLOC_012094	Manes.05G186500	Chromosome05:25695602-25698742	Leaf	Fibrous_Root	OK	6.17684	30.1343	2.28646	6.016769999999999	5e-05	0.00019042200000000001	yes	Leucine-rich receptor-like protein kinase family protein
1591	XLOC_012102	Manes.05G187800	Chromosome05:25908292-25939320	Leaf	Fibrous_Root	OK	4.02781	104.171	4.69281	3.9803699999999997	0.0002	0.000689742	yes	AGAMOUS-like 21
1592	XLOC_012115	Manes.05G190400	Chromosome05:26335814-26343174	Leaf	Fibrous_Root	OK	2.90721	13.3557	2.19975	4.43613	5e-05	0.00019042200000000001	yes	alpha/beta-Hydrolases superfamily protein
1593	XLOC_012120	Manes.05G191300	Chromosome05:26465017-26468651	Leaf	Fibrous_Root	OK	64.2317	6.88058	-3.22268	-6.71852	5e-05	0.00019042200000000001	yes	plastid transcriptionally active7
1594	XLOC_012128	Manes.05G192800	Chromosome05:26566983-26571008	Leaf	Fibrous_Root	OK	30.5119	6.749110000000001	-2.1766	-4.27647	5e-05	0.00019042200000000001	yes	YELLOW STRIPE like 3
1595	XLOC_012135	Manes.05G194300	Chromosome05:26754446-26773056	Leaf	Fibrous_Root	OK	85.9144	8.43396	-3.34862	-8.80435	5e-05	0.00019042200000000001	yes	catalytics;carbohydrate kinases;phosphoglucan, water dikinases
1596	XLOC_012152	Manes.05G198000	Chromosome05:27152320-27176200	Leaf	Fibrous_Root	OK	134.358	30.9557	-2.1178	-5.29737	5e-05	0.00019042200000000001	yes	Insulinase (Peptidase family M16) family protein
1597	XLOC_012155	Manes.05G199700	Chromosome05:27344642-27346527	Leaf	Fibrous_Root	OK	15.3837	1.05916	-3.86041	-6.21826	5e-05	0.00019042200000000001	yes	indole-3-acetate beta-D-glucosyltransferase
1598	XLOC_012157	Manes.05G200200	Chromosome05:27370523-27373619	Leaf	Fibrous_Root	OK	453.87	108.09	-2.07004	-3.9074199999999997	5e-05	0.00019042200000000001	yes	beta-6 tubulin
1599	XLOC_012167	Manes.05G202300	Chromosome05:27573443-27588060	Leaf	Fibrous_Root	OK	1.41459	5.6626	2.00108	1.8420599999999998	0.01425	0.031495499999999996	yes	Late embryogenesis abundant (LEA) hydroxyproline-rich glycoprotein family
1600	XLOC_012170	Manes.05G203100	Chromosome05:27683999-27687851	Leaf	Fibrous_Root	OK	8.34863	1.54144	-2.4372599999999998	-5.05561	5e-05	0.00019042200000000001	yes	Leucine-rich receptor-like protein kinase family protein
1601	XLOC_012178	Manes.05G204600	Chromosome05:27974373-27979679	Leaf	Fibrous_Root	OK	0.0250615	2.61754	6.7066	2.17105	0.0111	0.0253095	yes	P-loop containing nucleoside triphosphate hydrolases superfamily protein
1602	XLOC_012186	Manes.05G205800	Chromosome05:28076773-28080115	Leaf	Fibrous_Root	OK	74.2537	6.2354	-3.5739099999999997	-8.46606	5e-05	0.00019042200000000001	yes	amino acid permease 7
1603	XLOC_012187	Manes.05G205900	Chromosome05:28087796-28105290	Leaf	Fibrous_Root	OK	42.626000000000005	9.80855	-2.1196200000000003	-5.53046	5e-05	0.00019042200000000001	yes	CemA-like proton extrusion protein-related
1604	XLOC_012188	Manes.05G206000	Chromosome05:28108831-28112978	Leaf	Fibrous_Root	OK	7.69873	37.7358	2.29324	6.00098	5e-05	0.00019042200000000001	yes	seed imbibition 1
1605	XLOC_012197	Manes.05G207600	Chromosome05:28259820-28262863	Leaf	Fibrous_Root	OK	54.9467	7.091019999999999	-2.95397	-6.84917	5e-05	0.00019042200000000001	yes	Thioredoxin superfamily protein
1606	XLOC_012424	Manes.06G001000	Chromosome06:349409-369934	Leaf	Fibrous_Root	OK	3.10124	0.314116	-3.30347	-2.3364700000000003	0.00075	0.00229123	yes	Ankyrin repeat family protein
1607	XLOC_012430	Manes.06G002400	Chromosome06:599874-601206	Leaf	Fibrous_Root	OK	0.0	1.0086700000000002	inf		5e-05	0.00019042200000000001	yes	ARM repeat superfamily protein
1608	XLOC_012433	Manes.06G003600	Chromosome06:751726-753747	Leaf	Fibrous_Root	OK	183.88099999999997	40.8783	-2.1693700000000002	-5.91704	5e-05	0.00019042200000000001	yes	nudix hydrolase homolog 4
1609	XLOC_012460	Manes.06G007300	Chromosome06:1181135-1184043	Leaf	Fibrous_Root	OK	6.0022199999999994	0.0	-inf		5e-05	0.00019042200000000001	yes	WUSCHEL related homeobox 1
1610	XLOC_012464	Manes.06G007700	Chromosome06:1210372-1211666	Leaf	Fibrous_Root	OK	1.65087	9.04151	2.4533400000000003	2.98446	0.0002	0.000689742	yes	RAB GTPase homolog A6A
1611	XLOC_012471	Manes.06G008700	Chromosome06:1358061-1362233	Leaf	Fibrous_Root	OK	25.8379	2.3766700000000003	-3.4424699999999997	-4.28757	5e-05	0.00019042200000000001	yes	Myosin heavy chain-related protein
1612	XLOC_012484	Manes.06G010700	Chromosome06:1612626-1617538	Leaf	Fibrous_Root	OK	19.6699	4.37369	-2.16907	-5.2461	5e-05	0.00019042200000000001	yes	S-locus lectin protein kinase family protein
1613	XLOC_012492	Manes.06G013200	Chromosome06:2005754-2036151	Leaf	Fibrous_Root	OK	55.1794	9.454189999999999	-2.5451	-6.719930000000001	5e-05	0.00019042200000000001	yes	Subtilase family protein
1614	XLOC_012501	Manes.06G015300	Chromosome06:2410336-2412961	Leaf	Fibrous_Root	OK	81.5527	3.61493	-4.4957	-6.596489999999999	5e-05	0.00019042200000000001	yes	Polyketide cyclase/dehydrase and lipid transport superfamily protein
1615	XLOC_012502	Manes.06G015700	Chromosome06:2436783-2448617	Leaf	Fibrous_Root	OK	0.11364400000000001	3.59855	4.98482	0.670942	0.02335	0.0484847	yes	PTHR10108:SF434,PTHR10108
1616	XLOC_012506	Manes.06G016300	Chromosome06:2506679-2509306	Leaf	Fibrous_Root	OK	0.0	4.78576	inf		5e-05	0.00019042200000000001	yes	Serine carboxypeptidase S28 family protein
1617	XLOC_012509	Manes.06G016800	Chromosome06:2586063-2591105	Leaf	Fibrous_Root	OK	219.465	0.353557	-9.27783	-9.98823	5e-05	0.00019042200000000001	yes	ferric reduction oxidase 6
1618	XLOC_012528	Manes.06G020900	Chromosome06:3519696-3524863	Leaf	Fibrous_Root	OK	35.1343	0.523695	-6.06801	-2.49132	0.00875	0.020533799999999998	yes	glycosyltransferase family protein 47
1619	XLOC_013487	Manes.06G020900	Chromosome06:3519696-3524863	Leaf	Fibrous_Root	OK	33.4585	2.7858099999999997	-3.5862	-5.78266	5e-05	0.00019042200000000001	yes	glycosyltransferase family protein 47
1620	XLOC_012536	Manes.06G022100	Chromosome06:3859981-3863037	Leaf	Fibrous_Root	OK	0.0	9.1739	inf		5e-05	0.00019042200000000001	yes	Peroxidase family protein
1621	XLOC_012541	Manes.06G023000	Chromosome06:4307764-4309770	Leaf	Fibrous_Root	OK	11.3612	1.7556599999999998	-2.69403	-4.62974	5e-05	0.00019042200000000001	yes	receptor serine/threonine kinase, putative
1622	XLOC_012543	Manes.06G023200	Chromosome06:4392021-4394784	Leaf	Fibrous_Root	OK	0.639881	4.44959	2.7978	3.4374800000000003	5e-05	0.00019042200000000001	yes	Protein kinase superfamily protein
1623	XLOC_012545	Manes.06G023400	Chromosome06:4491677-4493204	Leaf	Fibrous_Root	OK	7.2083699999999995	54.193999999999996	2.91039	6.323230000000001	5e-05	0.00019042200000000001	yes	Ribulose bisphosphate carboxylase (small chain) family protein
1624	XLOC_012555	Manes.06G025300	Chromosome06:5235467-5240536	Leaf	Fibrous_Root	OK	69.5691	3.4792400000000003	-4.3216	-8.56505	5e-05	0.00019042200000000001	yes	Protein of unknown function (DUF1997)
1625	XLOC_012560	Manes.06G025900	Chromosome06:5458553-5463255	Leaf	Fibrous_Root	OK	0.0	4.63281	inf		5e-05	0.00019042200000000001	yes	Plant protein of unknown function (DUF828) with plant pleckstrin homology-like region
1626	XLOC_012564	Manes.06G026900	Chromosome06:5956487-5957283	Leaf	Fibrous_Root	OK	49.6685	1.84075	-4.75396	-7.0281	5e-05	0.00019042200000000001	yes	CAP (Cysteine-rich secretory proteins, Antigen 5, and Pathogenesis-related 1 protein) superfamily protein
1627	XLOC_012571	Manes.06G028200	Chromosome06:6455899-6457433	Leaf	Fibrous_Root	OK	252.09799999999998	14.9608	-4.074730000000001	-9.68188	5e-05	0.00019042200000000001	yes	CONSTANS-like 5
1628	XLOC_012572	Manes.06G028800	Chromosome06:6941811-6969176	Leaf	Fibrous_Root	OK	3.1785200000000002	27.805999999999997	3.1289700000000003	5.90359	5e-05	0.00019042200000000001	yes	BNR/Asp-box repeat family protein
1629	XLOC_012576	Manes.06G029400	Chromosome06:7448467-7465994	Leaf	Fibrous_Root	OK	55.1757	5.35695	-3.36455	-7.946460000000001	5e-05	0.00019042200000000001	yes	SECY homolog 1
1630	XLOC_012578	Manes.06G029900	Chromosome06:7585320-7634664	Leaf	Fibrous_Root	OK	37.4395	4.28733	-3.12641	-3.6731800000000003	5e-05	0.00019042200000000001	yes	Acyl-CoA N-acyltransferases (NAT) superfamily protein
1631	XLOC_012583	Manes.06G030900	Chromosome06:7754328-7780211	Leaf	Fibrous_Root	OK	0.236193	2.6162	3.4694300000000005	3.74801	5e-05	0.00019042200000000001	yes	Cellulose synthase family protein
1632	XLOC_012588	Manes.06G032200	Chromosome06:8270778-8295354	Leaf	Fibrous_Root	OK	131.423	1.3331600000000001	-6.62323	-12.1678	5e-05	0.00019042200000000001	yes	Tetratricopeptide repeat (TPR)-like superfamily protein
1633	XLOC_012603	Manes.06G034800	Chromosome06:9335335-9508473	Leaf	Fibrous_Root	OK	100.08200000000001	0.113559	-9.78353	-4.51799	0.00025	0.00084586	yes	hydroxycinnamoyl-CoA shikimate/quinate hydroxycinnamoyl transferase
1634	XLOC_012637	Manes.06G041300	Chromosome06:11905320-11906327	Leaf	Fibrous_Root	OK	80.3352	13.1477	-2.61122	-5.79397	5e-05	0.00019042200000000001	yes	RING/U-box superfamily protein
1635	XLOC_012654	Manes.06G045000	Chromosome06:13176304-13178852	Leaf	Fibrous_Root	OK	8.095889999999999	45.4589	2.4893	5.89485	5e-05	0.00019042200000000001	yes	2-oxoglutarate (2OG) and Fe(II)-dependent oxygenase superfamily protein
1636	XLOC_012659	Manes.06G045900	Chromosome06:13482230-13483956	Leaf	Fibrous_Root	OK	0.0	2.88042	inf		5e-05	0.00019042200000000001	yes	heptahelical transmembrane protein1
1637	XLOC_012672	Manes.06G047800	Chromosome06:14038636-14039493	Leaf	Fibrous_Root	OK	37.9285	6.045780000000001	-2.64928	-5.18743	5e-05	0.00019042200000000001	yes	Calcium-binding EF-hand family protein
1638	XLOC_012688	Manes.06G051300	Chromosome06:14537692-14540805	Leaf	Fibrous_Root	OK	0.0	1.8003799999999999	inf		5e-05	0.00019042200000000001	yes	WRKY DNA-binding protein 14
1639	XLOC_012690	Manes.06G052100	Chromosome06:14648723-14650968	Leaf	Fibrous_Root	OK	0.740639	12.1951	4.04138	5.91625	5e-05	0.00019042200000000001	yes	Sec14p-like phosphatidylinositol transfer family protein
1640	XLOC_012691	Manes.06G052200	Chromosome06:14694275-14695886	Leaf	Fibrous_Root	OK	0.0	2.3677799999999998	inf		5e-05	0.00019042200000000001	yes	FAD-binding Berberine family protein
1641	XLOC_012702	Manes.06G054300	Chromosome06:15617696-15618950	Leaf	Fibrous_Root	OK	0.14666300000000002	6.878439999999999	5.5515099999999995	4.3112699999999995	0.0133	0.0296517	yes	Protein of unknown function (DUF640)
1642	XLOC_012705	Manes.06G055000	Chromosome06:15821324-15829339	Leaf	Fibrous_Root	OK	2.05125	15.7094	2.93705	6.20105	5e-05	0.00019042200000000001	yes	Homeobox-leucine zipper family protein / lipid-binding START domain-containing protein
1643	XLOC_012714	Manes.06G057000	Chromosome06:16215790-16217603	Leaf	Fibrous_Root	OK	109.086	2.7255599999999998	-5.322769999999999	-9.162139999999999	5e-05	0.00019042200000000001	yes	chloroplast thylakoid lumen protein
1644	XLOC_012730	Manes.06G061300	Chromosome06:17330046-17332811	Leaf	Fibrous_Root	OK	2.37852	0.526708	-2.17499	-2.50543	0.0009	0.00270102	yes	Protein kinase superfamily protein
1645	XLOC_012731	Manes.06G061400	Chromosome06:17346241-17356183	Leaf	Fibrous_Root	OK	93.9176	3.13445	-4.90511	-10.8396	5e-05	0.00019042200000000001	yes	ABC-2 type transporter family protein
1646	XLOC_012734	Manes.06G061700	Chromosome06:17375004-17376580	Leaf	Fibrous_Root	OK	54.248000000000005	11.4222	-2.24773	-5.59768	5e-05	0.00019042200000000001	yes	ribose-5-phosphate isomerase 2
1647	XLOC_012737	Manes.06G062200	Chromosome06:17447667-17451548	Leaf	Fibrous_Root	OK	36.0616	6.43741	-2.48591	-5.50461	5e-05	0.00019042200000000001	yes	transcription regulators
1648	XLOC_012748	Manes.06G064500	Chromosome06:17721461-17724270	Leaf	Fibrous_Root	OK	9.64767	78.3977	3.02256	7.8388100000000005	5e-05	0.00019042200000000001	yes	Octicosapeptide/Phox/Bem1p family protein
1649	XLOC_012751	Manes.06G065400	Chromosome06:17859875-17864326	Leaf	Fibrous_Root	OK	46.4869	1.1835799999999999	-5.2956	-9.1309	5e-05	0.00019042200000000001	yes	Protein kinase superfamily protein
1650	XLOC_012757	Manes.06G066000	Chromosome06:17961811-17963157	Leaf	Fibrous_Root	OK	0.128072	12.2613	6.581010000000001	5.41524	0.0092	0.0214571	yes	C2H2 and C2HC zinc fingers superfamily protein
1651	XLOC_012762	Manes.06G067300	Chromosome06:18125715-18130386	Leaf	Fibrous_Root	OK	1.45878	6.10126	2.06435	2.04905	0.00385	0.00991944	yes	Regulator of Vps4 activity in the MVB pathway protein
1652	XLOC_012778	Manes.06G069600	Chromosome06:18448253-18462210	Leaf	Fibrous_Root	OK	53.7093	10.2695	-2.3868	-5.66308	5e-05	0.00019042200000000001	yes	Major facilitator superfamily protein
1653	XLOC_012784	Manes.06G070600	Chromosome06:18513384-18514431	Leaf	Fibrous_Root	OK	1.133	0.0	-inf		5e-05	0.00019042200000000001	yes	PLANT CADMIUM RESISTANCE 2
1654	XLOC_012791	Manes.06G072000	Chromosome06:18683263-18689806	Leaf	Fibrous_Root	OK	87.2603	2.7972900000000003	-4.96322	-8.87232	5e-05	0.00019042200000000001	yes	STT7 homolog STN7
1655	XLOC_012794	Manes.06G072400	Chromosome06:18702136-18715679	Leaf	Fibrous_Root	OK	1.66897	19.3418	3.5346900000000003	3.16127	0.004	0.010262700000000001	yes	NAD(P)-binding Rossmann-fold superfamily protein
1656	XLOC_012820	Manes.06G077100	Chromosome06:19152784-19159100	Leaf	Fibrous_Root	OK	2.76687	15.7682	2.5107	4.32603	5e-05	0.00019042200000000001	yes	NSP-interacting kinase 2
1657	XLOC_012835	Manes.06G080500	Chromosome06:19419832-19422118	Leaf	Fibrous_Root	OK	18.2976	1.54515	-3.5658300000000005	-6.3461300000000005	5e-05	0.00019042200000000001	yes	Sterile alpha motif (SAM) domain-containing protein
1658	XLOC_012840	Manes.06G081300	Chromosome06:19485538-19489343	Leaf	Fibrous_Root	OK	8.92435	99.5641	3.47981	8.16361	5e-05	0.00019042200000000001	yes	N-terminal nucleophile aminohydrolases (Ntn hydrolases) superfamily protein
1659	XLOC_012841	Manes.06G081600	Chromosome06:19501041-19506336	Leaf	Fibrous_Root	OK	33.1894	2.08207	-3.99464	-7.0945	5e-05	0.00019042200000000001	yes	endoplasmic reticulum-adenine nucleotide transporter 1
1660	XLOC_012851	Manes.06G084100	Chromosome06:19740316-19744407	Leaf	Fibrous_Root	OK	105.399	18.9363	-2.47663	-6.32126	5e-05	0.00019042200000000001	yes	PLC-like phosphodiesterases superfamily protein
1661	XLOC_012860	Manes.06G086300	Chromosome06:19981447-19989904	Leaf	Fibrous_Root	OK	0.136757	6.12228	5.484380000000001	3.37456	0.0094	0.0218695	yes	UDP-Glycosyltransferase superfamily protein
1662	XLOC_012862	Manes.06G086500	Chromosome06:19981447-19989904	Leaf	Fibrous_Root	OK	0.0	3.68238	inf		0.0175	0.0377096	yes	UDP-Glycosyltransferase superfamily protein
1663	XLOC_012871	Manes.06G088200	Chromosome06:20221252-20229706	Leaf	Fibrous_Root	OK	0.687022	5.67039	3.04502	2.19205	0.0009	0.00270102	yes	Flavin-binding monooxygenase family protein
1664	XLOC_012874	Manes.06G088800	Chromosome06:20248566-20293624	Leaf	Fibrous_Root	OK	6.085780000000001	25.1157	2.04508	3.04363	5e-05	0.00019042200000000001	yes	Protein kinase superfamily protein
1665	XLOC_012878	Manes.06G089300	Chromosome06:20314666-20324104	Leaf	Fibrous_Root	OK	109.76100000000001	3.1871	-5.105980000000001	-10.5392	5e-05	0.00019042200000000001	yes	zinc finger (C3HC4-type RING finger) family protein
1666	XLOC_012886	Manes.06G090800	Chromosome06:20425888-20453945	Leaf	Fibrous_Root	OK	1080.03	0.127774	-13.0452	-2.68823	0.0012	0.00349834	yes	NDH dependent flow 6
1667	XLOC_012888	Manes.06G091100	Chromosome06:20425888-20453945	Leaf	Fibrous_Root	OK	1.06342	8.093869999999999	2.9281099999999998	0.32717399999999996	0.01315	0.0293618	yes	atypical CYS HIS rich thioredoxin 4
1668	XLOC_012890	Manes.06G091400	Chromosome06:20454283-20461005	Leaf	Fibrous_Root	OK	2156.62	1.5088	-10.4812	-9.84218	5e-05	0.00019042200000000001	yes	light-harvesting chlorophyll-protein complex I subunit A4
1669	XLOC_012894	Manes.06G091900	Chromosome06:20482577-20485960	Leaf	Fibrous_Root	OK	13.6826	365.869	4.7409099999999995	11.2955	5e-05	0.00019042200000000001	yes	malate dehydrogenase
1670	XLOC_012903	Manes.06G093800	Chromosome06:20612793-20614179	Leaf	Fibrous_Root	OK	0.309167	19.6758	5.9919	4.64912	0.0209	0.0440293	yes	2-oxoglutarate (2OG) and Fe(II)-dependent oxygenase superfamily protein
1671	XLOC_012920	Manes.06G096400	Chromosome06:20825567-20826682	Leaf	Fibrous_Root	OK	371.79	0.8248620000000001	-8.81612	-9.95181	5e-05	0.00019042200000000001	yes	Protein of unknown function (DUF1118)
1672	XLOC_012963	Manes.06G104000	Chromosome06:21403845-21406272	Leaf	Fibrous_Root	OK	16.6295	2.72095	-2.61156	-4.54378	5e-05	0.00019042200000000001	yes	Phosphoglycerate mutase family protein
1673	XLOC_012973	Manes.06G105700	Chromosome06:21599436-21602096	Leaf	Fibrous_Root	OK	7.44711	30.8835	2.05208	4.14374	5e-05	0.00019042200000000001	yes	SGNH hydrolase-type esterase superfamily protein
1674	XLOC_012975	Manes.06G106000	Chromosome06:21619303-21622298	Leaf	Fibrous_Root	OK	123.18700000000001	1.62028	-6.248469999999999	-9.73434	5e-05	0.00019042200000000001	yes	Protein of unknown function (DUF3506)
1675	XLOC_012979	Manes.06G106700	Chromosome06:21659405-21679509	Leaf	Fibrous_Root	OK	0.67082	4.24824	2.6628700000000003	3.46441	5e-05	0.00019042200000000001	yes	KNOTTED1-like homeobox gene 6
1676	XLOC_012993	Manes.06G109600	Chromosome06:21885823-21889444	Leaf	Fibrous_Root	OK	9.98898	0.391448	-4.67344	-6.359319999999999	5e-05	0.00019042200000000001	yes	ferric reduction oxidase 8
1677	XLOC_013004	Manes.06G111400	Chromosome06:22054540-22055660	Leaf	Fibrous_Root	OK	7.45984	168.368	4.49633	9.487910000000001	5e-05	0.00019042200000000001	yes	nitrate transmembrane transporters
1678	XLOC_013005	Manes.06G112000	Chromosome06:22081247-22083956	Leaf	Fibrous_Root	OK	388.82	36.1363	-3.4275800000000003	-8.002510000000001	5e-05	0.00019042200000000001	yes	31-kDa RNA binding protein
1679	XLOC_013006	Manes.06G112200	Chromosome06:22088952-22091118	Leaf	Fibrous_Root	OK	0.755315	7.68955	3.34775	5.180630000000001	5e-05	0.00019042200000000001	yes	Leucine-rich repeat protein kinase family protein
1680	XLOC_013012	Manes.06G113300	Chromosome06:22153922-22160845	Leaf	Fibrous_Root	OK	5.34474	1.09009	-2.29367	-4.08591	5e-05	0.00019042200000000001	yes	AAA-type ATPase family protein
1681	XLOC_013027	Manes.06G115600	Chromosome06:22360204-22368022	Leaf	Fibrous_Root	OK	0.0	1.6728900000000002	inf		5e-05	0.00019042200000000001	yes	HXXXD-type acyl-transferase family protein
1682	XLOC_013031	Manes.06G116200	Chromosome06:22454167-22455690	Leaf	Fibrous_Root	OK	0.0	6.39874	inf		5e-05	0.00019042200000000001	yes	HXXXD-type acyl-transferase family protein
1683	XLOC_013054	Manes.06G120000	Chromosome06:22886916-22888631	Leaf	Fibrous_Root	OK	0.47803100000000004	13.3273	4.80114	6.21367	5e-05	0.00019042200000000001	yes	Pyridoxal phosphate (PLP)-dependent transferases superfamily protein
1684	XLOC_013070	Manes.06G122500	Chromosome06:23083031-23085020	Leaf	Fibrous_Root	OK	0.0	32.0856	inf		5e-05	0.00019042200000000001	yes	HXXXD-type acyl-transferase family protein
1685	XLOC_013071	Manes.06G122700	Chromosome06:23094520-23097663	Leaf	Fibrous_Root	OK	0.561756	8.40674	3.9035300000000004	2.94003	5e-05	0.00019042200000000001	yes	tapetum determinant 1
1686	XLOC_013072	Manes.06G122800	Chromosome06:23100950-23103509	Leaf	Fibrous_Root	OK	383.07300000000004	30.9658	-3.6288699999999996	-8.70265	5e-05	0.00019042200000000001	yes	glutamate-1-semialdehyde 2,1-aminomutase 2
1687	XLOC_013076	Manes.06G123900	Chromosome06:23173012-23174284	Leaf	Fibrous_Root	OK	1.0063600000000001	4.9397199999999994	2.29528	2.96561	0.0001	0.000364096	yes	NAC domain containing protein 83
1688	XLOC_013085	Manes.06G125400	Chromosome06:23293477-23294721	Leaf	Fibrous_Root	OK	392.781	0.383067	-10.0019	-7.773960000000001	0.0006	0.00187318	yes	acyl carrier protein 4
1689	XLOC_013091	Manes.06G126400	Chromosome06:23405705-23409162	Leaf	Fibrous_Root	OK	344.44699999999995	5.14728	-6.06433	-12.3798	5e-05	0.00019042200000000001	yes	magnesium-protoporphyrin IX methyltransferase
1690	XLOC_013098	Manes.06G127300	Chromosome06:23489294-23493662	Leaf	Fibrous_Root	OK	410.30800000000005	7.26703	-5.8192	-8.478539999999999	5e-05	0.00019042200000000001	yes	Rubredoxin-like superfamily protein
1691	XLOC_013108	Manes.06G128800	Chromosome06:23571075-23578635	Leaf	Fibrous_Root	OK	0.39482399999999995	3.6928900000000002	3.22547	4.71652	5e-05	0.00019042200000000001	yes	forkhead-associated domain-containing protein / FHA domain-containing protein
1692	XLOC_013125	Manes.06G131200	Chromosome06:23798071-23799340	Leaf	Fibrous_Root	OK	165.91099999999997	34.5788	-2.26245	-6.22785	5e-05	0.00019042200000000001	yes	Integrase-type DNA-binding superfamily protein
1693	XLOC_013126	Manes.06G131300	Chromosome06:23799943-23801303	Leaf	Fibrous_Root	OK	88.4991	0.569365	-7.28016	-8.9989	5e-05	0.00019042200000000001	yes	Integrase-type DNA-binding superfamily protein
1694	XLOC_013132	Manes.06G132900	Chromosome06:23887172-23893067	Leaf	Fibrous_Root	OK	12.3679	66.1938	2.4201	3.9274699999999996	5e-05	0.00019042200000000001	yes	Lipase/lipooxygenase, PLAT/LH2 family protein
1695	XLOC_013143	Manes.06G135200	Chromosome06:24069562-24074096	Leaf	Fibrous_Root	OK	6.64279	91.9822	3.79149	9.15245	5e-05	0.00019042200000000001	yes	BCL-2-associated athanogene 7
1696	XLOC_013146	Manes.06G135500	Chromosome06:24086576-24090060	Leaf	Fibrous_Root	OK	14.0719	2.03932	-2.78666	-5.55316	5e-05	0.00019042200000000001	yes	Glycosyl hydrolases family 32 protein
1697	XLOC_013162	Manes.06G138500	Chromosome06:24360063-24361864	Leaf	Fibrous_Root	OK	1.66963	16.8703	3.3368800000000003	6.0031	5e-05	0.00019042200000000001	yes	Protein of unknown function (DUF668)
1698	XLOC_013174	Manes.06G140400	Chromosome06:24495774-24499319	Leaf	Fibrous_Root	OK	7.37683	38.4125	2.3805	6.28485	5e-05	0.00019042200000000001	yes	Protein kinase superfamily protein
1699	XLOC_013175	Manes.06G140500	Chromosome06:24502289-24504920	Leaf	Fibrous_Root	OK	0.0	11.0524	inf		5e-05	0.00019042200000000001	yes	basic helix-loop-helix (bHLH) DNA-binding superfamily protein
1700	XLOC_013177	Manes.06G140700	Chromosome06:24512201-24513724	Leaf	Fibrous_Root	OK	0.0	2.56041	inf		5e-05	0.00019042200000000001	yes	basic helix-loop-helix (bHLH) DNA-binding superfamily protein
1701	XLOC_013178	Manes.06G140800	Chromosome06:24516470-24518091	Leaf	Fibrous_Root	OK	0.0	10.8931	inf		5e-05	0.00019042200000000001	yes	Protein kinase superfamily protein
1702	XLOC_013180	Manes.06G141000	Chromosome06:24530137-24531388	Leaf	Fibrous_Root	OK	0.385967	16.9515	5.45679	5.56687	5e-05	0.00019042200000000001	yes	carboxyesterase 20
1703	XLOC_013190	Manes.06G143300	Chromosome06:24768218-24770316	Leaf	Fibrous_Root	OK	91.005	1.36697	-6.05689	-8.19604	5e-05	0.00019042200000000001	yes	TraB family protein
1704	XLOC_014102	Manes.06G143300	Chromosome06:24768218-24770316	Leaf	Fibrous_Root	OK	12.378	0.148168	-6.38441	-3.4137800000000005	0.01775	0.038178199999999995	yes	TraB family protein
1705	XLOC_013193	Manes.06G143600	Chromosome06:24788621-24795182	Leaf	Fibrous_Root	OK	0.223237	45.7479	7.67898	7.83661	5e-05	0.00019042200000000001	yes	MATE efflux family protein
1706	XLOC_013202	Manes.06G145500	Chromosome06:24903438-24910287	Leaf	Fibrous_Root	OK	4.10358	0.9869979999999999	-2.05576	-3.0302599999999997	5e-05	0.00019042200000000001	yes	Homeobox-leucine zipper family protein / lipid-binding START domain-containing protein
1707	XLOC_013206	Manes.06G146500	Chromosome06:24968342-24970068	Leaf	Fibrous_Root	OK	41.078	0.140783	-8.18875	-6.87793	0.0016	0.00452929	yes	Transducin/WD40 repeat-like superfamily protein
1708	XLOC_013208	Manes.06G146600	Chromosome06:24988804-24990845	Leaf	Fibrous_Root	OK	0.0	5.261	inf		5e-05	0.00019042200000000001	yes	myb domain protein 18
1709	XLOC_013227	Manes.06G150100	Chromosome06:25432806-25449206	Leaf	Fibrous_Root	OK	138.071	6.76085	-4.352069999999999	-5.15331	5e-05	0.00019042200000000001	yes	NAD(P)-binding Rossmann-fold superfamily protein
1710	XLOC_013239	Manes.06G153100	Chromosome06:25650271-25651503	Leaf	Fibrous_Root	OK	189.898	42.2356	-2.1686900000000002	-5.60681	5e-05	0.00019042200000000001	yes	Heavy metal transport/detoxification superfamily protein
1711	XLOC_013248	Manes.06G154500	Chromosome06:25742924-25755391	Leaf	Fibrous_Root	OK	0.18621	4.13563	4.4731	2.47653	0.0044	0.0111686	yes	SLAC1 homologue 3
1712	XLOC_013252	Manes.06G156100	Chromosome06:25834933-25837380	Leaf	Fibrous_Root	OK	0.42873599999999995	3.64569	3.08803	3.9481699999999997	5e-05	0.00019042200000000001	yes	Leucine-rich repeat protein kinase family protein
1713	XLOC_013254	Manes.06G156400	Chromosome06:25860821-25862893	Leaf	Fibrous_Root	OK	2.1886799999999997	12.1583	2.47381	4.77546	5e-05	0.00019042200000000001	yes	cytokinin response factor 4
1714	XLOC_013260	Manes.06G157400	Chromosome06:25928356-25931342	Leaf	Fibrous_Root	OK	55.7147	0.5554180000000001	-6.648339999999999	-8.97562	5e-05	0.00019042200000000001	yes	sigma factor E
1715	XLOC_013264	Manes.06G158000	Chromosome06:25945928-25956568	Leaf	Fibrous_Root	OK	71.2946	5.77842	-3.62505	-8.49938	5e-05	0.00019042200000000001	yes	FTSH protease 11
1716	XLOC_013276	Manes.06G161300	Chromosome06:26442079-26443722	Leaf	Fibrous_Root	OK	0.47443	9.053289999999999	4.254169999999999	3.9610800000000004	5e-05	0.00019042200000000001	yes	ubiquitin-conjugating enzyme 20
1717	XLOC_013281	Manes.06G162400	Chromosome06:26558026-26562943	Leaf	Fibrous_Root	OK	11.1189	0.124412	-6.48175	-5.87076	0.0002	0.000689742	yes	ABC-2 type transporter family protein
1718	XLOC_013287	Manes.06G163500	Chromosome06:26606795-26607447	Leaf	Fibrous_Root	OK	711.245	1.7847400000000002	-8.63849	-11.9226	5e-05	0.00019042200000000001	yes	Photosystem II 5 kD protein
1719	XLOC_013290	Manes.06G164200	Chromosome06:26647352-26651497	Leaf	Fibrous_Root	OK	63.4191	1.7745	-5.15944	-4.250780000000001	5e-05	0.00019042200000000001	yes	Chaperonin-like RbcX protein
1720	XLOC_013295	Manes.06G165100	Chromosome06:26711020-26716900	Leaf	Fibrous_Root	OK	33.0692	4.29516	-2.9447	-6.5661	5e-05	0.00019042200000000001	yes	GTP-binding family protein
1721	XLOC_013296	Manes.06G165200	Chromosome06:26720188-26723383	Leaf	Fibrous_Root	OK	48.1096	1.57132	-4.9362699999999995	-8.97738	5e-05	0.00019042200000000001	yes	aldehyde dehydrogenase 3F1
1722	XLOC_013307	Manes.06G167100	Chromosome06:26844492-26845973	Leaf	Fibrous_Root	OK	1.76152	26.9914	3.93761	6.8369	5e-05	0.00019042200000000001	yes	AGC (cAMP-dependent, cGMP-dependent and protein kinase C) kinase family protein
1723	XLOC_013311	Manes.06G167700	Chromosome06:26876486-26879335	Leaf	Fibrous_Root	OK	14.0281	3.3259800000000004	-2.07647	-4.26235	5e-05	0.00019042200000000001	yes	basic helix-loop-helix (bHLH) DNA-binding superfamily protein
1724	XLOC_013317	Manes.06G168500	Chromosome06:26918155-26920272	Leaf	Fibrous_Root	OK	1.52518	12.9044	3.08081	5.69341	5e-05	0.00019042200000000001	yes	UDP-Glycosyltransferase superfamily protein
1725	XLOC_013327	Manes.06G171400	Chromosome06:27125941-27131773	Leaf	Fibrous_Root	OK	89.4765	8.41672	-3.4101800000000004	-8.611139999999999	5e-05	0.00019042200000000001	yes	GTP-binding protein-related
1726	XLOC_013328	Manes.06G171500	Chromosome06:27133328-27134408	Leaf	Fibrous_Root	OK	0.767508	3.1747	2.0483599999999997	2.31458	0.00125	0.00362933	yes	Calcium-dependent lipid-binding (CaLB domain) family protein
1727	XLOC_013329	Manes.06G171700	Chromosome06:27143695-27148586	Leaf	Fibrous_Root	OK	1.67468	15.7363	3.2321400000000002	5.9406300000000005	5e-05	0.00019042200000000001	yes	Trypsin family protein
1728	XLOC_013336	Manes.06G173400	Chromosome06:27305150-27308308	Leaf	Fibrous_Root	OK	0.394863	8.82521	4.4822	3.3097	5e-05	0.00019042200000000001	yes	LOB domain-containing protein 4
1729	XLOC_013344	Manes.06G174800	Chromosome06:27398387-27399346	Leaf	Fibrous_Root	OK	3.61136	15.868	2.1355	3.34855	5e-05	0.00019042200000000001	yes	SAUR-like auxin-responsive protein family
1730	XLOC_013356	Manes.06G176400	Chromosome06:27523136-27527072	Leaf	Fibrous_Root	OK	60.3127	13.1794	-2.19417	-5.84577	5e-05	0.00019042200000000001	yes	phosphoglycerate kinase 1
1731	XLOC_013360	Manes.06G176700	Chromosome06:27552991-27558223	Leaf	Fibrous_Root	OK	6.48079	123.384	4.25084	9.6381	5e-05	0.00019042200000000001	yes	glyceraldehyde-3-phosphate dehydrogenase of plastid 2
1732	XLOC_013375	Manes.06G179100	Chromosome06:27863559-27874326	Leaf	Fibrous_Root	OK	40.9431	8.428469999999999	-2.28028	-5.26545	5e-05	0.00019042200000000001	yes	Tetratricopeptide repeat (TPR)-like superfamily protein
1733	XLOC_013378	Manes.06G000300	Chromosome06:203970-205188	Leaf	Fibrous_Root	OK	1.03336	0.0	-inf		5e-05	0.00019042200000000001	yes	Homeobox-leucine zipper protein family
1734	XLOC_013388	Manes.06G002100	Chromosome06:570202-574806	Leaf	Fibrous_Root	OK	0.48558599999999996	5.38464	3.47105	5.24756	5e-05	0.00019042200000000001	yes	Disease resistance protein (TIR-NBS-LRR class) family
1735	XLOC_013389	Manes.06G002200	Chromosome06:576575-588459	Leaf	Fibrous_Root	OK	5.07431	24.0776	2.24641	4.69434	5e-05	0.00019042200000000001	yes	Nucleotide-diphospho-sugar transferase family protein
1736	XLOC_013413	Manes.06G006800	Chromosome06:1120117-1123920	Leaf	Fibrous_Root	OK	0.778772	14.5967	4.2283	7.20512	5e-05	0.00019042200000000001	yes	Auxin efflux carrier family protein
1737	XLOC_013415	Manes.06G007200	Chromosome06:1173092-1175474	Leaf	Fibrous_Root	OK	3.41005	0.32555500000000004	-3.3888199999999995	-3.72306	0.0001	0.000364096	yes	beta-6 tubulin
1738	XLOC_013423	Manes.06G009000	Chromosome06:1403450-1406158	Leaf	Fibrous_Root	OK	0.0	247.725	inf		5e-05	0.00019042200000000001	yes	S-adenosyl-L-methionine-dependent methyltransferases superfamily protein
1739	XLOC_013426	Manes.06G009700	Chromosome06:1484521-1488617	Leaf	Fibrous_Root	OK	12.3821	0.21662800000000001	-5.83689	-3.1637299999999997	0.0105	0.0241042	yes	Heavy metal transport/detoxification superfamily protein
1740	XLOC_013430	Manes.06G010600	Chromosome06:1560981-1580618	Leaf	Fibrous_Root	OK	48.8785	2.90893	-4.07064	-9.023589999999999	5e-05	0.00019042200000000001	yes	dentin sialophosphoprotein-related
1741	XLOC_013436	Manes.06G011500	Chromosome06:1698377-1766779	Leaf	Fibrous_Root	OK	0.9014780000000001	4.79504	2.41118	1.99121	0.0144	0.0317885	yes	S-locus lectin protein kinase family protein
1742	XLOC_013442	Manes.06G012600	Chromosome06:1864501-1890149	Leaf	Fibrous_Root	OK	152.612	7.91598	-4.26896	-8.461310000000001	5e-05	0.00019042200000000001	yes	P-type ATP-ase 1
1743	XLOC_013444	Manes.06G012900	Chromosome06:1955633-1961916	Leaf	Fibrous_Root	OK	1.2985799999999998	5.47749	2.07658	4.27413	5e-05	0.00019042200000000001	yes	Disease resistance protein (TIR-NBS-LRR class) family
1744	XLOC_013455	Manes.06G015000	Chromosome06:2276638-2279371	Leaf	Fibrous_Root	OK	24.853	0.27614299999999997	-6.49186	-7.432939999999999	5e-05	0.00019042200000000001	yes	NAC domain containing protein 35
1745	XLOC_013472	Manes.06G018300	Chromosome06:2870727-2875311	Leaf	Fibrous_Root	OK	1.30951	19.4032	3.88919	7.9226399999999995	5e-05	0.00019042200000000001	yes	Clp amino terminal domain-containing protein
1746	XLOC_013475	Manes.06G018700	Chromosome06:3000188-3003674	Leaf	Fibrous_Root	OK	112.916	0.525392	-7.74764	-7.132219999999999	5e-05	0.00019042200000000001	yes	basic helix-loop-helix (bHLH) DNA-binding superfamily protein
1747	XLOC_013476	Manes.06G018900	Chromosome06:3037895-3040941	Leaf	Fibrous_Root	OK	109.708	5.82425	-4.23545	-7.35791	5e-05	0.00019042200000000001	yes	Tautomerase/MIF superfamily protein
1748	XLOC_013479	Manes.06G019300	Chromosome06:3153182-3156870	Leaf	Fibrous_Root	OK	236.03799999999998	4.78939	-5.6230400000000005	-12.345	5e-05	0.00019042200000000001	yes	chloroplast import apparatus 2
1749	XLOC_013492	Manes.06G022300	Chromosome06:3901965-3909774	Leaf	Fibrous_Root	OK	0.165321	759.706	12.165999999999999	13.0502	5e-05	0.00019042200000000001	yes	H(+)-ATPase 2
1750	XLOC_013493	Manes.06G022400	Chromosome06:3925706-3939179	Leaf	Fibrous_Root	OK	100.456	21.3529	-2.23407	-4.5925400000000005	5e-05	0.00019042200000000001	yes	homogentisate phytyltransferase 1
1751	XLOC_013504	Manes.06G024800	Chromosome06:4853616-4855461	Leaf	Fibrous_Root	OK	0.361809	7.878439999999999	4.44461	5.17516	5e-05	0.00019042200000000001	yes	myb domain protein 36
1752	XLOC_013514	Manes.06G027400	Chromosome06:6180410-6185005	Leaf	Fibrous_Root	OK	12.5443	2.8448700000000002	-2.14059	-4.1818599999999995	5e-05	0.00019042200000000001	yes	CBL-interacting protein kinase 21
1753	XLOC_013516	Manes.06G027700	Chromosome06:6227777-6232051	Leaf	Fibrous_Root	OK	0.0	14.54	inf		5e-05	0.00019042200000000001	yes	Heavy metal transport/detoxification superfamily protein
1754	XLOC_013522	Manes.06G028500	Chromosome06:6503435-6508216	Leaf	Fibrous_Root	OK	100.67	1.08575	-6.53479	-10.9237	5e-05	0.00019042200000000001	yes	Protein kinase superfamily protein
1755	XLOC_013523	Manes.06G028600	Chromosome06:6576749-6577614	Leaf	Fibrous_Root	OK	10.8648	111.352	3.35739	7.6459	5e-05	0.00019042200000000001	yes	glutamine dumper 3
1756	XLOC_013525	Manes.06G028900	Chromosome06:7017855-7187948	Leaf	Fibrous_Root	OK	1.56384	0.346342	-2.17482	-2.13738	0.00165	0.00465655	yes	S-locus lectin protein kinase family protein
1757	XLOC_013534	Manes.06G031500	Chromosome06:7966656-7970114	Leaf	Fibrous_Root	OK	0.0	3.60088	inf		5e-05	0.00019042200000000001	yes	Leucine-rich receptor-like protein kinase family protein
1758	XLOC_013535	Manes.06G031600	Chromosome06:8039891-8047221	Leaf	Fibrous_Root	OK	9.70148	2.39343	-2.01913	-3.45995	5e-05	0.00019042200000000001	yes	mRNA capping enzyme family protein
1759	XLOC_013562	Manes.06G036500	Chromosome06:9966749-9972551	Leaf	Fibrous_Root	OK	101.85	10.9541	-3.21691	-8.02398	5e-05	0.00019042200000000001	yes	fatty acid desaturase 6
1760	XLOC_013570	Manes.06G038600	Chromosome06:10681836-10686179	Leaf	Fibrous_Root	OK	3.3219199999999995	0.325309	-3.3521400000000003	-3.15708	5e-05	0.00019042200000000001	yes	alpha/beta-Hydrolases superfamily protein
1761	XLOC_013573	Manes.06G039300	Chromosome06:10904980-11000029	Leaf	Fibrous_Root	OK	14.4145	0.669389	-4.42853	-2.8185	0.0006	0.00187318	yes	sodium:hydrogen antiporter 1
1762	XLOC_013583	Manes.06G040500	Chromosome06:11537298-11541111	Leaf	Fibrous_Root	OK	1.48023	7.724589999999999	2.38364	4.84589	5e-05	0.00019042200000000001	yes	Leucine-rich repeat transmembrane protein kinase family protein
1763	XLOC_013591	Manes.06G041800	Chromosome06:11946988-11951808	Leaf	Fibrous_Root	OK	34.5788	7.22385	-2.25905	-5.45303	5e-05	0.00019042200000000001	yes	DNA-binding protein phosphatase 1
1764	XLOC_013601	Manes.06G043000	Chromosome06:12325237-12326119	Leaf	Fibrous_Root	OK	1.77216	10.9764	2.63081	3.72462	5e-05	0.00019042200000000001	yes	serine-rich protein-related
1765	XLOC_013604	Manes.06G043300	Chromosome06:12492380-12495085	Leaf	Fibrous_Root	OK	1.27836	0.11278900000000001	-3.50259	-2.15253	0.00225	0.00614468	yes	flavin-dependent monooxygenase 1
1766	XLOC_013608	Manes.06G044700	Chromosome06:12961824-12982013	Leaf	Fibrous_Root	OK	42.7651	5.89733	-2.8583	-7.02376	5e-05	0.00019042200000000001	yes	phosphate transporter 4;5
1767	XLOC_013610	Manes.06G045100	Chromosome06:13181209-13188023	Leaf	Fibrous_Root	OK	8.30908	56.9603	2.7772	7.0214300000000005	5e-05	0.00019042200000000001	yes	Inorganic H pyrophosphatase family protein
1768	XLOC_013623	Manes.06G048300	Chromosome06:14085355-14092112	Leaf	Fibrous_Root	OK	3.21691	0.165863	-4.27761	-2.0249	5e-05	0.00019042200000000001	yes	Nucleotide/sugar transporter family protein
1769	XLOC_013636	Manes.06G050700	Chromosome06:14417830-14418911	Leaf	Fibrous_Root	OK	39.9702	4.93104	-3.01896	-5.77454	5e-05	0.00019042200000000001	yes	plant natriuretic peptide A
1770	XLOC_013660	Manes.06G054700	Chromosome06:15722983-15729422	Leaf	Fibrous_Root	OK	2.4548799999999997	0.20908200000000002	-3.5535099999999997	-2.2107	5e-05	0.00019042200000000001	yes	Calcium-dependent ARF-type GTPase activating protein family
1771	XLOC_013661	Manes.06G054800	Chromosome06:15730921-15735344	Leaf	Fibrous_Root	OK	50.5223	437.11	3.113	7.60008	5e-05	0.00019042200000000001	yes	root FNR 1
1772	XLOC_013667	Manes.06G056500	Chromosome06:16073580-16114602	Leaf	Fibrous_Root	OK	0.5060680000000001	59.9715	6.8888	7.53701	5e-05	0.00019042200000000001	yes	copper ion binding;electron carriers
1773	XLOC_013669	Manes.06G056800	Chromosome06:16142129-16143184	Leaf	Fibrous_Root	OK	0.0	647.842	inf		5e-05	0.00019042200000000001	yes	blue-copper-binding protein
1774	XLOC_013673	Manes.06G057400	Chromosome06:16352501-16356936	Leaf	Fibrous_Root	OK	9.28768	1.10722	-3.06838	-3.8384300000000002	5e-05	0.00019042200000000001	yes	Nucleoside transporter family protein
1775	XLOC_013674	Manes.06G057500	Chromosome06:16356989-16358619	Leaf	Fibrous_Root	OK	61.2663	6.44736	-3.24831	-6.97238	5e-05	0.00019042200000000001	yes	Tetratricopeptide repeat (TPR)-like superfamily protein
1776	XLOC_013682	Manes.06G059000	Chromosome06:16844101-16845718	Leaf	Fibrous_Root	OK	3.7595199999999998	17.8014	2.24337	4.63316	5e-05	0.00019042200000000001	yes	FAD-binding Berberine family protein
1777	XLOC_013687	Manes.06G059500	Chromosome06:16918903-16920642	Leaf	Fibrous_Root	OK	1.0727200000000001	0.25498200000000004	-2.07281	-1.96934	0.00675	0.0163199	yes	FAD-binding Berberine family protein
1778	XLOC_013689	Manes.06G059700	Chromosome06:17009009-17012089	Leaf	Fibrous_Root	OK	37.3385	4.44524	-3.07033	-6.57987	5e-05	0.00019042200000000001	yes	SOUL heme-binding family protein
1779	XLOC_013692	Manes.06G060300	Chromosome06:17156938-17172866	Leaf	Fibrous_Root	OK	37.8731	4.46595	-3.08413	-4.226369999999999	5e-05	0.00019042200000000001	yes	amino acid transporter 1
1780	XLOC_013695	Manes.06G060800	Chromosome06:17217845-17266250	Leaf	Fibrous_Root	OK	36.5863	154.909	2.08205	4.74598	5e-05	0.00019042200000000001	yes	multidrug resistance-associated protein 1
1781	XLOC_013706	Manes.06G063100	Chromosome06:17533114-17537375	Leaf	Fibrous_Root	OK	39.6216	4.73535	-3.06474	-6.683039999999999	5e-05	0.00019042200000000001	yes	Sec-independent periplasmic protein translocase
1782	XLOC_013708	Manes.06G063500	Chromosome06:17576155-17591073	Leaf	Fibrous_Root	OK	19.4975	154.605	2.98723	7.846419999999999	5e-05	0.00019042200000000001	yes	Aldolase superfamily protein
1783	XLOC_013734	Manes.06G068600	Chromosome06:18339270-18341063	Leaf	Fibrous_Root	OK	34.5357	0.59158	-5.867369999999999	-8.29097	5e-05	0.00019042200000000001	yes	B-box type zinc finger protein with CCT domain
1784	XLOC_013736	Manes.06G068800	Chromosome06:18350440-18352409	Leaf	Fibrous_Root	OK	8.60448	49.0498	2.5110900000000003	5.98283	5e-05	0.00019042200000000001	yes	NAD(P)-binding Rossmann-fold superfamily protein
1785	XLOC_013740	Manes.06G070400	Chromosome06:18492709-18493850	Leaf	Fibrous_Root	OK	374.455	15.6955	-4.57637	-11.0835	5e-05	0.00019042200000000001	yes	Ribosomal protein PSRP-3/Ycf65
1786	XLOC_013744	Manes.06G071100	Chromosome06:18544012-18546519	Leaf	Fibrous_Root	OK	223.304	50.0121	-2.15866	-5.91305	5e-05	0.00019042200000000001	yes	Ribosomal protein L12/ ATP-dependent Clp protease adaptor protein ClpS family protein
1787	XLOC_013753	Manes.06G072600	Chromosome06:18718209-18721351	Leaf	Fibrous_Root	OK	0.45461899999999994	9.88578	4.44263	6.03622	5e-05	0.00019042200000000001	yes	basic helix-loop-helix (bHLH) DNA-binding superfamily protein
1788	XLOC_013756	Manes.06G073200	Chromosome06:18753877-18765757	Leaf	Fibrous_Root	OK	225.632	4.7874099999999995	-5.55858	-11.2262	5e-05	0.00019042200000000001	yes	Hydroxyproline-rich glycoprotein family protein
1789	XLOC_013763	Manes.06G074500	Chromosome06:18872706-18873931	Leaf	Fibrous_Root	OK	0.362537	9.34431	4.68789	4.47918	0.00035	0.00114903	yes	nudix hydrolase 1
1790	XLOC_013769	Manes.06G076000	Chromosome06:18975749-18981176	Leaf	Fibrous_Root	OK	6.91706	32.8213	2.2464	4.94959	5e-05	0.00019042200000000001	yes	Protein kinase superfamily protein
1791	XLOC_013772	Manes.06G076500	Chromosome06:19097018-19098402	Leaf	Fibrous_Root	OK	45.7851	3.3354699999999995	-3.77892	-7.40303	5e-05	0.00019042200000000001	yes	Protein of unknown function (DUF1262)
1792	XLOC_013775	Manes.06G076800	Chromosome06:19125918-19127715	Leaf	Fibrous_Root	OK	106.47	0.0	-inf		5e-05	0.00019042200000000001	yes	Calcium-dependent phosphotriesterase superfamily protein
1793	XLOC_013777	Manes.06G077500	Chromosome06:19168592-19176788	Leaf	Fibrous_Root	OK	23.8554	2.72725	-3.1288	-5.59165	5e-05	0.00019042200000000001	yes	Phosphoribulokinase / Uridine kinase family
1794	XLOC_013778	Manes.06G077600	Chromosome06:19222779-19224344	Leaf	Fibrous_Root	OK	0.0	19.8248	inf		5e-05	0.00019042200000000001	yes	Peroxidase superfamily protein
1795	XLOC_013782	Manes.06G078000	Chromosome06:19245080-19247148	Leaf	Fibrous_Root	OK	0.0	2.27754	inf		5e-05	0.00019042200000000001	yes	basic leucine-zipper 42
1796	XLOC_013786	Manes.06G078500	Chromosome06:19287251-19294374	Leaf	Fibrous_Root	OK	234.36900000000003	55.5568	-2.07674	-3.9508400000000004	5e-05	0.00019042200000000001	yes	Chaperone protein htpG family protein
1797	XLOC_013797	Manes.06G080900	Chromosome06:19462018-19462827	Leaf	Fibrous_Root	OK	0.0	1.5842100000000001	inf		5e-05	0.00019042200000000001	yes	breaking of asymmetry in the stomatal lineage
1798	XLOC_013798	Manes.06G081000	Chromosome06:19464239-19465273	Leaf	Fibrous_Root	OK	0.0	57.7031	inf		5e-05	0.00019042200000000001	yes	Disease resistance-responsive (dirigent-like protein) family protein
1799	XLOC_013799	Manes.06G081100	Chromosome06:19465885-19470563	Leaf	Fibrous_Root	OK	33.0825	5.22052	-2.66381	-5.23389	5e-05	0.00019042200000000001	yes	D-aminoacyl-tRNA deacylases
1800	XLOC_013800	Manes.06G081400	Chromosome06:19490632-19491670	Leaf	Fibrous_Root	OK	0.0	1.24169	inf		5e-05	0.00019042200000000001	yes	sulfotransferase 16
1801	XLOC_013812	Manes.06G083400	Chromosome06:19670813-19672682	Leaf	Fibrous_Root	OK	1.3124200000000001	0.0	-inf		5e-05	0.00019042200000000001	yes	TEOSINTE BRANCHED 1, cycloidea and PCF transcription factor 5
1802	XLOC_013814	Manes.06G083700	Chromosome06:19679956-19690911	Leaf	Fibrous_Root	OK	370.87800000000004	8.70354	-5.4132	-7.47428	5e-05	0.00019042200000000001	yes	Protein of unknown function (DUF1118)
1803	XLOC_013816	Manes.06G084200	Chromosome06:19744878-19748514	Leaf	Fibrous_Root	OK	0.7116600000000001	4.02104	2.49831	3.5008199999999996	5e-05	0.00019042200000000001	yes	RPA70-kDa subunit B
1804	XLOC_013825	Manes.06G085500	Chromosome06:19905025-19908206	Leaf	Fibrous_Root	OK	19.7101	93.2565	2.24227	5.53351	5e-05	0.00019042200000000001	yes	Cytochrome P450 superfamily protein
1805	XLOC_013838	Manes.06G088400	Chromosome06:20231576-20232332	Leaf	Fibrous_Root	OK	0.298978	40.9796	7.09872	6.05484	0.0135	0.0300394	yes	PTHR14552
1806	XLOC_013846	Manes.06G090100	Chromosome06:20361134-20366489	Leaf	Fibrous_Root	OK	681.334	14.3967	-5.56455	-12.1302	5e-05	0.00019042200000000001	yes	D-ribulose-5-phosphate-3-epimerase
1807	XLOC_013849	Manes.06G090300	Chromosome06:20373724-20386866	Leaf	Fibrous_Root	OK	0.0	12.2661	inf		5e-05	0.00019042200000000001	yes	myb domain protein 29
1808	XLOC_013854	Manes.06G091600	Chromosome06:20471493-20473978	Leaf	Fibrous_Root	OK	13.3625	2.88455	-2.21177	-4.3466	5e-05	0.00019042200000000001	yes	cycling DOF factor 3
1809	XLOC_013855	Manes.06G091800	Chromosome06:20479747-20481477	Leaf	Fibrous_Root	OK	0.0	44.038999999999994	inf		5e-05	0.00019042200000000001	yes	GDSL-like Lipase/Acylhydrolase superfamily protein
1810	XLOC_013861	Manes.06G092600	Chromosome06:20544423-20545772	Leaf	Fibrous_Root	OK	31.0251	1.27643	-4.60325	-6.66867	5e-05	0.00019042200000000001	yes	myb domain protein 96
1811	XLOC_013869	Manes.06G094500	Chromosome06:20680643-20681373	Leaf	Fibrous_Root	OK	0.0	6.47192	inf		5e-05	0.00019042200000000001	yes	BANQUO 3
1812	XLOC_013875	Manes.06G095600	Chromosome06:20779899-20783420	Leaf	Fibrous_Root	OK	0.0	8.16695	inf		5e-05	0.00019042200000000001	yes	WRKY DNA-binding protein 61
1813	XLOC_013876	Manes.06G095700	Chromosome06:20789721-20793496	Leaf	Fibrous_Root	OK	0.134529	1.0528	2.96824	2.24316	0.00335	0.00876363	yes	C2 calcium/lipid-binding plant phosphoribosyltransferase family protein
1814	XLOC_013881	Manes.06G096500	Chromosome06:20828736-20831832	Leaf	Fibrous_Root	OK	9.37491	0.578314	-4.01888	-5.62881	5e-05	0.00019042200000000001	yes	nitrate transporter 1:2
1815	XLOC_013883	Manes.06G096800	Chromosome06:20852640-20853844	Leaf	Fibrous_Root	OK	3.84062	30.8992	3.0081599999999997	5.79793	5e-05	0.00019042200000000001	yes	NAD(P)-binding Rossmann-fold superfamily protein
1816	XLOC_013884	Manes.06G096900	Chromosome06:20856062-20860924	Leaf	Fibrous_Root	OK	0.5507890000000001	11.6139	4.3982	6.39677	5e-05	0.00019042200000000001	yes	Leucine-rich repeat protein kinase family protein
1817	XLOC_013887	Manes.06G097400	Chromosome06:20913870-20927312	Leaf	Fibrous_Root	OK	19.6833	96.0827	2.2873099999999997	5.89715	5e-05	0.00019042200000000001	yes	zinc ion binding
1818	XLOC_013895	Manes.06G099200	Chromosome06:21058481-21064978	Leaf	Fibrous_Root	OK	32.8774	4.8297	-2.76709	-7.2811	5e-05	0.00019042200000000001	yes	plastid transcriptionally active 2
1819	XLOC_013916	Manes.06G103800	Chromosome06:21393408-21394902	Leaf	Fibrous_Root	OK	8.955689999999999	0.0	-inf		5e-05	0.00019042200000000001	yes	basic helix-loop-helix (bHLH) DNA-binding superfamily protein
1820	XLOC_013927	Manes.06G105900	Chromosome06:21613763-21616945	Leaf	Fibrous_Root	OK	4.4223	69.6474	3.9772	7.83541	5e-05	0.00019042200000000001	yes	Glucose-6-phosphate/phosphate translocator-related
1821	XLOC_013933	Manes.06G107200	Chromosome06:21697871-21728653	Leaf	Fibrous_Root	OK	33.2781	145.934	2.13267	3.8443699999999996	5e-05	0.00019042200000000001	yes	modifier of snc1
1822	XLOC_013937	Manes.06G108500	Chromosome06:21800774-21804251	Leaf	Fibrous_Root	OK	0.0	7.56283	inf		5e-05	0.00019042200000000001	yes	protein kinase family protein / peptidoglycan-binding LysM domain-containing protein
1823	XLOC_013939	Manes.06G108700	Chromosome06:21828073-21830418	Leaf	Fibrous_Root	OK	0.0	5.47496	inf		5e-05	0.00019042200000000001	yes	Lateral organ boundaries (LOB) domain family protein
1824	XLOC_013942	Manes.06G109200	Chromosome06:21857120-21864924	Leaf	Fibrous_Root	OK	3.03136	47.7561	3.97765	7.985289999999999	5e-05	0.00019042200000000001	yes	Copper amine oxidase family protein
1825	XLOC_013947	Manes.06G110300	Chromosome06:21979710-21981952	Leaf	Fibrous_Root	OK	10.5983	2.6375900000000003	-2.00653	-4.10811	5e-05	0.00019042200000000001	yes	Tetratricopeptide repeat (TPR)-like superfamily protein
1826	XLOC_013950	Manes.06G111000	Chromosome06:22028049-22030253	Leaf	Fibrous_Root	OK	2.69739	0.32802800000000004	-3.03967	-3.0203900000000004	0.00015	0.00052955	yes	RAB GTPase homolog E1B
1827	XLOC_013957	Manes.06G111900	Chromosome06:22077061-22081033	Leaf	Fibrous_Root	OK	36.1451	2.99741	-3.5920099999999997	-6.32296	5e-05	0.00019042200000000001	yes	Rhodanese/Cell cycle control phosphatase superfamily protein
1828	XLOC_013961	Manes.06G113100	Chromosome06:22122810-22125494	Leaf	Fibrous_Root	OK	1.03009	4.36137	2.08201	2.86755	5e-05	0.00019042200000000001	yes	BTB and TAZ domain protein 1
1829	XLOC_013962	Manes.06G113200	Chromosome06:22143814-22145863	Leaf	Fibrous_Root	OK	8.9988	45.861999999999995	2.3495	5.86839	5e-05	0.00019042200000000001	yes	Pectin lyase-like superfamily protein
1830	XLOC_013963	Manes.06G113900	Chromosome06:22196426-22200776	Leaf	Fibrous_Root	OK	883.319	18.3053	-5.5926	-10.4585	5e-05	0.00019042200000000001	yes	Haloacid dehalogenase-like hydrolase (HAD) superfamily protein
1831	XLOC_013967	Manes.06G114700	Chromosome06:22295604-22297801	Leaf	Fibrous_Root	OK	0.277858	2.45559	3.14365	2.03056	0.00015	0.00052955	yes	RING/U-box superfamily protein
1832	XLOC_013968	Manes.06G114800	Chromosome06:22299790-22301407	Leaf	Fibrous_Root	OK	0.14693900000000001	2.93192	4.31855	3.5714599999999996	0.002	0.00553209	yes	Xanthine/uracil permease family protein
1833	XLOC_013970	Manes.06G115100	Chromosome06:22325089-22330480	Leaf	Fibrous_Root	OK	12.8097	2.62869	-2.28483	-3.6423300000000003	5e-05	0.00019042200000000001	yes	Radical SAM superfamily protein
1834	XLOC_013983	Manes.06G118700	Chromosome06:22678770-22680524	Leaf	Fibrous_Root	OK	0.0	1.28915	inf		5e-05	0.00019042200000000001	yes	cytochrome P450, family 94, subfamily B, polypeptide 3
1835	XLOC_013990	Manes.06G119500	Chromosome06:22813303-22814928	Leaf	Fibrous_Root	OK	5.880269999999999	31.7808	2.4342	5.42583	5e-05	0.00019042200000000001	yes	HCP-like superfamily protein with MYND-type zinc finger
1836	XLOC_014022	Manes.06G125100	Chromosome06:23279501-23282068	Leaf	Fibrous_Root	OK	3.56273	0.43408199999999997	-3.03694	-3.8048599999999997	5e-05	0.00019042200000000001	yes	basic helix-loop-helix (bHLH) DNA-binding superfamily protein
1837	XLOC_014035	Manes.06G128700	Chromosome06:23562903-23568597	Leaf	Fibrous_Root	OK	3.29176	30.4172	3.20796	5.47853	5e-05	0.00019042200000000001	yes	NADPH/respiratory burst oxidase protein D
1838	XLOC_014036	Manes.06G129100	Chromosome06:23592592-23595228	Leaf	Fibrous_Root	OK	1234.51	98.9692	-3.6408199999999997	-6.7205	5e-05	0.00019042200000000001	yes	Fe superoxide dismutase 2
1839	XLOC_014037	Manes.06G129200	Chromosome06:23595286-23599980	Leaf	Fibrous_Root	OK	0.924733	17.1429	4.21243	3.14092	0.00525	0.0130667	yes	metacaspase 1
1840	XLOC_014038	Manes.06G130000	Chromosome06:23732149-23733902	Leaf	Fibrous_Root	OK	21.1471	4.48411	-2.2375700000000003	-4.2899	5e-05	0.00019042200000000001	yes	PTHR13522:SF3,PTHR13522
1841	XLOC_014041	Manes.06G130400	Chromosome06:23752461-23755853	Leaf	Fibrous_Root	OK	229.923	31.6228	-2.86211	-7.515630000000001	5e-05	0.00019042200000000001	yes	peptide met sulfoxide reductase 4
1842	XLOC_014042	Manes.06G130500	Chromosome06:23757442-23758289	Leaf	Fibrous_Root	OK	0.0	35.6499	inf		5e-05	0.00019042200000000001	yes	Cupredoxin superfamily protein
1843	XLOC_014063	Manes.06G134500	Chromosome06:24008505-24009669	Leaf	Fibrous_Root	OK	106.792	0.0	-inf		5e-05	0.00019042200000000001	yes	peroxin 11B
1844	XLOC_014069	Manes.06G136000	Chromosome06:24124045-24124654	Leaf	Fibrous_Root	OK	7.65653	0.866287	-3.14377	-3.16273	0.00075	0.00229123	yes	Plant invertase/pectin methylesterase inhibitor superfamily protein
1845	XLOC_014083	Manes.06G138900	Chromosome06:24380228-24386959	Leaf	Fibrous_Root	OK	2.64633	0.100858	-4.7136	-3.7158800000000003	5e-05	0.00019042200000000001	yes	ERECTA-like 1
1846	XLOC_014089	Manes.06G141300	Chromosome06:24600863-24610538	Leaf	Fibrous_Root	OK	115.725	1.9878	-5.86338	-9.45538	5e-05	0.00019042200000000001	yes	phosphoglucomutase
1847	XLOC_014095	Manes.06G142100	Chromosome06:24694382-24694721	Leaf	Fibrous_Root	OK	1.28616	54.3035	5.3999	4.25266	0.00165	0.00465655	yes	peptidoglycan-binding LysM domain-containing protein
1848	XLOC_014099	Manes.06G142900	Chromosome06:24728904-24736658	Leaf	Fibrous_Root	OK	29.3424	5.93564	-2.30551	-4.84248	5e-05	0.00019042200000000001	yes	non-intrinsic ABC protein 8
1849	XLOC_014101	Manes.06G143200	Chromosome06:24764983-24767048	Leaf	Fibrous_Root	OK	0.334192	1.51589	2.18142	1.28672	0.00525	0.0130667	yes	Integrase-type DNA-binding superfamily protein
1850	XLOC_014105	Manes.06G144000	Chromosome06:24806530-24812219	Leaf	Fibrous_Root	OK	25.5292	3.96277	-2.68757	-4.3067	5e-05	0.00019042200000000001	yes	Protein of unknown function (DUF2930)
1851	XLOC_014121	Manes.06G146800	Chromosome06:25003160-25005893	Leaf	Fibrous_Root	OK	320.793	44.3819	-2.8536	-7.628239999999999	5e-05	0.00019042200000000001	yes	Remorin family protein
1852	XLOC_014126	Manes.06G148000	Chromosome06:25071805-25072875	Leaf	Fibrous_Root	OK	0.578576	2.62207	2.18013	2.1684200000000002	0.0023	0.00626689	yes	PAR1 protein
1853	XLOC_014131	Manes.06G149300	Chromosome06:25368056-25376779	Leaf	Fibrous_Root	OK	12.7744	59.8646	2.22845	1.92477	0.0095	0.0220748	yes	Ribosomal protein L36e family protein
1854	XLOC_014138	Manes.06G151000	Chromosome06:25474552-25476277	Leaf	Fibrous_Root	OK	150.653	0.407165	-8.5314	-10.3791	5e-05	0.00019042200000000001	yes	HXXXD-type acyl-transferase family protein
1855	XLOC_014141	Manes.06G151600	Chromosome06:25519923-25524246	Leaf	Fibrous_Root	OK	21.1786	0.11952	-7.46921	-4.4234800000000005	5e-05	0.00019042200000000001	yes	ferric reduction oxidase 3
1856	XLOC_014142	Manes.06G151700	Chromosome06:25525320-25529285	Leaf	Fibrous_Root	OK	13.2663	1.0979	-3.5949400000000002	-5.32029	5e-05	0.00019042200000000001	yes	Protein of unknown function (DUF819)
1857	XLOC_014152	Manes.06G153200	Chromosome06:25654211-25657412	Leaf	Fibrous_Root	OK	0.11058299999999999	11.9298	6.75329	3.65749	0.00185	0.0051591	yes	CBS domain-containing protein with a domain of unknown function (DUF21)
1858	XLOC_014159	Manes.06G154400	Chromosome06:25727543-25733484	Leaf	Fibrous_Root	OK	0.0895262	4.82565	5.752269999999999	4.207380000000001	0.00655	0.015893200000000003	yes	P-loop containing nucleoside triphosphate hydrolases superfamily protein
1859	XLOC_014164	Manes.06G155300	Chromosome06:25801932-25802823	Leaf	Fibrous_Root	OK	2.0382700000000002	41.5118	4.34811	6.92346	5e-05	0.00019042200000000001	yes	chitinase A
1860	XLOC_014165	Manes.06G155400	Chromosome06:25803976-25804981	Leaf	Fibrous_Root	OK	0.0	28.7316	inf		5e-05	0.00019042200000000001	yes	chitinase A
1861	XLOC_014183	Manes.06G158700	Chromosome06:26014116-26020089	Leaf	Fibrous_Root	OK	0.47749899999999995	2.61691	2.4542900000000003	2.31877	5e-05	0.00019042200000000001	yes	spermidine synthase 3
1862	XLOC_014185	Manes.06G158900	Chromosome06:26058429-26061306	Leaf	Fibrous_Root	OK	12.8966	0.8825639999999999	-3.86915	-6.27714	5e-05	0.00019042200000000001	yes	Protein kinase superfamily protein
1863	XLOC_014186	Manes.06G159100	Chromosome06:26066495-26068452	Leaf	Fibrous_Root	OK	0.113923	2.10733	4.20929	2.95349	0.0196	0.041629599999999996	yes	RING/U-box superfamily protein
1864	XLOC_014188	Manes.06G159400	Chromosome06:26069584-26084464	Leaf	Fibrous_Root	OK	23.1675	710.569	4.9388	5.7754	5e-05	0.00019042200000000001	yes	NADH-dependent glutamate synthase 1
1865	XLOC_014192	Manes.06G159900	Chromosome06:26175314-26178953	Leaf	Fibrous_Root	OK	5.3005	88.4298	4.06033	8.67194	5e-05	0.00019042200000000001	yes	CCT motif family protein
1866	XLOC_014194	Manes.06G160100	Chromosome06:26187933-26259425	Leaf	Fibrous_Root	OK	115.99	0.30014	-8.59414	-2.2711900000000003	0.00965	0.0223789	yes	BURP domain-containing protein
1867	XLOC_014197	Manes.06G160600	Chromosome06:26287922-26352692	Leaf	Fibrous_Root	OK	28.5764	1.42565	-4.325130000000001	-6.63598	5e-05	0.00019042200000000001	yes	BURP domain-containing protein
1868	XLOC_014210	Manes.06G162700	Chromosome06:26576995-26580524	Leaf	Fibrous_Root	OK	12.1421	57.7345	2.24942	5.76026	5e-05	0.00019042200000000001	yes	Protein of unknown function (DUF3411)
1869	XLOC_014213	Manes.06G163200	Chromosome06:26595816-26598885	Leaf	Fibrous_Root	OK	2.84584	0.529654	-2.4257299999999997	-3.04061	5e-05	0.00019042200000000001	yes	myosin-related
1870	XLOC_014215	Manes.06G163600	Chromosome06:26608048-26612609	Leaf	Fibrous_Root	OK	31.0919	155.806	2.32515	5.74667	5e-05	0.00019042200000000001	yes	sulfite reductase
1871	XLOC_014230	Manes.06G166000	Chromosome06:26784759-26789706	Leaf	Fibrous_Root	OK	0.0	2.0409200000000003	inf		5e-05	0.00019042200000000001	yes	ADP/ATP carrier 2
1872	XLOC_014231	Manes.06G166200	Chromosome06:26790568-26793184	Leaf	Fibrous_Root	OK	3.84386	0.9461809999999999	-2.02237	-3.09377	5e-05	0.00019042200000000001	yes	sequence-specific DNA binding transcription factors
1873	XLOC_014238	Manes.06G167500	Chromosome06:26871056-26872538	Leaf	Fibrous_Root	OK	15.2278	2.32838	-2.70932	-4.84769	5e-05	0.00019042200000000001	yes	Leucine-rich repeat (LRR) family protein
1874	XLOC_014246	Manes.06G169200	Chromosome06:26951952-26954388	Leaf	Fibrous_Root	OK	16.7195	1.29792	-3.6872599999999998	-6.730569999999999	5e-05	0.00019042200000000001	yes	receptor-like protein kinase 1
1875	XLOC_014265	Manes.06G172800	Chromosome06:27202352-27206558	Leaf	Fibrous_Root	OK	0.0	2.17886	inf		5e-05	0.00019042200000000001	yes	cytokinin oxidase 3
1876	XLOC_014269	Manes.06G173300	Chromosome06:27289237-27290875	Leaf	Fibrous_Root	OK	0.0	5.7824	inf		5e-05	0.00019042200000000001	yes	2-oxoglutarate (2OG) and Fe(II)-dependent oxygenase superfamily protein
1877	XLOC_014288	Manes.06G178100	Chromosome06:27791656-27797268	Leaf	Fibrous_Root	OK	38.5213	5.39771	-2.83524	-7.0110399999999995	5e-05	0.00019042200000000001	yes	camelliol C synthase 1
1878	XLOC_014488	Manes.07G000100	Chromosome07:12781-15362	Leaf	Fibrous_Root	OK	93.18700000000001	484.48699999999997	2.37826	5.8373	5e-05	0.00019042200000000001	yes	Aldolase superfamily protein
1879	XLOC_014491	Manes.07G000400	Chromosome07:240753-242619	Leaf	Fibrous_Root	OK	0.299886	1.32427	2.1427099999999997	2.1854299999999998	0.00245	0.00663198	yes	Plant protein of unknown function (DUF946)
1880	XLOC_014493	Manes.07G000600	Chromosome07:295942-298268	Leaf	Fibrous_Root	OK	0.880776	38.1359	5.43623	7.66108	5e-05	0.00019042200000000001	yes	homeobox from Arabidopsis thaliana
1881	XLOC_014498	Manes.07G001400	Chromosome07:361609-365339	Leaf	Fibrous_Root	OK	0.0	26.4156	inf		5e-05	0.00019042200000000001	yes	beta glucosidase 17
1882	XLOC_014503	Manes.07G002200	Chromosome07:480868-485206	Leaf	Fibrous_Root	OK	2.00852	25.2929	3.6545199999999998	7.44415	5e-05	0.00019042200000000001	yes	O-fucosyltransferase family protein
1883	XLOC_014511	Manes.07G003600	Chromosome07:614150-615947	Leaf	Fibrous_Root	OK	0.0	71.0638	inf		5e-05	0.00019042200000000001	yes	cytochrome P450, family 716, subfamily A, polypeptide 1
1884	XLOC_014523	Manes.07G006000	Chromosome07:773219-778014	Leaf	Fibrous_Root	OK	1.8084	35.0136	4.27513	8.20323	5e-05	0.00019042200000000001	yes	MATE efflux family protein
1885	XLOC_014527	Manes.07G006700	Chromosome07:816940-819801	Leaf	Fibrous_Root	OK	0.0	3.88806	inf		5e-05	0.00019042200000000001	yes	Pectin lyase-like superfamily protein
1886	XLOC_014545	Manes.07G010200	Chromosome07:1062595-1065585	Leaf	Fibrous_Root	OK	140.105	14.4847	-3.2739	-8.1687	5e-05	0.00019042200000000001	yes	Uncharacterised protein family (UPF0114)
1887	XLOC_014546	Manes.07G010400	Chromosome07:1090450-1100421	Leaf	Fibrous_Root	OK	100.449	7.23349	-3.7956199999999995	-7.43855	5e-05	0.00019042200000000001	yes	Protein of unknown function (DUF3411)
1888	XLOC_014553	Manes.07G011500	Chromosome07:1162379-1168737	Leaf	Fibrous_Root	OK	5.22928	22.0579	2.07661	4.11531	5e-05	0.00019042200000000001	yes	Protein of unknown function (DUF793)
1889	XLOC_014571	Manes.07G015400	Chromosome07:1514845-1517905	Leaf	Fibrous_Root	OK	0.128288	1.15486	3.17027	1.9644599999999999	0.003	0.00794463	yes	F-box/RNI-like superfamily protein
1890	XLOC_014576	Manes.07G016500	Chromosome07:1591316-1628133	Leaf	Fibrous_Root	OK	36.9256	7.31457	-2.3357799999999997	-3.88708	5e-05	0.00019042200000000001	yes	Pentatricopeptide repeat (PPR) superfamily protein
1891	XLOC_014588	Manes.07G018900	Chromosome07:1799865-1805722	Leaf	Fibrous_Root	OK	39.633	3.9178300000000004	-3.3385800000000003	-8.00745	5e-05	0.00019042200000000001	yes	potassium transport 2/3
1892	XLOC_014590	Manes.07G019200	Chromosome07:1821042-1827814	Leaf	Fibrous_Root	OK	7.3886	32.1535	2.1216	5.63287	5e-05	0.00019042200000000001	yes	T-complex protein 11
1893	XLOC_014594	Manes.07G020000	Chromosome07:1886227-1887162	Leaf	Fibrous_Root	OK	38.6261	0.203824	-7.566110000000001	-5.696359999999999	0.0142	0.0313994	yes	2Fe-2S ferredoxin-like superfamily protein
1894	XLOC_014595	Manes.07G020100	Chromosome07:1887446-1888439	Leaf	Fibrous_Root	OK	3143.83	1.7074900000000002	-10.8464	-13.8877	5e-05	0.00019042200000000001	yes	2Fe-2S ferredoxin-like superfamily protein
1895	XLOC_014608	Manes.07G022600	Chromosome07:2103633-2106632	Leaf	Fibrous_Root	OK	2.23227	25.211	3.49747	2.79428	0.00035	0.00114903	yes	Cox19 family protein (CHCH motif)
1896	XLOC_014611	Manes.07G023300	Chromosome07:2149473-2153276	Leaf	Fibrous_Root	OK	2.29707	52.69	4.51966	7.62248	5e-05	0.00019042200000000001	yes	Lactoylglutathione lyase / glyoxalase I family protein
1897	XLOC_014616	Manes.07G024700	Chromosome07:2303986-2308091	Leaf	Fibrous_Root	OK	502.19199999999995	42.7617	-3.55385	-7.7145399999999995	5e-05	0.00019042200000000001	yes	chloroplast heat shock protein 70-2
1898	XLOC_014618	Manes.07G025200	Chromosome07:2342162-2345280	Leaf	Fibrous_Root	OK	120.736	16.3626	-2.88337	-6.68745	5e-05	0.00019042200000000001	yes	Nucleic acid-binding, OB-fold-like protein
1899	XLOC_014629	Manes.07G027700	Chromosome07:2606732-2633472	Leaf	Fibrous_Root	OK	380.473	4.4299	-6.42437	-8.5501	5e-05	0.00019042200000000001	yes	Glycosyl hydrolase superfamily protein
1900	XLOC_014643	Manes.07G030500	Chromosome07:2908474-2911931	Leaf	Fibrous_Root	OK	1.16365	13.5913	3.54596	5.90552	5e-05	0.00019042200000000001	yes	Major facilitator superfamily protein
1901	XLOC_014653	Manes.07G034700	Chromosome07:3335035-3339683	Leaf	Fibrous_Root	OK	66.7128	11.6214	-2.5211799999999998	-6.10227	5e-05	0.00019042200000000001	yes	UbiA prenyltransferase family protein
1902	XLOC_014655	Manes.07G035000	Chromosome07:3359057-3360186	Leaf	Fibrous_Root	OK	0.286261	8.3763	4.87091	4.46946	0.00045	0.00144382	yes	2-oxoglutarate (2OG) and Fe(II)-dependent oxygenase superfamily protein
1903	XLOC_014660	Manes.07G035600	Chromosome07:3408202-3408667	Leaf	Fibrous_Root	OK	1.6288799999999999	10.118	2.63497	2.78557	0.0005	0.00158845	yes	arabinogalactan protein 1
1904	XLOC_014661	Manes.07G036100	Chromosome07:3546106-3546730	Leaf	Fibrous_Root	OK	0.0	192.611	inf		5e-05	0.00019042200000000001	yes	hydroxyproline-rich glycoprotein family protein
1905	XLOC_014669	Manes.07G037100	Chromosome07:3668984-3676821	Leaf	Fibrous_Root	OK	1.41385	0.17818900000000001	-2.98815	-1.61216	0.00855	0.0201176	yes	Phototropic-responsive NPH3 family protein
1906	XLOC_014679	Manes.07G039700	Chromosome07:4004027-4040881	Leaf	Fibrous_Root	OK	0.0	56.2471	inf		5e-05	0.00019042200000000001	yes	hydroxyproline-rich glycoprotein family protein
1907	XLOC_015449	Manes.07G039700	Chromosome07:4004027-4040881	Leaf	Fibrous_Root	OK	0.0	8.53462	inf		5e-05	0.00019042200000000001	yes	hydroxyproline-rich glycoprotein family protein
1908	XLOC_014684	Manes.07G040100	Chromosome07:4045213-4053677	Leaf	Fibrous_Root	OK	0.0	74.6828	inf		5e-05	0.00019042200000000001	yes	hydroxyproline-rich glycoprotein family protein
1909	XLOC_014686	Manes.07G040400	Chromosome07:4068699-4081770	Leaf	Fibrous_Root	OK	0.0	77.5555	inf		5e-05	0.00019042200000000001	yes	hydroxyproline-rich glycoprotein family protein
1910	XLOC_015454	Manes.07G040400	Chromosome07:4068699-4081770	Leaf	Fibrous_Root	OK	0.0	27.3563	inf		5e-05	0.00019042200000000001	yes	hydroxyproline-rich glycoprotein family protein
1911	XLOC_014688	Manes.07G040900	Chromosome07:4135709-4139368	Leaf	Fibrous_Root	OK	1.43898	10.8973	2.92085	4.32114	5e-05	0.00019042200000000001	yes	Class I glutamine amidotransferase-like superfamily protein
1912	XLOC_014692	Manes.07G041500	Chromosome07:4221899-4224757	Leaf	Fibrous_Root	OK	241.3	48.9135	-2.30252	-6.14586	5e-05	0.00019042200000000001	yes	PTHR22739
1913	XLOC_014694	Manes.07G041700	Chromosome07:4236697-4240060	Leaf	Fibrous_Root	OK	67.0049	4.20691	-3.9934300000000005	-7.3478	5e-05	0.00019042200000000001	yes	nicotinamidase 1
1914	XLOC_014710	Manes.07G045600	Chromosome07:4484274-4486362	Leaf	Fibrous_Root	OK	0.0	1.38362	inf		5e-05	0.00019042200000000001	yes	Concanavalin A-like lectin protein kinase family protein
1915	XLOC_014711	Manes.07G046000	Chromosome07:4531451-4558682	Leaf	Fibrous_Root	OK	1.73311	13.1043	2.9186099999999997	3.09722	5e-05	0.00019042200000000001	yes	AGAMOUS-like 44
1916	XLOC_014718	Manes.07G048000	Chromosome07:4847830-4850599	Leaf	Fibrous_Root	OK	139.158	31.833000000000002	-2.12813	-5.71924	5e-05	0.00019042200000000001	yes	methionine sulfoxide reductase B 2
1917	XLOC_014722	Manes.07G048600	Chromosome07:4900403-4902789	Leaf	Fibrous_Root	OK	0.431504	4.7995	3.4754400000000003	4.23816	5e-05	0.00019042200000000001	yes	basic helix-loop-helix (bHLH) DNA-binding superfamily protein
1918	XLOC_014727	Manes.07G049200	Chromosome07:5003876-5007483	Leaf	Fibrous_Root	OK	0.298648	2.64565	3.1471	4.198869999999999	5e-05	0.00019042200000000001	yes	Leucine-rich receptor-like protein kinase family protein
1919	XLOC_014768	Manes.07G057000	Chromosome07:6403192-6407163	Leaf	Fibrous_Root	OK	0.0	4.54955	inf		5e-05	0.00019042200000000001	yes	Protein kinase superfamily protein
1920	XLOC_014770	Manes.07G057200	Chromosome07:6438109-6447520	Leaf	Fibrous_Root	OK	0.0	4.41334	inf		5e-05	0.00019042200000000001	yes	nodulin MtN21 /EamA-like transporter family protein
1921	XLOC_014777	Manes.07G058000	Chromosome07:6750250-6752322	Leaf	Fibrous_Root	OK	1.1348	26.563000000000002	4.54891	6.19508	5e-05	0.00019042200000000001	yes	GATA type zinc finger transcription factor family protein
1922	XLOC_014779	Manes.07G058400	Chromosome07:6890328-6891515	Leaf	Fibrous_Root	OK	6.29863	249.64	5.308669999999999	10.7524	5e-05	0.00019042200000000001	yes	LOB domain-containing protein 39
1923	XLOC_014811	Manes.07G063600	Chromosome07:8813646-8816280	Leaf	Fibrous_Root	OK	7.768860000000001	127.60799999999999	4.03787	6.3466	5e-05	0.00019042200000000001	yes	Bifunctional inhibitor/lipid-transfer protein/seed storage 2S albumin superfamily protein
1924	XLOC_014831	Manes.07G066000	Chromosome07:9421737-9428850	Leaf	Fibrous_Root	OK	1.2332299999999998	54.5876	5.46805	5.63655	5e-05	0.00019042200000000001	yes	root hair specific 10
1925	XLOC_014839	Manes.07G067000	Chromosome07:9734151-9735508	Leaf	Fibrous_Root	OK	7.940760000000001	1.75777	-2.1755299999999997	-3.32211	5e-05	0.00019042200000000001	yes	Leucine-rich repeat (LRR) family protein
1926	XLOC_014846	Manes.07G069200	Chromosome07:11030120-11031758	Leaf	Fibrous_Root	OK	196.245	8.261560000000001	-4.5701	-10.0538	5e-05	0.00019042200000000001	yes	Ribosomal protein L10 family protein
1927	XLOC_014853	Manes.07G070400	Chromosome07:11846267-11847778	Leaf	Fibrous_Root	OK	99.27	15.055	-2.72112	-6.85493	5e-05	0.00019042200000000001	yes	UDP-Glycosyltransferase superfamily protein
1928	XLOC_014861	Manes.07G071700	Chromosome07:12474403-12475272	Leaf	Fibrous_Root	OK	87.1707	1.8312599999999999	-5.57293	-8.23405	5e-05	0.00019042200000000001	yes	Plant basic secretory protein (BSP) family protein
1929	XLOC_014864	Manes.07G072200	Chromosome07:12995297-12997499	Leaf	Fibrous_Root	OK	0.673098	13.088	4.28129	5.81444	5e-05	0.00019042200000000001	yes	Granulin repeat cysteine protease family protein
1930	XLOC_014866	Manes.07G072500	Chromosome07:13559968-13562337	Leaf	Fibrous_Root	OK	32.7241	6.06255	-2.4323599999999996	-6.08744	5e-05	0.00019042200000000001	yes	plant U-box 26
1931	XLOC_014893	Manes.07G078300	Chromosome07:17665437-17686453	Leaf	Fibrous_Root	OK	0.747419	3.397	2.18427	2.53666	0.0001	0.000364096	yes	Leucine-rich repeat protein kinase family protein
1932	XLOC_014920	Manes.07G081800	Chromosome07:18786037-18789752	Leaf	Fibrous_Root	OK	19.2168	0.744162	-4.6906099999999995	-5.30973	5e-05	0.00019042200000000001	yes	Cyclin-dependent kinase inhibitor family protein
1933	XLOC_014979	Manes.07G091800	Chromosome07:21443358-21484087	Leaf	Fibrous_Root	OK	0.176836	9.68569	5.77537	3.2795	5e-05	0.00019042200000000001	yes	HhH-GPD base excision DNA repair family protein
1934	XLOC_014980	Manes.07G091900	Chromosome07:21533695-21534313	Leaf	Fibrous_Root	OK	0.651454	22.1477	5.08735	4.52502	0.0003	0.000998846	yes	Transmembrane amino acid transporter family protein
1935	XLOC_014993	Manes.07G094300	Chromosome07:21898702-21903878	Leaf	Fibrous_Root	OK	45.7981	2.63375	-4.1201	-4.15867	5e-05	0.00019042200000000001	yes	P-loop containing nucleoside triphosphate hydrolases superfamily protein
1936	XLOC_015001	Manes.07G095500	Chromosome07:22163277-22174486	Leaf	Fibrous_Root	OK	5.07755	0.918141	-2.46734	-4.869219999999999	5e-05	0.00019042200000000001	yes	pumilio 4
1937	XLOC_015017	Manes.07G098800	Chromosome07:22496139-22502387	Leaf	Fibrous_Root	OK	48.5237	11.2354	-2.11063	-4.97521	5e-05	0.00019042200000000001	yes	Calcium-dependent lipid-binding (CaLB domain) family protein
1938	XLOC_015031	Manes.07G101200	Chromosome07:22927699-22933535	Leaf	Fibrous_Root	OK	2.6941599999999997	39.226	3.8639	8.872760000000001	5e-05	0.00019042200000000001	yes	patatin-like protein 6
1939	XLOC_015033	Manes.07G101400	Chromosome07:22979382-22983316	Leaf	Fibrous_Root	OK	0.260767	4.888780000000001	4.22864	3.0171099999999997	5e-05	0.00019042200000000001	yes	Protein kinase superfamily protein
1940	XLOC_015035	Manes.07G101700	Chromosome07:23057388-23060308	Leaf	Fibrous_Root	OK	15.1127	3.1109400000000003	-2.2803400000000003	-4.69833	5e-05	0.00019042200000000001	yes	Integrase-type DNA-binding superfamily protein
1941	XLOC_015047	Manes.07G104100	Chromosome07:23298957-23303711	Leaf	Fibrous_Root	OK	177.015	15.9191	-3.4750400000000004	-8.75491	5e-05	0.00019042200000000001	yes	Seven transmembrane MLO family protein
1942	XLOC_015049	Manes.07G104600	Chromosome07:23350661-23352027	Leaf	Fibrous_Root	OK	2440.92	0.799484	-11.5761	-13.0252	5e-05	0.00019042200000000001	yes	photosystem I light harvesting complex gene 1
1943	XLOC_015052	Manes.07G104900	Chromosome07:23390025-23438317	Leaf	Fibrous_Root	OK	54.7886	7.3475399999999995	-2.89854	-6.044490000000001	5e-05	0.00019042200000000001	yes	pseudo-response regulator 3
1944	XLOC_015071	Manes.07G109200	Chromosome07:23796701-23798087	Leaf	Fibrous_Root	OK	0.0	2.41705	inf		5e-05	0.00019042200000000001	yes	Disease resistance-responsive (dirigent-like protein) family protein
1945	XLOC_015081	Manes.07G111100	Chromosome07:23961225-23965048	Leaf	Fibrous_Root	OK	62.0869	0.547768	-6.82458	-6.96595	5e-05	0.00019042200000000001	yes	PsbP-like protein 1
1946	XLOC_015082	Manes.07G111200	Chromosome07:23966016-23983050	Leaf	Fibrous_Root	OK	38.3313	5.81454	-2.72079	-3.4338699999999998	5e-05	0.00019042200000000001	yes	Sugar isomerase (SIS) family protein
1947	XLOC_015084	Manes.07G111500	Chromosome07:23996723-23999357	Leaf	Fibrous_Root	OK	1.11701	0.123179	-3.1808099999999997	-1.7058099999999998	0.0162	0.035250699999999996	yes	tonoplast intrinsic protein 1;3
1948	XLOC_015086	Manes.07G111900	Chromosome07:24020212-24021146	Leaf	Fibrous_Root	OK	0.418513	3.02418	2.8532	2.60508	0.00115	0.00336701	yes	C2H2 and C2HC zinc fingers superfamily protein
1949	XLOC_015108	Manes.07G116700	Chromosome07:24511567-24517864	Leaf	Fibrous_Root	OK	474.069	39.7996	-3.57427	-8.84019	5e-05	0.00019042200000000001	yes	triosephosphate isomerase
1950	XLOC_015118	Manes.07G117800	Chromosome07:24609256-24610039	Leaf	Fibrous_Root	OK	0.69847	13.4672	4.2691099999999995	4.66833	5e-05	0.00019042200000000001	yes	ROTUNDIFOLIA like 8
1951	XLOC_015121	Manes.07G118600	Chromosome07:24650599-24654956	Leaf	Fibrous_Root	OK	0.48892299999999994	5.4215	3.4710099999999997	3.70315	5e-05	0.00019042200000000001	yes	LOB domain-containing protein 33
1952	XLOC_015122	Manes.07G118800	Chromosome07:24661179-24664938	Leaf	Fibrous_Root	OK	97.4257	3.72214	-4.7101	-6.60288	5e-05	0.00019042200000000001	yes	Tetratricopeptide repeat (TPR)-like superfamily protein
1953	XLOC_015123	Manes.07G119000	Chromosome07:24683096-24684256	Leaf	Fibrous_Root	OK	0.0	7.313689999999999	inf		5e-05	0.00019042200000000001	yes	zinc-finger protein 10
1954	XLOC_015129	Manes.07G120000	Chromosome07:24753411-24756657	Leaf	Fibrous_Root	OK	0.19989200000000001	1.6542	3.04884	2.9112	0.00075	0.00229123	yes	Protein kinase family protein
1955	XLOC_015135	Manes.07G121100	Chromosome07:24823706-24842166	Leaf	Fibrous_Root	OK	0.535567	5.86885	3.4539400000000002	3.6019	5e-05	0.00019042200000000001	yes	Disease resistance protein (CC-NBS-LRR class) family
1956	XLOC_015140	Manes.07G121800	Chromosome07:24878151-24880001	Leaf	Fibrous_Root	OK	5.82669	0.931894	-2.6444400000000003	-3.5884	5e-05	0.00019042200000000001	yes	cobalt ion transmembrane transporters
1957	XLOC_015149	Manes.07G123300	Chromosome07:24962946-24964871	Leaf	Fibrous_Root	OK	2.5141299999999998	0.0	-inf		5e-05	0.00019042200000000001	yes	UDP-Glycosyltransferase superfamily protein
1958	XLOC_015156	Manes.07G124800	Chromosome07:25071940-25074521	Leaf	Fibrous_Root	OK	774.263	0.349568	-11.113	-12.2637	5e-05	0.00019042200000000001	yes	sedoheptulose-bisphosphatase
1959	XLOC_015157	Manes.07G124900	Chromosome07:25074975-25075497	Leaf	Fibrous_Root	OK	13.7696	0.0	-inf		5e-05	0.00019042200000000001	yes	Polyketide cyclase/dehydrase and lipid transport superfamily protein
1960	XLOC_015158	Manes.07G125000	Chromosome07:25077889-25082164	Leaf	Fibrous_Root	OK	0.138406	6.42593	5.53693	4.72826	0.00095	0.00283548	yes	Laccase/Diphenol oxidase family protein
1961	XLOC_015159	Manes.07G125100	Chromosome07:25083089-25084924	Leaf	Fibrous_Root	OK	0.286787	2.6131599999999997	3.18775	3.11165	0.00035	0.00114903	yes	Duplicated homeodomain-like superfamily protein
1962	XLOC_015164	Manes.07G126000	Chromosome07:25183543-25185230	Leaf	Fibrous_Root	OK	0.10391099999999999	12.7792	6.942310000000001	5.3082199999999995	0.0133	0.0296517	yes	HXXXD-type acyl-transferase family protein
1963	XLOC_015168	Manes.07G127400	Chromosome07:25271050-25275123	Leaf	Fibrous_Root	OK	0.36749899999999996	20.4263	5.79654	6.010730000000001	5e-05	0.00019042200000000001	yes	Transmembrane amino acid transporter family protein
1964	XLOC_015170	Manes.07G127800	Chromosome07:25289928-25295269	Leaf	Fibrous_Root	OK	189.68200000000002	0.671825	-8.14128	-10.8804	5e-05	0.00019042200000000001	yes	ethylene-dependent gravitropism-deficient and yellow-green-like 2
1965	XLOC_015174	Manes.07G128700	Chromosome07:25377927-25385239	Leaf	Fibrous_Root	OK	137.394	14.1934	-3.27502	-8.49747	5e-05	0.00019042200000000001	yes	Cytochrome P450 superfamily protein
1966	XLOC_015186	Manes.07G130900	Chromosome07:25605648-25607634	Leaf	Fibrous_Root	OK	1.37073	10.6334	2.95558	4.54563	5e-05	0.00019042200000000001	yes	2-oxoglutarate (2OG) and Fe(II)-dependent oxygenase superfamily protein
1967	XLOC_015187	Manes.07G131000	Chromosome07:25609740-25612420	Leaf	Fibrous_Root	OK	0.592831	6.50191	3.45517	4.7816	5e-05	0.00019042200000000001	yes	Plant protein of unknown function (DUF828)
1968	XLOC_015199	Manes.07G133100	Chromosome07:25735765-25876723	Leaf	Fibrous_Root	OK	181.81599999999997	0.05543290000000001	-11.6795	-1.5814700000000002	0.00045	0.00144382	yes	lactate/malate dehydrogenase family protein
1969	XLOC_015201	Manes.07G133300	Chromosome07:25735765-25876723	Leaf	Fibrous_Root	OK	30.7211	1.2628700000000002	-4.60445	-2.27355	0.00155	0.00440222	yes	RAB GTPase homolog C2A
1970	XLOC_015205	Manes.07G134400	Chromosome07:25879651-25887753	Leaf	Fibrous_Root	OK	0.513447	14.9425	4.86306	2.87197	0.00795	0.018862200000000003	yes	PLAC8 family protein
1971	XLOC_015206	Manes.07G134700	Chromosome07:25912089-25912774	Leaf	Fibrous_Root	OK	0.0	2.04794	inf		5e-05	0.00019042200000000001	yes	Lateral organ boundaries (LOB) domain family protein
1972	XLOC_015221	Manes.07G138100	Chromosome07:26384724-26393900	Leaf	Fibrous_Root	OK	3.7005	0.794953	-2.2187799999999998	-2.90921	5e-05	0.00019042200000000001	yes	Haloacid dehalogenase-like hydrolase (HAD) superfamily protein
1973	XLOC_015900	Manes.07G138100	Chromosome07:26384724-26393900	Leaf	Fibrous_Root	OK	40.4942	6.57309	-2.6230700000000002	-4.93107	5e-05	0.00019042200000000001	yes	Haloacid dehalogenase-like hydrolase (HAD) superfamily protein
1974	XLOC_015224	Manes.07G138800	Chromosome07:26436505-26441181	Leaf	Fibrous_Root	OK	31.0414	4.15421	-2.90155	-5.56421	5e-05	0.00019042200000000001	yes	Peroxidase superfamily protein
1975	XLOC_015233	Manes.07G140300	Chromosome07:26505052-26507761	Leaf	Fibrous_Root	OK	3.6285199999999995	0.312458	-3.53765	-2.52063	5e-05	0.00019042200000000001	yes	N2,N2-dimethylguanosine tRNA methyltransferase
1976	XLOC_015252	Manes.07G002400	Chromosome07:487960-504975	Leaf	Fibrous_Root	OK	18.3262	75.9016	2.05022	5.54019	5e-05	0.00019042200000000001	yes	lipoxygenase 2
1977	XLOC_015286	Manes.07G010300	Chromosome07:1080830-1085589	Leaf	Fibrous_Root	OK	313.45	21.1358	-3.8904699999999997	-9.45605	5e-05	0.00019042200000000001	yes	Ribosomal protein L1p/L10e family
1978	XLOC_015295	Manes.07G012000	Chromosome07:1210812-1213039	Leaf	Fibrous_Root	OK	27.7697	6.81153	-2.02746	-5.08852	5e-05	0.00019042200000000001	yes	Protein kinase superfamily protein
1979	XLOC_015298	Manes.07G012600	Chromosome07:1245978-1249913	Leaf	Fibrous_Root	OK	4.44664	18.4683	2.0542599999999998	3.99454	5e-05	0.00019042200000000001	yes	Late embryogenesis abundant (LEA) hydroxyproline-rich glycoprotein family
1980	XLOC_015301	Manes.07G012900	Chromosome07:1278639-1282510	Leaf	Fibrous_Root	OK	0.5724859999999999	3.8214099999999998	2.7387900000000003	3.75014	5e-05	0.00019042200000000001	yes	PTHR10643
1981	XLOC_015304	Manes.07G013200	Chromosome07:1302559-1316010	Leaf	Fibrous_Root	OK	0.24946	1.7919999999999998	2.84469	2.6339599999999996	5e-05	0.00019042200000000001	yes	homolog of separase
1982	XLOC_015312	Manes.07G014500	Chromosome07:1421200-1423828	Leaf	Fibrous_Root	OK	19.7904	1.28998	-3.9393800000000003	-4.18452	5e-05	0.00019042200000000001	yes	Plastid-lipid associated protein PAP / fibrillin family protein
1983	XLOC_015313	Manes.07G014600	Chromosome07:1424514-1427861	Leaf	Fibrous_Root	OK	62.1693	5.97173	-3.37998	-7.11596	5e-05	0.00019042200000000001	yes	Plastid-lipid associated protein PAP / fibrillin family protein
1984	XLOC_015321	Manes.07G016300	Chromosome07:1591316-1628133	Leaf	Fibrous_Root	OK	105.322	1.00468	-6.71192	-4.83283	5e-05	0.00019042200000000001	yes	PsbP-like protein 1
1985	XLOC_015330	Manes.07G018000	Chromosome07:1737827-1740665	Leaf	Fibrous_Root	OK	0.32476700000000003	1.8883	2.5396099999999997	2.71948	0.0004	0.00129699	yes	receptor like protein 3
1986	XLOC_015332	Manes.07G018200	Chromosome07:1755424-1756774	Leaf	Fibrous_Root	OK	0.0	2.37341	inf		5e-05	0.00019042200000000001	yes	UDP-Glycosyltransferase superfamily protein
1987	XLOC_015334	Manes.07G018400	Chromosome07:1759002-1782012	Leaf	Fibrous_Root	OK	1.92756	31.8021	4.0442800000000005	5.57169	5e-05	0.00019042200000000001	yes	UDP-Glycosyltransferase superfamily protein
1988	XLOC_015359	Manes.07G023500	Chromosome07:2162495-2165845	Leaf	Fibrous_Root	OK	0.219234	1.9459	3.1499	1.75163	0.00255	0.00687411	yes	jasmonate-zim-domain protein 12
1989	XLOC_015369	Manes.07G024900	Chromosome07:2328019-2330600	Leaf	Fibrous_Root	OK	90.8071	1.09569	-6.3729	-9.77824	5e-05	0.00019042200000000001	yes	Octicosapeptide/Phox/Bem1p family protein
1990	XLOC_015374	Manes.07G025600	Chromosome07:2386287-2390809	Leaf	Fibrous_Root	OK	137.14600000000002	0.810775	-7.4022	-11.6011	5e-05	0.00019042200000000001	yes	FAD/NAD(P)-binding oxidoreductase family protein
1991	XLOC_015379	Manes.07G026400	Chromosome07:2440543-2441419	Leaf	Fibrous_Root	OK	0.29288000000000003	3.01583	3.3641699999999997	2.5190599999999996	0.0033	0.00864828	yes	Protein of unknown function (DUF579)
1992	XLOC_015381	Manes.07G027000	Chromosome07:2521525-2521917	Leaf	Fibrous_Root	OK	146.037	0.0	-inf		5e-05	0.00019042200000000001	yes	beta glucosidase 12
1993	XLOC_015382	Manes.07G027100	Chromosome07:2536463-2539393	Leaf	Fibrous_Root	OK	28.4187	1.33061	-4.41668	-6.2081	5e-05	0.00019042200000000001	yes	beta glucosidase 15
1994	XLOC_015388	Manes.07G028300	Chromosome07:2668458-2672377	Leaf	Fibrous_Root	OK	0.270748	2.58223	3.25359	3.5267	5e-05	0.00019042200000000001	yes	Core-2/I-branching beta-1,6-N-acetylglucosaminyltransferase family protein
1995	XLOC_015390	Manes.07G028700	Chromosome07:2701117-2704004	Leaf	Fibrous_Root	OK	52.3161	12.8152	-2.0294	-4.96237	5e-05	0.00019042200000000001	yes	NAD(P)-binding Rossmann-fold superfamily protein
1996	XLOC_015391	Manes.07G028800	Chromosome07:2707068-2715854	Leaf	Fibrous_Root	OK	0.197903	6.4012400000000005	5.01548	5.063	5e-05	0.00019042200000000001	yes	MAPK/ERK kinase kinase 1
1997	XLOC_015394	Manes.07G029200	Chromosome07:2741199-2742157	Leaf	Fibrous_Root	OK	0.662716	43.5435	6.03792	7.1059600000000005	5e-05	0.00019042200000000001	yes	glutathione S-transferase tau 7
[truncated: 2,886 more rows]
