# Supplementary material for: Gene expression atlas for the food security crop cassava
Source: New Phytol. 2017 Jan 24;213(4):1632–41. doi: 10.1111/nph.14443 (PMC5516207; doi:10.1111/nph.14443)
Supplement: Supplementary file 5 — Notes S4 Genes differentially expressed between OES and FEC samples. [file NPH-213-1632-s005.txt]

Supporting Information Notes S4 Genes differentially expressed between OES and FEC samples. Over two thousand genes were identified as differentially expressed between OES and FEC samples greater than 4-fold (|log2(fold_change)| > 2).
	gene_id	gene	locus	sample_1	sample_2	status	value_1	value_2	log2(fold_change)	test_stat	p_value	q_value	significant	annot
0	XLOC_000011	Manes.01G001900	Chromosome01:354466-358184	FEC	OES	OK	0.196494	1.08822	2.46942	2.52805	5e-05	0.00019042200000000001	yes	Duplicated homeodomain-like superfamily protein
1	XLOC_000013	Manes.01G002300	Chromosome01:477380-477862	FEC	OES	OK	583.938	20.0914	-4.86116	-10.0932	5e-05	0.00019042200000000001	yes	response to low sulfur 4
2	XLOC_000016	Manes.01G002800	Chromosome01:582638-584868	FEC	OES	OK	0.42372600000000005	31.3419	6.208819999999999	7.958710000000001	5e-05	0.00019042200000000001	yes	cellulase 2
3	XLOC_000018	Manes.01G003200	Chromosome01:649182-653199	FEC	OES	OK	285.057	23.1021	-3.62515	-8.73172	5e-05	0.00019042200000000001	yes	selenium-binding protein 2
4	XLOC_000025	Manes.01G004600	Chromosome01:845988-848911	FEC	OES	OK	1.87149	0.39419099999999996	-2.24722	-2.1076200000000003	0.00065	0.00201381	yes	Aldolase superfamily protein
5	XLOC_000045	Manes.01G008100	Chromosome01:1394566-1395907	FEC	OES	OK	0.0	1.1578899999999999	inf		5e-05	0.00019042200000000001	yes	GRAS family transcription factor
6	XLOC_000079	Manes.01G014500	Chromosome01:2432852-2436479	FEC	OES	OK	10.5892	0.80152	-3.72371	-5.18816	5e-05	0.00019042200000000001	yes	Calmodulin binding protein-like
7	XLOC_000163	Manes.01G029500	Chromosome01:4555882-4557025	FEC	OES	OK	1.12496	0.0	-inf		5e-05	0.00019042200000000001	yes	CLAVATA3/ESR-RELATED 10
8	XLOC_000184	Manes.01G033000	Chromosome01:5141885-5149074	FEC	OES	OK	9.77396	2.4045900000000002	-2.02315	-3.66475	5e-05	0.00019042200000000001	yes	VH1-interacting kinase
9	XLOC_000191	Manes.01G034500	Chromosome01:5327634-5329356	FEC	OES	OK	28.7319	4.02268	-2.83642	-5.63479	5e-05	0.00019042200000000001	yes	expansin A1
10	XLOC_000194	Manes.01G035100	Chromosome01:5410115-5414431	FEC	OES	OK	3.8082	22.0374	2.53278	4.99615	5e-05	0.00019042200000000001	yes	Homeodomain-like superfamily protein
11	XLOC_000209	Manes.01G038100	Chromosome01:6369102-6372929	FEC	OES	OK	54.7261	5.25128	-3.3814900000000003	-8.22312	5e-05	0.00019042200000000001	yes	YELLOW STRIPE like 3
12	XLOC_000235	Manes.01G042200	Chromosome01:6892755-6893838	FEC	OES	OK	6.08867	1.271	-2.26016	-2.82622	0.0001	0.000364096	yes	heat shock protein 21
13	XLOC_000240	Manes.01G043300	Chromosome01:7058186-7060031	FEC	OES	OK	2.0604299999999998	0.126131	-4.02995	-3.04493	0.00115	0.00336701	yes	Late embryogenesis abundant (LEA) hydroxyproline-rich glycoprotein family
14	XLOC_000249	Manes.01G046200	Chromosome01:8449528-8451821	FEC	OES	OK	0.441551	2.59673	2.55605	2.5266	0.00205	0.00565478	yes	cytokinin response factor 2
15	XLOC_000255	Manes.01G047200	Chromosome01:9124111-9126343	FEC	OES	OK	0.314273	1.43535	2.19132	2.20147	0.0009	0.00270102	yes	WRKY family transcription factor
16	XLOC_000257	Manes.01G047400	Chromosome01:9270349-9272874	FEC	OES	OK	3.8711300000000004	0.8003899999999999	-2.27398	-3.14981	5e-05	0.00019042200000000001	yes	UDP-Glycosyltransferase superfamily protein
17	XLOC_000262	Manes.01G047800	Chromosome01:9356287-9360868	FEC	OES	OK	15.651	3.6720599999999997	-2.09159	-4.337	5e-05	0.00019042200000000001	yes	UDP-D-glucose/UDP-D-galactose 4-epimerase 5
18	XLOC_000266	Manes.01G048500	Chromosome01:9755649-9764181	FEC	OES	OK	3.62149	0.376436	-3.26611	-2.38807	0.00035	0.00114903	yes	Galactosyltransferase family protein
19	XLOC_000297	Manes.01G052800	Chromosome01:13141020-13142667	FEC	OES	OK	15.5312	0.46684899999999996	-5.05607	-6.66295	5e-05	0.00019042200000000001	yes	glyoxal oxidase-related protein
20	XLOC_000309	Manes.01G055300	Chromosome01:15095271-15096568	FEC	OES	OK	24.8181	4.98024	-2.3171	-4.83065	5e-05	0.00019042200000000001	yes	Glutaredoxin family protein
21	XLOC_000333	Manes.01G059600	Chromosome01:17535986-17539252	FEC	OES	OK	5.19714	23.8604	2.19883	4.68931	5e-05	0.00019042200000000001	yes	plasma membrane intrinsic protein 1;4
22	XLOC_000335	Manes.01G059800	Chromosome01:17830207-17832814	FEC	OES	OK	8.25676	0.105377	-6.29194	-4.75033	0.0002	0.000689742	yes	cytochrome P450, family 86, subfamily A, polypeptide 8
23	XLOC_000377	Manes.01G066600	Chromosome01:19075735-19078145	FEC	OES	OK	0.930738	8.04924	3.1124099999999997	4.2738	5e-05	0.00019042200000000001	yes	phloem protein 2-A12
24	XLOC_000402	Manes.01G071800	Chromosome01:19663857-19670949	FEC	OES	OK	15.7426	70.6443	2.1659	5.36334	5e-05	0.00019042200000000001	yes	AT-hook motif nuclear-localized protein 1
25	XLOC_000420	Manes.01G074900	Chromosome01:20059936-20060893	FEC	OES	OK	5.64238	1.37394	-2.03798	-2.7354	0.0001	0.000364096	yes	Plant invertase/pectin methylesterase inhibitor superfamily protein
26	XLOC_000433	Manes.01G078200	Chromosome01:20408294-20408979	FEC	OES	OK	15.9653	187.738	3.55571	7.8595	5e-05	0.00019042200000000001	yes	Bifunctional inhibitor/lipid-transfer protein/seed storage 2S albumin superfamily protein
27	XLOC_000455	Manes.01G084500	Chromosome01:20979676-20981739	FEC	OES	OK	0.835585	30.6822	5.1984699999999995	7.5166699999999995	5e-05	0.00019042200000000001	yes	homeobox protein 2
28	XLOC_000459	Manes.01G085500	Chromosome01:21073909-21096864	FEC	OES	OK	16.628	3.93165	-2.0804099999999996	-4.041119999999999	5e-05	0.00019042200000000001	yes	receptor-like protein kinase 1
29	XLOC_000460	Manes.01G086100	Chromosome01:21132245-21133971	FEC	OES	OK	1.07226	4.38287	2.03123	3.08155	5e-05	0.00019042200000000001	yes	alpha/beta-Hydrolases superfamily protein
30	XLOC_000481	Manes.01G090000	Chromosome01:21450574-21461035	FEC	OES	OK	4.77233	0.0582808	-6.35553	-3.36913	0.0001	0.000364096	yes	Ankyrin repeat family protein
31	XLOC_000491	Manes.01G091800	Chromosome01:21632289-21633098	FEC	OES	OK	4.02407	0.7687729999999999	-2.38803	-2.57433	0.00105	0.00310204	yes	RING/U-box superfamily protein
32	XLOC_000545	Manes.01G100000	Chromosome01:22362992-22364511	FEC	OES	OK	2.70082	15.9407	2.56125	4.09028	5e-05	0.00019042200000000001	yes	early nodulin-like protein 17
33	XLOC_000590	Manes.01G107400	Chromosome01:22887404-22893987	FEC	OES	OK	4.56836	21.1737	2.21252	4.89463	5e-05	0.00019042200000000001	yes	Protein kinase superfamily protein
34	XLOC_000625	Manes.01G115100	Chromosome01:23465745-23467444	FEC	OES	OK	0.849684	6.44796	2.92384	3.5835	5e-05	0.00019042200000000001	yes	Heavy metal transport/detoxification superfamily protein
35	XLOC_000627	Manes.01G115500	Chromosome01:23492002-23493936	FEC	OES	OK	0.145101	1.62594	3.48615	2.41285	0.0229	0.0476733	yes	plastid movement impaired 2
36	XLOC_000656	Manes.01G121500	Chromosome01:23744002-24018772	FEC	OES	OK	0.391924	15.4702	5.30277	0.251718	0.00115	0.00336701	yes	zinc finger protein 4
37	XLOC_000674	Manes.01G124300	Chromosome01:24158587-24160433	FEC	OES	OK	1.11771	7.62759	2.77068	4.46908	5e-05	0.00019042200000000001	yes	UDP-glucosyl transferase 85A7
38	XLOC_000692	Manes.01G127800	Chromosome01:24391408-24393844	FEC	OES	OK	5.78451	0.455165	-3.66773	-3.41595	5e-05	0.00019042200000000001	yes	glycerol-3-phosphate acyltransferase 1
39	XLOC_002081	Manes.01G127800	Chromosome01:24391408-24393844	FEC	OES	OK	27.2587	1.8233700000000002	-3.90204	-6.42809	5e-05	0.00019042200000000001	yes	glycerol-3-phosphate acyltransferase 1
40	XLOC_000744	Manes.01G135700	Chromosome01:25023734-25027201	FEC	OES	OK	1.8123200000000002	0.304338	-2.57409	-2.91489	0.0001	0.000364096	yes	late embryogenesis abundant domain-containing protein / LEA domain-containing protein
41	XLOC_000750	Manes.01G137500	Chromosome01:25133448-25137533	FEC	OES	OK	0.539729	10.4213	4.27115	3.1379	5e-05	0.00019042200000000001	yes	pyrophosphorylase 4
42	XLOC_000757	Manes.01G138700	Chromosome01:25248373-25254593	FEC	OES	OK	30.6554	4.97042	-2.6247	-5.057980000000001	5e-05	0.00019042200000000001	yes	Heavy metal transport/detoxification superfamily protein
43	XLOC_000758	Manes.01G138900	Chromosome01:25257965-25259725	FEC	OES	OK	9.3345	1.79928	-2.3751599999999997	-4.05923	5e-05	0.00019042200000000001	yes	cytochrome BC1 synthesis
44	XLOC_000811	Manes.01G147300	Chromosome01:25873603-25877783	FEC	OES	OK	11.9209	0.9309350000000001	-3.67867	-4.51588	5e-05	0.00019042200000000001	yes	ascorbate peroxidase 3
45	XLOC_000816	Manes.01G148300	Chromosome01:25923722-25925750	FEC	OES	OK	0.819181	3.82951	2.2249	2.94158	5e-05	0.00019042200000000001	yes	Major facilitator superfamily protein
46	XLOC_000825	Manes.01G150500	Chromosome01:26065807-26069440	FEC	OES	OK	0.366123	3.42694	3.2265200000000003	4.46692	5e-05	0.00019042200000000001	yes	Protein of unknown function (DUF630 and DUF632)
47	XLOC_000827	Manes.01G151100	Chromosome01:26101588-26111736	FEC	OES	OK	3.6778	23.2653	2.66126	6.265969999999999	5e-05	0.00019042200000000001	yes	phospholipase D delta
48	XLOC_000880	Manes.01G162100	Chromosome01:26846736-26850734	FEC	OES	OK	1.08044	0.188676	-2.51764	-1.76795	0.0107	0.024507499999999998	yes	Undecaprenyl pyrophosphate synthetase family protein
49	XLOC_000883	Manes.01G162900	Chromosome01:26888940-26897276	FEC	OES	OK	3.22401	0.576235	-2.48413	-1.7790400000000002	0.0205	0.043293	yes	Ribosomal protein L10 family protein
50	XLOC_000885	Manes.01G163200	Chromosome01:26910834-26914626	FEC	OES	OK	1.54588	9.088989999999999	2.5557	4.83413	5e-05	0.00019042200000000001	yes	Tetratricopeptide repeat (TPR)-like superfamily protein
51	XLOC_000936	Manes.01G174900	Chromosome01:27700495-27705056	FEC	OES	OK	36.443000000000005	7.66781	-2.24876	-5.65916	5e-05	0.00019042200000000001	yes	protein kinase 2A
52	XLOC_000942	Manes.01G176000	Chromosome01:27782435-27783113	FEC	OES	OK	17.3807	0.182196	-6.57585	-3.2479400000000003	0.00265	0.00711165	yes	C2H2-type zinc finger family protein
53	XLOC_000943	Manes.01G176100	Chromosome01:27783185-27783755	FEC	OES	OK	42.2691	0.5392100000000001	-6.29261	-5.7152199999999995	0.0013	0.00375951	yes	C2H2-type zinc finger family protein
54	XLOC_000981	Manes.01G182700	Chromosome01:28192793-28195958	FEC	OES	OK	55.097	5.45314	-3.33681	-7.1188899999999995	5e-05	0.00019042200000000001	yes	Plant invertase/pectin methylesterase inhibitor superfamily
55	XLOC_001014	Manes.01G187700	Chromosome01:28508880-28510186	FEC	OES	OK	2.8914299999999997	34.3662	3.57113	4.69029	5e-05	0.00019042200000000001	yes	basic helix-loop-helix (bHLH) DNA-binding family protein
56	XLOC_001017	Manes.01G187900	Chromosome01:28529932-28532265	FEC	OES	OK	0.276481	2.9393	3.41022	2.1877299999999997	5e-05	0.00019042200000000001	yes	Homeobox-leucine zipper protein family
57	XLOC_001026	Manes.01G189100	Chromosome01:28599964-28603349	FEC	OES	OK	12.202	0.943343	-3.69319	-5.59731	5e-05	0.00019042200000000001	yes	Cystathionine beta-synthase (CBS) protein
58	XLOC_001068	Manes.01G196200	Chromosome01:29079898-29082561	FEC	OES	OK	2.31434	0.408405	-2.50253	-1.91403	0.0007	0.00215317	yes	IAA-leucine resistant (ILR)-like 2
59	XLOC_001070	Manes.01G196500	Chromosome01:29088032-29089649	FEC	OES	OK	1.80962	0.24434	-2.88872	-2.50655	0.0018	0.00503454	yes	UDP-glucosyl transferase 74B1
60	XLOC_001082	Manes.01G199500	Chromosome01:29324679-29325675	FEC	OES	OK	1.3903299999999998	0.30888699999999997	-2.17028	-1.60576	0.01375	0.030526400000000002	yes	Polynucleotidyl transferase, ribonuclease H-like superfamily protein
61	XLOC_001107	Manes.01G205400	Chromosome01:29814269-29820855	FEC	OES	OK	2.5078400000000003	36.1434	3.84922	8.57863	5e-05	0.00019042200000000001	yes	DNAse I-like superfamily protein
62	XLOC_001111	Manes.01G206000	Chromosome01:29845391-29847675	FEC	OES	OK	1.07289	11.082	3.36864	5.54218	5e-05	0.00019042200000000001	yes	Protein of unknown function (DUF581)
63	XLOC_001120	Manes.01G207400	Chromosome01:29928492-29930261	FEC	OES	OK	2.35184	35.1765	3.90275	7.44475	5e-05	0.00019042200000000001	yes	PATATIN-like protein 9
64	XLOC_001141	Manes.01G211800	Chromosome01:30210028-30212922	FEC	OES	OK	9.40877	1.5529	-2.59904	-4.37099	5e-05	0.00019042200000000001	yes	Protein kinase family protein
65	XLOC_001144	Manes.01G212100	Chromosome01:30233904-30236108	FEC	OES	OK	0.265914	1.11164	2.06367	2.22647	0.0008	0.00242879	yes	Leucine-rich repeat (LRR) family protein
66	XLOC_001151	Manes.01G213200	Chromosome01:30308885-30310624	FEC	OES	OK	17.4769	3.2393400000000003	-2.43168	-4.58825	5e-05	0.00019042200000000001	yes	CDC68-related
67	XLOC_001162	Manes.01G215700	Chromosome01:30466803-30467912	FEC	OES	OK	0.13682	4.82874	5.1413	3.78151	0.01895	0.0404237	yes	nuclear factor Y, subunit B5
68	XLOC_001194	Manes.01G221700	Chromosome01:30838266-30841456	FEC	OES	OK	0.490562	3.33026	2.76313	3.3508400000000003	5e-05	0.00019042200000000001	yes	Plant invertase/pectin methylesterase inhibitor superfamily
69	XLOC_001195	Manes.01G221800	Chromosome01:30846165-30848685	FEC	OES	OK	15.0065	211.08	3.81414	9.40935	5e-05	0.00019042200000000001	yes	glycosyl hydrolase 9B13
70	XLOC_001225	Manes.01G228100	Chromosome01:31260401-31262021	FEC	OES	OK	1.6324	0.383355	-2.09024	-1.98269	0.0056	0.013836500000000002	yes	Calcium-dependent phosphotriesterase superfamily protein
71	XLOC_001227	Manes.01G228500	Chromosome01:31284570-31286141	FEC	OES	OK	1.2975700000000001	5.98546	2.2056400000000003	3.0535	5e-05	0.00019042200000000001	yes	WRKY DNA-binding protein 35
72	XLOC_001235	Manes.01G230000	Chromosome01:31385909-31387812	FEC	OES	OK	10.6678	55.3781	2.37606	6.10712	5e-05	0.00019042200000000001	yes	WRKY DNA-binding protein 23
73	XLOC_001242	Manes.01G231500	Chromosome01:31476734-31486544	FEC	OES	OK	2.38669	0.262341	-3.1855	-2.43705	0.0038	0.00980486	yes	galactinol synthase 1
74	XLOC_001319	Manes.01G245700	Chromosome01:32364878-32368221	FEC	OES	OK	55.7445	2.1941	-4.66713	-8.80519	5e-05	0.00019042200000000001	yes	defective in meristem silencing 3
75	XLOC_001335	Manes.01G248600	Chromosome01:32596298-32604916	FEC	OES	OK	3.5245900000000003	14.2207	2.01246	3.85105	5e-05	0.00019042200000000001	yes	SPA (suppressor of phyA-105) protein family
76	XLOC_001361	Manes.01G253800	Chromosome01:32916190-32917889	FEC	OES	OK	1.28004	0.127673	-3.32566	-2.1227400000000003	0.0187	0.0399659	yes	UDP-Glycosyltransferase superfamily protein
77	XLOC_002716	Manes.01G253800	Chromosome01:32916190-32917889	FEC	OES	OK	2.00998	0.254836	-2.97954	-1.9704400000000002	0.0205	0.043293	yes	UDP-Glycosyltransferase superfamily protein
78	XLOC_001365	Manes.01G254500	Chromosome01:32948631-32949388	FEC	OES	OK	6.6639100000000004	32.529	2.28729	4.3322400000000005	5e-05	0.00019042200000000001	yes	brassinosteroid-responsive RING-H2
79	XLOC_001391	Manes.01G260700	Chromosome01:33405566-33406367	FEC	OES	OK	4.26619	30.7126	2.84781	4.6782699999999995	5e-05	0.00019042200000000001	yes	BON association protein 2
80	XLOC_001393	Manes.01G261100	Chromosome01:33433426-33441777	FEC	OES	OK	18.6042	4.4081	-2.0774	-5.21272	5e-05	0.00019042200000000001	yes	Domain of unknown function (DUF1726) ;Putative ATPase (DUF699)
81	XLOC_001396	Manes.01G261700	Chromosome01:33477405-33478739	FEC	OES	OK	0.22894699999999998	2.45027	3.41986	2.7326	0.00235	0.0063883	yes	phloem protein 2-A13
82	XLOC_001404	Manes.01G263300	Chromosome01:33561356-33563642	FEC	OES	OK	2.51611	13.0533	2.37514	4.93981	5e-05	0.00019042200000000001	yes	TCP family transcription factor
83	XLOC_001414	Manes.01G265400	Chromosome01:33758324-33761574	FEC	OES	OK	2.35583	19.783	3.06996	4.50085	5e-05	0.00019042200000000001	yes	LOB domain-containing protein 31
84	XLOC_001470	Manes.01G001000	Chromosome01:181528-186456	FEC	OES	OK	0.060845800000000005	1.98688	5.0292	3.59125	0.00575	0.014163900000000002	yes	AP2/B3-like transcriptional factor family protein
85	XLOC_001483	Manes.01G004200	Chromosome01:806178-806841	FEC	OES	OK	4.1348	0.667093	-2.6318599999999996	-2.6259099999999997	0.00285	0.00758872	yes	RING/U-box superfamily protein
86	XLOC_001488	Manes.01G005600	Chromosome01:989152-1019589	FEC	OES	OK	5626.7	18.6272	-8.23874	-23.4131	5e-05	0.00019042200000000001	yes	Mitochondrial transcription termination factor family protein
87	XLOC_001497	Manes.01G007700	Chromosome01:1310156-1315893	FEC	OES	OK	3.5261400000000003	20.5222	2.54102	6.66631	5e-05	0.00019042200000000001	yes	BRI1 like
88	XLOC_001555	Manes.01G019700	Chromosome01:3271761-3279569	FEC	OES	OK	6.12345	0.747746	-3.03372	-5.39912	5e-05	0.00019042200000000001	yes	Endonuclease/exonuclease/phosphatase family protein
89	XLOC_001561	Manes.01G021600	Chromosome01:3587987-3590760	FEC	OES	OK	5.5906199999999995	0.681077	-3.0371200000000003	-3.24439	5e-05	0.00019042200000000001	yes	Adenine nucleotide alpha hydrolases-like superfamily protein
90	XLOC_001563	Manes.01G022000	Chromosome01:3620703-3621459	FEC	OES	OK	0.633692	2.5819400000000003	2.0266	1.9043900000000002	0.0053	0.013175999999999998	yes	Protein of unknown function, DUF617
91	XLOC_001591	Manes.01G028300	Chromosome01:4411239-4413308	FEC	OES	OK	8.95498	71.8146	3.00352	6.62798	5e-05	0.00019042200000000001	yes	plasmodesmata callose-binding protein 3
92	XLOC_001595	Manes.01G029300	Chromosome01:4517614-4523197	FEC	OES	OK	9.89368	45.3338	2.19601	5.35954	5e-05	0.00019042200000000001	yes	WRKY DNA-binding protein 57
93	XLOC_001620	Manes.01G035000	Chromosome01:5382400-5384405	FEC	OES	OK	3.2069	0.197497	-4.02128	-1.85245	0.00095	0.00283548	yes	cycling DOF factor 2
94	XLOC_001622	Manes.01G035400	Chromosome01:5620210-5931844	FEC	OES	OK	0.576099	2.39528	2.0558	2.6692	0.00025	0.00084586	yes	NB-ARC domain-containing disease resistance protein
95	XLOC_001651	Manes.01G041700	Chromosome01:6813413-6816891	FEC	OES	OK	0.114968	1.41359	3.62005	3.6599699999999995	0.0002	0.000689742	yes	PEP1 receptor 1
96	XLOC_001664	Manes.01G044400	Chromosome01:7438508-7440981	FEC	OES	OK	42.4782	379.647	3.1598599999999997	7.205769999999999	5e-05	0.00019042200000000001	yes	Heavy metal transport/detoxification superfamily protein
97	XLOC_001668	Manes.01G045000	Chromosome01:7555954-7557854	FEC	OES	OK	14.8198	2.1392900000000004	-2.79232	-5.21835	5e-05	0.00019042200000000001	yes	Major facilitator superfamily protein
98	XLOC_001751	Manes.01G061000	Chromosome01:18055330-18120555	FEC	OES	OK	0.017397299999999997	1.17675	6.0798	0.575058	0.0012	0.00349834	yes	Protein of unknown function (DUF3527)
99	XLOC_001753	Manes.01G061400	Chromosome01:18211752-18213725	FEC	OES	OK	0.498518	2.51985	2.3376200000000003	2.88917	0.0001	0.000364096	yes	beta-6 tubulin
100	XLOC_001778	Manes.01G067000	Chromosome01:19138724-19140311	FEC	OES	OK	4.58638	0.482167	-3.24975	-4.02381	5e-05	0.00019042200000000001	yes	MATE efflux family protein
101	XLOC_001794	Manes.01G069900	Chromosome01:19446916-19447861	FEC	OES	OK	0.0	1.25993	inf		5e-05	0.00019042200000000001	yes	Protein of unknown function (DUF1191)
102	XLOC_001805	Manes.01G071600	Chromosome01:19625770-19626655	FEC	OES	OK	0.536234	6.07469	3.5018800000000003	3.61135	0.0001	0.000364096	yes	Predicted AT-hook DNA-binding family protein
103	XLOC_001831	Manes.01G076000	Chromosome01:20194429-20200906	FEC	OES	OK	8.09633	1.50926	-2.4234299999999998	-3.09709	0.00025	0.00084586	yes	NAC 007
104	XLOC_001832	Manes.01G076100	Chromosome01:20201858-20208363	FEC	OES	OK	0.62285	8.07977	3.6973599999999998	2.06699	0.00815	0.019281700000000002	yes	Pentapeptide repeat-containing protein
105	XLOC_001841	Manes.01G078000	Chromosome01:20399169-20399559	FEC	OES	OK	1.92547	13.2824	2.7862400000000003	2.64553	0.00145	0.00414523	yes	Bifunctional inhibitor/lipid-transfer protein/seed storage 2S albumin superfamily protein
106	XLOC_001842	Manes.01G078300	Chromosome01:20413406-20414245	FEC	OES	OK	0.5198689999999999	48.869	6.55463	7.07936	0.0001	0.000364096	yes	Bifunctional inhibitor/lipid-transfer protein/seed storage 2S albumin superfamily protein
107	XLOC_001861	Manes.01G081000	Chromosome01:20666765-20669092	FEC	OES	OK	3.22569	15.5242	2.26684	3.7371	5e-05	0.00019042200000000001	yes	C2H2-like zinc finger protein
108	XLOC_001869	Manes.01G083100	Chromosome01:20838441-20839819	FEC	OES	OK	0.150186	1.98758	3.7261900000000003	1.35095	0.0004	0.00129699	yes	myb domain protein 66
109	XLOC_001877	Manes.01G083900	Chromosome01:20933812-20938520	FEC	OES	OK	39.1657	318.932	3.0255900000000002	7.72688	5e-05	0.00019042200000000001	yes	myb-like transcription factor family protein
110	XLOC_001882	Manes.01G085000	Chromosome01:21010966-21017174	FEC	OES	OK	0.319554	13.0489	5.351719999999999	7.616439999999999	5e-05	0.00019042200000000001	yes	H(+)-ATPase 7
111	XLOC_001884	Manes.01G085200	Chromosome01:21055857-21061026	FEC	OES	OK	1.65284	7.667860000000001	2.21387	2.82975	0.00015	0.00052955	yes	ethylene responsive element binding factor 5
112	XLOC_001894	Manes.01G086900	Chromosome01:21168508-21173556	FEC	OES	OK	18.8012	2.33522	-3.0091900000000003	-5.62389	5e-05	0.00019042200000000001	yes	Major facilitator superfamily protein
113	XLOC_001911	Manes.01G090500	Chromosome01:21485750-21489416	FEC	OES	OK	4.32061	0.12381199999999999	-5.12501	-3.55205	0.0011	0.0032348	yes	Protein of unknown function (DUF1666)
114	XLOC_001929	Manes.01G095900	Chromosome01:22034079-22041030	FEC	OES	OK	0.488109	3.80629	2.96311	2.72958	5e-05	0.00019042200000000001	yes	serine carboxypeptidase-like 25
115	XLOC_001946	Manes.01G099700	Chromosome01:22349035-22350351	FEC	OES	OK	0.47096099999999996	4.21272	3.16107	3.5206199999999996	5e-05	0.00019042200000000001	yes	Protein of unknown function (DUF179)
116	XLOC_001975	Manes.01G106300	Chromosome01:22815556-22819264	FEC	OES	OK	4.5079400000000005	27.5505	2.61154	6.18267	5e-05	0.00019042200000000001	yes	NSP-interacting kinase 1
117	XLOC_001997	Manes.01G110600	Chromosome01:23179376-23186137	FEC	OES	OK	18.4829	2.4895	-2.89226	-4.89096	5e-05	0.00019042200000000001	yes	BR enhanced expression 3
118	XLOC_002007	Manes.01G112500	Chromosome01:23302714-23303008	FEC	OES	OK	1.59406	0.0	-inf		0.00275	0.00735022	yes	Bifunctional inhibitor/lipid-transfer protein/seed storage 2S albumin superfamily protein
119	XLOC_002009	Manes.01G112700	Chromosome01:23310276-23310841	FEC	OES	OK	728.447	60.1353	-3.5985400000000003	-9.2208	5e-05	0.00019042200000000001	yes	Bifunctional inhibitor/lipid-transfer protein/seed storage 2S albumin superfamily protein
120	XLOC_002020	Manes.01G114600	Chromosome01:23431542-23433396	FEC	OES	OK	0.9636959999999999	6.9232	2.84479	4.45059	5e-05	0.00019042200000000001	yes	Auxin efflux carrier family protein
121	XLOC_002031	Manes.01G116800	Chromosome01:23608204-23609943	FEC	OES	OK	3.24913	0.258963	-3.6492400000000003	-3.4626	0.00045	0.00144382	yes	mannose-1-phosphate guanylyltransferase (GDP)s;GDP-galactose:mannose-1-phosphate guanylyltransferases;GDP-galactose:glucose-1-phosphate guanylyltransferases;GDP-galactose:myoinositol-1-phosphate guanylyltransferases;glucose-1-phosphate guanylyltransferase
122	XLOC_002068	Manes.01G125200	Chromosome01:24252005-24262594	FEC	OES	OK	1.42143	10.7884	2.92407	5.2461	5e-05	0.00019042200000000001	yes	Leucine-rich repeat transmembrane protein kinase
123	XLOC_002078	Manes.01G127300	Chromosome01:24363273-24364365	FEC	OES	OK	1.61889	0.323522	-2.32307	-2.09571	0.0063	0.015353700000000001	yes	F-box family protein
124	XLOC_002083	Manes.01G128000	Chromosome01:24403085-24405047	FEC	OES	OK	10.9033	1.86906	-2.54438	-4.21748	5e-05	0.00019042200000000001	yes	WRKY DNA-binding protein 71
125	XLOC_002094	Manes.01G130900	Chromosome01:24606023-24607196	FEC	OES	OK	70.1112	8.90232	-2.97739	-6.590389999999999	5e-05	0.00019042200000000001	yes	glutathione S-transferase PHI 9
126	XLOC_002096	Manes.01G131300	Chromosome01:24631817-24633319	FEC	OES	OK	0.196297	1.0846799999999999	2.46616	1.64268	0.01115	0.0254102	yes	photosystem II subunit P-1
127	XLOC_002113	Manes.01G135800	Chromosome01:25058856-25061032	FEC	OES	OK	0.422444	7.67628	4.18358	4.838430000000001	5e-05	0.00019042200000000001	yes	alpha/beta-Hydrolases superfamily protein
128	XLOC_002114	Manes.01G135900	Chromosome01:25062750-25065238	FEC	OES	OK	0.507494	12.6815	4.64319	4.18363	5e-05	0.00019042200000000001	yes	GATA type zinc finger transcription factor family protein
129	XLOC_002134	Manes.01G141300	Chromosome01:25428710-25433073	FEC	OES	OK	101.618	9.24513	-3.4583199999999996	-6.56545	5e-05	0.00019042200000000001	yes	thioredoxin H-type 1
130	XLOC_002151	Manes.01G144600	Chromosome01:25655687-25656952	FEC	OES	OK	8.254539999999999	160.309	4.27952	9.65248	5e-05	0.00019042200000000001	yes	histone H1-3
131	XLOC_002156	Manes.01G145200	Chromosome01:25694952-25697917	FEC	OES	OK	6.28255	26.3393	2.0678	5.2674199999999995	5e-05	0.00019042200000000001	yes	cytochrome BC1 synthesis
132	XLOC_002164	Manes.01G147600	Chromosome01:25885360-25892890	FEC	OES	OK	0.2048	1.48528	2.8584400000000003	3.62129	5e-05	0.00019042200000000001	yes	histidine kinase 1
133	XLOC_002216	Manes.01G156200	Chromosome01:26391604-26394376	FEC	OES	OK	1.11283	0.17773699999999998	-2.64641	-1.9710299999999998	0.0023	0.00626689	yes	Protein phosphatase 2C family protein
134	XLOC_002235	Manes.01G159200	Chromosome01:26579792-26587764	FEC	OES	OK	21.435	1.89031	-3.50328	-5.4397400000000005	5e-05	0.00019042200000000001	yes	white-brown complex homolog protein 11
135	XLOC_002239	Manes.01G160000	Chromosome01:26651567-26665020	FEC	OES	OK	40.7278	1.80592	-4.49521	-4.48501	5e-05	0.00019042200000000001	yes	Aquaporin-like superfamily protein
136	XLOC_002288	Manes.01G168600	Chromosome01:27253261-27255309	FEC	OES	OK	3.04447	0.22446799999999997	-3.7616099999999997	-3.60575	0.0001	0.000364096	yes	highly ABA-induced PP2C gene 3
137	XLOC_002301	Manes.01G171500	Chromosome01:27450016-27452799	FEC	OES	OK	10.0101	1.15655	-3.11355	-4.57841	5e-05	0.00019042200000000001	yes	Ubiquitin fusion degradation UFD1 family protein
138	XLOC_002302	Manes.01G171700	Chromosome01:27453605-27459941	FEC	OES	OK	16.4008	2.81206	-2.54407	-3.72336	5e-05	0.00019042200000000001	yes	SCARECROW-like 14
139	XLOC_002319	Manes.01G174600	Chromosome01:27673626-27680066	FEC	OES	OK	6.50499	0.12012	-5.7589999999999995	-4.93953	0.0018	0.00503454	yes	GTP-binding protein Obg/CgtA
140	XLOC_002341	Manes.01G178900	Chromosome01:27928883-27929732	FEC	OES	OK	1.2774299999999998	29.1544	4.5124	6.23571	5e-05	0.00019042200000000001	yes	Predicted AT-hook DNA-binding family protein
141	XLOC_002351	Manes.01G181500	Chromosome01:28057017-28063424	FEC	OES	OK	0.5226149999999999	4.89044	3.22614	3.36666	5e-05	0.00019042200000000001	yes	Protein of unknown function (DUF803)
142	XLOC_002371	Manes.01G186100	Chromosome01:28395282-28396736	FEC	OES	OK	4.31839	65.6254	3.9256900000000003	8.0303	5e-05	0.00019042200000000001	yes	NAC (No Apical Meristem) domain transcriptional regulator superfamily protein
143	XLOC_002402	Manes.01G193200	Chromosome01:28843468-28848358	FEC	OES	OK	20.4581	3.7057800000000003	-2.46482	-5.565519999999999	5e-05	0.00019042200000000001	yes	Protein of unknown function (DUF1336)
144	XLOC_002435	Manes.01G199400	Chromosome01:29311691-29323239	FEC	OES	OK	1.9877799999999999	0.35723299999999997	-2.47622	-3.41426	5e-05	0.00019042200000000001	yes	Myosin family protein with Dil domain
145	XLOC_002464	Manes.01G204100	Chromosome01:29696413-29700469	FEC	OES	OK	0.0516994	1.6393900000000001	4.98687	1.2131	0.0121	0.027296800000000003	yes	indeterminate(ID)-domain 12
146	XLOC_002466	Manes.01G204200	Chromosome01:29712835-29716009	FEC	OES	OK	0.664205	8.8628	3.73806	5.3323	5e-05	0.00019042200000000001	yes	heat shock transcription factor A6B
147	XLOC_002474	Manes.01G205500	Chromosome01:29826064-29828464	FEC	OES	OK	4.426819999999999	0.30959899999999996	-3.8378	-3.29615	0.00155	0.00440222	yes	Protein of unknown function (DUF581)
148	XLOC_002516	Manes.01G214600	Chromosome01:30386106-30389186	FEC	OES	OK	6.54939	0.58715	-3.4795599999999998	-2.71405	5e-05	0.00019042200000000001	yes	membrane-anchored ubiquitin-fold protein 6 precursor
149	XLOC_002517	Manes.01G214700	Chromosome01:30392539-30393324	FEC	OES	OK	0.629993	4.94652	2.97301	2.85943	0.00065	0.00201381	yes	Thioredoxin superfamily protein
150	XLOC_002521	Manes.01G215300	Chromosome01:30430043-30434787	FEC	OES	OK	0.190127	2.25615	3.56883	3.2679	5e-05	0.00019042200000000001	yes	Phototropic-responsive NPH3 family protein
151	XLOC_002533	Manes.01G218000	Chromosome01:30641755-30645332	FEC	OES	OK	46.4097	11.5653	-2.00462	-4.59978	5e-05	0.00019042200000000001	yes	SPX (SYG1/Pho81/XPR1) domain-containing protein
152	XLOC_002534	Manes.01G218200	Chromosome01:30650977-30661035	FEC	OES	OK	21.8203	2.35405	-3.21245	-5.011430000000001	5e-05	0.00019042200000000001	yes	beta glucosidase 11
153	XLOC_002551	Manes.01G221600	Chromosome01:30832239-30834232	FEC	OES	OK	1.00355	21.19	4.4002	6.9987	5e-05	0.00019042200000000001	yes	Plant invertase/pectin methylesterase inhibitor superfamily
154	XLOC_002559	Manes.01G223200	Chromosome01:30914743-30921070	FEC	OES	OK	3.78706	0.21445799999999998	-4.14231	-1.82682	0.00155	0.00440222	yes	FUMARASE 2
155	XLOC_002568	Manes.01G224400	Chromosome01:30983754-30984745	FEC	OES	OK	3.04255	13.4781	2.1472700000000002	3.26192	5e-05	0.00019042200000000001	yes	GATA transcription factor 16
156	XLOC_002569	Manes.01G224500	Chromosome01:30986369-31023939	FEC	OES	OK	3.0579099999999997	40.2881	3.7197400000000003	4.64642	5e-05	0.00019042200000000001	yes	P-loop containing nucleoside triphosphate hydrolases superfamily protein
157	XLOC_002585	Manes.01G227600	Chromosome01:31180995-31191401	FEC	OES	OK	2.22021	11.4786	2.37017	4.5452900000000005	5e-05	0.00019042200000000001	yes	Minichromosome maintenance (MCM2/3/5) family protein
158	XLOC_002626	Manes.01G235400	Chromosome01:31706996-31710094	FEC	OES	OK	9.38083	1.63391	-2.5213900000000002	-4.50039	5e-05	0.00019042200000000001	yes	WRKY family transcription factor
159	XLOC_002638	Manes.01G238800	Chromosome01:31903749-31906350	FEC	OES	OK	0.41784099999999996	4.45236	3.4135400000000002	4.07664	5e-05	0.00019042200000000001	yes	AP2/B3-like transcriptional factor family protein
160	XLOC_002656	Manes.01G242000	Chromosome01:32119225-32119564	FEC	OES	OK	8.017619999999999	1.02468	-2.968	-2.23517	0.0161	0.0350586	yes	SAUR-like auxin-responsive protein family
161	XLOC_002660	Manes.01G243000	Chromosome01:32181517-32194127	FEC	OES	OK	2.69338	24.2418	3.17001	4.97711	5e-05	0.00019042200000000001	yes	RAB GTPase homolog A3
162	XLOC_002665	Manes.01G244000	Chromosome01:32239406-32241756	FEC	OES	OK	1.1834	15.27	3.68969	5.80473	5e-05	0.00019042200000000001	yes	Dof-type zinc finger DNA-binding family protein
163	XLOC_002678	Manes.01G247000	Chromosome01:32459975-32466092	FEC	OES	OK	1.3010899999999999	5.2406	2.01001	2.47897	5e-05	0.00019042200000000001	yes	Plant protein 1589 of unknown function
164	XLOC_002713	Manes.01G252800	Chromosome01:32848718-32851761	FEC	OES	OK	2.44884	0.444457	-2.46198	-1.50665	0.00095	0.00283548	yes	Heavy metal transport/detoxification superfamily protein
165	XLOC_002719	Manes.01G254600	Chromosome01:32952060-32955715	FEC	OES	OK	3.06411	0.18251199999999998	-4.0694	-2.48254	0.00015	0.00052955	yes	PLAC8 family protein
166	XLOC_002726	Manes.01G255900	Chromosome01:33066084-33069493	FEC	OES	OK	153.576	17.2672	-3.15285	-8.135010000000001	5e-05	0.00019042200000000001	yes	glycerol-3-phosphate acyltransferase 8
167	XLOC_002735	Manes.01G257500	Chromosome01:33177142-33178669	FEC	OES	OK	5.58521	0.400642	-3.80122	-4.47136	5e-05	0.00019042200000000001	yes	Hyaluronan / mRNA binding family
168	XLOC_002756	Manes.01G261300	Chromosome01:33444818-33451159	FEC	OES	OK	5.725709999999999	0.842733	-2.76431	-3.88237	5e-05	0.00019042200000000001	yes	Homeobox-leucine zipper family protein / lipid-binding START domain-containing protein
169	XLOC_002758	Manes.01G261600	Chromosome01:33468309-33472980	FEC	OES	OK	58.8841	6.12898	-3.26416	-7.91945	5e-05	0.00019042200000000001	yes	S-adenosyl-L-methionine-dependent methyltransferases superfamily protein
170	XLOC_002760	Manes.01G262000	Chromosome01:33487313-33491749	FEC	OES	OK	0.8686590000000001	4.01558	2.20875	2.94517	5e-05	0.00019042200000000001	yes	ARM repeat superfamily protein
171	XLOC_002767	Manes.01G263700	Chromosome01:33581726-33590532	FEC	OES	OK	11.0247	1.8290799999999998	-2.59155	-4.72967	5e-05	0.00019042200000000001	yes	pfkB-like carbohydrate kinase family protein
172	XLOC_002772	Manes.01G264600	Chromosome01:33671738-33673987	FEC	OES	OK	0.282159	1.1613799999999999	2.04126	2.0098	0.001	0.00296874	yes	cytochrome P450, family 704, subfamily A, polypeptide 2
173	XLOC_002773	Manes.01G264700	Chromosome01:33678713-33681349	FEC	OES	OK	1.09015	6.56665	2.59064	4.0067	5e-05	0.00019042200000000001	yes	growth-regulating factor 9
174	XLOC_002776	Manes.01G265300	Chromosome01:33740450-33743054	FEC	OES	OK	0.35734299999999997	8.23785	4.52689	4.3545300000000005	0.00015	0.00052955	yes	LOB domain-containing protein 18
175	XLOC_002789	Manes.01G267900	Chromosome01:34192370-34192877	FEC	OES	OK	73.1874	8.74617	-3.06487	-5.5163400000000005	5e-05	0.00019042200000000001	yes	SAUR-like auxin-responsive protein family
176	XLOC_002800	Manes.01G269700	Chromosome01:34316780-34320941	FEC	OES	OK	0.11131500000000001	1.1725	3.39687	1.1641	0.00725	0.017383000000000003	yes	basic helix-loop-helix (bHLH) DNA-binding superfamily protein
177	XLOC_002823	Manes.01G273500	Chromosome01:34636827-34638561	FEC	OES	OK	0.303043	1.49434	2.30191	1.9337	0.0037	0.00957497	yes	cyclin p4;1
178	XLOC_003125	Manes.02G000400	Chromosome02:48490-50505	FEC	OES	OK	7.563680000000001	0.411182	-4.20124	-5.3200400000000005	5e-05	0.00019042200000000001	yes	2-oxoglutarate (2OG) and Fe(II)-dependent oxygenase superfamily protein
179	XLOC_003130	Manes.02G001000	Chromosome02:117670-121965	FEC	OES	OK	8.72751	42.3519	2.27878	5.9858400000000005	5e-05	0.00019042200000000001	yes	UDP-Glycosyltransferase superfamily protein
180	XLOC_003135	Manes.02G002200	Chromosome02:212950-216317	FEC	OES	OK	12.2686	1.06889	-3.5207900000000003	-5.7903400000000005	5e-05	0.00019042200000000001	yes	alpha/beta-Hydrolases superfamily protein
181	XLOC_003169	Manes.02G008900	Chromosome02:863828-866641	FEC	OES	OK	3.5122800000000005	18.1913	2.37277	5.42037	5e-05	0.00019042200000000001	yes	phosphoinositide 4-kinase gamma 4
182	XLOC_003182	Manes.02G011500	Chromosome02:1004506-1008972	FEC	OES	OK	1.90166	12.4049	2.7055700000000003	4.1935400000000005	5e-05	0.00019042200000000001	yes	WRKY family transcription factor
183	XLOC_003194	Manes.02G014300	Chromosome02:1197503-1201835	FEC	OES	OK	2.9788099999999997	0.382458	-2.96136	-3.9236800000000005	5e-05	0.00019042200000000001	yes	cation/H+ exchanger 18
184	XLOC_003196	Manes.02G014500	Chromosome02:1203740-1204313	FEC	OES	OK	6.568969999999999	69.0512	3.39393	5.8583300000000005	5e-05	0.00019042200000000001	yes	Disease resistance-responsive (dirigent-like protein) family protein
185	XLOC_003197	Manes.02G014600	Chromosome02:1206001-1209336	FEC	OES	OK	26.4618	228.12900000000002	3.10786	6.42439	5e-05	0.00019042200000000001	yes	Disease resistance-responsive (dirigent-like protein) family protein
186	XLOC_003208	Manes.02G016500	Chromosome02:1389200-1393548	FEC	OES	OK	119.40100000000001	525.556	2.13803	4.861669999999999	5e-05	0.00019042200000000001	yes	Calcineurin-like metallo-phosphoesterase superfamily protein
187	XLOC_003219	Manes.02G018300	Chromosome02:1492087-1493725	FEC	OES	OK	6.97655	0.170578	-5.35401	-3.3394800000000004	0.00305	0.00806186	yes	beta-hydroxylase 1
188	XLOC_003226	Manes.02G019400	Chromosome02:1583763-1588268	FEC	OES	OK	1.0192	15.497	3.9264900000000003	6.30929	5e-05	0.00019042200000000001	yes	basic helix-loop-helix (bHLH) DNA-binding superfamily protein
189	XLOC_003231	Manes.02G020100	Chromosome02:1624223-1626227	FEC	OES	OK	11.4989	156.22	3.76401	9.20025	5e-05	0.00019042200000000001	yes	plasma membrane intrinsic protein 1;4
190	XLOC_003267	Manes.02G027500	Chromosome02:2115668-2122363	FEC	OES	OK	12.7072	2.7063099999999998	-2.23124	-4.27108	5e-05	0.00019042200000000001	yes	MBOAT (membrane bound O-acyl transferase) family protein
191	XLOC_003310	Manes.02G035300	Chromosome02:2726090-2729777	FEC	OES	OK	77.911	14.5359	-2.4222099999999998	-6.409619999999999	5e-05	0.00019042200000000001	yes	beta vacuolar processing enzyme
192	XLOC_003333	Manes.02G039500	Chromosome02:3071168-3074582	FEC	OES	OK	0.187828	6.3789	5.08582	3.5911	0.0001	0.000364096	yes	Pectin lyase-like superfamily protein
193	XLOC_003338	Manes.02G040900	Chromosome02:3165352-3168303	FEC	OES	OK	6.35516	27.1142	2.09305	4.93459	5e-05	0.00019042200000000001	yes	Plant protein of unknown function (DUF828) with plant pleckstrin homology-like region
194	XLOC_003341	Manes.02G041800	Chromosome02:3250604-3252634	FEC	OES	OK	17.5226	75.8511	2.11395	5.70352	5e-05	0.00019042200000000001	yes	homeobox protein 2
195	XLOC_003363	Manes.02G045800	Chromosome02:3533056-3535635	FEC	OES	OK	15.2083	72.208	2.2473	5.66466	5e-05	0.00019042200000000001	yes	NAC (No Apical Meristem) domain transcriptional regulator superfamily protein
196	XLOC_003364	Manes.02G046100	Chromosome02:3551738-3713925	FEC	OES	OK	55.3553	6.78609	-3.02807	-0.8449	0.02205	0.0461264	yes	myb domain protein 30
197	XLOC_003434	Manes.02G058500	Chromosome02:4355619-4358748	FEC	OES	OK	0.42342299999999994	1.7301099999999998	2.0307	2.29031	0.00085	0.00256594	yes	brassinosteroid-6-oxidase 1
198	XLOC_003450	Manes.02G060900	Chromosome02:4598567-4601787	FEC	OES	OK	1.55729	7.99665	2.36036	3.2164	5e-05	0.00019042200000000001	yes	GDSL-motif lipase 7
199	XLOC_004680	Manes.02G060900	Chromosome02:4598567-4601787	FEC	OES	OK	0.303763	4.0877300000000005	3.7502800000000005	2.34388	0.01105	0.025208500000000002	yes	GDSL-motif lipase 7
200	XLOC_003467	Manes.02G064100	Chromosome02:4783195-4784008	FEC	OES	OK	0.484573	2.16384	2.15881	1.61253	0.0067	0.016212999999999998	yes	RAD-like 6
201	XLOC_003485	Manes.02G066600	Chromosome02:4950244-4951541	FEC	OES	OK	3.7095300000000004	0.204622	-4.1802	-3.11596	0.00485	0.0121803	yes	allene oxide cyclase 4
202	XLOC_003516	Manes.02G074500	Chromosome02:5508435-5510048	FEC	OES	OK	1.96514	10.8474	2.46465	3.67202	5e-05	0.00019042200000000001	yes	plastid movement impaired 2
203	XLOC_003527	Manes.02G076300	Chromosome02:5634147-5634715	FEC	OES	OK	5.05032	0.701016	-2.8488599999999997	-2.5720400000000003	0.0117	0.026504200000000002	yes	Nucleic acid-binding, OB-fold-like protein
204	XLOC_003541	Manes.02G079300	Chromosome02:5884952-5888597	FEC	OES	OK	0.48466499999999996	4.56642	3.236	3.66181	5e-05	0.00019042200000000001	yes	zinc finger protein 4
205	XLOC_003542	Manes.02G079400	Chromosome02:5892807-5895151	FEC	OES	OK	1.78928	0.289487	-2.6278099999999998	-2.8787599999999998	0.00015	0.00052955	yes	gamete expressed protein 1
206	XLOC_003567	Manes.02G083400	Chromosome02:6238194-6238953	FEC	OES	OK	14.9636	2.59353	-2.52847	-3.81405	5e-05	0.00019042200000000001	yes	NDR1/HIN1-like 25
207	XLOC_003572	Manes.02G084600	Chromosome02:6340724-6342767	FEC	OES	OK	0.39729200000000003	2.49598	2.6513400000000003	2.85479	0.0004	0.00129699	yes	Carbohydrate-binding X8 domain superfamily protein
208	XLOC_003575	Manes.02G085300	Chromosome02:6409928-6410658	FEC	OES	OK	13.3418	0.943735	-3.8214300000000003	-2.6024599999999998	0.0001	0.000364096	yes	protodermal factor 1
209	XLOC_003577	Manes.02G085700	Chromosome02:6441430-6442692	FEC	OES	OK	2.25718	9.06093	2.0051400000000004	2.82115	5e-05	0.00019042200000000001	yes	HVA22-like protein F
210	XLOC_003616	Manes.02G092400	Chromosome02:6935018-6943488	FEC	OES	OK	9.435830000000001	0.9186059999999999	-3.3606300000000005	-4.84837	5e-05	0.00019042200000000001	yes	F-box family protein
211	XLOC_003621	Manes.02G093100	Chromosome02:6944926-7179568	FEC	OES	OK	0.09726339999999999	6.05547	5.9602	0.187893	0.02395	0.0495699	yes	Cytochrome P450 superfamily protein
212	XLOC_003651	Manes.02G098200	Chromosome02:7332461-7333405	FEC	OES	OK	7.790660000000001	1.09881	-2.8258	-3.20878	5e-05	0.00019042200000000001	yes	dehydrin xero 1
213	XLOC_003659	Manes.02G099600	Chromosome02:7419059-7425053	FEC	OES	OK	1.16665	5.44844	2.2234700000000003	3.5790900000000003	5e-05	0.00019042200000000001	yes	beta-galactosidase 3
214	XLOC_003667	Manes.02G100700	Chromosome02:7509533-7514656	FEC	OES	OK	1.60065	6.48409	2.01825	3.51769	5e-05	0.00019042200000000001	yes	Leucine-rich repeat (LRR) family protein
215	XLOC_003668	Manes.02G100800	Chromosome02:7526622-7528906	FEC	OES	OK	5.64665	1.41067	-2.00102	-3.37931	5e-05	0.00019042200000000001	yes	ferulic acid 5-hydroxylase 1
216	XLOC_003672	Manes.02G101900	Chromosome02:7620064-7628822	FEC	OES	OK	4.6058900000000005	1.05712	-2.1233400000000002	-3.9710699999999997	5e-05	0.00019042200000000001	yes	ATP binding microtubule motor family protein
217	XLOC_003675	Manes.02G102300	Chromosome02:7653783-7657945	FEC	OES	OK	0.202518	2.50033	3.6259900000000003	2.87023	0.00065	0.00201381	yes	vascular related NAC-domain protein 1
218	XLOC_003695	Manes.02G106900	Chromosome02:7976634-7982311	FEC	OES	OK	39.4927	1.18725	-5.05588	-9.2299	5e-05	0.00019042200000000001	yes	oligopeptide transporter 7
219	XLOC_003697	Manes.02G107100	Chromosome02:7993333-7995658	FEC	OES	OK	0.98515	5.83421	2.56612	3.5929699999999998	5e-05	0.00019042200000000001	yes	S-adenosyl-L-methionine-dependent methyltransferases superfamily protein
220	XLOC_003712	Manes.02G109900	Chromosome02:8215798-8222100	FEC	OES	OK	0.7413069999999999	4.608630000000001	2.6362	3.97082	5e-05	0.00019042200000000001	yes	Protein of unknown function (DUF630 and DUF632)
221	XLOC_003755	Manes.02G117500	Chromosome02:8694526-8695623	FEC	OES	OK	0.0	1.2886799999999998	inf		5e-05	0.00019042200000000001	yes	Vacuolar iron transporter (VIT) family protein
222	XLOC_003791	Manes.02G124900	Chromosome02:9166714-9174531	FEC	OES	OK	16.837	137.57399999999998	3.0305	7.729760000000001	5e-05	0.00019042200000000001	yes	UDP-glucosyl transferase 76E2
223	XLOC_003793	Manes.02G125400	Chromosome02:9180679-9181910	FEC	OES	OK	20.1787	2.3485	-3.10302	-5.4096	5e-05	0.00019042200000000001	yes	copper transporter 1
224	XLOC_003794	Manes.02G125500	Chromosome02:9197723-9198692	FEC	OES	OK	5.49106	0.241206	-4.50875	-3.66994	0.00285	0.00758872	yes	copper transporter 1
225	XLOC_003834	Manes.02G133600	Chromosome02:9829329-9844296	FEC	OES	OK	24.763	103.445	2.0626	5.15428	5e-05	0.00019042200000000001	yes	CBL-interacting protein kinase 3
226	XLOC_003837	Manes.02G134000	Chromosome02:9867944-9870672	FEC	OES	OK	4.205030000000001	0.09748839999999999	-5.43074	-3.4802400000000002	0.0001	0.000364096	yes	C2H2 type zinc finger transcription factor family
227	XLOC_003854	Manes.02G136200	Chromosome02:9989928-9993898	FEC	OES	OK	77.6256	18.4786	-2.07068	-5.123419999999999	5e-05	0.00019042200000000001	yes	beta-6 tubulin
228	XLOC_003855	Manes.02G136300	Chromosome02:9997184-9999668	FEC	OES	OK	0.353747	2.4949	2.81819	2.329	0.0004	0.00129699	yes	early nodulin-like protein 18
229	XLOC_003905	Manes.02G144500	Chromosome02:10698624-10703239	FEC	OES	OK	5.739319999999999	1.28603	-2.1579599999999997	-3.25605	5e-05	0.00019042200000000001	yes	HXXXD-type acyl-transferase family protein
230	XLOC_003911	Manes.02G145400	Chromosome02:10765711-10768273	FEC	OES	OK	19.679000000000002	2.38936	-3.04196	-5.29805	5e-05	0.00019042200000000001	yes	basic helix-loop-helix (bHLH) DNA-binding superfamily protein
231	XLOC_003913	Manes.02G145600	Chromosome02:10783331-10785361	FEC	OES	OK	0.8809459999999999	5.63226	2.67659	4.15465	5e-05	0.00019042200000000001	yes	Predicted AT-hook DNA-binding family protein
232	XLOC_003915	Manes.02G145900	Chromosome02:10834266-10835845	FEC	OES	OK	2.24471	25.871	3.52673	6.20716	5e-05	0.00019042200000000001	yes	Eukaryotic aspartyl protease family protein
233	XLOC_003929	Manes.02G148200	Chromosome02:10996802-11000541	FEC	OES	OK	1.9185599999999998	9.234910000000001	2.26707	2.70225	0.00185	0.0051591	yes	purine permease 3
234	XLOC_003946	Manes.02G151300	Chromosome02:11266247-11267420	FEC	OES	OK	15.237	61.2861	2.00799	5.13603	5e-05	0.00019042200000000001	yes	Phosphate-responsive 1 family protein
235	XLOC_003955	Manes.02G153700	Chromosome02:11519198-11522945	FEC	OES	OK	0.446223	7.136419999999999	3.99937	5.87523	5e-05	0.00019042200000000001	yes	tetratricopeptide repeat (TPR)-containing protein
236	XLOC_003962	Manes.02G155100	Chromosome02:11617405-11618622	FEC	OES	OK	0.571009	12.0656	4.40125	5.08491	5e-05	0.00019042200000000001	yes	Protein of unknown function (DUF581)
237	XLOC_003965	Manes.02G156100	Chromosome02:11763802-11767441	FEC	OES	OK	1.2766899999999999	6.62167	2.37479	3.9791199999999995	5e-05	0.00019042200000000001	yes	slufate transporter 2;1
238	XLOC_004010	Manes.02G164700	Chromosome02:12412743-12416010	FEC	OES	OK	0.173713	2.17225	3.6444099999999997	2.46097	0.0073	0.017490099999999998	yes	response regulator 9
239	XLOC_004012	Manes.02G165200	Chromosome02:12463464-12472685	FEC	OES	OK	1.8182200000000002	0.291502	-2.64095	-1.8518599999999998	0.0004	0.00129699	yes	aldehyde dehydrogenase 3H1
240	XLOC_004021	Manes.02G167000	Chromosome02:12610866-12625208	FEC	OES	OK	1.34148	6.5782	2.29386	3.8185	5e-05	0.00019042200000000001	yes	amino acid permease 3
241	XLOC_004025	Manes.02G168000	Chromosome02:12728510-12729880	FEC	OES	OK	0.202934	1.42384	2.8107	2.27467	0.00755	0.018022	yes	2-oxoglutarate (2OG) and Fe(II)-dependent oxygenase superfamily protein
242	XLOC_004039	Manes.02G170100	Chromosome02:12943225-12945817	FEC	OES	OK	4.0797099999999995	0.0	-inf		5e-05	0.00019042200000000001	yes	gibberellin 20 oxidase 2
243	XLOC_004050	Manes.02G171700	Chromosome02:13509094-13530707	FEC	OES	OK	2.25948	14.3455	2.6665400000000004	5.27954	5e-05	0.00019042200000000001	yes	wall-associated kinase 2
244	XLOC_004067	Manes.02G174800	Chromosome02:13760055-13763976	FEC	OES	OK	57.3721	239.132	2.05939	4.85931	5e-05	0.00019042200000000001	yes	alcohol dehydrogenase 1
245	XLOC_004091	Manes.02G179100	Chromosome02:14431479-14434673	FEC	OES	OK	0.23696	4.25434	4.16622	4.91306	5e-05	0.00019042200000000001	yes	Duplicated homeodomain-like superfamily protein
246	XLOC_004098	Manes.02G180400	Chromosome02:14565875-14569282	FEC	OES	OK	4.41585	22.1199	2.32458	5.0445	5e-05	0.00019042200000000001	yes	Sphingomyelin synthetase family protein
247	XLOC_004108	Manes.02G182000	Chromosome02:14738422-14740293	FEC	OES	OK	7.7247	0.535452	-3.85065	-4.8939699999999995	5e-05	0.00019042200000000001	yes	Integrase-type DNA-binding superfamily protein
248	XLOC_004110	Manes.02G182500	Chromosome02:14802278-14804163	FEC	OES	OK	1.55467	12.3665	2.99175	4.789630000000001	5e-05	0.00019042200000000001	yes	Peroxidase superfamily protein
249	XLOC_004129	Manes.02G187000	Chromosome02:15168229-15170237	FEC	OES	OK	1.57217	10.5614	2.74798	4.89125	5e-05	0.00019042200000000001	yes	cytochrome P450, family 78, subfamily A, polypeptide 7
250	XLOC_004146	Manes.02G189800	Chromosome02:15417487-15421292	FEC	OES	OK	3.1019799999999997	14.8492	2.2591200000000002	4.97368	5e-05	0.00019042200000000001	yes	MATE efflux family protein
251	XLOC_004173	Manes.02G193900	Chromosome02:15906240-15953602	FEC	OES	OK	2.2984400000000003	0.157141	-3.8705199999999995	-1.74794	5e-05	0.00019042200000000001	yes	terpene synthase 21
252	XLOC_004202	Manes.02G199300	Chromosome02:16908395-16913086	FEC	OES	OK	27.8326	1.88736	-3.88234	-8.64022	5e-05	0.00019042200000000001	yes	Leucine-rich receptor-like protein kinase family protein
253	XLOC_004245	Manes.02G206400	Chromosome02:19618953-19844282	FEC	OES	OK	205.287	14.7484	-3.79901	-6.83445	5e-05	0.00019042200000000001	yes	elicitor-activated gene 3-2
254	XLOC_004274	Manes.02G211900	Chromosome02:22879301-22881013	FEC	OES	OK	1.12432	14.3429	3.6732099999999996	5.18085	5e-05	0.00019042200000000001	yes	extra-large G-protein 1
255	XLOC_004305	Manes.02G216200	Chromosome02:25995630-25997427	FEC	OES	OK	2.2578	0.554712	-2.0251	-2.24848	0.0011	0.0032348	yes	Protein of unknown function (DUF640)
256	XLOC_004353	Manes.02G223800	Chromosome02:31341673-31345303	FEC	OES	OK	4.06496	0.41336300000000004	-3.29776	-4.0899	5e-05	0.00019042200000000001	yes	cytochrome P450, family 716, subfamily A, polypeptide 1
257	XLOC_004379	Manes.02G002000	Chromosome02:204479-206872	FEC	OES	OK	0.07613930000000001	1.17975	3.9537	1.7144400000000002	0.004	0.010262700000000001	yes	cellulase 2
258	XLOC_004386	Manes.02G002900	Chromosome02:299203-302004	FEC	OES	OK	310.816	0.567733	-9.096630000000001	-11.7613	5e-05	0.00019042200000000001	yes	methionine gamma-lyase
259	XLOC_004395	Manes.02G004800	Chromosome02:527422-533058	FEC	OES	OK	5.00714	20.1518	2.00885	5.15496	5e-05	0.00019042200000000001	yes	Serine/threonine-protein kinase WNK (With No Lysine)-related
260	XLOC_004396	Manes.02G005000	Chromosome02:547082-549303	FEC	OES	OK	0.26359499999999997	27.1231	6.685060000000001	5.90292	5e-05	0.00019042200000000001	yes	Dof-type zinc finger DNA-binding family protein
261	XLOC_004408	Manes.02G007500	Chromosome02:759728-763962	FEC	OES	OK	1.0859	5.69747	2.3914400000000002	3.95243	5e-05	0.00019042200000000001	yes	cellulose synthase like G3
262	XLOC_004443	Manes.02G013300	Chromosome02:1132993-1136907	FEC	OES	OK	10.5452	55.9561	2.40771	3.7972900000000003	5e-05	0.00019042200000000001	yes	arabinogalactan protein 20
263	XLOC_004463	Manes.02G017700	Chromosome02:1454148-1457085	FEC	OES	OK	9.331010000000001	0.895078	-3.38195	-5.21269	5e-05	0.00019042200000000001	yes	1-aminocyclopropane-1-carboxylic acid (acc) synthase 6
264	XLOC_004469	Manes.02G018700	Chromosome02:1513417-1518058	FEC	OES	OK	0.299624	1.33077	2.15104	2.47693	5e-05	0.00019042200000000001	yes	POX (plant homeobox) family protein
265	XLOC_004474	Manes.02G019700	Chromosome02:1596619-1601757	FEC	OES	OK	33.8965	5.1024	-2.73189	-6.9968699999999995	5e-05	0.00019042200000000001	yes	Protein of unknown function (DUF3741)
266	XLOC_004510	Manes.02G028700	Chromosome02:2207082-2209850	FEC	OES	OK	0.543006	3.1528400000000003	2.53761	3.23908	5e-05	0.00019042200000000001	yes	cytochrome P450, family 76, subfamily C, polypeptide 4
267	XLOC_004516	Manes.02G030100	Chromosome02:2268904-2276791	FEC	OES	OK	0.07677250000000001	19.427	7.9832600000000005	1.46707	0.0055	0.0136173	yes	AGAMOUS-like 19
268	XLOC_004526	Manes.02G031900	Chromosome02:2411955-2413358	FEC	OES	OK	0.179873	2.25045	3.6451599999999997	1.6423900000000002	0.0223	0.0465851	yes	protein binding
269	XLOC_004542	Manes.02G034500	Chromosome02:2665590-2667759	FEC	OES	OK	652.7180000000001	124.55799999999999	-2.38964	-6.14347	5e-05	0.00019042200000000001	yes	Bifunctional inhibitor/lipid-transfer protein/seed storage 2S albumin superfamily protein
270	XLOC_004548	Manes.02G036000	Chromosome02:2795121-2800708	FEC	OES	OK	23.2531	1.09483	-4.40864	-6.79777	5e-05	0.00019042200000000001	yes	Haloacid dehalogenase-like hydrolase (HAD) superfamily protein
271	XLOC_004572	Manes.02G039900	Chromosome02:3095374-3098817	FEC	OES	OK	2.12529	13.4854	2.66567	4.380730000000001	5e-05	0.00019042200000000001	yes	C2H2-like zinc finger protein
272	XLOC_004588	Manes.02G042400	Chromosome02:3285214-3286514	FEC	OES	OK	3.7377599999999997	29.816	2.9958400000000003	5.88874	5e-05	0.00019042200000000001	yes	ethylene responsive element binding factor 6
273	XLOC_004635	Manes.02G051600	Chromosome02:3897300-3907435	FEC	OES	OK	31.4788	6.14165	-2.3576799999999998	-5.56385	5e-05	0.00019042200000000001	yes	casein lytic proteinase B3
274	XLOC_004643	Manes.02G053000	Chromosome02:4028227-4029804	FEC	OES	OK	0.37302199999999996	6.56755	4.1380300000000005	4.14013	5e-05	0.00019042200000000001	yes	expansin A15
275	XLOC_004645	Manes.02G053200	Chromosome02:4054004-4056757	FEC	OES	OK	4.06133	0.10544	-5.26746	-4.3169900000000005	0.0004	0.00129699	yes	C2H2-like zinc finger protein
276	XLOC_004647	Manes.02G053900	Chromosome02:4097203-4099129	FEC	OES	OK	13.1944	0.8437790000000001	-3.96691	-5.01997	5e-05	0.00019042200000000001	yes	NAC domain containing protein 1
277	XLOC_004691	Manes.02G062900	Chromosome02:4697148-4700711	FEC	OES	OK	1.0363200000000001	19.5657	4.23878	7.401960000000001	5e-05	0.00019042200000000001	yes	NSP-interacting kinase 1
278	XLOC_004697	Manes.02G063500	Chromosome02:4710803-4772511	FEC	OES	OK	178.778	32.3569	-2.46603	-0.557516	0.0088	0.020637799999999998	yes	S-adenosylmethionine decarboxylase
279	XLOC_004733	Manes.02G070700	Chromosome02:5260708-5262605	FEC	OES	OK	139.25	33.8641	-2.03985	-5.62922	5e-05	0.00019042200000000001	yes	Class I glutamine amidotransferase-like superfamily protein
280	XLOC_004738	Manes.02G071200	Chromosome02:5300278-5303378	FEC	OES	OK	2.9686	41.0976	3.7912	7.78567	5e-05	0.00019042200000000001	yes	cytochrome P450, family 77, subfamily A, polypeptide 5 pseudogene
281	XLOC_004763	Manes.02G075900	Chromosome02:5599092-5602535	FEC	OES	OK	1.19705	24.3687	4.3474699999999995	7.246460000000001	5e-05	0.00019042200000000001	yes	RGA-like 1
282	XLOC_004780	Manes.02G079000	Chromosome02:5850429-5851885	FEC	OES	OK	3.0815099999999997	20.8327	2.75714	5.28455	5e-05	0.00019042200000000001	yes	PTHR10108:SF434,PTHR10108
283	XLOC_004781	Manes.02G079100	Chromosome02:5853523-5854885	FEC	OES	OK	19.3903	1.31996	-3.87676	-6.09713	5e-05	0.00019042200000000001	yes	ARM repeat superfamily protein
284	XLOC_004783	Manes.02G079500	Chromosome02:5895695-5904779	FEC	OES	OK	9.46924	1.27486	-2.8929099999999996	-4.46851	5e-05	0.00019042200000000001	yes	Oxidoreductase family protein
285	XLOC_004786	Manes.02G080400	Chromosome02:5965783-5971980	FEC	OES	OK	11.9419	51.888999999999996	2.1194	5.60955	5e-05	0.00019042200000000001	yes	glutamate decarboxylase
286	XLOC_004801	Manes.02G083500	Chromosome02:6239169-6239971	FEC	OES	OK	4.67373	1.04982	-2.15444	-2.47302	0.0006	0.00187318	yes	kunitz trypsin inhibitor 1
287	XLOC_004802	Manes.02G083600	Chromosome02:6241664-6246478	FEC	OES	OK	14.1661	3.3841300000000003	-2.0655799999999997	-4.44384	5e-05	0.00019042200000000001	yes	YELLOW STRIPE like 7
288	XLOC_004809	Manes.02G084700	Chromosome02:6343960-6344842	FEC	OES	OK	0.424267	2.45257	2.53125	2.3441099999999997	0.00305	0.00806186	yes	Plant basic secretory protein (BSP) family protein
289	XLOC_004810	Manes.02G084800	Chromosome02:6346572-6348398	FEC	OES	OK	4.32443	0.33714099999999997	-3.68109	-4.0361199999999995	5e-05	0.00019042200000000001	yes	glycerol-3-phosphate acyltransferase 1
290	XLOC_004835	Manes.02G089900	Chromosome02:6747339-6749211	FEC	OES	OK	7.771139999999999	45.2536	2.54183	5.59474	5e-05	0.00019042200000000001	yes	photosystem II subunit P-1
291	XLOC_004859	Manes.02G096900	Chromosome02:7231867-7233749	FEC	OES	OK	3.8211699999999995	0.553976	-2.78612	-2.46068	0.00025	0.00084586	yes	S-adenosyl-L-methionine-dependent methyltransferases superfamily protein
292	XLOC_004871	Manes.02G099500	Chromosome02:7397121-7398756	FEC	OES	OK	1.14678	5.97009	2.38016	3.2877300000000003	5e-05	0.00019042200000000001	yes	GATA transcription factor 5
293	XLOC_004897	Manes.02G104600	Chromosome02:7823310-7824182	FEC	OES	OK	10.9395	1.1819899999999999	-3.21026	-3.79661	5e-05	0.00019042200000000001	yes	GAST1 protein homolog 1
294	XLOC_004898	Manes.02G105600	Chromosome02:7884747-7895247	FEC	OES	OK	11.4772	52.405	2.1909400000000003	5.20463	5e-05	0.00019042200000000001	yes	S-adenosyl-L-methionine-dependent methyltransferases superfamily protein
295	XLOC_004905	Manes.02G106500	Chromosome02:7952984-7959487	FEC	OES	OK	0.425101	2.17893	2.35774	2.87549	5e-05	0.00019042200000000001	yes	Seven transmembrane MLO family protein
296	XLOC_004912	Manes.02G108100	Chromosome02:8092358-8093724	FEC	OES	OK	0.450771	2.3178900000000002	2.36235	1.9072900000000002	0.00305	0.00806186	yes	Protein of unknown function (DUF1637)
297	XLOC_004929	Manes.02G111200	Chromosome02:8295365-8297174	FEC	OES	OK	30.2266	0.324335	-6.54219	-4.1348199999999995	0.0017	0.00478344	yes	Rhodanese/Cell cycle control phosphatase superfamily protein
298	XLOC_004951	Manes.02G115200	Chromosome02:8547128-8555537	FEC	OES	OK	2.8739999999999997	0.286523	-3.32634	-3.29895	0.0001	0.000364096	yes	Auxin efflux carrier family protein
299	XLOC_004967	Manes.02G118000	Chromosome02:8718602-8722424	FEC	OES	OK	54.2252	10.2202	-2.40755	-6.543880000000001	5e-05	0.00019042200000000001	yes	white-brown complex homolog protein 11
300	XLOC_004968	Manes.02G118300	Chromosome02:8750875-8752508	FEC	OES	OK	297.117	53.9855	-2.4603900000000003	-5.82345	5e-05	0.00019042200000000001	yes	Aquaporin-like superfamily protein
301	XLOC_004970	Manes.02G118900	Chromosome02:8789196-8794422	FEC	OES	OK	4.780390000000001	0.11250399999999999	-5.40908	-3.8613199999999996	0.00035	0.00114903	yes	phospholipase C 2
302	XLOC_005006	Manes.02G125800	Chromosome02:9204670-9256374	FEC	OES	OK	130.989	28.7545	-2.18758	-5.5447	5e-05	0.00019042200000000001	yes	glutathione S-transferase tau 7
303	XLOC_005016	Manes.02G128000	Chromosome02:9341657-9343855	FEC	OES	OK	7.27785	1.0337	-2.81569	-4.37514	5e-05	0.00019042200000000001	yes	highly ABA-induced PP2C gene 3
304	XLOC_005052	Manes.02G135500	Chromosome02:9943876-9945450	FEC	OES	OK	4.84269	20.6086	2.0893599999999997	4.5771	5e-05	0.00019042200000000001	yes	Galactose oxidase/kelch repeat superfamily protein
305	XLOC_005082	Manes.02G143000	Chromosome02:10576943-10578077	FEC	OES	OK	3.6452699999999996	34.1524	3.22789	6.131819999999999	5e-05	0.00019042200000000001	yes	photosystem I subunit D-2
306	XLOC_005087	Manes.02G143800	Chromosome02:10635357-10636197	FEC	OES	OK	4.2081599999999995	0.208569	-4.33459	-3.4119300000000004	0.0136	0.030234699999999996	yes	SNARE-like superfamily protein
307	XLOC_005088	Manes.02G143900	Chromosome02:10637147-10640882	FEC	OES	OK	9.6496	0.807345	-3.57921	-5.46405	5e-05	0.00019042200000000001	yes	IQ-domain 21
308	XLOC_005089	Manes.02G144400	Chromosome02:10683343-10686146	FEC	OES	OK	51.6549	4.30783	-3.5838699999999997	-5.02982	5e-05	0.00019042200000000001	yes	RWP-RK domain-containing protein
309	XLOC_005126	Manes.02G152000	Chromosome02:11330016-11332359	FEC	OES	OK	8.56298	0.868848	-3.30094	-5.12605	5e-05	0.00019042200000000001	yes	alpha/beta-Hydrolases superfamily protein
310	XLOC_005129	Manes.02G152400	Chromosome02:11349237-11354332	FEC	OES	OK	2.0075	20.2979	3.33786	5.8902	5e-05	0.00019042200000000001	yes	cryptochrome 1
311	XLOC_005134	Manes.02G153200	Chromosome02:11435337-11440764	FEC	OES	OK	10.002	1.2336200000000002	-3.01932	-5.7314	5e-05	0.00019042200000000001	yes	pumilio 7
312	XLOC_005150	Manes.02G156000	Chromosome02:11752785-11759941	FEC	OES	OK	111.22399999999999	18.4732	-2.58996	-6.7836	5e-05	0.00019042200000000001	yes	sulfate transporter 1;3
313	XLOC_005182	Manes.02G163100	Chromosome02:12326767-12332640	FEC	OES	OK	1.55493	0.291698	-2.4143	-1.44074	0.00185	0.0051591	yes	GDSL-like Lipase/Acylhydrolase superfamily protein
314	XLOC_005187	Manes.02G163900	Chromosome02:12355058-12356105	FEC	OES	OK	1.01662	10.9183	3.4249	3.11427	0.0001	0.000364096	yes	low-molecular-weight cysteine-rich 69
315	XLOC_005200	Manes.02G166000	Chromosome02:12546943-12548909	FEC	OES	OK	89.9422	14.7757	-2.60577	-6.24828	5e-05	0.00019042200000000001	yes	NAC (No Apical Meristem) domain transcriptional regulator superfamily protein
316	XLOC_005232	Manes.02G174100	Chromosome02:13708605-13711254	FEC	OES	OK	0.5324270000000001	52.6394	6.62742	7.970039999999999	5e-05	0.00019042200000000001	yes	Nodulin MtN3 family protein
317	XLOC_005295	Manes.02G185700	Chromosome02:15087771-15090704	FEC	OES	OK	1.03964	0.0567991	-4.1940800000000005	-1.2406	0.0026	0.00699324	yes	Ribonuclease H-like superfamily protein
318	XLOC_005315	Manes.02G190300	Chromosome02:15510588-15513298	FEC	OES	OK	29.5326	4.47631	-2.72193	-3.3655199999999996	5e-05	0.00019042200000000001	yes	sucrose-proton symporter 2
319	XLOC_005319	Manes.02G191700	Chromosome02:15618553-15620622	FEC	OES	OK	170.731	42.188	-2.01682	-5.43708	5e-05	0.00019042200000000001	yes	ubiquitin-conjugating enzyme 30
320	XLOC_005364	Manes.02G202200	Chromosome02:18581401-18589995	FEC	OES	OK	6.98941	0.818978	-3.09327	-5.38695	5e-05	0.00019042200000000001	yes	T-complex protein 11
321	XLOC_005367	Manes.02G202900	Chromosome02:18791296-18794144	FEC	OES	OK	49.2882	11.4194	-2.10975	-5.37397	5e-05	0.00019042200000000001	yes	FAD/NAD(P)-binding oxidoreductase family protein
322	XLOC_005382	Manes.02G206300	Chromosome02:19618953-19844282	FEC	OES	OK	198.953	10.2465	-4.27922	-7.269480000000001	5e-05	0.00019042200000000001	yes	cinnamyl alcohol dehydrogenase 9
323	XLOC_005402	Manes.02G211400	Chromosome02:22478608-22482798	FEC	OES	OK	1.7038400000000002	8.3064	2.28543	4.34842	5e-05	0.00019042200000000001	yes	Leucine-rich repeat protein kinase family protein
324	XLOC_005413	Manes.02G213900	Chromosome02:24739447-24746428	FEC	OES	OK	1.35334	6.682919999999999	2.30395	3.4753800000000004	5e-05	0.00019042200000000001	yes	Cytochrome P450 superfamily protein
325	XLOC_005724	Manes.03G001500	Chromosome03:226972-228294	FEC	OES	OK	207.185	0.6221760000000001	-8.379380000000001	-8.74615	5e-05	0.00019042200000000001	yes	Protein of unknown function, DUF599
326	XLOC_005746	Manes.03G005400	Chromosome03:441885-451483	FEC	OES	OK	4.78846	22.9807	2.2627900000000003	3.26016	5e-05	0.00019042200000000001	yes	Transcriptional factor B3 family protein
327	XLOC_005748	Manes.03G005800	Chromosome03:480373-481204	FEC	OES	OK	0.8947729999999999	5.9772099999999995	2.73988	3.17223	0.0001	0.000364096	yes	glutamine dumper 3
328	XLOC_005750	Manes.03G006000	Chromosome03:493249-494709	FEC	OES	OK	0.145758	6.987410000000001	5.58311	4.33352	0.0038	0.00980486	yes	CONSTANS-like 4
329	XLOC_005799	Manes.03G015900	Chromosome03:1332626-1337757	FEC	OES	OK	7.946969999999999	32.6591	2.0390099999999998	4.84779	5e-05	0.00019042200000000001	yes	protein kinase family protein / peptidoglycan-binding LysM domain-containing protein
330	XLOC_005814	Manes.03G019800	Chromosome03:1646176-1649436	FEC	OES	OK	2.1497900000000003	14.7387	2.77734	4.47462	5e-05	0.00019042200000000001	yes	RAB homolog 1
331	XLOC_005817	Manes.03G020500	Chromosome03:1681010-1682048	FEC	OES	OK	0.335726	1.4317600000000001	2.0924400000000003	1.8207099999999998	0.01395	0.030912400000000003	yes	heat shock transcription factor C1
332	XLOC_005818	Manes.03G020600	Chromosome03:1687114-1689872	FEC	OES	OK	6.69223	0.12870399999999999	-5.70035	-4.25889	0.00225	0.00614468	yes	Flavin-binding monooxygenase family protein
333	XLOC_005835	Manes.03G025200	Chromosome03:1977863-1979173	FEC	OES	OK	0.179673	1.22456	2.7688200000000003	2.04656	0.01115	0.0254102	yes	Integrase-type DNA-binding superfamily protein
334	XLOC_005847	Manes.03G027900	Chromosome03:2163469-2164429	FEC	OES	OK	16.5403	130.776	2.98303	7.02948	5e-05	0.00019042200000000001	yes	oxidative stress 3
335	XLOC_005849	Manes.03G028200	Chromosome03:2184269-2188316	FEC	OES	OK	3.11043	31.217	3.32715	7.13388	5e-05	0.00019042200000000001	yes	O-Glycosyl hydrolases family 17 protein
336	XLOC_005912	Manes.03G040800	Chromosome03:3313745-3315961	FEC	OES	OK	5.12424	49.0261	3.25814	7.190460000000001	5e-05	0.00019042200000000001	yes	Protein kinase superfamily protein
337	XLOC_005925	Manes.03G044100	Chromosome03:3575266-3576275	FEC	OES	OK	1.6560400000000002	10.5571	2.6724	3.9531199999999997	5e-05	0.00019042200000000001	yes	Integrase-type DNA-binding superfamily protein
338	XLOC_005950	Manes.03G049500	Chromosome03:4287095-4289566	FEC	OES	OK	11.2776	46.6523	2.04849	5.14407	5e-05	0.00019042200000000001	yes	heat shock transcription factor A2
339	XLOC_005980	Manes.03G056100	Chromosome03:5121865-5122863	FEC	OES	OK	0.220771	6.1810599999999996	4.807230000000001	4.05041	0.0045	0.0113936	yes	Integrase-type DNA-binding superfamily protein
340	XLOC_005995	Manes.03G059200	Chromosome03:5748140-5755992	FEC	OES	OK	2.4469	24.0211	3.29527	6.974019999999999	5e-05	0.00019042200000000001	yes	homeobox gene 8
341	XLOC_006012	Manes.03G062100	Chromosome03:6466242-6482916	FEC	OES	OK	40.4956	8.0959	-2.3225	-5.0889	5e-05	0.00019042200000000001	yes	alpha/beta-Hydrolases superfamily protein
342	XLOC_006018	Manes.03G062900	Chromosome03:6708520-6713528	FEC	OES	OK	4.13163	0.30193600000000004	-3.7744	-4.545	5e-05	0.00019042200000000001	yes	Sulfite exporter TauE/SafE family protein
343	XLOC_006023	Manes.03G063500	Chromosome03:6829219-6831864	FEC	OES	OK	2.17886	9.57923	2.13634	4.430219999999999	5e-05	0.00019042200000000001	yes	Concanavalin A-like lectin protein kinase family protein
344	XLOC_006037	Manes.03G066100	Chromosome03:7293516-7407397	FEC	OES	OK	10.0853	2.19847	-2.19768	-2.3111900000000003	5e-05	0.00019042200000000001	yes	helicases;ATP-dependent helicases;nucleic acid binding;ATP binding;DNA-directed DNA polymerases;DNA binding
345	XLOC_006047	Manes.03G068100	Chromosome03:7944598-7945846	FEC	OES	OK	11.8068	1.77715	-2.73198	-2.5764	0.0001	0.000364096	yes	Bifunctional inhibitor/lipid-transfer protein/seed storage 2S albumin superfamily protein
346	XLOC_007190	Manes.03G068100	Chromosome03:7944598-7945846	FEC	OES	OK	90.2958	3.1337200000000003	-4.84871	-5.9337599999999995	5e-05	0.00019042200000000001	yes	Bifunctional inhibitor/lipid-transfer protein/seed storage 2S albumin superfamily protein
347	XLOC_006071	Manes.03G072600	Chromosome03:9570478-9572954	FEC	OES	OK	0.0792383	1.63022	4.36273	2.4800299999999997	0.0028	0.00746951	yes	DNA glycosylase superfamily protein
348	XLOC_006080	Manes.03G073800	Chromosome03:9866813-9868538	FEC	OES	OK	2.02019	26.6743	3.72289	5.6044599999999996	5e-05	0.00019042200000000001	yes	Phospholipase A2 family protein
349	XLOC_006133	Manes.03G082800	Chromosome03:13282442-13286096	FEC	OES	OK	90.9853	15.3651	-2.5659799999999997	-6.7240899999999995	5e-05	0.00019042200000000001	yes	NAC domain containing protein 1
350	XLOC_006153	Manes.03G086100	Chromosome03:14195787-14197224	FEC	OES	OK	0.400955	27.9722	6.12441	7.10435	5e-05	0.00019042200000000001	yes	expansin A15
351	XLOC_006156	Manes.03G086600	Chromosome03:14342254-14354144	FEC	OES	OK	0.504303	7.7511600000000005	3.94205	4.81611	5e-05	0.00019042200000000001	yes	Protein kinase superfamily protein
352	XLOC_006179	Manes.03G091000	Chromosome03:15575178-15576639	FEC	OES	OK	7.12356	34.713	2.2848	5.08935	5e-05	0.00019042200000000001	yes	Arabidopsis thaliana gibberellin 2-oxidase 1
353	XLOC_006311	Manes.03G115300	Chromosome03:21202056-21204172	FEC	OES	OK	5.30091	0.49645200000000006	-3.41652	-3.0529900000000003	0.0001	0.000364096	yes	PYR1-like 12
354	XLOC_006324	Manes.03G118000	Chromosome03:21414646-21425549	FEC	OES	OK	4.58289	0.376502	-3.6055300000000003	-4.73205	5e-05	0.00019042200000000001	yes	protein serine/threonine kinases;protein kinases;ATP binding;sugar binding;kinases;carbohydrate binding
355	XLOC_006337	Manes.03G119800	Chromosome03:21625937-21628392	FEC	OES	OK	27.0801	157.181	2.5371200000000003	6.79315	5e-05	0.00019042200000000001	yes	Auxin-responsive GH3 family protein
356	XLOC_006343	Manes.03G120700	Chromosome03:21699932-21701962	FEC	OES	OK	35.0913	3.35851	-3.38522	-5.00925	5e-05	0.00019042200000000001	yes	mRNA splicing factor, thioredoxin-like U5 snRNP
357	XLOC_007443	Manes.03G120700	Chromosome03:21699932-21701962	FEC	OES	OK	6.704860000000001	0.493012	-3.76551	-3.5341699999999996	0.0002	0.000689742	yes	mRNA splicing factor, thioredoxin-like U5 snRNP
358	XLOC_006347	Manes.03G121300	Chromosome03:21728087-21845333	FEC	OES	OK	1.29145	12.6809	3.2956	0.898924	0.0141	0.0312046	yes	senescence-related gene 1
359	XLOC_006356	Manes.03G123700	Chromosome03:22106292-22108484	FEC	OES	OK	231.338	1220.36	2.3992400000000003	5.539680000000001	5e-05	0.00019042200000000001	yes	Translation initiation factor SUI1 family protein
360	XLOC_006407	Manes.03G133800	Chromosome03:22990353-22990845	FEC	OES	OK	1.58798	8.187380000000001	2.3662099999999997	2.51378	0.0006	0.00187318	yes	Stigma-specific Stig1 family protein
361	XLOC_006427	Manes.03G136500	Chromosome03:23171070-23187698	FEC	OES	OK	2.24345	11.04	2.29895	2.9834	5e-05	0.00019042200000000001	yes	cytidinediphosphate diacylglycerol synthase 2
362	XLOC_006438	Manes.03G138900	Chromosome03:23362058-23390237	FEC	OES	OK	15.1523	2.54786	-2.57218	-2.3692599999999997	0.0015	0.00427436	yes	cytochrome P450, family 71, subfamily B, polypeptide 34
363	XLOC_006453	Manes.03G141500	Chromosome03:23779286-23782214	FEC	OES	OK	565.702	108.85600000000001	-2.3776200000000003	-5.77084	5e-05	0.00019042200000000001	yes	Histone superfamily protein
364	XLOC_006461	Manes.03G142900	Chromosome03:23899103-23904771	FEC	OES	OK	41.126000000000005	0.031895299999999994	-10.3325	-3.3284199999999995	0.02315	0.048125699999999993	yes	oligopeptide transporter 1
365	XLOC_006468	Manes.03G143800	Chromosome03:23947168-23949095	FEC	OES	OK	2.0346900000000003	10.7628	2.4031700000000003	3.86744	5e-05	0.00019042200000000001	yes	ralf-like 31
366	XLOC_006474	Manes.03G145000	Chromosome03:24083049-24087522	FEC	OES	OK	4.77144	0.947108	-2.33282	-3.1810400000000003	5e-05	0.00019042200000000001	yes	Protein of unknown function (DUF803)
367	XLOC_006528	Manes.03G155200	Chromosome03:25059765-25064078	FEC	OES	OK	500.48199999999997	83.6269	-2.58128	-6.50904	5e-05	0.00019042200000000001	yes	glutathione S-transferase tau 7
368	XLOC_006544	Manes.03G159600	Chromosome03:25371425-25377395	FEC	OES	OK	0.471862	2.059	2.12551	1.8265799999999999	0.0073	0.017490099999999998	yes	CCT motif family protein
369	XLOC_006550	Manes.03G160600	Chromosome03:25421816-25426500	FEC	OES	OK	54.3793	224.02599999999998	2.0425400000000002	5.27272	5e-05	0.00019042200000000001	yes	RNA-binding (RRM/RBD/RNP motifs) family protein
370	XLOC_006569	Manes.03G165200	Chromosome03:25805152-25805605	FEC	OES	OK	2.92877	0.0	-inf		5e-05	0.00019042200000000001	yes	Integrase-type DNA-binding superfamily protein
371	XLOC_006587	Manes.03G169800	Chromosome03:26129934-26131705	FEC	OES	OK	29.5458	165.044	2.48183	6.7736600000000005	5e-05	0.00019042200000000001	yes	AUX/IAA transcriptional regulator family protein
372	XLOC_006590	Manes.03G170600	Chromosome03:26206288-26208912	FEC	OES	OK	51.5636	3.89526	-3.7265599999999997	-8.4211	5e-05	0.00019042200000000001	yes	3-ketoacyl-CoA synthase 2
373	XLOC_006599	Manes.03G172500	Chromosome03:26312524-26321706	FEC	OES	OK	19.5395	153.576	2.97448	4.4637400000000005	5e-05	0.00019042200000000001	yes	Stabilizer of iron transporter SufD / Polynucleotidyl transferase
374	XLOC_006604	Manes.03G173900	Chromosome03:26429227-26431925	FEC	OES	OK	0.0896528	12.2903	7.098960000000001	4.08619	0.00075	0.00229123	yes	IQ-domain 19
375	XLOC_006615	Manes.03G175600	Chromosome03:26528971-26534254	FEC	OES	OK	1.8857599999999999	11.3052	2.58377	4.66151	5e-05	0.00019042200000000001	yes	CVP2 like 1
376	XLOC_006623	Manes.03G176800	Chromosome03:26577273-26578073	FEC	OES	OK	8.81347	1.8705	-2.23628	-3.04181	5e-05	0.00019042200000000001	yes	Acyl-CoA N-acyltransferases (NAT) superfamily protein
377	XLOC_006624	Manes.03G176900	Chromosome03:26622349-26625011	FEC	OES	OK	0.330559	4.3059400000000005	3.70335	4.45811	5e-05	0.00019042200000000001	yes	Protein of unknown function (DUF581)
378	XLOC_006640	Manes.03G179600	Chromosome03:26762691-26765850	FEC	OES	OK	2.83902	15.807	2.4771	4.69258	5e-05	0.00019042200000000001	yes	Sec14p-like phosphatidylinositol transfer family protein
379	XLOC_006644	Manes.03G180100	Chromosome03:26803104-26805111	FEC	OES	OK	5.35303	0.22565500000000002	-4.56816	-4.95463	5e-05	0.00019042200000000001	yes	receptor-like protein kinase 1
380	XLOC_006647	Manes.03G180400	Chromosome03:26824511-26828230	FEC	OES	OK	43.9576	3.0297400000000003	-3.85885	-7.367610000000001	5e-05	0.00019042200000000001	yes	Major facilitator superfamily protein
381	XLOC_006680	Manes.03G187200	Chromosome03:27252703-27254859	FEC	OES	OK	70.3809	1.13331	-5.95657	-9.27554	5e-05	0.00019042200000000001	yes	Bax inhibitor-1 family protein
382	XLOC_006684	Manes.03G187700	Chromosome03:27287278-27288641	FEC	OES	OK	1.46189	113.56700000000001	6.27957	10.1236	5e-05	0.00019042200000000001	yes	Adenosylmethionine decarboxylase family protein
383	XLOC_006693	Manes.03G189000	Chromosome03:27365380-27371943	FEC	OES	OK	21.7761	102.999	2.24182	5.27456	5e-05	0.00019042200000000001	yes	histidine-containing phosphotransmitter 1
384	XLOC_006722	Manes.03G194600	Chromosome03:27751788-27753330	FEC	OES	OK	1.51791	34.0586	4.4878599999999995	7.19285	5e-05	0.00019042200000000001	yes	Heavy metal transport/detoxification superfamily protein
385	XLOC_006724	Manes.03G195100	Chromosome03:27837388-27837925	FEC	OES	OK	12.5133	0.9838889999999999	-3.6688199999999997	-3.68557	0.0002	0.000689742	yes	TSPO(outer membrane tryptophan-rich sensory protein)-related
386	XLOC_006737	Manes.03G197100	Chromosome03:27961108-27962074	FEC	OES	OK	68.5097	382.981	2.4828900000000003	6.59646	5e-05	0.00019042200000000001	yes	drought-induced 21
387	XLOC_006747	Manes.03G199300	Chromosome03:28083156-28084231	FEC	OES	OK	14.612	61.8831	2.0824	5.14773	5e-05	0.00019042200000000001	yes	ethylene-responsive element binding protein
388	XLOC_006750	Manes.03G199700	Chromosome03:28114679-28119318	FEC	OES	OK	16.2028	0.316235	-5.6791	-3.3542699999999996	0.01755	0.0378038	yes	Protein phosphatase 2C family protein
389	XLOC_006754	Manes.03G200300	Chromosome03:28148647-28159263	FEC	OES	OK	30.4762	261.452	3.10079	7.515339999999999	5e-05	0.00019042200000000001	yes	MLP-like protein 423
390	XLOC_006755	Manes.03G200500	Chromosome03:28159466-28161116	FEC	OES	OK	0.857914	12.8743	3.90752	4.611680000000001	5e-05	0.00019042200000000001	yes	MLP-like protein 423
391	XLOC_006782	Manes.03G205600	Chromosome03:28578822-28581163	FEC	OES	OK	3.31635	0.7830520000000001	-2.08242	-2.3818799999999998	0.0003	0.000998846	yes	GDSL-like Lipase/Acylhydrolase superfamily protein
392	XLOC_006789	Manes.03G206400	Chromosome03:28660139-28662063	FEC	OES	OK	18.9009	4.09093	-2.20795	-4.56951	5e-05	0.00019042200000000001	yes	WRKY DNA-binding protein 23
393	XLOC_006816	Manes.03G212400	Chromosome03:29251357-29258208	FEC	OES	OK	0.33165500000000003	1.3784299999999998	2.05527	2.8124700000000002	0.0001	0.000364096	yes	P-glycoprotein 21
394	XLOC_006821	Manes.03G000100	Chromosome03:7451-9539	FEC	OES	OK	5.64951	0.0	-inf		5e-05	0.00019042200000000001	yes	Protein of unknown function (DUF1218)
395	XLOC_006827	Manes.03G001400	Chromosome03:216876-217353	FEC	OES	OK	81.8589	13.9925	-2.54849	-4.95366	5e-05	0.00019042200000000001	yes	SAUR-like auxin-responsive protein family
396	XLOC_006842	Manes.03G004800	Chromosome03:407063-408905	FEC	OES	OK	10.5671	1.49369	-2.82262	-3.3837599999999997	5e-05	0.00019042200000000001	yes	FAD-dependent oxidoreductase family protein
397	XLOC_006843	Manes.03G005200	Chromosome03:432482-436911	FEC	OES	OK	0.487346	4.393009999999999	3.17219	3.9253099999999996	5e-05	0.00019042200000000001	yes	Cellulose-synthase-like C5
398	XLOC_006910	Manes.03G017500	Chromosome03:1416483-1423797	FEC	OES	OK	0.8616459999999999	10.9657	3.6697599999999997	3.4493199999999997	0.0001	0.000364096	yes	Protein of unknown function, DUF642
399	XLOC_006932	Manes.03G021100	Chromosome03:1724661-1734401	FEC	OES	OK	0.47645699999999996	3.30425	2.7939	2.24432	0.0017	0.00478344	yes	polyol/monosaccharide transporter 5
400	XLOC_006947	Manes.03G023500	Chromosome03:1864863-1871249	FEC	OES	OK	13.4811	1.11184	-3.5999199999999996	-4.06687	5e-05	0.00019042200000000001	yes	thioredoxin-dependent peroxidase 1
401	XLOC_007040	Manes.03G040700	Chromosome03:3302444-3305956	FEC	OES	OK	23.7459	5.4854199999999995	-2.114	-4.58521	5e-05	0.00019042200000000001	yes	Cysteine proteinases superfamily protein
402	XLOC_007044	Manes.03G041200	Chromosome03:3357111-3359686	FEC	OES	OK	1.69905	0.198967	-3.09413	-3.2794	0.0002	0.000689742	yes	cation calcium exchanger 4
403	XLOC_007062	Manes.03G044400	Chromosome03:3583061-3589778	FEC	OES	OK	76.2188	413.92800000000005	2.44116	5.23923	5e-05	0.00019042200000000001	yes	sucrose synthase 4
404	XLOC_007075	Manes.03G047200	Chromosome03:3980738-3983301	FEC	OES	OK	21.8809	5.0567400000000005	-2.1134	-4.32857	5e-05	0.00019042200000000001	yes	Pyridoxal phosphate phosphatase-related protein
405	XLOC_007076	Manes.03G047300	Chromosome03:3984736-3989325	FEC	OES	OK	0.36944699999999997	4.26803	3.53013	2.55864	5e-05	0.00019042200000000001	yes	homeobox gene 1
406	XLOC_007107	Manes.03G052500	Chromosome03:4567472-4570436	FEC	OES	OK	6.3182	44.3736	2.81212	6.429209999999999	5e-05	0.00019042200000000001	yes	S-adenosyl-L-methionine-dependent methyltransferases superfamily protein
407	XLOC_007179	Manes.03G065700	Chromosome03:7293516-7407397	FEC	OES	OK	45.6183	7.44181	-2.6158900000000003	-1.59711	0.00245	0.00663198	yes	BURP domain-containing protein
408	XLOC_007234	Manes.03G076500	Chromosome03:10840548-10842911	FEC	OES	OK	36.7988	304.086	3.04675	8.00274	5e-05	0.00019042200000000001	yes	NAC (No Apical Meristem) domain transcriptional regulator superfamily protein
409	XLOC_007238	Manes.03G077800	Chromosome03:11305070-11306747	FEC	OES	OK	2.0439	0.415313	-2.29906	-2.5005	0.0002	0.000689742	yes	Exostosin family protein
410	XLOC_007251	Manes.03G079700	Chromosome03:11835671-11837048	FEC	OES	OK	3.6619300000000004	0.315265	-3.5379699999999996	-3.1297900000000003	0.00015	0.00052955	yes	xyloglucan endotransglycosylase 6
411	XLOC_007290	Manes.03G088800	Chromosome03:14948900-14949701	FEC	OES	OK	30.8702	150.274	2.2833099999999997	5.98302	5e-05	0.00019042200000000001	yes	Disease resistance-responsive (dirigent-like protein) family protein
412	XLOC_007375	Manes.03G105000	Chromosome03:18096188-18096701	FEC	OES	OK	0.0	3.2193	inf		5e-05	0.00019042200000000001	yes	homeobox protein 52
413	XLOC_007392	Manes.03G109400	Chromosome03:20050568-20051977	FEC	OES	OK	2.40481	10.1342	2.07523	3.62802	5e-05	0.00019042200000000001	yes	VQ motif-containing protein
414	XLOC_007398	Manes.03G110500	Chromosome03:20147842-20148647	FEC	OES	OK	27.2623	2.3544099999999997	-3.53347	-4.32892	5e-05	0.00019042200000000001	yes	metallothionein 3
415	XLOC_007407	Manes.03G112800	Chromosome03:20896126-20897380	FEC	OES	OK	16.0485	3.6618199999999996	-2.1318	-3.22655	5e-05	0.00019042200000000001	yes	GTP-binding family protein
416	XLOC_007408	Manes.03G113100	Chromosome03:20921393-20923658	FEC	OES	OK	0.43591199999999997	6.22543	3.83606	4.9539800000000005	5e-05	0.00019042200000000001	yes	CBS domain-containing protein
417	XLOC_007414	Manes.03G114000	Chromosome03:21007463-21011208	FEC	OES	OK	0.94326	6.77417	2.84432	4.08904	5e-05	0.00019042200000000001	yes	beta-glucosidase 45
418	XLOC_007417	Manes.03G114800	Chromosome03:21149540-21151617	FEC	OES	OK	1.18317	5.364269999999999	2.18073	2.28552	0.0056	0.013836500000000002	yes	S-adenosyl-L-methionine-dependent methyltransferases superfamily protein
419	XLOC_007418	Manes.03G115100	Chromosome03:21174921-21183804	FEC	OES	OK	13.5357	3.35644	-2.0117700000000003	-3.47401	5e-05	0.00019042200000000001	yes	HAL2-like
420	XLOC_007473	Manes.03G125400	Chromosome03:22212768-22399702	FEC	OES	OK	3.9556199999999997	0.461942	-3.09812	-2.06948	0.00485	0.0121803	yes	Leucine-rich repeat receptor-like protein kinase family protein
421	XLOC_007502	Manes.03G132200	Chromosome03:22856890-22860134	FEC	OES	OK	8.83505	0.537892	-4.03785	-5.64133	5e-05	0.00019042200000000001	yes	WRKY family transcription factor
422	XLOC_007536	Manes.03G140100	Chromosome03:23646534-23652665	FEC	OES	OK	203.188	26.6035	-2.93313	-6.57125	5e-05	0.00019042200000000001	yes	zinc transporter 11 precursor
423	XLOC_007547	Manes.03G142200	Chromosome03:23841311-23861468	FEC	OES	OK	8.95903	1.8624900000000002	-2.26611	-4.306780000000001	5e-05	0.00019042200000000001	yes	cellulose synthase like E1
424	XLOC_007573	Manes.03G147200	Chromosome03:24280454-24283352	FEC	OES	OK	36.9265	153.359	2.05418	5.34136	5e-05	0.00019042200000000001	yes	Carbohydrate-binding X8 domain superfamily protein
425	XLOC_007578	Manes.03G147900	Chromosome03:24323642-24326107	FEC	OES	OK	2.53192	0.378206	-2.7429900000000003	-3.49865	5e-05	0.00019042200000000001	yes	Protein of unknown function, DUF593
426	XLOC_007591	Manes.03G149600	Chromosome03:24463983-24466733	FEC	OES	OK	133.876	3.54714	-5.2381	-10.1624	5e-05	0.00019042200000000001	yes	Tetratricopeptide repeat (TPR)-like superfamily protein
427	XLOC_007617	Manes.03G156400	Chromosome03:25176214-25178346	FEC	OES	OK	9.22232	0.297714	-4.953130000000001	-5.40196	5e-05	0.00019042200000000001	yes	ammonium transporter 1;1
428	XLOC_007628	Manes.03G158300	Chromosome03:25303280-25305719	FEC	OES	OK	2.89772	16.1604	2.47947	4.65149	5e-05	0.00019042200000000001	yes	auxin-induced protein 13
429	XLOC_007661	Manes.03G164600	Chromosome03:25765279-25768318	FEC	OES	OK	8.78428	2.06608	-2.08803	-3.91135	5e-05	0.00019042200000000001	yes	phosphate transporter 1;7
430	XLOC_007664	Manes.03G165300	Chromosome03:25808012-25808607	FEC	OES	OK	4.89933	0.0	-inf		5e-05	0.00019042200000000001	yes	Integrase-type DNA-binding superfamily protein
431	XLOC_007669	Manes.03G166100	Chromosome03:25841589-25845486	FEC	OES	OK	4.07051	24.2075	2.5721700000000003	5.214980000000001	5e-05	0.00019042200000000001	yes	2-oxoglutarate (2OG) and Fe(II)-dependent oxygenase superfamily protein
432	XLOC_007670	Manes.03G166200	Chromosome03:25849896-25851389	FEC	OES	OK	2.96535	22.3236	2.9123	5.37868	5e-05	0.00019042200000000001	yes	2-oxoglutarate (2OG) and Fe(II)-dependent oxygenase superfamily protein
433	XLOC_007690	Manes.03G169500	Chromosome03:26103271-26106780	FEC	OES	OK	23.7024	5.42433	-2.12752	-4.59011	5e-05	0.00019042200000000001	yes	DREB2A-interacting protein 2
434	XLOC_007692	Manes.03G169700	Chromosome03:26117998-26120424	FEC	OES	OK	2.60181	40.5502	3.96213	7.18692	5e-05	0.00019042200000000001	yes	indole-3-acetic acid 7
435	XLOC_007696	Manes.03G170300	Chromosome03:26183895-26185179	FEC	OES	OK	45.9493	2.93975	-3.9662800000000002	-7.567819999999999	5e-05	0.00019042200000000001	yes	CBL-interacting protein kinase 7
436	XLOC_007718	Manes.03G173800	Chromosome03:26414623-26418905	FEC	OES	OK	6.76081	33.0208	2.2881099999999996	5.73623	5e-05	0.00019042200000000001	yes	Plant protein of unknown function (DUF828) with plant pleckstrin homology-like region
437	XLOC_007787	Manes.03G188500	Chromosome03:27344271-27345297	FEC	OES	OK	1.87935	0.25101100000000004	-2.90441	-2.2764599999999997	0.01385	0.0307195	yes	DUF679 domain membrane protein 2
438	XLOC_007789	Manes.03G189100	Chromosome03:27373294-27378387	FEC	OES	OK	1.4726	22.3261	3.9222900000000003	7.89037	5e-05	0.00019042200000000001	yes	inosine-uridine preferring nucleoside hydrolase family protein
439	XLOC_007795	Manes.03G189900	Chromosome03:27465814-27467372	FEC	OES	OK	16.9489	1.47881	-3.5186900000000003	-5.52833	5e-05	0.00019042200000000001	yes	Peroxidase superfamily protein
440	XLOC_007815	Manes.03G193600	Chromosome03:27695403-27697515	FEC	OES	OK	1.30245	11.3046	3.1176	3.31999	0.0001	0.000364096	yes	nuclear factor Y, subunit B5
441	XLOC_007838	Manes.03G198700	Chromosome03:28042918-28045346	FEC	OES	OK	2.34617	0.352517	-2.73454	-2.63132	5e-05	0.00019042200000000001	yes	F-box/RNI-like/FBD-like domains-containing protein
442	XLOC_007844	Manes.03G200600	Chromosome03:28159466-28161116	FEC	OES	OK	0.13058499999999998	1.61604	3.6294	1.17381	0.02325	0.048304599999999996	yes	MLP-like protein 423
443	XLOC_007876	Manes.03G207100	Chromosome03:28782206-28785188	FEC	OES	OK	11.1728	2.64257	-2.07998	-3.01622	0.0001	0.000364096	yes	cell wall / vacuolar inhibitor of fructosidase 1
444	XLOC_007883	Manes.03G208500	Chromosome03:28853341-28855474	FEC	OES	OK	0.883699	12.8862	3.8661300000000005	5.37664	5e-05	0.00019042200000000001	yes	myb domain protein 108
445	XLOC_008266	Manes.04G021200	Chromosome04:2304658-2306481	FEC	OES	OK	5.35694	42.7433	2.99622	6.33981	5e-05	0.00019042200000000001	yes	plasma membrane intrinsic protein 2;5
446	XLOC_008312	Manes.04G029400	Chromosome04:3186406-3188545	FEC	OES	OK	12.7907	0.743256	-4.105090000000001	-4.13035	0.00015	0.00052955	yes	3-ketoacyl-CoA synthase 12
447	XLOC_009165	Manes.04G029400	Chromosome04:3186406-3188545	FEC	OES	OK	16.6258	1.13614	-3.8712199999999997	-4.4928	5e-05	0.00019042200000000001	yes	3-ketoacyl-CoA synthase 12
448	XLOC_008383	Manes.04G044100	Chromosome04:6127816-6128850	FEC	OES	OK	9.47546	0.872331	-3.44125	-4.04205	5e-05	0.00019042200000000001	yes	CAMV movement protein interacting protein 7
449	XLOC_008421	Manes.04G052400	Chromosome04:8839206-8841299	FEC	OES	OK	37.8087	8.339210000000001	-2.18074	-4.88748	5e-05	0.00019042200000000001	yes	Late embryogenesis abundant (LEA) hydroxyproline-rich glycoprotein family
450	XLOC_008434	Manes.04G054400	Chromosome04:10086724-10089474	FEC	OES	OK	25.6239	1.7010900000000002	-3.91295	-5.56318	5e-05	0.00019042200000000001	yes	RmlC-like cupins superfamily protein
451	XLOC_008442	Manes.04G055600	Chromosome04:11415688-11418726	FEC	OES	OK	7.723610000000001	1.5948799999999999	-2.27583	-3.4554300000000002	5e-05	0.00019042200000000001	yes	SGNH hydrolase-type esterase superfamily protein
452	XLOC_008480	Manes.04G061100	Chromosome04:15325007-15328368	FEC	OES	OK	29.5382	5.9122	-2.32081	-5.75611	5e-05	0.00019042200000000001	yes	YELLOW STRIPE like 7
453	XLOC_008511	Manes.04G067000	Chromosome04:19337942-19344158	FEC	OES	OK	1.4610299999999998	7.0921199999999995	2.27923	3.8041199999999997	5e-05	0.00019042200000000001	yes	DNA-binding bromodomain-containing protein
454	XLOC_008546	Manes.04G073400	Chromosome04:20874302-20875566	FEC	OES	OK	0.354504	123.62200000000001	8.44592	5.75019	0.0081	0.0191773	yes	actin depolymerizing factor 5
455	XLOC_008564	Manes.04G076500	Chromosome04:21375865-21377517	FEC	OES	OK	1.31643	61.1264	5.53709	8.42732	5e-05	0.00019042200000000001	yes	plasma membrane intrinsic protein 2;8
456	XLOC_008565	Manes.04G076700	Chromosome04:21445280-21449185	FEC	OES	OK	5.20958	21.2497	2.0282	4.67898	5e-05	0.00019042200000000001	yes	like AUXIN RESISTANT 2
457	XLOC_008598	Manes.04G084700	Chromosome04:22232132-22237012	FEC	OES	OK	0.627896	3.11848	2.31225	3.24244	5e-05	0.00019042200000000001	yes	MATE efflux family protein
458	XLOC_008618	Manes.04G088800	Chromosome04:22621432-22624566	FEC	OES	OK	1.22668	7.7622800000000005	2.66172	3.93645	5e-05	0.00019042200000000001	yes	cryptochrome-interacting basic-helix-loop-helix 1
459	XLOC_008621	Manes.04G089200	Chromosome04:22648735-22651519	FEC	OES	OK	299.224	7.226960000000001	-5.37169	-11.1511	5e-05	0.00019042200000000001	yes	NmrA-like negative transcriptional regulator family protein
460	XLOC_008643	Manes.04G093200	Chromosome04:23036814-23038214	FEC	OES	OK	0.913616	6.5479	2.84137	3.25469	5e-05	0.00019042200000000001	yes	Integrase-type DNA-binding superfamily protein
461	XLOC_008671	Manes.04G097800	Chromosome04:23393064-23394682	FEC	OES	OK	4.39886	0.305718	-3.84685	-3.8989800000000003	0.00015	0.00052955	yes	RING/U-box superfamily protein
462	XLOC_008688	Manes.04G100800	Chromosome04:23645953-23653294	FEC	OES	OK	17.6222	4.06447	-2.11625	-4.53765	5e-05	0.00019042200000000001	yes	RING/U-box superfamily protein
463	XLOC_008733	Manes.04G110500	Chromosome04:24466607-24467189	FEC	OES	OK	12.275	0.869978	-3.8186	-3.85255	0.00015	0.00052955	yes	VQ motif-containing protein
464	XLOC_008760	Manes.04G116100	Chromosome04:24778086-24779481	FEC	OES	OK	4.54913	68.9999	3.9229300000000005	7.948169999999999	5e-05	0.00019042200000000001	yes	unknown seed protein like 1
465	XLOC_008761	Manes.04G116200	Chromosome04:24786143-24787586	FEC	OES	OK	2.85982	466.39	7.349469999999999	12.8621	5e-05	0.00019042200000000001	yes	unknown seed protein like 1
466	XLOC_008769	Manes.04G117700	Chromosome04:24883561-24884815	FEC	OES	OK	1.0029	0.0	-inf		5e-05	0.00019042200000000001	yes	F-box and associated interaction domains-containing protein
467	XLOC_008790	Manes.04G120100	Chromosome04:25026351-25028380	FEC	OES	OK	0.138873	14.6467	6.7206600000000005	4.19956	0.00375	0.00969032	yes	2-oxoglutarate (2OG) and Fe(II)-dependent oxygenase superfamily protein
468	XLOC_008796	Manes.04G121600	Chromosome04:25247770-25249174	FEC	OES	OK	2.81707	23.2535	3.0451799999999998	5.66526	5e-05	0.00019042200000000001	yes	Galactose oxidase/kelch repeat superfamily protein
469	XLOC_008807	Manes.04G124500	Chromosome04:25418225-25418881	FEC	OES	OK	3.23624	0.0	-inf		5e-05	0.00019042200000000001	yes	SKP1-like 4
470	XLOC_008827	Manes.04G129300	Chromosome04:26009448-26010962	FEC	OES	OK	3.02209	17.1457	2.5042299999999997	4.0972800000000005	5e-05	0.00019042200000000001	yes	RHO guanyl-nucleotide exchange factor 11
471	XLOC_008838	Manes.04G131300	Chromosome04:26087287-26097182	FEC	OES	OK	0.594012	11.3215	4.25243	3.53977	0.0006	0.00187318	yes	phytochrome-associated protein 2
472	XLOC_008886	Manes.04G139700	Chromosome04:26676810-26681183	FEC	OES	OK	9.95222	2.3749700000000002	-2.06711	-4.14821	5e-05	0.00019042200000000001	yes	Glucose-methanol-choline (GMC) oxidoreductase family protein
473	XLOC_008898	Manes.04G142100	Chromosome04:26834489-26841619	FEC	OES	OK	5.9964900000000005	26.7297	2.15625	4.84681	5e-05	0.00019042200000000001	yes	homology to ABI1
474	XLOC_008946	Manes.04G150200	Chromosome04:27409214-27412173	FEC	OES	OK	0.955786	18.4067	4.2674	3.8163300000000002	0.00035	0.00114903	yes	Subtilase family protein
475	XLOC_009767	Manes.04G150200	Chromosome04:27409214-27412173	FEC	OES	OK	3.4023800000000004	36.9629	3.4414599999999997	6.85849	5e-05	0.00019042200000000001	yes	Subtilase family protein
476	XLOC_008948	Manes.04G150700	Chromosome04:27444442-27448255	FEC	OES	OK	0.952809	5.98613	2.65136	3.98979	5e-05	0.00019042200000000001	yes	Remorin family protein
477	XLOC_008956	Manes.04G152500	Chromosome04:27542071-27543426	FEC	OES	OK	56.0204	354.006	2.65975	7.058669999999999	5e-05	0.00019042200000000001	yes	ROTUNDIFOLIA like 10
478	XLOC_008983	Manes.04G158700	Chromosome04:28070941-28083901	FEC	OES	OK	36.9166	0.547933	-6.07413	-5.81692	5e-05	0.00019042200000000001	yes	NADPH:quinone oxidoreductase
479	XLOC_008986	Manes.04G159100	Chromosome04:28091544-28096248	FEC	OES	OK	0.220492	3.39416	3.94426	4.14639	5e-05	0.00019042200000000001	yes	Phosphatidylinositol-4-phosphate 5-kinase family protein
480	XLOC_008999	Manes.04G161700	Chromosome04:28335103-28337332	FEC	OES	OK	0.0707682	1.14406	4.0149099999999995	2.44017	0.0053	0.013175999999999998	yes	Leucine-rich repeat (LRR) family protein
481	XLOC_009019	Manes.04G165900	Chromosome04:28669180-28675519	FEC	OES	OK	13.1631	1.84054	-2.8383	-3.61551	5e-05	0.00019042200000000001	yes	Calcium-dependent ARF-type GTPase activating protein family
482	XLOC_009045	Manes.04G004400	Chromosome04:509876-512407	FEC	OES	OK	0.535198	2.8807099999999997	2.42828	2.88274	0.00015	0.00052955	yes	alpha/beta-Hydrolases superfamily protein
483	XLOC_009067	Manes.04G008900	Chromosome04:964476-976940	FEC	OES	OK	13.957	3.3517300000000003	-2.05801	-5.18372	5e-05	0.00019042200000000001	yes	HhH-GPD base excision DNA repair family protein
484	XLOC_009107	Manes.04G017200	Chromosome04:1997935-2003655	FEC	OES	OK	8.42347	1.5753700000000002	-2.41872	-3.4996099999999997	5e-05	0.00019042200000000001	yes	F-box family protein
485	XLOC_009112	Manes.04G018000	Chromosome04:2038714-2041942	FEC	OES	OK	1.14658	0.237688	-2.2702	-1.9141700000000001	0.0139	0.030817599999999997	yes	PHE ammonia lyase 1
486	XLOC_009138	Manes.04G024100	Chromosome04:2520163-2526424	FEC	OES	OK	6.14119	0.215802	-4.8307400000000005	-4.80751	5e-05	0.00019042200000000001	yes	Seven transmembrane MLO family protein
487	XLOC_009166	Manes.04G029500	Chromosome04:3224382-3226245	FEC	OES	OK	1.12195	9.79013	3.12532	5.0852	5e-05	0.00019042200000000001	yes	exocyst subunit exo70 family protein H7
488	XLOC_009172	Manes.04G031000	Chromosome04:3513113-3523174	FEC	OES	OK	6.41248	28.0452	2.1288	4.45461	5e-05	0.00019042200000000001	yes	methyl-CPG-binding domain 7
489	XLOC_009186	Manes.04G033600	Chromosome04:3829839-3831198	FEC	OES	OK	269.543	39.4169	-2.77363	-7.477339999999999	5e-05	0.00019042200000000001	yes	WUSCHEL related homeobox 2
490	XLOC_009191	Manes.04G034600	Chromosome04:4015474-4019166	FEC	OES	OK	21.5103	3.9141	-2.45828	-5.9227300000000005	5e-05	0.00019042200000000001	yes	pol-like 5
491	XLOC_009336	Manes.04G064200	Chromosome04:17569359-17577563	FEC	OES	OK	0.682242	6.91149	3.34064	2.69265	5e-05	0.00019042200000000001	yes	photosystem II stability/assembly factor, chloroplast (HCF136)
492	XLOC_009434	Manes.04G082200	Chromosome04:21964455-21964866	FEC	OES	OK	5.21173	50.725	3.28286	4.74025	5e-05	0.00019042200000000001	yes	SAUR-like auxin-responsive protein family
493	XLOC_009450	Manes.04G085000	Chromosome04:22244378-22247443	FEC	OES	OK	7.968610000000001	1.04801	-2.9266799999999997	-4.17145	5e-05	0.00019042200000000001	yes	terminal EAR1-like 1
494	XLOC_009452	Manes.04G085300	Chromosome04:22291101-22292939	FEC	OES	OK	0.13692200000000002	3.35316	4.61409	3.41879	0.0009	0.00270102	yes	salt tolerance homolog2
495	XLOC_009476	Manes.04G089100	Chromosome04:22645318-22647178	FEC	OES	OK	733.7869999999999	2.32956	-8.29916	-12.6267	5e-05	0.00019042200000000001	yes	NmrA-like negative transcriptional regulator family protein
496	XLOC_009496	Manes.04G093900	Chromosome04:23090629-23101628	FEC	OES	OK	0.394692	6.56412	4.0558	5.11609	5e-05	0.00019042200000000001	yes	receptor-like protein kinase 2
497	XLOC_009502	Manes.04G095700	Chromosome04:23298927-23301725	FEC	OES	OK	31.526999999999997	6.747269999999999	-2.22421	-3.9046300000000005	5e-05	0.00019042200000000001	yes	TBP-associated factor 7
498	XLOC_009506	Manes.04G096600	Chromosome04:23348288-23350546	FEC	OES	OK	1.24949	22.9315	4.19792	6.690910000000001	5e-05	0.00019042200000000001	yes	xyloglucan endotransglucosylase/hydrolase 5
499	XLOC_009528	Manes.04G100700	Chromosome04:23638005-23641270	FEC	OES	OK	0.23446799999999998	3.12142	3.73474	2.29964	0.0008	0.00242879	yes	ARIA-interacting double AP2 domain protein
500	XLOC_009538	Manes.04G102700	Chromosome04:23853490-23854303	FEC	OES	OK	0.253025	6.73807	4.73498	3.35639	0.00575	0.014163900000000002	yes	Calcium-binding EF-hand family protein
501	XLOC_009541	Manes.04G103000	Chromosome04:23860805-23879630	FEC	OES	OK	0.8206180000000001	5.87096	2.83881	2.61965	0.00155	0.00440222	yes	Calcium-binding EF-hand family protein
502	XLOC_009608	Manes.04G116000	Chromosome04:24758056-24762988	FEC	OES	OK	0.07162589999999999	2.7286	5.251530000000001	2.73272	0.00755	0.018022	yes	UDP-Glycosyltransferase superfamily protein
503	XLOC_009610	Manes.04G116400	Chromosome04:24798696-24800220	FEC	OES	OK	11.8186	93.7807	2.9882299999999997	6.96218	5e-05	0.00019042200000000001	yes	Ran BP2/NZF zinc finger-like superfamily protein
504	XLOC_009617	Manes.04G118200	Chromosome04:24935208-24937364	FEC	OES	OK	4.02827	30.568	2.9237900000000003	6.17724	5e-05	0.00019042200000000001	yes	Protein of unknown function, DUF642
505	XLOC_009645	Manes.04G124400	Chromosome04:25407159-25409929	FEC	OES	OK	5.54157	0.102498	-5.75662	-4.6786900000000005	0.003	0.00794463	yes	Regulator of Vps4 activity in the MVB pathway protein
506	XLOC_009665	Manes.04G129000	Chromosome04:25992433-25992832	FEC	OES	OK	1.88054	0.0	-inf		5e-05	0.00019042200000000001	yes	S phase kinase-associated protein 1
507	XLOC_009681	Manes.04G132800	Chromosome04:26158958-26160324	FEC	OES	OK	0.6064510000000001	17.5302	4.85331	6.30275	5e-05	0.00019042200000000001	yes	GATA transcription factor 9
508	XLOC_009682	Manes.04G133100	Chromosome04:26168409-26177662	FEC	OES	OK	3.28831	46.5034	3.8219199999999995	5.51358	5e-05	0.00019042200000000001	yes	Homeobox-leucine zipper family protein / lipid-binding START domain-containing protein
509	XLOC_009694	Manes.04G135400	Chromosome04:26381021-26383567	FEC	OES	OK	1.6997200000000001	0.313945	-2.43672	-2.60953	0.00015	0.00052955	yes	F-box/RNI-like superfamily protein
510	XLOC_009715	Manes.04G139800	Chromosome04:26682190-26687679	FEC	OES	OK	1.37897	8.58361	2.6379900000000003	4.68228	5e-05	0.00019042200000000001	yes	Protein kinase superfamily protein
511	XLOC_009721	Manes.04G140800	Chromosome04:26742407-26743938	FEC	OES	OK	8.68857	0.506272	-4.10114	-4.66599	5e-05	0.00019042200000000001	yes	myb domain protein 26
512	XLOC_009741	Manes.04G144700	Chromosome04:26981677-27206141	FEC	OES	OK	0.37904	6.8307899999999995	4.17163	0.302261	0.0113	0.025710900000000005	yes	growth-regulating factor 5
513	XLOC_009758	Manes.04G148800	Chromosome04:27326543-27327963	FEC	OES	OK	0.5021800000000001	9.07113	4.175	4.72365	5e-05	0.00019042200000000001	yes	Dormancy/auxin associated family protein
514	XLOC_009779	Manes.04G152300	Chromosome04:27532146-27539792	FEC	OES	OK	0.47140299999999996	7.8826600000000004	4.06365	6.32466	5e-05	0.00019042200000000001	yes	autoinhibited H(+)-ATPase isoform 10
515	XLOC_009807	Manes.04G157200	Chromosome04:27983653-27992921	FEC	OES	OK	8.015360000000001	37.5731	2.22886	5.22359	5e-05	0.00019042200000000001	yes	TGACG motif-binding factor 6
516	XLOC_009816	Manes.04G158400	Chromosome04:28057756-28060149	FEC	OES	OK	0.45000500000000004	10.6755	4.568219999999999	5.85297	5e-05	0.00019042200000000001	yes	Eukaryotic aspartyl protease family protein
517	XLOC_009840	Manes.04G163400	Chromosome04:28466979-28470547	FEC	OES	OK	0.16968	2.90041	4.09537	3.40582	5e-05	0.00019042200000000001	yes	IQ-domain 11
518	XLOC_009842	Manes.04G163800	Chromosome04:28489358-28491067	FEC	OES	OK	15.8883	2.94523	-2.43151	-4.8623199999999995	5e-05	0.00019042200000000001	yes	Transducin/WD40 repeat-like superfamily protein
519	XLOC_010078	Manes.05G001500	Chromosome05:162450-163035	FEC	OES	OK	5.45965	1.2372100000000001	-2.1417200000000003	-2.2864	0.00145	0.00414523	yes	zinc finger protein 6
520	XLOC_010100	Manes.05G007200	Chromosome05:489999-494405	FEC	OES	OK	0.480558	2.4620900000000003	2.3571	2.49764	5e-05	0.00019042200000000001	yes	Pectinacetylesterase family protein
521	XLOC_010122	Manes.05G011600	Chromosome05:787889-788789	FEC	OES	OK	14.4784	0.279699	-5.69388	-5.00655	0.00255	0.00687411	yes	NIM1-interacting 1
522	XLOC_010130	Manes.05G012700	Chromosome05:855749-860481	FEC	OES	OK	17.0551	2.47149	-2.78675	-5.9237400000000004	5e-05	0.00019042200000000001	yes	AMP-dependent synthetase and ligase family protein
523	XLOC_010152	Manes.05G017200	Chromosome05:1238643-1241748	FEC	OES	OK	12.3695	53.9962	2.12607	5.7729099999999995	5e-05	0.00019042200000000001	yes	IQ-domain 17
524	XLOC_010181	Manes.05G022800	Chromosome05:1658321-1665021	FEC	OES	OK	17.3923	2.25485	-2.94734	-5.74636	5e-05	0.00019042200000000001	yes	DYNAMIN-like 1B
525	XLOC_010182	Manes.05G022900	Chromosome05:1668211-1670791	FEC	OES	OK	60.7648	2.9685200000000003	-4.35542	-8.90747	5e-05	0.00019042200000000001	yes	O-acyltransferase (WSD1-like) family protein
526	XLOC_010194	Manes.05G024900	Chromosome05:1816639-1817792	FEC	OES	OK	9.846630000000001	2.12885	-2.20955	-2.54057	5e-05	0.00019042200000000001	yes	Homeodomain-like superfamily protein
527	XLOC_010213	Manes.05G029900	Chromosome05:2152177-2154837	FEC	OES	OK	34.092	7.778	-2.13196	-4.87073	5e-05	0.00019042200000000001	yes	ACC synthase 1
528	XLOC_010225	Manes.05G031700	Chromosome05:2307676-2308577	FEC	OES	OK	4.3329699999999995	17.7104	2.03116	3.5234099999999997	5e-05	0.00019042200000000001	yes	brassinosteroid-responsive RING-H2
529	XLOC_010235	Manes.05G033400	Chromosome05:2424977-2426606	FEC	OES	OK	23.154	3.12625	-2.88876	-5.8722900000000005	5e-05	0.00019042200000000001	yes	cytochrome P450, family 86, subfamily A, polypeptide 8
530	XLOC_010274	Manes.05G041000	Chromosome05:2911278-2913198	FEC	OES	OK	1.20066	9.24875	2.94544	4.78519	5e-05	0.00019042200000000001	yes	TCP family transcription factor
531	XLOC_010294	Manes.05G044600	Chromosome05:3264599-3267183	FEC	OES	OK	5.98925	32.3079	2.4314400000000003	3.8931699999999996	5e-05	0.00019042200000000001	yes	LOB domain-containing protein 31
532	XLOC_010303	Manes.05G046300	Chromosome05:3419486-3421512	FEC	OES	OK	28.843000000000004	123.814	2.10188	5.0807199999999995	5e-05	0.00019042200000000001	yes	Protein of unknown function (DUF1442)
533	XLOC_010310	Manes.05G048000	Chromosome05:3563692-3566602	FEC	OES	OK	0.10700599999999999	10.685	6.64175	3.22238	0.00945	0.0219738	yes	Plant-specific transcription factor YABBY family protein
534	XLOC_010312	Manes.05G048300	Chromosome05:3582026-3585332	FEC	OES	OK	1.86168	9.503739999999999	2.35189	3.57594	5e-05	0.00019042200000000001	yes	Plant VAMP (vesicle-associated membrane protein) family protein
535	XLOC_010313	Manes.05G048400	Chromosome05:3586251-3587105	FEC	OES	OK	0.706391	21.7325	4.94324	4.92096	0.0001	0.000364096	yes	Bifunctional inhibitor/lipid-transfer protein/seed storage 2S albumin superfamily protein
536	XLOC_010381	Manes.05G062700	Chromosome05:4813726-4821655	FEC	OES	OK	3.98242	0.763422	-2.38309	-2.91867	5e-05	0.00019042200000000001	yes	beta glucosidase 11
537	XLOC_010391	Manes.05G065200	Chromosome05:4970529-4974837	FEC	OES	OK	24.4888	1.49961	-4.02947	-7.55463	5e-05	0.00019042200000000001	yes	high affinity K+ transporter 5
538	XLOC_010393	Manes.05G065500	Chromosome05:5009956-5012895	FEC	OES	OK	0.961824	10.0948	3.3917	5.58406	5e-05	0.00019042200000000001	yes	indeterminate(ID)-domain 2
539	XLOC_010461	Manes.05G077200	Chromosome05:5833056-5839310	FEC	OES	OK	5.35309	22.3915	2.0645	5.3198	5e-05	0.00019042200000000001	yes	Terpenoid cyclases/Protein prenyltransferases superfamily protein
540	XLOC_010480	Manes.05G080600	Chromosome05:6154500-6157833	FEC	OES	OK	0.260314	8.48809	5.02712	4.43925	0.0001	0.000364096	yes	Plant protein of unknown function (DUF828) with plant pleckstrin homology-like region
541	XLOC_010487	Manes.05G081500	Chromosome05:6187531-6193389	FEC	OES	OK	0.488332	6.98082	3.8374599999999996	5.80264	5e-05	0.00019042200000000001	yes	ETO1-like 1
542	XLOC_010508	Manes.05G084300	Chromosome05:6477469-6480390	FEC	OES	OK	2.43624	23.2151	3.2523400000000002	5.38898	5e-05	0.00019042200000000001	yes	indole-3-acetic acid inducible 14
543	XLOC_010510	Manes.05G084600	Chromosome05:6496914-6499764	FEC	OES	OK	2.5825400000000003	12.3591	2.2587200000000003	4.393680000000001	5e-05	0.00019042200000000001	yes	alpha/beta-Hydrolases superfamily protein
544	XLOC_010541	Manes.05G089100	Chromosome05:7295703-7297901	FEC	OES	OK	0.306115	2.73008	3.1568	2.87537	5e-05	0.00019042200000000001	yes	nodulin MtN21 /EamA-like transporter family protein
545	XLOC_010564	Manes.05G093500	Chromosome05:7738742-7742693	FEC	OES	OK	2.1825799999999997	9.211260000000001	2.07737	4.34339	5e-05	0.00019042200000000001	yes	ARM repeat superfamily protein
546	XLOC_010602	Manes.05G101900	Chromosome05:8694001-8697374	FEC	OES	OK	0.677752	3.19987	2.2391799999999997	2.1142	0.00135	0.00388876	yes	Glucose-methanol-choline (GMC) oxidoreductase family protein
547	XLOC_010615	Manes.05G104500	Chromosome05:9036288-9039851	FEC	OES	OK	69.5663	10.5946	-2.71505	-5.50277	5e-05	0.00019042200000000001	yes	Protein of unknown function (DUF962)
548	XLOC_010646	Manes.05G111300	Chromosome05:10205922-10209435	FEC	OES	OK	1038.03	166.37099999999998	-2.64138	-6.46215	5e-05	0.00019042200000000001	yes	cytochrome P450, family 72, subfamily A, polypeptide 9
549	XLOC_010647	Manes.05G111500	Chromosome05:10222893-10225393	FEC	OES	OK	1.88674	0.161935	-3.54241	-3.5844699999999996	5e-05	0.00019042200000000001	yes	Malectin/receptor-like protein kinase family protein
550	XLOC_010682	Manes.05G118400	Chromosome05:11792102-11792947	FEC	OES	OK	21.1966	5.23876	-2.01654	-3.6713	5e-05	0.00019042200000000001	yes	Oleosin family protein
551	XLOC_010711	Manes.05G123400	Chromosome05:14580958-14587834	FEC	OES	OK	0.396582	12.2166	4.94508	6.743060000000001	5e-05	0.00019042200000000001	yes	RNA-binding (RRM/RBD/RNP motifs) family protein
552	XLOC_010712	Manes.05G123600	Chromosome05:14612585-14619342	FEC	OES	OK	5.98827	0.0	-inf		5e-05	0.00019042200000000001	yes	K-box region and MADS-box transcription factor family protein
553	XLOC_010742	Manes.05G129000	Chromosome05:15632023-15636903	FEC	OES	OK	8.06675	36.3251	2.1709099999999997	3.21791	5e-05	0.00019042200000000001	yes	Predicted AT-hook DNA-binding family protein
554	XLOC_010775	Manes.05G134700	Chromosome05:17897991-17901570	FEC	OES	OK	0.119064	1.64864	3.79147	2.54867	0.00035	0.00114903	yes	HXXXD-type acyl-transferase family protein
555	XLOC_010779	Manes.05G135200	Chromosome05:17963772-17964681	FEC	OES	OK	1.53625	7.56313	2.29957	3.0846299999999998	5e-05	0.00019042200000000001	yes	Arabidopsis protein of unknown function (DUF241)
556	XLOC_010786	Manes.05G136600	Chromosome05:18160993-18177182	FEC	OES	OK	0.496187	3.6105199999999997	2.86325	3.11941	0.0004	0.00129699	yes	Endonuclease/exonuclease/phosphatase family protein
557	XLOC_010809	Manes.05G140900	Chromosome05:20041724-20046669	FEC	OES	OK	4.46203	22.5799	2.33927	4.46362	5e-05	0.00019042200000000001	yes	SKU5 similar 5
558	XLOC_010823	Manes.05G143600	Chromosome05:20502597-20506176	FEC	OES	OK	205.77200000000002	11.7704	-4.12781	-9.73686	5e-05	0.00019042200000000001	yes	Thioredoxin superfamily protein
559	XLOC_010825	Manes.05G143800	Chromosome05:20516124-20518632	FEC	OES	OK	1.9184900000000003	13.5069	2.81565	4.561640000000001	5e-05	0.00019042200000000001	yes	expansin 11
560	XLOC_010853	Manes.05G149400	Chromosome05:21200256-21201186	FEC	OES	OK	0.507035	25.8093	5.6696599999999995	6.19551	5e-05	0.00019042200000000001	yes	SAUR-like auxin-responsive protein family
561	XLOC_010854	Manes.05G150000	Chromosome05:21280179-21295949	FEC	OES	OK	0.278871	1.8326799999999999	2.7162900000000003	1.9444700000000001	0.00405	0.0103767	yes	cytochrome P450, family 83, subfamily B, polypeptide 1
562	XLOC_010868	Manes.05G153500	Chromosome05:21885237-21887832	FEC	OES	OK	0.8134060000000001	53.2242	6.03196	8.39198	5e-05	0.00019042200000000001	yes	Walls Are Thin 1
563	XLOC_010909	Manes.05G160700	Chromosome05:22593385-22596358	FEC	OES	OK	8.688930000000001	1.7126299999999999	-2.3429599999999997	-3.6004	5e-05	0.00019042200000000001	yes	like COV 3
564	XLOC_010917	Manes.05G162100	Chromosome05:22712852-22715749	FEC	OES	OK	10.7148	0.534486	-4.32531	-6.03448	5e-05	0.00019042200000000001	yes	C2H2-like zinc finger protein
565	XLOC_010931	Manes.05G164500	Chromosome05:22899826-22903544	FEC	OES	OK	5.30772	0.703655	-2.91515	-4.02451	5e-05	0.00019042200000000001	yes	MATE efflux family protein
566	XLOC_010946	Manes.05G167700	Chromosome05:23235897-23237938	FEC	OES	OK	1.2751	0.078584	-4.020230000000001	-2.4508	0.01555	0.0340025	yes	cytochrome P450, family 82, subfamily C, polypeptide 2
567	XLOC_010953	Manes.05G169000	Chromosome05:23430514-23434107	FEC	OES	OK	7.448230000000001	39.6402	2.4119900000000003	5.73778	5e-05	0.00019042200000000001	yes	GA requiring 3
568	XLOC_010992	Manes.05G176200	Chromosome05:24280200-24282860	FEC	OES	OK	19.316	1.19644	-4.012980000000001	-7.02663	5e-05	0.00019042200000000001	yes	SPla/RYanodine receptor (SPRY) domain-containing protein
569	XLOC_011009	Manes.05G180300	Chromosome05:24731787-24738449	FEC	OES	OK	18.4523	87.5519	2.24634	1.6805	0.00895	0.0209477	yes	Uncharacterised protein family SERF
570	XLOC_011023	Manes.05G182900	Chromosome05:25109647-25121673	FEC	OES	OK	13.4917	2.7869900000000003	-2.2753	-4.4985800000000005	5e-05	0.00019042200000000001	yes	Carbohydrate-binding protein
571	XLOC_011030	Manes.05G184000	Chromosome05:25233476-25237282	FEC	OES	OK	0.317389	3.64627	3.5221	4.58982	5e-05	0.00019042200000000001	yes	Integrase-type DNA-binding superfamily protein
572	XLOC_011041	Manes.05G186300	Chromosome05:25651933-25686035	FEC	OES	OK	4.8821	0.0	-inf		5e-05	0.00019042200000000001	yes	Putative serine esterase family protein
573	XLOC_011054	Manes.05G189400	Chromosome05:26211004-26223060	FEC	OES	OK	2.48438	0.173689	-3.8383	-6.03313	5e-05	0.00019042200000000001	yes	Golgi-body localisation protein domain ;RNA pol II promoter Fmp27 protein domain
574	XLOC_011080	Manes.05G194000	Chromosome05:26699959-26701323	FEC	OES	OK	38.0354	4.06339	-3.2265900000000003	-4.10404	5e-05	0.00019042200000000001	yes	Protein of unknown function (DUF1264)
575	XLOC_011085	Manes.05G194800	Chromosome05:26848805-26851898	FEC	OES	OK	2.7835900000000002	0.143556	-4.27726	-2.8734599999999997	5e-05	0.00019042200000000001	yes	phosphatidylinositol phosphate kinase 10
576	XLOC_011086	Manes.05G194900	Chromosome05:26856814-26860420	FEC	OES	OK	0.316783	1.76004	2.47404	3.41089	5e-05	0.00019042200000000001	yes	Leucine-rich receptor-like protein kinase family protein
577	XLOC_011115	Manes.05G199600	Chromosome05:27334501-27336331	FEC	OES	OK	63.0839	11.4355	-2.4637599999999997	-5.788209999999999	5e-05	0.00019042200000000001	yes	xyloglucan endotransglucosylase/hydrolase 16
578	XLOC_011178	Manes.05G002500	Chromosome05:163805-342489	FEC	OES	OK	0.635984	14.4105	4.50199	0.49461099999999997	0.0035	0.00911359	yes	beta-xylosidase 2
579	XLOC_011229	Manes.05G012900	Chromosome05:869202-871055	FEC	OES	OK	0.9827809999999999	7.81261	2.99086	4.593380000000001	5e-05	0.00019042200000000001	yes	glycerol-3-phosphate acyltransferase 3
580	XLOC_011232	Manes.05G013500	Chromosome05:899248-901066	FEC	OES	OK	1.77997	7.19497	2.01513	3.2861300000000004	5e-05	0.00019042200000000001	yes	WRKY DNA-binding protein 23
581	XLOC_011244	Manes.05G015100	Chromosome05:1054042-1056198	FEC	OES	OK	0.246521	2.9744	3.5928199999999997	3.75518	5e-05	0.00019042200000000001	yes	AP2/B3-like transcriptional factor family protein
582	XLOC_011245	Manes.05G015300	Chromosome05:1110689-1113396	FEC	OES	OK	0.593917	4.00128	2.7521299999999997	3.1076200000000003	5e-05	0.00019042200000000001	yes	pyrophosphorylase 1
583	XLOC_011249	Manes.05G015800	Chromosome05:1145825-1148889	FEC	OES	OK	2.05965	13.5564	2.7185	5.17066	5e-05	0.00019042200000000001	yes	basic helix-loop-helix (bHLH) DNA-binding superfamily protein
584	XLOC_011258	Manes.05G017600	Chromosome05:1283318-1285164	FEC	OES	OK	28.0734	0.47247100000000003	-5.89283	-8.14792	5e-05	0.00019042200000000001	yes	3-ketoacyl-CoA synthase 1
585	XLOC_011269	Manes.05G019400	Chromosome05:1422266-1423584	FEC	OES	OK	0.11068	2.52394	4.51121	2.8881799999999997	0.0218	0.0456712	yes	RAB GTPase homolog A3
586	XLOC_011274	Manes.05G020600	Chromosome05:1486144-1488308	FEC	OES	OK	2.4513599999999998	15.088	2.62175	4.60711	5e-05	0.00019042200000000001	yes	Dof-type zinc finger DNA-binding family protein
587	XLOC_011275	Manes.05G021000	Chromosome05:1525017-1527750	FEC	OES	OK	0.113853	1.54274	3.76025	2.58756	0.00115	0.00336701	yes	laccase 6
588	XLOC_011277	Manes.05G021300	Chromosome05:1533571-1538269	FEC	OES	OK	2.7452400000000003	0.257509	-3.41424	-3.76979	0.0002	0.000689742	yes	cytosolic invertase 2
589	XLOC_011288	Manes.05G024200	Chromosome05:1768738-1777660	FEC	OES	OK	2.34658	0.369788	-2.66578	-2.67505	0.0004	0.00129699	yes	alpha/beta-Hydrolases superfamily protein
590	XLOC_011313	Manes.05G028600	Chromosome05:2068151-2068814	FEC	OES	OK	35.5254	8.06591	-2.1389400000000003	-4.0509	5e-05	0.00019042200000000001	yes	Late embryogenesis abundant (LEA) hydroxyproline-rich glycoprotein family
591	XLOC_011323	Manes.05G030900	Chromosome05:2229097-2231834	FEC	OES	OK	1.90526	7.944719999999999	2.0600099999999997	3.7255800000000003	5e-05	0.00019042200000000001	yes	WRKY family transcription factor
592	XLOC_011361	Manes.05G039600	Chromosome05:2836764-2840558	FEC	OES	OK	22.9462	0.648733	-5.14449	-8.00413	5e-05	0.00019042200000000001	yes	S-adenosyl-L-methionine-dependent methyltransferases superfamily protein
593	XLOC_011367	Manes.05G040300	Chromosome05:2870026-2873794	FEC	OES	OK	4.45924	19.2944	2.11332	4.63167	5e-05	0.00019042200000000001	yes	Ribosomal RNA adenine dimethylase family protein
594	XLOC_011369	Manes.05G041400	Chromosome05:2943402-2946332	FEC	OES	OK	0.147785	1.3447200000000001	3.18573	2.93997	0.0001	0.000364096	yes	subtilase family protein
595	XLOC_011373	Manes.05G042400	Chromosome05:3019108-3025494	FEC	OES	OK	15.8348	1.3951200000000001	-3.50464	-5.5833699999999995	5e-05	0.00019042200000000001	yes	D-isomer specific 2-hydroxyacid dehydrogenase family protein
596	XLOC_011387	Manes.05G044500	Chromosome05:3254261-3256967	FEC	OES	OK	2.31264	17.5889	2.92706	4.7655199999999995	5e-05	0.00019042200000000001	yes	LOB domain-containing protein 18
597	XLOC_011418	Manes.05G049700	Chromosome05:3694586-3695954	FEC	OES	OK	0.750591	18.203	4.6	5.19875	5e-05	0.00019042200000000001	yes	expansin B2
598	XLOC_011420	Manes.05G049900	Chromosome05:3707219-3711877	FEC	OES	OK	1.43583	0.0800341	-4.16513	-2.3218099999999997	0.0015	0.00427436	yes	basic helix-loop-helix (bHLH) DNA-binding superfamily protein
599	XLOC_011428	Manes.05G051000	Chromosome05:3834206-3841164	FEC	OES	OK	14.7702	90.2707	2.61157	6.82298	5e-05	0.00019042200000000001	yes	Lactate/malate dehydrogenase family protein
600	XLOC_011442	Manes.05G053300	Chromosome05:3994544-3999570	FEC	OES	OK	35.4269	7.877260000000001	-2.16908	-5.7046	5e-05	0.00019042200000000001	yes	cationic amino acid transporter 9
601	XLOC_011444	Manes.05G053600	Chromosome05:4021133-4030363	FEC	OES	OK	2.10042	9.9995	2.2511799999999997	3.4493099999999997	5e-05	0.00019042200000000001	yes	H(+)-ATPase 7
602	XLOC_011472	Manes.05G060000	Chromosome05:4604005-4608135	FEC	OES	OK	65.9764	0.295028	-7.80496	-9.27489	5e-05	0.00019042200000000001	yes	Fatty acid hydroxylase superfamily
603	XLOC_011478	Manes.05G061100	Chromosome05:4687474-4691716	FEC	OES	OK	1.242	0.24745799999999998	-2.32741	-2.46864	0.0002	0.000689742	yes	nitrate transporter 1.5
604	XLOC_011483	Manes.05G062200	Chromosome05:4770558-4772868	FEC	OES	OK	8.634039999999999	0.204571	-5.39936	-3.2436599999999998	0.0004	0.00129699	yes	Plant invertase/pectin methylesterase inhibitor superfamily protein
605	XLOC_011494	Manes.05G064600	Chromosome05:4913301-4914554	FEC	OES	OK	15.4836	0.842758	-4.19948	-5.24021	5e-05	0.00019042200000000001	yes	Heavy metal transport/detoxification superfamily protein
606	XLOC_011510	Manes.05G068100	Chromosome05:5179929-5188074	FEC	OES	OK	0.743769	4.32932	2.54121	2.239	5e-05	0.00019042200000000001	yes	arabinogalactan protein 26
607	XLOC_011529	Manes.05G072300	Chromosome05:5508702-5515376	FEC	OES	OK	14.9727	1.46169	-3.3566300000000004	-5.85452	5e-05	0.00019042200000000001	yes	oxidoreductase, 2OG-Fe(II) oxygenase family protein
608	XLOC_011539	Manes.05G074800	Chromosome05:5668778-5671125	FEC	OES	OK	6.26284	1.49915	-2.0626700000000002	-3.64817	5e-05	0.00019042200000000001	yes	Eukaryotic aspartyl protease family protein
609	XLOC_011549	Manes.05G076900	Chromosome05:5801356-5803323	FEC	OES	OK	11.3455	117.964	3.37816	8.668389999999999	5e-05	0.00019042200000000001	yes	PATATIN-like protein 9
610	XLOC_011577	Manes.05G084200	Chromosome05:6467968-6469286	FEC	OES	OK	0.592026	3.6320900000000003	2.61707	2.7765400000000002	0.0003	0.000998846	yes	AUX/IAA transcriptional regulator family protein
611	XLOC_011582	Manes.05G085300	Chromosome05:6534649-6561185	FEC	OES	OK	8.99404	1.52427	-2.56085	-3.15809	5e-05	0.00019042200000000001	yes	ankyrin repeat family protein
612	XLOC_011583	Manes.05G085400	Chromosome05:6534649-6561185	FEC	OES	OK	16.0848	3.8109	-2.0775	-3.3373199999999996	5e-05	0.00019042200000000001	yes	ankyrin repeat family protein
613	XLOC_011597	Manes.05G089000	Chromosome05:7284513-7286444	FEC	OES	OK	0.665756	8.595310000000001	3.6904800000000004	4.69958	5e-05	0.00019042200000000001	yes	Serine/threonine-protein kinase WNK (With No Lysine)-related
614	XLOC_011603	Manes.05G090300	Chromosome05:7372089-7374104	FEC	OES	OK	1.1180700000000001	7.35277	2.71728	4.19123	5e-05	0.00019042200000000001	yes	TRICHOME BIREFRINGENCE-LIKE 27
615	XLOC_011613	Manes.05G092200	Chromosome05:7622068-7623985	FEC	OES	OK	8.84305	1.64658	-2.4250700000000003	-4.0054	5e-05	0.00019042200000000001	yes	response regulator 3
616	XLOC_011640	Manes.05G097800	Chromosome05:8163987-8167104	FEC	OES	OK	2.26254	0.12528599999999998	-4.17465	-2.72703	0.0001	0.000364096	yes	Leucine-rich repeat transmembrane protein kinase
617	XLOC_011642	Manes.05G098000	Chromosome05:8228045-8230601	FEC	OES	OK	1.0997299999999999	0.09008560000000002	-3.60972	-2.85825	0.00195	0.00540874	yes	HOPZ-ACTIVATED RESISTANCE 1
618	XLOC_011652	Manes.05G099100	Chromosome05:8371970-8373086	FEC	OES	OK	1.5967	135.97	6.41204	7.602060000000001	5e-05	0.00019042200000000001	yes	basic helix-loop-helix (bHLH) DNA-binding family protein
619	XLOC_011713	Manes.05G108700	Chromosome05:9822205-9824738	FEC	OES	OK	15.1697	1.14303	-3.7302699999999995	-6.802389999999999	5e-05	0.00019042200000000001	yes	C2H2-like zinc finger protein
620	XLOC_011722	Manes.05G110700	Chromosome05:10141665-10144032	FEC	OES	OK	6.25057	30.0729	2.2664	4.99912	5e-05	0.00019042200000000001	yes	plasmodesmata callose-binding protein 3
621	XLOC_011729	Manes.05G111900	Chromosome05:10275182-10280234	FEC	OES	OK	4.04737	0.0	-inf		5e-05	0.00019042200000000001	yes	K-box region and MADS-box transcription factor family protein
622	XLOC_011737	Manes.05G113200	Chromosome05:10639468-10640410	FEC	OES	OK	3.05452	38.9525	3.6727	6.38627	5e-05	0.00019042200000000001	yes	calmodulin like 37
623	XLOC_011771	Manes.05G120200	Chromosome05:13082947-13085440	FEC	OES	OK	5.5751	27.543000000000003	2.30462	5.25556	5e-05	0.00019042200000000001	yes	Octicosapeptide/Phox/Bem1p family protein
624	XLOC_011775	Manes.05G121500	Chromosome05:13849516-13865961	FEC	OES	OK	56.4413	4.4203	-3.6745300000000003	-7.1306199999999995	5e-05	0.00019042200000000001	yes	alkenal reductase
625	XLOC_011784	Manes.05G122500	Chromosome05:14313646-14315540	FEC	OES	OK	0.1413	1.39596	3.30442	2.0691200000000003	0.0051	0.012734899999999999	yes	Pectin lyase-like superfamily protein
626	XLOC_011796	Manes.05G125000	Chromosome05:14977700-14979610	FEC	OES	OK	1.59619	14.363	3.16965	5.63543	5e-05	0.00019042200000000001	yes	O-Glycosyl hydrolases family 17 protein
627	XLOC_011827	Manes.05G132600	Chromosome05:17281913-17282637	FEC	OES	OK	0.349032	1.6006200000000002	2.1972	1.6686599999999998	0.02115	0.044488099999999996	yes	Bifunctional inhibitor/lipid-transfer protein/seed storage 2S albumin superfamily protein
628	XLOC_011840	Manes.05G136400	Chromosome05:18147757-18148435	FEC	OES	OK	0.38123	20.8121	5.77062	4.886	0.0027	0.00723104	yes	Protein of unknown function, DUF617
629	XLOC_011856	Manes.05G139400	Chromosome05:19701064-19839134	FEC	OES	OK	1.23825	0.28160999999999997	-2.13654	-1.7513299999999998	0.0009	0.00270102	yes	cytochrome P450, family 83, subfamily B, polypeptide 1
630	XLOC_011865	Manes.05G141400	Chromosome05:20119182-20127169	FEC	OES	OK	22.107	5.38261	-2.03812	-4.9888900000000005	5e-05	0.00019042200000000001	yes	alpha-amylase-like 2
631	XLOC_011866	Manes.05G141500	Chromosome05:20154752-20156621	FEC	OES	OK	2.13936	14.1107	2.72155	4.85502	5e-05	0.00019042200000000001	yes	SEC14 cytosolic factor family protein / phosphoglyceride transfer family protein
632	XLOC_011876	Manes.05G143400	Chromosome05:20438773-20442540	FEC	OES	OK	1.65157	8.40338	2.34713	3.75216	5e-05	0.00019042200000000001	yes	DC1 domain-containing protein
633	XLOC_011892	Manes.05G146000	Chromosome05:20780167-20781486	FEC	OES	OK	0.225252	1.02445	2.18523	1.48904	0.0072	0.0172768	yes	Pathogenesis-related thaumatin superfamily protein
634	XLOC_011915	Manes.05G150100	Chromosome05:21280179-21295949	FEC	OES	OK	0.181457	1.22175	2.75125	1.43655	0.01505	0.033042199999999994	yes	cytochrome P450, family 83, subfamily B, polypeptide 1
635	XLOC_011929	Manes.05G152000	Chromosome05:21641621-21649243	FEC	OES	OK	7.75663	0.8680260000000001	-3.15962	-4.05149	5e-05	0.00019042200000000001	yes	ATP binding microtubule motor family protein
636	XLOC_011932	Manes.05G152700	Chromosome05:21730322-21732946	FEC	OES	OK	10.8915	50.5417	2.21427	5.33336	5e-05	0.00019042200000000001	yes	salt tolerance homolog2
637	XLOC_011951	Manes.05G157500	Chromosome05:22284447-22287534	FEC	OES	OK	2.72986	11.1875	2.03499	3.48896	5e-05	0.00019042200000000001	yes	pfkB-like carbohydrate kinase family protein
638	XLOC_011979	Manes.05G163800	Chromosome05:22842296-22843880	FEC	OES	OK	7.4162	0.60073	-3.62589	-4.7793	5e-05	0.00019042200000000001	yes	GNS1/SUR4 membrane protein family
639	XLOC_011986	Manes.05G165900	Chromosome05:22976679-22980766	FEC	OES	OK	2.37071	0.222583	-3.4129	-2.7530200000000002	0.00585	0.0143829	yes	Uncharacterised protein family (UPF0114)
640	XLOC_011998	Manes.05G168200	Chromosome05:23354985-23356872	FEC	OES	OK	0.9810700000000001	4.381069999999999	2.15885	3.19716	5e-05	0.00019042200000000001	yes	cytochrome P450, family 82, subfamily C, polypeptide 4
641	XLOC_012005	Manes.05G169100	Chromosome05:23436142-23441017	FEC	OES	OK	2.69748	11.0725	2.0373	4.0182400000000005	5e-05	0.00019042200000000001	yes	Transmembrane amino acid transporter family protein
642	XLOC_012013	Manes.05G170600	Chromosome05:23600154-23604620	FEC	OES	OK	0.364607	8.04118	4.4629900000000005	5.59411	5e-05	0.00019042200000000001	yes	Protein of unknown function, DUF547
643	XLOC_012020	Manes.05G171600	Chromosome05:23734408-23738603	FEC	OES	OK	9.65507	1.81785	-2.40905	-3.6140199999999996	5e-05	0.00019042200000000001	yes	alpha/beta-Hydrolases superfamily protein
644	XLOC_012021	Manes.05G171700	Chromosome05:23741201-23742191	FEC	OES	OK	47.0229	0.48275100000000004	-6.6059399999999995	-7.3841	5e-05	0.00019042200000000001	yes	alpha/beta-Hydrolases superfamily protein
645	XLOC_012050	Manes.05G177600	Chromosome05:24408623-24411376	FEC	OES	OK	3.42421	14.3215	2.06434	3.54546	5e-05	0.00019042200000000001	yes	D-3-phosphoglycerate dehydrogenase
646	XLOC_012051	Manes.05G177700	Chromosome05:24413814-24414596	FEC	OES	OK	5.53565	1.0461	-2.40373	-2.65443	0.00045	0.00144382	yes	Domain of unknown function (DUF303)
647	XLOC_012059	Manes.05G178700	Chromosome05:24540629-24542428	FEC	OES	OK	0.12846	4.66818	5.18347	3.87836	0.00165	0.00465655	yes	cytochrome P450, family 81, subfamily D, polypeptide 5
648	XLOC_012066	Manes.05G180900	Chromosome05:24768268-24769466	FEC	OES	OK	3.7103300000000004	66.4064	4.1617	8.20807	5e-05	0.00019042200000000001	yes	salt tolerance zinc finger
649	XLOC_012098	Manes.05G187300	Chromosome05:25845836-25848510	FEC	OES	OK	0.40463699999999997	2.11207	2.3839599999999996	2.50462	0.00055	0.00173126	yes	beta HLH protein 93
650	XLOC_012102	Manes.05G187800	Chromosome05:25908292-25939320	FEC	OES	OK	8.09762	51.1963	2.66047	1.1631200000000002	0.0099	0.0228857	yes	AGAMOUS-like 21
651	XLOC_012106	Manes.05G188800	Chromosome05:26101304-26102167	FEC	OES	OK	2.36573	13.0356	2.4621	3.05718	5e-05	0.00019042200000000001	yes	Lateral organ boundaries (LOB) domain family protein
652	XLOC_012135	Manes.05G194300	Chromosome05:26754446-26773056	FEC	OES	OK	35.7996	7.85348	-2.18854	-5.81648	5e-05	0.00019042200000000001	yes	catalytics;carbohydrate kinases;phosphoglucan, water dikinases
653	XLOC_012155	Manes.05G199700	Chromosome05:27344642-27346527	FEC	OES	OK	8.15509	0.395542	-4.3658	-5.59318	5e-05	0.00019042200000000001	yes	indole-3-acetate beta-D-glucosyltransferase
654	XLOC_012157	Manes.05G200200	Chromosome05:27370523-27373619	FEC	OES	OK	39.132	8.70776	-2.16797	-4.93542	5e-05	0.00019042200000000001	yes	beta-6 tubulin
655	XLOC_012423	Manes.06G000800	Chromosome06:319724-325326	FEC	OES	OK	12.5689	1.82333	-2.7852099999999997	-3.6634900000000004	5e-05	0.00019042200000000001	yes	glutamate decarboxylase 5
656	XLOC_012471	Manes.06G008700	Chromosome06:1358061-1362233	FEC	OES	OK	8.01355	32.2959	2.01084	3.13718	5e-05	0.00019042200000000001	yes	Myosin heavy chain-related protein
657	XLOC_012474	Manes.06G009100	Chromosome06:1419783-1442518	FEC	OES	OK	33.2859	8.10727	-2.03762	-4.64274	5e-05	0.00019042200000000001	yes	SU(VAR)3-9 homolog 4
658	XLOC_012492	Manes.06G013200	Chromosome06:2005754-2036151	FEC	OES	OK	0.37692800000000004	6.48075	4.1038	5.161169999999999	5e-05	0.00019042200000000001	yes	Subtilase family protein
659	XLOC_012501	Manes.06G015300	Chromosome06:2410336-2412961	FEC	OES	OK	1.4836	20.9058	3.8167199999999997	4.62814	5e-05	0.00019042200000000001	yes	Polyketide cyclase/dehydrase and lipid transport superfamily protein
660	XLOC_012502	Manes.06G015700	Chromosome06:2436783-2448617	FEC	OES	OK	5.60239	32.8625	2.55233	4.72166	5e-05	0.00019042200000000001	yes	PTHR10108:SF434,PTHR10108
661	XLOC_012509	Manes.06G016800	Chromosome06:2586063-2591105	FEC	OES	OK	3.8422	0.5673	-2.75975	-3.4662300000000004	5e-05	0.00019042200000000001	yes	ferric reduction oxidase 6
662	XLOC_012536	Manes.06G022100	Chromosome06:3859981-3863037	FEC	OES	OK	2.31976	11.5613	2.31725	3.58943	5e-05	0.00019042200000000001	yes	Peroxidase family protein
663	XLOC_012540	Manes.06G022900	Chromosome06:4302210-4303590	FEC	OES	OK	1.8449	0.166123	-3.4732199999999995	-2.68399	0.00525	0.0130667	yes	receptor serine/threonine kinase, putative
664	XLOC_012541	Manes.06G023000	Chromosome06:4307764-4309770	FEC	OES	OK	2.06468	0.337359	-2.6135599999999997	-2.92448	0.00015	0.00052955	yes	receptor serine/threonine kinase, putative
665	XLOC_012549	Manes.06G024400	Chromosome06:4785629-4792460	FEC	OES	OK	2.52411	0.0936598	-4.7522	-4.00574	0.0022	0.00602285	yes	Fatty acid hydroxylase superfamily
666	XLOC_012553	Manes.06G025000	Chromosome06:5035373-5037215	FEC	OES	OK	12.0954	2.68539	-2.1712599999999997	-4.1891	5e-05	0.00019042200000000001	yes	RING/U-box superfamily protein
667	XLOC_012565	Manes.06G027000	Chromosome06:6070966-6071613	FEC	OES	OK	0.549515	4.178	2.92658	2.62853	0.0029	0.00770759	yes	CAP (Cysteine-rich secretory proteins, Antigen 5, and Pathogenesis-related 1 protein) superfamily protein
668	XLOC_012570	Manes.06G028100	Chromosome06:6420810-6424114	FEC	OES	OK	3.239	0.6225890000000001	-2.3792	-3.5394099999999997	5e-05	0.00019042200000000001	yes	Deoxyxylulose-5-phosphate synthase
669	XLOC_012609	Manes.06G036600	Chromosome06:10070608-10074588	FEC	OES	OK	0.385173	3.17496	3.04316	3.85596	5e-05	0.00019042200000000001	yes	Reticulon family protein
670	XLOC_012669	Manes.06G047200	Chromosome06:13792569-13795675	FEC	OES	OK	2.25467	0.537763	-2.06787	-2.94596	5e-05	0.00019042200000000001	yes	Raffinose synthase family protein
671	XLOC_012705	Manes.06G055000	Chromosome06:15821324-15829339	FEC	OES	OK	6.52496	59.4417	3.18743	8.12337	5e-05	0.00019042200000000001	yes	Homeobox-leucine zipper family protein / lipid-binding START domain-containing protein
672	XLOC_012714	Manes.06G057000	Chromosome06:16215790-16217603	FEC	OES	OK	0.174031	2.46575	3.82461	2.08973	0.001	0.00296874	yes	chloroplast thylakoid lumen protein
673	XLOC_012740	Manes.06G062700	Chromosome06:17486280-17489105	FEC	OES	OK	13.5879	2.71271	-2.32452	-4.11788	5e-05	0.00019042200000000001	yes	Undecaprenyl pyrophosphate synthetase family protein
674	XLOC_012744	Manes.06G063700	Chromosome06:17627508-17628018	FEC	OES	OK	13.3377	3.0204400000000002	-2.14267	-2.78715	5e-05	0.00019042200000000001	yes	RING-H2 finger A2A
675	XLOC_012751	Manes.06G065400	Chromosome06:17859875-17864326	FEC	OES	OK	14.7527	3.1781099999999998	-2.21474	-4.773	5e-05	0.00019042200000000001	yes	Protein kinase superfamily protein
676	XLOC_012754	Manes.06G065700	Chromosome06:17917197-17921903	FEC	OES	OK	0.388484	5.64036	3.85986	2.13138	5e-05	0.00019042200000000001	yes	Protein phosphatase 2C family protein
677	XLOC_012770	Manes.06G068400	Chromosome06:18325345-18326356	FEC	OES	OK	0.979759	4.20363	2.10114	2.56308	0.00015	0.00052955	yes	CLAVATA3/ESR-RELATED 27
678	XLOC_012804	Manes.06G074200	Chromosome06:18866449-18867144	FEC	OES	OK	0.9656389999999999	5.09202	2.39868	2.58146	0.00095	0.00283548	yes	Putative membrane lipoprotein
679	XLOC_012820	Manes.06G077100	Chromosome06:19152784-19159100	FEC	OES	OK	0.417865	2.26539	2.43865	2.26432	0.0017	0.00478344	yes	NSP-interacting kinase 2
680	XLOC_012835	Manes.06G080500	Chromosome06:19419832-19422118	FEC	OES	OK	1.8171599999999999	16.4601	3.17921	5.8714	5e-05	0.00019042200000000001	yes	Sterile alpha motif (SAM) domain-containing protein
681	XLOC_012836	Manes.06G080600	Chromosome06:19449995-19451435	FEC	OES	OK	0.26265900000000003	2.83086	3.4299800000000005	3.35077	0.0003	0.000998846	yes	OBF binding protein 4
682	XLOC_012850	Manes.06G084000	Chromosome06:19718901-19722344	FEC	OES	OK	0.155452	6.741110000000001	5.43845	3.69829	0.0021	0.00577841	yes	ABI five binding protein 2
683	XLOC_012864	Manes.06G086900	Chromosome06:20128046-20130607	FEC	OES	OK	7.40769	0.780523	-3.24651	-4.8179	5e-05	0.00019042200000000001	yes	UDP-glucose 6-dehydrogenase family protein
684	XLOC_012888	Manes.06G091100	Chromosome06:20425888-20453945	FEC	OES	OK	1.08704	7.762910000000001	2.8362	2.7217	0.00025	0.00084586	yes	atypical CYS HIS rich thioredoxin 4
685	XLOC_012890	Manes.06G091400	Chromosome06:20454283-20461005	FEC	OES	OK	1.58602	6.996739999999999	2.14127	1.84627	0.00295	0.00782682	yes	light-harvesting chlorophyll-protein complex I subunit A4
686	XLOC_012903	Manes.06G093800	Chromosome06:20612793-20614179	FEC	OES	OK	0.158221	4.79844	4.92255	2.01506	0.0178	0.038272900000000006	yes	2-oxoglutarate (2OG) and Fe(II)-dependent oxygenase superfamily protein
687	XLOC_012920	Manes.06G096400	Chromosome06:20825567-20826682	FEC	OES	OK	0.675743	3.3676199999999996	2.31719	2.29658	0.00075	0.00229123	yes	Protein of unknown function (DUF1118)
688	XLOC_012926	Manes.06G097600	Chromosome06:20935650-20938088	FEC	OES	OK	11.0291	2.57524	-2.0985400000000003	-4.1364	5e-05	0.00019042200000000001	yes	Nodulin-like / Major Facilitator Superfamily protein
689	XLOC_012959	Manes.06G103300	Chromosome06:21375750-21378370	FEC	OES	OK	0.171415	1.06741	2.63855	2.68662	0.001	0.00296874	yes	ARM repeat superfamily protein
690	XLOC_012983	Manes.06G107800	Chromosome06:21743967-21747967	FEC	OES	OK	53.8159	6.66524	-3.0133	-7.76265	5e-05	0.00019042200000000001	yes	ATPase, AAA-type, CDC48 protein
691	XLOC_013023	Manes.06G114600	Chromosome06:22290577-22291986	FEC	OES	OK	8.40067	0.624437	-3.74988	-4.76759	5e-05	0.00019042200000000001	yes	GDSL-like Lipase/Acylhydrolase superfamily protein
692	XLOC_013071	Manes.06G122700	Chromosome06:23094520-23097663	FEC	OES	OK	90.3921	11.387	-2.98881	-6.45777	5e-05	0.00019042200000000001	yes	tapetum determinant 1
693	XLOC_013085	Manes.06G125400	Chromosome06:23293477-23294721	FEC	OES	OK	0.5367970000000001	6.49562	3.5970199999999997	3.24454	0.0004	0.00129699	yes	acyl carrier protein 4
694	XLOC_013089	Manes.06G125900	Chromosome06:23335870-23339821	FEC	OES	OK	0.222408	2.52717	3.50624	1.74291	0.00105	0.00310204	yes	basic helix-loop-helix (bHLH) DNA-binding superfamily protein
695	XLOC_013125	Manes.06G131200	Chromosome06:23798071-23799340	FEC	OES	OK	5.0667800000000005	50.9785	3.33075	7.08745	5e-05	0.00019042200000000001	yes	Integrase-type DNA-binding superfamily protein
696	XLOC_013135	Manes.06G133300	Chromosome06:23915928-23920481	FEC	OES	OK	1.30986	6.4628	2.30275	2.61482	5e-05	0.00019042200000000001	yes	Leucine-rich repeat protein kinase family protein
697	XLOC_013140	Manes.06G134900	Chromosome06:24045869-24049247	FEC	OES	OK	1.93465	12.1426	2.64993	5.07796	5e-05	0.00019042200000000001	yes	phosphate starvation-induced gene 3
698	XLOC_013166	Manes.06G139100	Chromosome06:24436871-24439924	FEC	OES	OK	4.24522	0.628103	-2.75677	-4.3693599999999995	5e-05	0.00019042200000000001	yes	glycosyltransferase 18
699	XLOC_013170	Manes.06G139700	Chromosome06:24464089-24465899	FEC	OES	OK	134.026	5.32649	-4.65318	-10.1883	5e-05	0.00019042200000000001	yes	3-ketoacyl-CoA synthase 5
700	XLOC_013175	Manes.06G140500	Chromosome06:24502289-24504920	FEC	OES	OK	13.905	2.74237	-2.34211	-3.8406300000000004	5e-05	0.00019042200000000001	yes	basic helix-loop-helix (bHLH) DNA-binding superfamily protein
701	XLOC_013179	Manes.06G140900	Chromosome06:24521500-24525810	FEC	OES	OK	0.38801599999999997	6.34371	4.03114	6.17931	5e-05	0.00019042200000000001	yes	Protein kinase superfamily protein
702	XLOC_013180	Manes.06G141000	Chromosome06:24530137-24531388	FEC	OES	OK	1.1909999999999998	0.262875	-2.17972	-1.69887	0.0062	0.015137999999999999	yes	carboxyesterase 20
703	XLOC_013193	Manes.06G143600	Chromosome06:24788621-24795182	FEC	OES	OK	0.801199	10.4635	3.70706	5.50056	5e-05	0.00019042200000000001	yes	MATE efflux family protein
704	XLOC_013206	Manes.06G146500	Chromosome06:24968342-24970068	FEC	OES	OK	3.10092	0.614766	-2.33459	-3.04807	5e-05	0.00019042200000000001	yes	Transducin/WD40 repeat-like superfamily protein
705	XLOC_013210	Manes.06G147000	Chromosome06:25015373-25019891	FEC	OES	OK	0.5661689999999999	4.58294	3.01697	4.60187	5e-05	0.00019042200000000001	yes	Myosin heavy chain-related protein
706	XLOC_013240	Manes.06G153200	Chromosome06:25654211-25657412	FEC	OES	OK	1.76898	0.293931	-2.5893599999999997	-1.75853	0.0061	0.014923599999999999	yes	CBS domain-containing protein with a domain of unknown function (DUF21)
707	XLOC_013264	Manes.06G158000	Chromosome06:25945928-25956568	FEC	OES	OK	4.06634	19.827	2.28566	5.29024	5e-05	0.00019042200000000001	yes	FTSH protease 11
708	XLOC_013281	Manes.06G162400	Chromosome06:26558026-26562943	FEC	OES	OK	0.16841	2.23137	3.7278800000000003	3.6646199999999998	0.0001	0.000364096	yes	ABC-2 type transporter family protein
709	XLOC_013303	Manes.06G166400	Chromosome06:26800790-26803413	FEC	OES	OK	2.96176	142.69899999999998	5.59037	10.3749	5e-05	0.00019042200000000001	yes	C2H2-type zinc finger family protein
710	XLOC_013316	Manes.06G168400	Chromosome06:26915371-26916889	FEC	OES	OK	0.61824	3.1074200000000003	2.3294799999999998	2.90749	0.00015	0.00052955	yes	UDP-Glycosyltransferase superfamily protein
711	XLOC_013328	Manes.06G171500	Chromosome06:27133328-27134408	FEC	OES	OK	1.8922900000000002	0.26924899999999996	-2.81312	-2.3963200000000002	0.0032	0.00841386	yes	Calcium-dependent lipid-binding (CaLB domain) family protein
712	XLOC_013329	Manes.06G171700	Chromosome06:27143695-27148586	FEC	OES	OK	6.02935	47.7435	2.98523	7.41695	5e-05	0.00019042200000000001	yes	Trypsin family protein
713	XLOC_013344	Manes.06G174800	Chromosome06:27398387-27399346	FEC	OES	OK	1.28775	18.5189	3.84608	4.71853	5e-05	0.00019042200000000001	yes	SAUR-like auxin-responsive protein family
714	XLOC_013370	Manes.06G178600	Chromosome06:27829566-27831698	FEC	OES	OK	1.89615	0.0875071	-4.437530000000001	-2.96774	0.0087	0.020428799999999997	yes	Leucine-rich repeat protein kinase family protein
715	XLOC_013371	Manes.06G178700	Chromosome06:27837003-27840723	FEC	OES	OK	6.72072	0.921474	-2.8666	-4.77233	5e-05	0.00019042200000000001	yes	Protein kinase protein with adenine nucleotide alpha hydrolases-like domain
716	XLOC_013413	Manes.06G006800	Chromosome06:1120117-1123920	FEC	OES	OK	9.65554	43.3229	2.1657	5.778169999999999	5e-05	0.00019042200000000001	yes	Auxin efflux carrier family protein
717	XLOC_013415	Manes.06G007200	Chromosome06:1173092-1175474	FEC	OES	OK	4.07423	0.25763800000000003	-3.98311	-4.15273	5e-05	0.00019042200000000001	yes	beta-6 tubulin
718	XLOC_013443	Manes.06G012700	Chromosome06:1904284-1907312	FEC	OES	OK	173.06099999999998	37.8143	-2.19428	-5.65002	5e-05	0.00019042200000000001	yes	alternative oxidase 2
719	XLOC_013472	Manes.06G018300	Chromosome06:2870727-2875311	FEC	OES	OK	0.302215	7.097160000000001	4.55359	6.4031	5e-05	0.00019042200000000001	yes	Clp amino terminal domain-containing protein
720	XLOC_013475	Manes.06G018700	Chromosome06:3000188-3003674	FEC	OES	OK	2.8774	0.261782	-3.45833	-1.8660700000000001	5e-05	0.00019042200000000001	yes	basic helix-loop-helix (bHLH) DNA-binding superfamily protein
721	XLOC_013504	Manes.06G024800	Chromosome06:4853616-4855461	FEC	OES	OK	0.261052	1.57223	2.5904	2.60048	0.001	0.00296874	yes	myb domain protein 36
722	XLOC_013507	Manes.06G025400	Chromosome06:5253861-5258263	FEC	OES	OK	2.5470200000000003	0.146733	-4.11754	-3.92233	0.00015	0.00052955	yes	beta-galactosidase 3
723	XLOC_013523	Manes.06G028600	Chromosome06:6576749-6577614	FEC	OES	OK	0.46245600000000003	2.3216	2.32773	2.09144	0.00365	0.009460600000000001	yes	glutamine dumper 3
724	XLOC_013529	Manes.06G030100	Chromosome06:7635363-7637094	FEC	OES	OK	2.82024	0.334154	-3.07723	-3.2313	0.0003	0.000998846	yes	UDP-glucosyl transferase 78D2
725	XLOC_013533	Manes.06G031100	Chromosome06:7791149-7798296	FEC	OES	OK	2.17415	0.27976	-2.95819	-3.6395800000000005	5e-05	0.00019042200000000001	yes	Family of unknown function (DUF566)
726	XLOC_013571	Manes.06G038900	Chromosome06:10888143-10893485	FEC	OES	OK	3.6211900000000004	0.0	-inf		5e-05	0.00019042200000000001	yes	Ribosomal protein L2 family
727	XLOC_013603	Manes.06G043200	Chromosome06:12463984-12465483	FEC	OES	OK	2.11686	86.3615	5.35039	8.9887	5e-05	0.00019042200000000001	yes	PLATZ transcription factor family protein
728	XLOC_013640	Manes.06G051500	Chromosome06:14556831-14557583	FEC	OES	OK	2.94587	0.0	-inf		5e-05	0.00019042200000000001	yes	lipid transfer protein 5
729	XLOC_013683	Manes.06G059100	Chromosome06:16846698-16848359	FEC	OES	OK	1.00171	5.18679	2.37237	3.4589199999999996	5e-05	0.00019042200000000001	yes	FAD-binding Berberine family protein
730	XLOC_013685	Manes.06G059300	Chromosome06:16911826-16913413	FEC	OES	OK	3.07415	0.278015	-3.46695	-3.4664300000000003	0.0001	0.000364096	yes	FAD-binding Berberine family protein
731	XLOC_013734	Manes.06G068600	Chromosome06:18339270-18341063	FEC	OES	OK	5.47128	0.303179	-4.17364	-4.7148900000000005	5e-05	0.00019042200000000001	yes	B-box type zinc finger protein with CCT domain
732	XLOC_013735	Manes.06G068700	Chromosome06:18342371-18345648	FEC	OES	OK	177.28400000000002	10.0913	-4.13488	-10.0307	5e-05	0.00019042200000000001	yes	Homocysteine S-methyltransferase family protein
733	XLOC_013745	Manes.06G071200	Chromosome06:18547356-18551539	FEC	OES	OK	5.30543	0.609244	-3.1223799999999997	-4.13382	5e-05	0.00019042200000000001	yes	Transmembrane amino acid transporter family protein
734	XLOC_013749	Manes.06G071700	Chromosome06:18639765-18642169	FEC	OES	OK	12.4585	49.9309	2.0028	4.79116	5e-05	0.00019042200000000001	yes	AP2/B3 transcription factor family protein
735	XLOC_013753	Manes.06G072600	Chromosome06:18718209-18721351	FEC	OES	OK	11.4478	99.0956	3.11374	8.09502	5e-05	0.00019042200000000001	yes	basic helix-loop-helix (bHLH) DNA-binding superfamily protein
736	XLOC_013759	Manes.06G073500	Chromosome06:18785007-18786726	FEC	OES	OK	0.21406	1.54904	2.85529	1.94272	0.0122	0.0274942	yes	Cytochrome b561/ferric reductase transmembrane protein family
737	XLOC_013761	Manes.06G074300	Chromosome06:18868569-18870073	FEC	OES	OK	1.16936	9.09994	2.96014	3.97108	5e-05	0.00019042200000000001	yes	Protein of unknown function, DUF617
738	XLOC_013802	Manes.06G081700	Chromosome06:19506807-19508164	FEC	OES	OK	0.31960900000000003	1.81401	2.5048	2.0996099999999998	0.0047	0.0118446	yes	Adenine nucleotide alpha hydrolases-like superfamily protein
739	XLOC_013803	Manes.06G081800	Chromosome06:19510514-19517299	FEC	OES	OK	0.392398	6.34476	4.01518	3.15104	5e-05	0.00019042200000000001	yes	AGAMOUS-like 8
740	XLOC_013810	Manes.06G082700	Chromosome06:19598260-19600868	FEC	OES	OK	1.39234	7.61273	2.4509	4.182119999999999	5e-05	0.00019042200000000001	yes	cytochrome P450, family 78, subfamily A, polypeptide 10
741	XLOC_013838	Manes.06G088400	Chromosome06:20231576-20232332	FEC	OES	OK	2.5923700000000003	11.9109	2.19995	2.95175	5e-05	0.00019042200000000001	yes	PTHR14552
742	XLOC_013860	Manes.06G092500	Chromosome06:20529654-20534005	FEC	OES	OK	21.7931	3.20033	-2.7675799999999997	-2.51364	0.00025	0.00084586	yes	mini zinc finger 1
743	XLOC_013861	Manes.06G092600	Chromosome06:20544423-20545772	FEC	OES	OK	97.2393	23.3766	-2.05647	-5.43021	5e-05	0.00019042200000000001	yes	myb domain protein 96
744	XLOC_013892	Manes.06G098700	Chromosome06:21010601-21016332	FEC	OES	OK	8.28474	0.616815	-3.74755	-5.591130000000001	5e-05	0.00019042200000000001	yes	Protein of unknown function, DUF593
745	XLOC_013899	Manes.06G100100	Chromosome06:21155748-21164959	FEC	OES	OK	84.2949	16.2027	-2.37922	-5.098730000000001	5e-05	0.00019042200000000001	yes	ADP-glucose pyrophosphorylase family protein
746	XLOC_013920	Manes.06G104800	Chromosome06:21462436-21463291	FEC	OES	OK	0.309427	2.0104	2.69982	2.0388599999999997	0.0096	0.022277900000000003	yes	Protein of unknown function (DUF1645)
747	XLOC_013938	Manes.06G108600	Chromosome06:21806140-21806626	FEC	OES	OK	8.45844	1.19103	-2.82818	-2.82111	0.00035	0.00114903	yes	Oleosin family protein
748	XLOC_013962	Manes.06G113200	Chromosome06:22143814-22145863	FEC	OES	OK	24.4118	165.898	2.76465	6.803789999999999	5e-05	0.00019042200000000001	yes	Pectin lyase-like superfamily protein
749	XLOC_013966	Manes.06G114300	Chromosome06:22224412-22226782	FEC	OES	OK	11.5592	0.531313	-4.44334	-3.02378	0.00175	0.00490913	yes	RPM1-interacting protein 4 (RIN4) family protein
750	XLOC_013990	Manes.06G119500	Chromosome06:22813303-22814928	FEC	OES	OK	0.307096	6.395519999999999	4.3803	4.22716	5e-05	0.00019042200000000001	yes	HCP-like superfamily protein with MYND-type zinc finger
751	XLOC_014023	Manes.06G125300	Chromosome06:23290250-23293118	FEC	OES	OK	2.4868900000000003	0.514401	-2.27338	-2.44109	0.0003	0.000998846	yes	phosphate transporter 3;1
752	XLOC_014028	Manes.06G126300	Chromosome06:23396895-23405668	FEC	OES	OK	1.7114599999999998	8.27002	2.2726599999999997	4.85334	5e-05	0.00019042200000000001	yes	Glycosyl hydrolase family 38 protein
753	XLOC_014030	Manes.06G127100	Chromosome06:23476652-23478893	FEC	OES	OK	0.166596	2.96352	4.15289	2.92495	0.00595	0.0146004	yes	floral meristem identity control protein LEAFY (LFY)
754	XLOC_014043	Manes.06G131000	Chromosome06:23786504-23787260	FEC	OES	OK	4.87603	0.9179780000000001	-2.40918	-2.42785	0.00085	0.00256594	yes	oleosin 1
755	XLOC_014056	Manes.06G133500	Chromosome06:23939240-23940290	FEC	OES	OK	1.72332	0.261364	-2.72106	-1.54179	0.0083	0.0195959	yes	C2H2-like zinc finger protein
756	XLOC_014107	Manes.06G144300	Chromosome06:24827920-24830122	FEC	OES	OK	1.14321	6.18841	2.43647	3.55145	5e-05	0.00019042200000000001	yes	phloem protein 2-A14
757	XLOC_014121	Manes.06G146800	Chromosome06:25003160-25005893	FEC	OES	OK	0.9458120000000001	4.96089	2.3909700000000003	2.9763	5e-05	0.00019042200000000001	yes	Remorin family protein
758	XLOC_014123	Manes.06G147100	Chromosome06:25020563-25027592	FEC	OES	OK	2.8062099999999996	0.37385100000000004	-2.90809	-4.49602	5e-05	0.00019042200000000001	yes	shortage in chiasmata 1
759	XLOC_014138	Manes.06G151000	Chromosome06:25474552-25476277	FEC	OES	OK	117.30799999999999	26.7393	-2.13327	-5.84474	5e-05	0.00019042200000000001	yes	HXXXD-type acyl-transferase family protein
760	XLOC_014166	Manes.06G155500	Chromosome06:25809514-25810517	FEC	OES	OK	21.6442	2.77407	-2.9639	-5.00551	5e-05	0.00019042200000000001	yes	chitinase A
761	XLOC_014173	Manes.06G156900	Chromosome06:25893750-25894370	FEC	OES	OK	5.31646	1.1746	-2.17829	-2.08944	0.0048	0.0120682	yes	arabinogalactan protein 20
762	XLOC_014177	Manes.06G157500	Chromosome06:25931346-25932315	FEC	OES	OK	1.23136	8.74103	2.82755	3.1717299999999997	0.00025	0.00084586	yes	Homeodomain-like superfamily protein
763	XLOC_014184	Manes.06G158800	Chromosome06:26022985-26025068	FEC	OES	OK	39.9613	5.40179	-2.8871	-6.54363	5e-05	0.00019042200000000001	yes	highly ABA-induced PP2C gene 3
764	XLOC_014185	Manes.06G158900	Chromosome06:26058429-26061306	FEC	OES	OK	1.8951099999999999	0.256739	-2.8839	-3.13266	5e-05	0.00019042200000000001	yes	Protein kinase superfamily protein
765	XLOC_014215	Manes.06G163600	Chromosome06:26608048-26612609	FEC	OES	OK	347.51300000000003	47.0819	-2.88382	-6.36725	5e-05	0.00019042200000000001	yes	sulfite reductase
766	XLOC_014238	Manes.06G167500	Chromosome06:26871056-26872538	FEC	OES	OK	0.431457	4.49918	3.38237	3.92725	5e-05	0.00019042200000000001	yes	Leucine-rich repeat (LRR) family protein
767	XLOC_014266	Manes.06G172900	Chromosome06:27214320-27216305	FEC	OES	OK	25.6659	3.5810000000000004	-2.8414200000000003	-5.32009	5e-05	0.00019042200000000001	yes	NAC (No Apical Meristem) domain transcriptional regulator superfamily protein
768	XLOC_014493	Manes.07G000600	Chromosome07:295942-298268	FEC	OES	OK	0.9336549999999999	8.88518	3.25044	4.84887	5e-05	0.00019042200000000001	yes	homeobox from Arabidopsis thaliana
769	XLOC_014514	Manes.07G004200	Chromosome07:650174-656800	FEC	OES	OK	0.874398	11.2883	3.6903900000000003	3.8819199999999996	5e-05	0.00019042200000000001	yes	Leucine-rich repeat (LRR) family protein
770	XLOC_014564	Manes.07G014000	Chromosome07:1383490-1387532	FEC	OES	OK	36.596	4.28104	-3.09565	-7.176239999999999	5e-05	0.00019042200000000001	yes	XS domain-containing protein / XS zinc finger domain-containing protein-related
771	XLOC_014587	Manes.07G018800	Chromosome07:1785090-1786482	FEC	OES	OK	15.3412	1.43078	-3.42254	-5.52095	5e-05	0.00019042200000000001	yes	UDP-glucosyl transferase 71B6
772	XLOC_014588	Manes.07G018900	Chromosome07:1799865-1805722	FEC	OES	OK	0.316151	3.10593	3.2963400000000003	4.37169	5e-05	0.00019042200000000001	yes	potassium transport 2/3
773	XLOC_014595	Manes.07G020100	Chromosome07:1887446-1888439	FEC	OES	OK	1.95225	10.8484	2.47428	3.67133	5e-05	0.00019042200000000001	yes	2Fe-2S ferredoxin-like superfamily protein
774	XLOC_014634	Manes.07G028900	Chromosome07:2720475-2725138	FEC	OES	OK	2.35351	0.11265	-4.38489	-4.076169999999999	0.0001	0.000364096	yes	MAPK/ERK kinase kinase 1
775	XLOC_014653	Manes.07G034700	Chromosome07:3335035-3339683	FEC	OES	OK	0.409013	3.55694	3.12042	3.20781	5e-05	0.00019042200000000001	yes	UbiA prenyltransferase family protein
776	XLOC_014654	Manes.07G034900	Chromosome07:3352592-3353867	FEC	OES	OK	3.1267400000000003	15.2173	2.2829900000000003	3.9596400000000003	5e-05	0.00019042200000000001	yes	2-oxoglutarate (2OG) and Fe(II)-dependent oxygenase superfamily protein
777	XLOC_014660	Manes.07G035600	Chromosome07:3408202-3408667	FEC	OES	OK	58.2513	12.8475	-2.1808	-4.00844	5e-05	0.00019042200000000001	yes	arabinogalactan protein 1
778	XLOC_014661	Manes.07G036100	Chromosome07:3546106-3546730	FEC	OES	OK	3.5973800000000002	0.302786	-3.57058	-2.44771	0.0161	0.0350586	yes	hydroxyproline-rich glycoprotein family protein
779	XLOC_014680	Manes.07G039500	Chromosome07:4004027-4040881	FEC	OES	OK	10.6116	1.14114	-3.2170900000000002	-4.1892	5e-05	0.00019042200000000001	yes	structural maintenance of chromosome 3
780	XLOC_014694	Manes.07G041700	Chromosome07:4236697-4240060	FEC	OES	OK	48.8929	8.9861	-2.44386	-5.5244800000000005	5e-05	0.00019042200000000001	yes	nicotinamidase 1
781	XLOC_014734	Manes.07G050200	Chromosome07:5201764-5202373	FEC	OES	OK	0.7455430000000001	11.9271	3.9998	3.84455	0.0001	0.000364096	yes	basic pathogenesis-related protein 1
782	XLOC_014747	Manes.07G053300	Chromosome07:5559231-5564277	FEC	OES	OK	45.7493	10.6104	-2.10827	-5.23039	5e-05	0.00019042200000000001	yes	serine carboxypeptidase-like 17
783	XLOC_014779	Manes.07G058400	Chromosome07:6890328-6891515	FEC	OES	OK	0.567408	8.21428	3.85567	4.0082	5e-05	0.00019042200000000001	yes	LOB domain-containing protein 39
784	XLOC_014849	Manes.07G069600	Chromosome07:11366923-11369634	FEC	OES	OK	36.066	3.85451	-3.22602	-7.21315	5e-05	0.00019042200000000001	yes	D-3-phosphoglycerate dehydrogenase
785	XLOC_014852	Manes.07G070100	Chromosome07:11761599-11774765	FEC	OES	OK	50.5448	5.21643	-3.27643	-6.16551	5e-05	0.00019042200000000001	yes	Cyclase family protein
786	XLOC_014856	Manes.07G071000	Chromosome07:12104284-12168760	FEC	OES	OK	154.078	25.2645	-2.60848	-6.93458	5e-05	0.00019042200000000001	yes	S-methyl-5-thioribose kinase
787	XLOC_014861	Manes.07G071700	Chromosome07:12474403-12475272	FEC	OES	OK	25.9036	1.40641	-4.20306	-5.94393	5e-05	0.00019042200000000001	yes	Plant basic secretory protein (BSP) family protein
788	XLOC_014885	Manes.07G076500	Chromosome07:15966606-15968281	FEC	OES	OK	28.1072	1.6883099999999998	-4.05728	-7.32558	5e-05	0.00019042200000000001	yes	Leucine-rich repeat (LRR) family protein
789	XLOC_014887	Manes.07G077000	Chromosome07:16329029-16334120	FEC	OES	OK	1.8661299999999998	7.73786	2.05189	4.48546	5e-05	0.00019042200000000001	yes	Plant protein of unknown function (DUF869)
790	XLOC_014893	Manes.07G078300	Chromosome07:17665437-17686453	FEC	OES	OK	1.02788	11.0494	3.4262300000000003	4.46146	5e-05	0.00019042200000000001	yes	Leucine-rich repeat protein kinase family protein
791	XLOC_014920	Manes.07G081800	Chromosome07:18786037-18789752	FEC	OES	OK	0.307208	3.02648	3.30035	2.15558	0.00015	0.00052955	yes	Cyclin-dependent kinase inhibitor family protein
792	XLOC_014946	Manes.07G085500	Chromosome07:19793830-19795545	FEC	OES	OK	501.116	19.9509	-4.65062	-8.84715	5e-05	0.00019042200000000001	yes	zinc transporter 1 precursor
793	XLOC_014985	Manes.07G092700	Chromosome07:21585433-21606152	FEC	OES	OK	5.02198	0.353084	-3.83017	-2.36175	0.009000000000000001	0.021051	yes	Matrixin family protein
794	XLOC_014986	Manes.07G092800	Chromosome07:21585433-21606152	FEC	OES	OK	3.8756	0.8917510000000001	-2.11971	-1.77152	0.0116	0.026304700000000004	yes	Matrixin family protein
795	XLOC_014998	Manes.07G094900	Chromosome07:21954845-21979906	FEC	OES	OK	0.15962	1.72725	3.4357699999999998	1.46143	0.0056	0.013836500000000002	yes	Protein of unknown function (DUF1635)
796	XLOC_015018	Manes.07G098900	Chromosome07:22512592-22517526	FEC	OES	OK	1.2347	5.5437199999999995	2.1667	3.7188199999999996	5e-05	0.00019042200000000001	yes	Zinc finger (C3HC4-type RING finger) family protein
797	XLOC_015020	Manes.07G099200	Chromosome07:22551808-22557497	FEC	OES	OK	6.41545	1.218	-2.39704	-3.44728	5e-05	0.00019042200000000001	yes	Pleckstrin homology (PH) and lipid-binding START domains-containing protein
798	XLOC_015033	Manes.07G101400	Chromosome07:22979382-22983316	FEC	OES	OK	11.5608	2.43877	-2.2450200000000002	-3.85872	5e-05	0.00019042200000000001	yes	Protein kinase superfamily protein
799	XLOC_015038	Manes.07G102200	Chromosome07:23105286-23106645	FEC	OES	OK	9.20706	0.762717	-3.59352	-4.51549	5e-05	0.00019042200000000001	yes	LOB domain-containing protein 1
800	XLOC_015078	Manes.07G110700	Chromosome07:23942447-23951976	FEC	OES	OK	63.9756	10.4207	-2.61807	-4.50785	5e-05	0.00019042200000000001	yes	Protein of unknown function (DUF674)
801	XLOC_015086	Manes.07G111900	Chromosome07:24020212-24021146	FEC	OES	OK	46.019	6.65015	-2.79077	-5.701630000000001	5e-05	0.00019042200000000001	yes	C2H2 and C2HC zinc fingers superfamily protein
802	XLOC_015129	Manes.07G120000	Chromosome07:24753411-24756657	FEC	OES	OK	7.08621	0.650014	-3.4464699999999997	-4.80346	5e-05	0.00019042200000000001	yes	Protein kinase family protein
803	XLOC_015135	Manes.07G121100	Chromosome07:24823706-24842166	FEC	OES	OK	3.4878	0.0987041	-5.14306	-1.6698099999999998	0.0001	0.000364096	yes	Disease resistance protein (CC-NBS-LRR class) family
804	XLOC_015149	Manes.07G123300	Chromosome07:24962946-24964871	FEC	OES	OK	1.6475099999999998	0.0	-inf		5e-05	0.00019042200000000001	yes	UDP-Glycosyltransferase superfamily protein
805	XLOC_015150	Manes.07G123400	Chromosome07:24966110-24967767	FEC	OES	OK	38.9224	1.75321	-4.47253	-7.907939999999999	5e-05	0.00019042200000000001	yes	UDP-glucosyl transferase 85A3
806	XLOC_015152	Manes.07G124000	Chromosome07:25031640-25036165	FEC	OES	OK	1.6326399999999999	0.11429	-3.83644	-1.9697799999999999	0.00025	0.00084586	yes	proline transporter 2
807	XLOC_015156	Manes.07G124800	Chromosome07:25071940-25074521	FEC	OES	OK	0.258812	3.08721	3.5763300000000005	3.6277800000000004	0.0003	0.000998846	yes	sedoheptulose-bisphosphatase
808	XLOC_015179	Manes.07G129600	Chromosome07:25433352-25434097	FEC	OES	OK	31.4775	4.00235	-2.9754	-5.0568800000000005	5e-05	0.00019042200000000001	yes	Protein of unknown function (DUF1313)
809	XLOC_015188	Manes.07G131100	Chromosome07:25613909-25636868	FEC	OES	OK	0.135371	1.66766	3.62284	0.857627	0.0177	0.0380856	yes	Plant protein of unknown function (DUF828)
810	XLOC_015199	Manes.07G133100	Chromosome07:25735765-25876723	FEC	OES	OK	6.209980000000001	0.12902	-5.58892	-1.1475600000000001	0.00015	0.00052955	yes	lactate/malate dehydrogenase family protein
811	XLOC_015213	Manes.07G136300	Chromosome07:26183381-26185355	FEC	OES	OK	141.80100000000002	896.7860000000001	2.66089	6.38052	5e-05	0.00019042200000000001	yes	dehydration-induced protein (ERD15)
812	XLOC_015218	Manes.07G137300	Chromosome07:26216451-26219470	FEC	OES	OK	98.9333	5.68775	-4.1205300000000005	-9.50843	5e-05	0.00019042200000000001	yes	Transmembrane amino acid transporter family protein
813	XLOC_015223	Manes.07G138500	Chromosome07:26403404-26405533	FEC	OES	OK	0.866973	8.67218	3.3223300000000004	4.85288	5e-05	0.00019042200000000001	yes	LOB domain-containing protein 15
814	XLOC_015249	Manes.07G000800	Chromosome07:317232-320098	FEC	OES	OK	18.3678	3.53407	-2.37778	-4.31829	5e-05	0.00019042200000000001	yes	myb-like HTH transcriptional regulator family protein
815	XLOC_015250	Manes.07G000900	Chromosome07:323674-326059	FEC	OES	OK	1.3399	0.05438780000000001	-4.6227	-2.9887	0.019	0.0405154	yes	receptor-like protein kinase 1
816	XLOC_015290	Manes.07G011100	Chromosome07:1118048-1123351	FEC	OES	OK	2.4936599999999998	0.10959400000000001	-4.508030000000001	-3.27452	0.0127	0.0284762	yes	F-box and associated interaction domains-containing protein
817	XLOC_015296	Manes.07G012200	Chromosome07:1227023-1232826	FEC	OES	OK	94.4184	4.157430000000001	-4.5053	-9.03867	5e-05	0.00019042200000000001	yes	Excinuclease ABC, C subunit, N-terminal
818	XLOC_015332	Manes.07G018200	Chromosome07:1755424-1756774	FEC	OES	OK	3.87342	0.7520680000000001	-2.3646700000000003	-2.99147	0.00015	0.00052955	yes	UDP-Glycosyltransferase superfamily protein
819	XLOC_015335	Manes.07G018600	Chromosome07:1759002-1782012	FEC	OES	OK	6.45632	1.18824	-2.44188	-3.46979	5e-05	0.00019042200000000001	yes	UDP-glucosyl transferase 71B1
820	XLOC_015343	Manes.07G021200	Chromosome07:1986735-1989652	FEC	OES	OK	96.7877	3.26664	-4.88894	-9.38928	5e-05	0.00019042200000000001	yes	COBRA-like protein 6 precursor
821	XLOC_015374	Manes.07G025600	Chromosome07:2386287-2390809	FEC	OES	OK	0.318344	1.44289	2.1803	2.31585	5e-05	0.00019042200000000001	yes	FAD/NAD(P)-binding oxidoreductase family protein
822	XLOC_015448	Manes.07G039300	Chromosome07:3998348-3999076	FEC	OES	OK	30.6809	0.984505	-4.9618	-5.59425	5e-05	0.00019042200000000001	yes	AGAMOUS-like 62
823	XLOC_015481	Manes.07G045900	Chromosome07:4501328-4503194	FEC	OES	OK	3.3475	0.663127	-2.33573	-3.2121299999999997	5e-05	0.00019042200000000001	yes	Concanavalin A-like lectin protein kinase family protein
824	XLOC_015502	Manes.07G050800	Chromosome07:5273885-5274383	FEC	OES	OK	0.0	1.8315099999999997	inf		5e-05	0.00019042200000000001	yes	pathogenesis-related gene 1
825	XLOC_015522	Manes.07G055600	Chromosome07:6142087-6154159	FEC	OES	OK	6.19848	0.896523	-2.7895	-4.04513	5e-05	0.00019042200000000001	yes	Xanthine/uracil permease family protein
826	XLOC_015541	Manes.07G061600	Chromosome07:8192397-8197625	FEC	OES	OK	0.8752700000000001	4.643669999999999	2.40747	3.6318900000000003	5e-05	0.00019042200000000001	yes	Phototropic-responsive NPH3 family protein
827	XLOC_015566	Manes.07G067600	Chromosome07:10139214-10141226	FEC	OES	OK	1.54069	0.322454	-2.25642	-2.51912	0.00045	0.00144382	yes	ATP binding;nucleic acid binding;helicases
828	XLOC_015586	Manes.07G071900	Chromosome07:12566305-12740862	FEC	OES	OK	1.28485	16.0275	3.64088	3.92829	0.0003	0.000998846	yes	Leucine-rich repeat protein kinase family protein
829	XLOC_015613	Manes.07G076800	Chromosome07:16231602-16233601	FEC	OES	OK	8.96195	56.9025	2.66661	6.640610000000001	5e-05	0.00019042200000000001	yes	CYCLIN D3;1
830	XLOC_015670	Manes.07G091800	Chromosome07:21443358-21484087	FEC	OES	OK	0.51022	2.24848	2.13976	2.51969	0.00045	0.00144382	yes	HhH-GPD base excision DNA repair family protein
831	XLOC_015706	Manes.07G098700	Chromosome07:22467376-22470589	FEC	OES	OK	2.2984299999999998	0.39818200000000004	-2.52915	-3.23022	5e-05	0.00019042200000000001	yes	PHE ammonia lyase 1
832	XLOC_015741	Manes.07G106700	Chromosome07:23598510-23601342	FEC	OES	OK	3.6579	0.10788299999999999	-5.083480000000001	-4.32556	0.00035	0.00114903	yes	ABC-2 type transporter family protein
833	XLOC_015760	Manes.07G109400	Chromosome07:23801592-23806779	FEC	OES	OK	2.2646	0.43151999999999996	-2.39175	-3.3793800000000003	5e-05	0.00019042200000000001	yes	PTHR21726:SF19,PTHR21726
834	XLOC_015766	Manes.07G110200	Chromosome07:23904046-23913842	FEC	OES	OK	74.7018	15.6668	-2.25343	-6.0639199999999995	5e-05	0.00019042200000000001	yes	sulfate transporter 4.1
835	XLOC_015788	Manes.07G116400	Chromosome07:24492641-24498141	FEC	OES	OK	44.4047	3.68531	-3.59085	-7.54398	5e-05	0.00019042200000000001	yes	Toll-Interleukin-Resistance (TIR) domain family protein
836	XLOC_015812	Manes.07G122200	Chromosome07:24902473-24904841	FEC	OES	OK	4.3197	0.877287	-2.29981	-2.23069	0.0007	0.00215317	yes	RAB GTPase homolog A2B
837	XLOC_015818	Manes.07G123800	Chromosome07:24997802-25012969	FEC	OES	OK	22.3188	3.6672599999999997	-2.60549	-3.9417400000000002	5e-05	0.00019042200000000001	yes	Cyclin family protein
838	XLOC_015821	Manes.07G124400	Chromosome07:25053983-25064891	FEC	OES	OK	18.781	79.8817	2.08859	5.56274	5e-05	0.00019042200000000001	yes	GATA type zinc finger transcription factor family protein
839	XLOC_015832	Manes.07G126900	Chromosome07:25235690-25237461	FEC	OES	OK	8.21734	41.1885	2.3255	5.787669999999999	5e-05	0.00019042200000000001	yes	ortholog of sugar beet HS1 PRO-1 2
840	XLOC_015880	Manes.07G135200	Chromosome07:25949882-25951391	FEC	OES	OK	0.329544	14.8995	5.49865	4.35238	0.0002	0.000689742	yes	PYR1-like 6
841	XLOC_015897	Manes.07G137700	Chromosome07:26368615-26370815	FEC	OES	OK	6.0161	1.08809	-2.46703	-4.105630000000001	5e-05	0.00019042200000000001	yes	AZA-guanine resistant1
842	XLOC_015902	Manes.07G138600	Chromosome07:26418801-26420500	FEC	OES	OK	9.13848	1.20823	-2.91906	-4.2977099999999995	5e-05	0.00019042200000000001	yes	Peroxidase superfamily protein
843	XLOC_016140	Manes.08G002700	Chromosome08:289141-291359	FEC	OES	OK	1.9487700000000001	0.389048	-2.32455	-2.22931	0.00175	0.00490913	yes	ascorbate peroxidase 2
844	XLOC_016195	Manes.08G012600	Chromosome08:832194-1030801	FEC	OES	OK	29.7476	0.23834299999999997	-6.963589999999999	-0.415579	0.01505	0.033042199999999994	yes	alpha carbonic anhydrase 7
845	XLOC_016222	Manes.08G017100	Chromosome08:1601091-1607155	FEC	OES	OK	9.5282	1.2585	-2.9205	-5.143619999999999	5e-05	0.00019042200000000001	yes	poly(A) binding protein 7
846	XLOC_016234	Manes.08G019400	Chromosome08:1806224-1817335	FEC	OES	OK	0.5037729999999999	8.49372	4.07555	5.48937	5e-05	0.00019042200000000001	yes	cytochrome P450, family 76, subfamily G, polypeptide 1
847	XLOC_016250	Manes.08G022300	Chromosome08:2064303-2083856	FEC	OES	OK	0.0926836	9.75605	6.71784	4.04919	0.00035	0.00114903	yes	growth-regulating factor 4
848	XLOC_016257	Manes.08G024100	Chromosome08:2249126-2254994	FEC	OES	OK	4.30738	172.33599999999998	5.32227	7.28308	5e-05	0.00019042200000000001	yes	protein binding
849	XLOC_016282	Manes.08G028000	Chromosome08:2498638-2530055	FEC	OES	OK	5.19831	0.72749	-2.83704	-2.84254	0.00045	0.00144382	yes	NAC domain containing protein 90
850	XLOC_016317	Manes.08G034000	Chromosome08:3049289-3050504	FEC	OES	OK	7.2035100000000005	0.848925	-3.0849900000000003	-4.10383	5e-05	0.00019042200000000001	yes	plant U-box 24
851	XLOC_016382	Manes.08G044900	Chromosome08:4199245-4199868	FEC	OES	OK	61.6199	5.09135	-3.5972800000000005	-5.2332	5e-05	0.00019042200000000001	yes	Late Embryogenesis Abundant 4-5
852	XLOC_016389	Manes.08G046700	Chromosome08:4354665-4361908	FEC	OES	OK	2.50217	0.312425	-3.0016	-3.15251	5e-05	0.00019042200000000001	yes	bZIP transcription factor family protein
853	XLOC_016428	Manes.08G054100	Chromosome08:5458385-5463719	FEC	OES	OK	5.03207	0.652859	-2.94631	-3.6104300000000005	5e-05	0.00019042200000000001	yes	purple acid phosphatase 16
854	XLOC_016447	Manes.08G057100	Chromosome08:6048198-6049282	FEC	OES	OK	206.328	9.70567	-4.4099699999999995	-9.99521	5e-05	0.00019042200000000001	yes	S-adenosyl-L-methionine-dependent methyltransferases superfamily protein
855	XLOC_016457	Manes.08G058400	Chromosome08:6481114-6486557	FEC	OES	OK	3.9239900000000003	61.6722	3.9742300000000004	7.9858199999999995	5e-05	0.00019042200000000001	yes	Haloacid dehalogenase-like hydrolase (HAD) superfamily protein
856	XLOC_016477	Manes.08G061500	Chromosome08:7350309-7382064	FEC	OES	OK	4.85128	0.376767	-3.6866199999999996	-4.37729	5e-05	0.00019042200000000001	yes	P-glycoprotein 21
857	XLOC_016527	Manes.08G068800	Chromosome08:10346211-10348307	FEC	OES	OK	329.001	70.2198	-2.2281400000000002	-5.14499	5e-05	0.00019042200000000001	yes	nuclear factor Y, subunit B6
858	XLOC_016559	Manes.08G075100	Chromosome08:13161461-13165592	FEC	OES	OK	2.5604	18.527	2.8551900000000003	5.14751	5e-05	0.00019042200000000001	yes	Zinc finger (C3HC4-type RING finger) family protein
859	XLOC_016580	Manes.08G079000	Chromosome08:16713084-16718383	FEC	OES	OK	460.631	18.4763	-4.63986	-10.7208	5e-05	0.00019042200000000001	yes	metallothionein 2A
860	XLOC_016587	Manes.08G080000	Chromosome08:17468327-17471951	FEC	OES	OK	6.50294	0.579392	-3.4884800000000005	-4.5033199999999995	5e-05	0.00019042200000000001	yes	Protein kinase superfamily protein
861	XLOC_016643	Manes.08G091100	Chromosome08:23639757-23642003	FEC	OES	OK	16.8767	68.4237	2.01946	5.26236	5e-05	0.00019042200000000001	yes	Carbohydrate-binding-like fold
862	XLOC_016646	Manes.08G091800	Chromosome08:23834060-23837671	FEC	OES	OK	51.8108	8.98963	-2.52692	-5.36046	5e-05	0.00019042200000000001	yes	high mobility group B1
863	XLOC_016666	Manes.08G095500	Chromosome08:25016353-25020409	FEC	OES	OK	0.365958	2.8153900000000003	2.94359	2.95776	0.00055	0.00173126	yes	GRAS family transcription factor
864	XLOC_016676	Manes.08G097300	Chromosome08:25503449-25564680	FEC	OES	OK	26.0259	0.21585100000000002	-6.9137699999999995	-3.7991699999999997	5e-05	0.00019042200000000001	yes	NAD(P)-linked oxidoreductase superfamily protein
865	XLOC_016702	Manes.08G102200	Chromosome08:26646689-26651947	FEC	OES	OK	9.59821	39.6787	2.04753	5.58429	5e-05	0.00019042200000000001	yes	auxin response factor 2
866	XLOC_016706	Manes.08G103000	Chromosome08:26777138-26778526	FEC	OES	OK	8.262210000000001	1.56884	-2.39683	-3.54315	5e-05	0.00019042200000000001	yes	GRAM domain family protein
867	XLOC_016731	Manes.08G107600	Chromosome08:27329632-27337749	FEC	OES	OK	1.7472900000000002	7.9238800000000005	2.18109	2.8864900000000002	0.0002	0.000689742	yes	Pyridoxal phosphate (PLP)-dependent transferases superfamily protein
868	XLOC_016752	Manes.08G111000	Chromosome08:27639556-27644330	FEC	OES	OK	1.37606	0.178724	-2.9447400000000004	-1.7693900000000002	0.0065	0.0157839	yes	KNOTTED1-like homeobox gene 6
869	XLOC_016766	Manes.08G113300	Chromosome08:27842752-27843860	FEC	OES	OK	1.8622	10.3618	2.4761900000000003	3.4676099999999996	5e-05	0.00019042200000000001	yes	GATA transcription factor 15
870	XLOC_016769	Manes.08G113800	Chromosome08:27888277-27894882	FEC	OES	OK	1.63376	0.14790799999999998	-3.4654300000000005	-2.83451	0.00025	0.00084586	yes	kinesin 4
871	XLOC_016772	Manes.08G114900	Chromosome08:27994992-27998753	FEC	OES	OK	42.7775	0.823628	-5.69872	-6.54028	5e-05	0.00019042200000000001	yes	phloem protein 2-B15
872	XLOC_016788	Manes.08G118700	Chromosome08:28356982-28360043	FEC	OES	OK	7.12598	0.320862	-4.47306	-5.65782	5e-05	0.00019042200000000001	yes	heat shock protein 70 (Hsp 70) family protein
873	XLOC_016795	Manes.08G120000	Chromosome08:28465753-28470021	FEC	OES	OK	19.0948	3.39353	-2.49232	-5.13548	5e-05	0.00019042200000000001	yes	cullin 1
874	XLOC_016805	Manes.08G122200	Chromosome08:28738012-28743024	FEC	OES	OK	6.760960000000001	0.840674	-3.0076099999999997	-2.46801	0.00215	0.00590121	yes	NAD(P)-binding Rossmann-fold superfamily protein
875	XLOC_016807	Manes.08G122900	Chromosome08:28775445-28778261	FEC	OES	OK	2.70168	13.6227	2.3340799999999997	4.63738	5e-05	0.00019042200000000001	yes	Protein kinase superfamily protein
876	XLOC_016810	Manes.08G123200	Chromosome08:28839365-28845789	FEC	OES	OK	12.1702	0.5996670000000001	-4.34305	-4.377680000000001	5e-05	0.00019042200000000001	yes	ATP binding microtubule motor family protein
877	XLOC_016855	Manes.08G134200	Chromosome08:30051649-30053670	FEC	OES	OK	1.9970700000000001	0.213971	-3.2224	-3.24773	0.00025	0.00084586	yes	ammonium transporter 2
878	XLOC_016856	Manes.08G134300	Chromosome08:30054593-30056611	FEC	OES	OK	12.7694	2.3759099999999997	-2.42614	-4.004	5e-05	0.00019042200000000001	yes	calcium-binding EF hand family protein
879	XLOC_016858	Manes.08G134500	Chromosome08:30085516-30090674	FEC	OES	OK	12.9484	66.7859	2.3667700000000003	6.149030000000001	5e-05	0.00019042200000000001	yes	bZIP transcription factor family protein
880	XLOC_016869	Manes.08G136600	Chromosome08:30279404-30281093	FEC	OES	OK	28.9376	2.76152	-3.38941	-5.37744	5e-05	0.00019042200000000001	yes	Alba DNA/RNA-binding protein
881	XLOC_016887	Manes.08G139300	Chromosome08:30456769-30458410	FEC	OES	OK	2.58367	23.3929	3.1785799999999997	6.2089099999999995	5e-05	0.00019042200000000001	yes	Protein of unknown function (DUF640)
882	XLOC_016901	Manes.08G141900	Chromosome08:30765604-30773162	FEC	OES	OK	0.9121370000000001	6.18153	2.76064	1.62877	0.00065	0.00201381	yes	RNA polymerase II, Rpb4, core protein
883	XLOC_016925	Manes.08G146800	Chromosome08:31227541-31262071	FEC	OES	OK	41.6226	6.70297	-2.63449	-5.93269	5e-05	0.00019042200000000001	yes	plant U-box 9
884	XLOC_016932	Manes.08G148000	Chromosome08:31334639-31336511	FEC	OES	OK	17.4914	2.35946	-2.89011	-5.41491	5e-05	0.00019042200000000001	yes	Arabidopsis NAC domain containing protein 87
885	XLOC_016941	Manes.08G149200	Chromosome08:31414789-31420176	FEC	OES	OK	0.266418	3.5767900000000004	3.7469099999999997	2.0862	5e-05	0.00019042200000000001	yes	HNH endonuclease
886	XLOC_016958	Manes.08G151800	Chromosome08:31633945-31637374	FEC	OES	OK	1.07823	15.8633	3.87895	5.630319999999999	5e-05	0.00019042200000000001	yes	myb domain protein 105
887	XLOC_016976	Manes.08G154900	Chromosome08:31862842-31885865	FEC	OES	OK	0.567217	3.8885400000000003	2.77726	2.82079	5e-05	0.00019042200000000001	yes	O-methyltransferase 1
888	XLOC_017007	Manes.08G160800	Chromosome08:32267787-32273173	FEC	OES	OK	1.17326	5.33514	2.1850099999999997	3.03396	5e-05	0.00019042200000000001	yes	growth-regulating factor 5
889	XLOC_017033	Manes.08G165600	Chromosome08:32623785-32629094	FEC	OES	OK	0.0908888	2.21055	4.60416	3.79579	5e-05	0.00019042200000000001	yes	Leucine-rich repeat protein kinase family protein
890	XLOC_017055	Manes.08G169500	Chromosome08:32991365-33002499	FEC	OES	OK	0.701628	3.9582300000000004	2.49608	1.94495	0.00395	0.0101491	yes	Leucine-rich repeat protein kinase family protein
891	XLOC_017068	Manes.08G171900	Chromosome08:33133019-33133907	FEC	OES	OK	4044.37	381.417	-3.4064699999999997	-5.95334	5e-05	0.00019042200000000001	yes	lipid transfer protein 3
892	XLOC_017076	Manes.08G173200	Chromosome08:33491014-33496803	FEC	OES	OK	12.1347	2.46814	-2.29765	-3.93966	5e-05	0.00019042200000000001	yes	saposin B domain-containing protein
893	XLOC_017077	Manes.08G173300	Chromosome08:33556176-33558601	FEC	OES	OK	1.83875	0.18287799999999999	-3.3297800000000004	-2.69607	0.00015	0.00052955	yes	SOS3-interacting protein 1
894	XLOC_017080	Manes.08G173700	Chromosome08:33571993-33573462	FEC	OES	OK	0.573537	2.41876	2.07631	2.4199900000000003	0.0003	0.000998846	yes	ovate family protein 2
895	XLOC_017083	Manes.08G174300	Chromosome08:33827294-33832973	FEC	OES	OK	17.5768	1.87368	-3.22972	-6.8762300000000005	5e-05	0.00019042200000000001	yes	ENTH/VHS/GAT family protein
896	XLOC_017121	Manes.08G007800	Chromosome08:562606-567697	FEC	OES	OK	8.449639999999999	43.157	2.35263	5.205080000000001	5e-05	0.00019042200000000001	yes	lysine decarboxylase family protein
897	XLOC_017157	Manes.08G015200	Chromosome08:1401378-1403804	FEC	OES	OK	0.920349	7.60801	3.04727	4.16718	5e-05	0.00019042200000000001	yes	Plant invertase/pectin methylesterase inhibitor superfamily protein
898	XLOC_017163	Manes.08G016500	Chromosome08:1532089-1539616	FEC	OES	OK	0.0346871	3.8936800000000003	6.8105899999999995	0.786026	0.0001	0.000364096	yes	Pectin lyase-like superfamily protein
899	XLOC_017177	Manes.08G019300	Chromosome08:1797839-1800072	FEC	OES	OK	3.20783	13.3912	2.06162	4.21429	5e-05	0.00019042200000000001	yes	cytochrome P450, family 76, subfamily G, polypeptide 1
900	XLOC_017199	Manes.08G023700	Chromosome08:2225921-2230738	FEC	OES	OK	0.15203	1.21167	2.99456	1.34261	0.00335	0.00876363	yes	GDSL-like Lipase/Acylhydrolase superfamily protein
901	XLOC_017230	Manes.08G031900	Chromosome08:2862090-2866444	FEC	OES	OK	2.97415	24.3745	3.03483	5.207730000000001	5e-05	0.00019042200000000001	yes	Putative lysine decarboxylase family protein
902	XLOC_017231	Manes.08G032500	Chromosome08:2924537-2925431	FEC	OES	OK	10.9973	60.8194	2.46739	5.61371	5e-05	0.00019042200000000001	yes	NDR1/HIN1-like 1
903	XLOC_017234	Manes.08G032800	Chromosome08:2940617-2948119	FEC	OES	OK	13.5229	1.3848799999999999	-3.2875699999999997	-5.987509999999999	5e-05	0.00019042200000000001	yes	exocyst subunit exo70 family protein A2
904	XLOC_017258	Manes.08G037000	Chromosome08:3391011-3396545	FEC	OES	OK	32.0672	6.58188	-2.2845299999999997	-5.2924	5e-05	0.00019042200000000001	yes	Sucrose-6F-phosphate phosphohydrolase family protein
905	XLOC_017264	Manes.08G037900	Chromosome08:3494596-3498223	FEC	OES	OK	0.20480900000000002	3.5256800000000004	4.10555	2.00752	0.00175	0.00490913	yes	alpha/beta-Hydrolases superfamily protein
906	XLOC_017285	Manes.08G043100	Chromosome08:3953932-3957335	FEC	OES	OK	7.7735899999999996	1.84445	-2.07539	-3.5247	5e-05	0.00019042200000000001	yes	actin 1
907	XLOC_017292	Manes.08G044800	Chromosome08:4163519-4169502	FEC	OES	OK	5.80539	0.37167	-3.9653	-3.9335400000000003	5e-05	0.00019042200000000001	yes	fatty acid desaturase 2
908	XLOC_017305	Manes.08G046900	Chromosome08:4386276-4388213	FEC	OES	OK	2.26777	12.4232	2.45369	4.52925	5e-05	0.00019042200000000001	yes	cytochrome P450, family 712, subfamily A, polypeptide 2
909	XLOC_017306	Manes.08G047000	Chromosome08:4392387-4394404	FEC	OES	OK	6.31337	30.7009	2.2818	5.39414	5e-05	0.00019042200000000001	yes	cytochrome P450, family 712, subfamily A, polypeptide 1
910	XLOC_017307	Manes.08G047100	Chromosome08:4404392-4406995	FEC	OES	OK	2.02313	0.45041899999999996	-2.16725	-2.24722	0.00165	0.00465655	yes	RAB GTPase homolog A4D
911	XLOC_017316	Manes.08G049000	Chromosome08:4679540-4683478	FEC	OES	OK	1.72984	8.15955	2.23785	4.21317	5e-05	0.00019042200000000001	yes	guanylate kinase
912	XLOC_017329	Manes.08G051800	Chromosome08:5178872-5179975	FEC	OES	OK	0.145495	4.10145	4.81709	3.49177	0.01185	0.0268026	yes	Protein of unknown function, DUF617
913	XLOC_017340	Manes.08G054400	Chromosome08:5478329-5484517	FEC	OES	OK	12.3769	0.21483899999999997	-5.84825	-4.0521	0.00025	0.00084586	yes	beta-1,3-glucanase 3
914	XLOC_017356	Manes.08G057700	Chromosome08:6235627-6236185	FEC	OES	OK	0.579314	2.60727	2.1701200000000003	1.65504	0.01715	0.0370564	yes	brassinosteroid-responsive RING-H2
915	XLOC_017367	Manes.08G061100	Chromosome08:7108850-7171538	FEC	OES	OK	3.06297	14.769	2.26957	4.14078	5e-05	0.00019042200000000001	yes	serine carboxypeptidase-like 45
916	XLOC_017388	Manes.08G067800	Chromosome08:9619062-9620602	FEC	OES	OK	17.2634	213.28099999999998	3.6269699999999996	8.90126	5e-05	0.00019042200000000001	yes	Bifunctional inhibitor/lipid-transfer protein/seed storage 2S albumin superfamily protein
917	XLOC_017409	Manes.08G072000	Chromosome08:11513160-11514063	FEC	OES	OK	5.002730000000001	0.0	-inf		5e-05	0.00019042200000000001	yes	Late embryogenesis abundant (LEA) protein
918	XLOC_017418	Manes.08G073600	Chromosome08:12448121-12451840	FEC	OES	OK	5.1780800000000005	0.8748739999999999	-2.56527	-3.7203800000000005	5e-05	0.00019042200000000001	yes	RING domain ligase2
919	XLOC_017437	Manes.08G077400	Chromosome08:14783230-14793318	FEC	OES	OK	8.884960000000001	1.1118	-2.99847	-5.20576	5e-05	0.00019042200000000001	yes	DNAse I-like superfamily protein
920	XLOC_017463	Manes.08G082600	Chromosome08:19431410-19431848	FEC	OES	OK	1.1274899999999999	0.0	-inf		0.0001	0.000364096	yes	copper transporter 4
921	XLOC_017474	Manes.08G084700	Chromosome08:20505958-20507480	FEC	OES	OK	4.96583	30.0566	2.59757	5.2239	5e-05	0.00019042200000000001	yes	NAD(P)-binding Rossmann-fold superfamily protein
922	XLOC_017500	Manes.08G089700	Chromosome08:22842750-22848297	FEC	OES	OK	1.36105	6.733860000000001	2.30671	3.32471	5e-05	0.00019042200000000001	yes	Duplicated homeodomain-like superfamily protein
923	XLOC_017508	Manes.08G090700	Chromosome08:23352303-23357091	FEC	OES	OK	3.06534	36.4496	3.5717800000000004	7.79937	5e-05	0.00019042200000000001	yes	Transmembrane amino acid transporter family protein
924	XLOC_017513	Manes.08G091700	Chromosome08:23807138-23808330	FEC	OES	OK	1.1674799999999999	6.69048	2.51871	3.49959	5e-05	0.00019042200000000001	yes	light harvesting complex photosystem II
925	XLOC_017557	Manes.08G100100	Chromosome08:25990894-25993864	FEC	OES	OK	3.39055	59.9094	4.14319	9.21163	5e-05	0.00019042200000000001	yes	Auxin-responsive GH3 family protein
926	XLOC_017566	Manes.08G101600	Chromosome08:26511712-26523953	FEC	OES	OK	3.82082	31.8507	3.05937	4.74728	5e-05	0.00019042200000000001	yes	MEI2-like protein 1
927	XLOC_017569	Manes.08G102400	Chromosome08:26686363-26694738	FEC	OES	OK	0.10889000000000001	3.9471	5.17985	3.0996799999999998	0.0007	0.00215317	yes	serine carboxypeptidase-like 45
928	XLOC_017571	Manes.08G102800	Chromosome08:26741692-26744476	FEC	OES	OK	4.645230000000001	1.15941	-2.00236	-2.5495200000000002	5e-05	0.00019042200000000001	yes	jasmonate-zim-domain protein 10
929	XLOC_017581	Manes.08G104300	Chromosome08:27067875-27072667	FEC	OES	OK	2.5743400000000003	0.34598	-2.8954400000000002	-2.34317	5e-05	0.00019042200000000001	yes	Protein of unknown function (DUF707)
930	XLOC_017596	Manes.08G108000	Chromosome08:27355068-27358101	FEC	OES	OK	0.0700926	5.79435	6.3692400000000005	3.71561	0.0013	0.00375951	yes	O-Glycosyl hydrolases family 17 protein
931	XLOC_017609	Manes.08G110500	Chromosome08:27576947-27578153	FEC	OES	OK	4.99252	20.6516	2.04841	4.00876	5e-05	0.00019042200000000001	yes	basic helix-loop-helix (bHLH) DNA-binding superfamily protein
932	XLOC_017621	Manes.08G112500	Chromosome08:27760252-27762362	FEC	OES	OK	2.21407	9.40137	2.08617	3.88502	5e-05	0.00019042200000000001	yes	Protein of unknown function (DUF1645)
933	XLOC_017654	Manes.08G118400	Chromosome08:28337168-28339200	FEC	OES	OK	1.31786	6.11546	2.21427	3.4775199999999997	5e-05	0.00019042200000000001	yes	Heavy metal transport/detoxification superfamily protein
934	XLOC_017661	Manes.08G119600	Chromosome08:28420729-28424442	FEC	OES	OK	0.23911500000000002	6.605160000000001	4.7878099999999995	5.53749	5e-05	0.00019042200000000001	yes	indeterminate(ID)-domain 2
935	XLOC_017670	Manes.08G121700	Chromosome08:28727174-28727823	FEC	OES	OK	19.2714	3.3178199999999998	-2.53816	-3.67826	5e-05	0.00019042200000000001	yes	Glycoprotein membrane precursor GPI-anchored
936	XLOC_017672	Manes.08G121900	Chromosome08:28732657-28734529	FEC	OES	OK	27.2885	1.78167	-3.93699	-4.30135	5e-05	0.00019042200000000001	yes	Glycoprotein membrane precursor GPI-anchored
937	XLOC_017684	Manes.08G124000	Chromosome08:28918847-28958938	FEC	OES	OK	19.2844	88.725	2.20191	4.47029	5e-05	0.00019042200000000001	yes	Major facilitator superfamily protein
938	XLOC_017690	Manes.08G125100	Chromosome08:29024355-29030717	FEC	OES	OK	64.3486	14.8994	-2.11065	-4.48835	5e-05	0.00019042200000000001	yes	Calcium-dependent phospholipid-binding Copine family protein
939	XLOC_017774	Manes.08G142300	Chromosome08:30778209-30781514	FEC	OES	OK	2.69862	21.2182	2.9750099999999997	5.42244	5e-05	0.00019042200000000001	yes	Protein of Unknown Function (DUF239)
940	XLOC_017817	Manes.08G151900	Chromosome08:31641080-31643439	FEC	OES	OK	7.37356	32.5893	2.14396	4.2117	5e-05	0.00019042200000000001	yes	WUSCHEL related homeobox 11
941	XLOC_017884	Manes.08G164800	Chromosome08:32581415-32584409	FEC	OES	OK	0.338483	6.83178	4.33511	2.98346	0.0003	0.000998846	yes	rubredoxin family protein
942	XLOC_017915	Manes.08G171800	Chromosome08:33128726-33129438	FEC	OES	OK	6303.07	188.09599999999998	-5.06651	-8.48908	5e-05	0.00019042200000000001	yes	lipid transfer protein 3
943	XLOC_017925	Manes.08G173800	Chromosome08:33577329-33583963	FEC	OES	OK	19.0555	1.1286399999999999	-4.07754	-6.340409999999999	5e-05	0.00019042200000000001	yes	2-oxoglutarate (2OG) and Fe(II)-dependent oxygenase superfamily protein
944	XLOC_018174	Manes.09G003500	Chromosome09:867245-873870	FEC	OES	OK	36.4955	7.63742	-2.25656	-6.06487	5e-05	0.00019042200000000001	yes	CDPK-related kinase 1
945	XLOC_018191	Manes.09G006800	Chromosome09:1505203-1508768	FEC	OES	OK	4.38274	19.168	2.12879	3.3540099999999997	5e-05	0.00019042200000000001	yes	response regulator 9
946	XLOC_018229	Manes.09G012500	Chromosome09:2103853-2158430	FEC	OES	OK	3.4478	51.2672	3.8942900000000003	2.56143	0.00035	0.00114903	yes	ATP binding;nucleic acid binding;helicases
947	XLOC_018266	Manes.09G017700	Chromosome09:2618004-2625339	FEC	OES	OK	21.7935	0.9574889999999999	-4.5085	-4.72666	5e-05	0.00019042200000000001	yes	alpha carbonic anhydrase 4
948	XLOC_018275	Manes.09G018900	Chromosome09:2791772-2801514	FEC	OES	OK	2.8035099999999997	0.139888	-4.32489	-2.99958	0.00595	0.0146004	yes	UDP-Glycosyltransferase superfamily protein
949	XLOC_019270	Manes.09G018900	Chromosome09:2791772-2801514	FEC	OES	OK	4.21389	0.201024	-4.38972	-3.16812	0.00355	0.00922951	yes	UDP-Glycosyltransferase superfamily protein
950	XLOC_018331	Manes.09G029400	Chromosome09:4379366-4382024	FEC	OES	OK	3.27383	13.9681	2.09308	3.9633300000000005	5e-05	0.00019042200000000001	yes	C2H2-type zinc finger family protein
951	XLOC_018336	Manes.09G030200	Chromosome09:4426448-4429658	FEC	OES	OK	0.220703	4.5103800000000005	4.35307	4.64959	5e-05	0.00019042200000000001	yes	Leucine-rich repeat receptor-like protein kinase family protein
952	XLOC_018371	Manes.09G035900	Chromosome09:5028092-5038456	FEC	OES	OK	1.89725	0.29204	-2.6996700000000002	-3.15979	5e-05	0.00019042200000000001	yes	Concanavalin A-like lectin protein kinase family protein
953	XLOC_018399	Manes.09G040800	Chromosome09:5547507-5551693	FEC	OES	OK	0.28270700000000004	2.09732	2.8911700000000002	3.32672	0.0001	0.000364096	yes	calmodulin-binding family protein
954	XLOC_018407	Manes.09G041900	Chromosome09:5747898-5758161	FEC	OES	OK	1.63683	0.062677	-4.70683	-1.32253	0.00095	0.00283548	yes	ABC-2 type transporter family protein
955	XLOC_018419	Manes.09G044200	Chromosome09:5927009-5931634	FEC	OES	OK	1.3727	8.14545	2.56898	4.35154	5e-05	0.00019042200000000001	yes	nuclear factor Y, subunit A10
956	XLOC_018424	Manes.09G045600	Chromosome09:6073410-6077388	FEC	OES	OK	0.6003930000000001	3.60905	2.58764	3.57964	5e-05	0.00019042200000000001	yes	BEL1-like homeodomain 1
957	XLOC_018425	Manes.09G045900	Chromosome09:6151366-6155381	FEC	OES	OK	4.04587	0.464822	-3.1217	-3.92865	5e-05	0.00019042200000000001	yes	plant U-box 24
958	XLOC_018429	Manes.09G046700	Chromosome09:6231724-6232622	FEC	OES	OK	1.68772	0.331728	-2.34701	-1.92575	0.0101	0.0232921	yes	NDR1/HIN1-like 1
959	XLOC_018451	Manes.09G051200	Chromosome09:6831808-6842031	FEC	OES	OK	0.048369199999999994	1.2137	4.64918	1.01162	0.00345	0.008997	yes	alpha/beta-Hydrolases superfamily protein
960	XLOC_018453	Manes.09G051400	Chromosome09:6845502-6846874	FEC	OES	OK	0.634838	29.726999999999997	5.54924	6.824139999999999	5e-05	0.00019042200000000001	yes	AP2/B3-like transcriptional factor family protein
961	XLOC_018482	Manes.09G057000	Chromosome09:7351505-7353871	FEC	OES	OK	0.265202	4.4871	4.08062	3.37311	0.00055	0.00173126	yes	GDSL-like Lipase/Acylhydrolase superfamily protein
962	XLOC_018489	Manes.09G057700	Chromosome09:7556524-7564673	FEC	OES	OK	4.9164900000000005	26.0568	2.40596	6.46561	5e-05	0.00019042200000000001	yes	ATP binding cassette subfamily B19
963	XLOC_018497	Manes.09G059200	Chromosome09:7888597-7910218	FEC	OES	OK	19.7977	4.26216	-2.21568	-5.681030000000001	5e-05	0.00019042200000000001	yes	pleiotropic drug resistance 11
964	XLOC_018513	Manes.09G061800	Chromosome09:8326071-8328258	FEC	OES	OK	7.80846	0.570712	-3.7742	-4.2927599999999995	5e-05	0.00019042200000000001	yes	AT-hook motif nuclear-localized protein 1
965	XLOC_018515	Manes.09G062300	Chromosome09:8402764-8403905	FEC	OES	OK	4.8543199999999995	67.2005	3.7911300000000003	7.722180000000001	5e-05	0.00019042200000000001	yes	gamma tonoplast intrinsic protein
966	XLOC_018516	Manes.09G062400	Chromosome09:8408472-8410855	FEC	OES	OK	1.06646	0.0	-inf		5e-05	0.00019042200000000001	yes	CHY-type/CTCHY-type/RING-type Zinc finger protein
967	XLOC_018549	Manes.09G068100	Chromosome09:9276796-9281493	FEC	OES	OK	2.82747	14.2164	2.32997	3.7720300000000004	5e-05	0.00019042200000000001	yes	lysine decarboxylase family protein
968	XLOC_018553	Manes.09G068800	Chromosome09:9307273-9308662	FEC	OES	OK	26.5389	3.04992	-3.12126	-5.61503	5e-05	0.00019042200000000001	yes	plasma membrane intrinsic protein 2
969	XLOC_018578	Manes.09G073800	Chromosome09:10604628-10624521	FEC	OES	OK	0.8177369999999999	9.44028	3.52912	4.805680000000001	5e-05	0.00019042200000000001	yes	dicarboxylate diiron protein, putative (Crd1)
970	XLOC_018629	Manes.09G082900	Chromosome09:15603208-15606945	FEC	OES	OK	18.1369	3.54491	-2.35511	-5.14531	5e-05	0.00019042200000000001	yes	oligopeptide transporter
971	XLOC_018666	Manes.09G090900	Chromosome09:19481873-19483053	FEC	OES	OK	160.105	5.58089	-4.84238	-9.3823	5e-05	0.00019042200000000001	yes	glutathione S-transferase TAU 19
972	XLOC_018692	Manes.09G095900	Chromosome09:21090894-21092993	FEC	OES	OK	1.4891299999999998	9.50943	2.67489	4.54651	5e-05	0.00019042200000000001	yes	Protein kinase family protein
973	XLOC_018693	Manes.09G096000	Chromosome09:21138558-21142709	FEC	OES	OK	1.61119	0.28874099999999997	-2.48028	-1.9306299999999998	0.0083	0.0195959	yes	NAD(P)-linked oxidoreductase superfamily protein
974	XLOC_018781	Manes.09G112200	Chromosome09:23458602-23460942	FEC	OES	OK	3.7228199999999996	40.1112	3.4295400000000003	7.45096	5e-05	0.00019042200000000001	yes	SEC14 cytosolic factor family protein / phosphoglyceride transfer family protein
975	XLOC_018827	Manes.09G120400	Chromosome09:24367456-24369496	FEC	OES	OK	6.28875	1.0393299999999999	-2.59712	-3.1233	5e-05	0.00019042200000000001	yes	Late embryogenesis abundant (LEA) hydroxyproline-rich glycoprotein family
976	XLOC_018829	Manes.09G120700	Chromosome09:24386307-24387095	FEC	OES	OK	6.836010000000001	29.5059	2.1097799999999998	4.007630000000001	5e-05	0.00019042200000000001	yes	calmodulin like 42
977	XLOC_018870	Manes.09G128100	Chromosome09:25084929-25087954	FEC	OES	OK	366.545	29.991999999999997	-3.61134	-8.352839999999999	5e-05	0.00019042200000000001	yes	NAD(P)-binding Rossmann-fold superfamily protein
978	XLOC_018879	Manes.09G129800	Chromosome09:25198002-25202161	FEC	OES	OK	6.04681	0.892532	-2.7602	-3.7195199999999997	5e-05	0.00019042200000000001	yes	NAD(P)-binding Rossmann-fold superfamily protein
979	XLOC_018911	Manes.09G136100	Chromosome09:25624846-25627763	FEC	OES	OK	3.3490300000000004	14.2588	2.09004	4.74338	5e-05	0.00019042200000000001	yes	myb domain protein 105
980	XLOC_018953	Manes.09G143000	Chromosome09:26097984-26100673	FEC	OES	OK	1.45444	0.12290699999999999	-3.56483	-2.92985	0.00155	0.00440222	yes	Pyruvate kinase family protein
981	XLOC_018963	Manes.09G146300	Chromosome09:26400193-26404206	FEC	OES	OK	22.4377	3.00038	-2.90271	-5.52051	5e-05	0.00019042200000000001	yes	Protein of Unknown Function (DUF239)
982	XLOC_018973	Manes.09G148100	Chromosome09:26539666-26558579	FEC	OES	OK	2.54332	0.40305	-2.65768	-4.119190000000001	5e-05	0.00019042200000000001	yes	Transcription factor jumonji (jmj) family protein / zinc finger (C5HC2 type) family protein
983	XLOC_019001	Manes.09G153700	Chromosome09:26985997-26994437	FEC	OES	OK	19.8996	4.43302	-2.1663799999999998	-4.28707	5e-05	0.00019042200000000001	yes	ATPase E1-E2 type family protein / haloacid dehalogenase-like hydrolase family protein
984	XLOC_019013	Manes.09G156300	Chromosome09:27118614-27122517	FEC	OES	OK	1.15666	12.4239	3.4250800000000003	6.42094	5e-05	0.00019042200000000001	yes	with no lysine (K) kinase 1
985	XLOC_019039	Manes.09G160700	Chromosome09:27510195-27515144	FEC	OES	OK	46.2413	10.7998	-2.0981799999999997	-5.76118	5e-05	0.00019042200000000001	yes	Frigida-like protein
986	XLOC_019051	Manes.09G163200	Chromosome09:27681853-27684638	FEC	OES	OK	0.173921	3.06865	4.1411	3.3372	0.0001	0.000364096	yes	Exostosin family protein
987	XLOC_019068	Manes.09G166000	Chromosome09:27827567-27829119	FEC	OES	OK	6.964410000000001	0.872497	-2.9967799999999998	-2.92963	0.0007	0.00215317	yes	Glycoprotein membrane precursor GPI-anchored
988	XLOC_019076	Manes.09G167700	Chromosome09:27934294-27939596	FEC	OES	OK	28.7311	6.87193	-2.06383	-4.8960300000000005	5e-05	0.00019042200000000001	yes	lipoxygenase 1
989	XLOC_019096	Manes.09G171400	Chromosome09:28162687-28164729	FEC	OES	OK	93.6328	1106.72	3.56314	8.82432	5e-05	0.00019042200000000001	yes	Dormancy/auxin associated family protein
990	XLOC_019131	Manes.09G179100	Chromosome09:28784796-28786402	FEC	OES	OK	2.39499	0.207436	-3.5292800000000004	-3.01631	0.00115	0.00336701	yes	galactinol synthase 2
991	XLOC_019168	Manes.09G186000	Chromosome09:29194405-29196278	FEC	OES	OK	4.31836	1.03368	-2.0627	-3.12013	5e-05	0.00019042200000000001	yes	Uncharacterised conserved protein UCP015417, vWA
992	XLOC_019170	Manes.09G186200	Chromosome09:29222476-29224893	FEC	OES	OK	12.1309	1.3435700000000002	-3.1745400000000004	-4.646780000000001	5e-05	0.00019042200000000001	yes	jasmonate-zim-domain protein 10
993	XLOC_019175	Manes.09G187000	Chromosome09:29277941-29285542	FEC	OES	OK	0.302003	5.12381	4.08458	2.82661	0.0001	0.000364096	yes	serine carboxypeptidase-like 45
994	XLOC_019202	Manes.09G002700	Chromosome09:640643-660514	FEC	OES	OK	1.70738	8.04668	2.2366099999999998	3.45347	5e-05	0.00019042200000000001	yes	PTHR26369:SF18,PTHR26369
995	XLOC_019242	Manes.09G010100	Chromosome09:1868100-1870570	FEC	OES	OK	7.78896	46.8546	2.58869	3.32312	5e-05	0.00019042200000000001	yes	dehydration-induced protein (ERD15)
996	XLOC_019273	Manes.09G019900	Chromosome09:2900378-2911760	FEC	OES	OK	5.9267	1.39491	-2.08705	-1.8366900000000002	0.0111	0.0253095	yes	NB-ARC domain-containing disease resistance protein
997	XLOC_019344	Manes.09G032800	Chromosome09:4728607-4738727	FEC	OES	OK	0.416451	9.563239999999999	4.52128	4.32636	5e-05	0.00019042200000000001	yes	squamosa promoter binding protein-like 9
998	XLOC_019349	Manes.09G033500	Chromosome09:4779668-4783016	FEC	OES	OK	0.363219	9.03379	4.636419999999999	5.10794	5e-05	0.00019042200000000001	yes	myb-like HTH transcriptional regulator family protein
999	XLOC_019378	Manes.09G041500	Chromosome09:5630746-5632977	FEC	OES	OK	7.30559	1.4071200000000001	-2.37625	-3.8750400000000003	5e-05	0.00019042200000000001	yes	Transducin family protein / WD-40 repeat family protein
1000	XLOC_019396	Manes.09G045200	Chromosome09:6000892-6005217	FEC	OES	OK	0.265546	4.53876	4.09526	5.4891	5e-05	0.00019042200000000001	yes	Leucine-rich repeat protein kinase family protein
1001	XLOC_019400	Manes.09G046100	Chromosome09:6167171-6168086	FEC	OES	OK	0.12096199999999999	7.50002	5.95426	2.9502599999999997	0.0026	0.00699324	yes	Dof-type zinc finger DNA-binding family protein
1002	XLOC_019407	Manes.09G047300	Chromosome09:6332275-6333652	FEC	OES	OK	0.333169	5.12344	3.94279	3.8923099999999997	0.00015	0.00052955	yes	Eukaryotic aspartyl protease family protein
1003	XLOC_019443	Manes.09G054900	Chromosome09:7159082-7160296	FEC	OES	OK	1.31501	0.261702	-2.32908	-1.6884700000000001	0.01705	0.0368659	yes	alpha carbonic anhydrase 1
1004	XLOC_019454	Manes.09G056600	Chromosome09:7305683-7307225	FEC	OES	OK	9.76012	89.0452	3.1895700000000002	6.37997	5e-05	0.00019042200000000001	yes	protein binding
1005	XLOC_019464	Manes.09G059500	Chromosome09:7914806-7937258	FEC	OES	OK	0.577434	20.0306	5.11641	2.42232	0.0164	0.0356335	yes	growth-regulating factor 4
1006	XLOC_019472	Manes.09G060800	Chromosome09:8115429-8127867	FEC	OES	OK	3.7007199999999996	17.0053	2.2001	5.2729800000000004	5e-05	0.00019042200000000001	yes	HhH-GPD base excision DNA repair family protein
1007	XLOC_019514	Manes.09G069600	Chromosome09:9345826-9348557	FEC	OES	OK	0.608784	2.83106	2.21734	3.14069	5e-05	0.00019042200000000001	yes	C2H2-like zinc finger protein
1008	XLOC_019527	Manes.09G071600	Chromosome09:9959874-9961064	FEC	OES	OK	0.396606	32.5607	6.35928	6.95293	5e-05	0.00019042200000000001	yes	RING/U-box superfamily protein
1009	XLOC_019541	Manes.09G075100	Chromosome09:11465364-11468838	FEC	OES	OK	2.67313	0.34989499999999996	-2.9335400000000003	-3.43634	5e-05	0.00019042200000000001	yes	inositol transporter 4
1010	XLOC_019602	Manes.09G086100	Chromosome09:16752243-16778585	FEC	OES	OK	388.17400000000004	8.90413	-5.44609	-8.05563	5e-05	0.00019042200000000001	yes	glutathione S-transferase TAU 19
1011	XLOC_019603	Manes.09G086300	Chromosome09:16783023-16783374	FEC	OES	OK	35.4384	1.63814	-4.43519	-4.25482	0.00045	0.00144382	yes	glutathione S-transferase TAU 28
1012	XLOC_019604	Manes.09G086400	Chromosome09:16804038-16805393	FEC	OES	OK	11.2067	0.327795	-5.09542	-4.539969999999999	0.00115	0.00336701	yes	glutathione S-transferase TAU 19
1013	XLOC_019611	Manes.09G088300	Chromosome09:17983538-17984585	FEC	OES	OK	2.34599	0.0	-inf		5e-05	0.00019042200000000001	yes	Polynucleotidyl transferase, ribonuclease H-like superfamily protein
1014	XLOC_019640	Manes.09G093200	Chromosome09:20282215-20284636	FEC	OES	OK	68.9586	8.873439999999999	-2.95817	-7.19842	5e-05	0.00019042200000000001	yes	expansin A4
1015	XLOC_019650	Manes.09G095000	Chromosome09:20855448-20857949	FEC	OES	OK	1.89412	9.40024	2.31117	4.1557900000000005	5e-05	0.00019042200000000001	yes	rubisco activase
1016	XLOC_019668	Manes.09G098700	Chromosome09:21795859-21799501	FEC	OES	OK	0.907222	6.886010000000001	2.92414	4.96042	5e-05	0.00019042200000000001	yes	RHO guanyl-nucleotide exchange factor 7
1017	XLOC_019674	Manes.09G099900	Chromosome09:21927584-21928847	FEC	OES	OK	1.20697	0.22476300000000002	-2.4249099999999997	-1.72226	0.02125	0.0446735	yes	PAR1 protein
1018	XLOC_019709	Manes.09G108200	Chromosome09:23069591-23072407	FEC	OES	OK	6.577160000000001	40.4525	2.62069	6.22392	5e-05	0.00019042200000000001	yes	Immunoglobulin E-set superfamily protein
1019	XLOC_019739	Manes.09G113900	Chromosome09:23641902-23653158	FEC	OES	OK	0.5316489999999999	4.76457	3.1638	3.4808800000000004	5e-05	0.00019042200000000001	yes	D-alanine--D-alanine ligase family
1020	XLOC_019771	Manes.09G119800	Chromosome09:24283825-24284944	FEC	OES	OK	0.24926399999999999	5.75477	4.5290099999999995	3.66181	0.0016	0.00452929	yes	Protein of unknown function (DUF567)
1021	XLOC_019818	Manes.09G131700	Chromosome09:25316064-25317141	FEC	OES	OK	6.27517	1.1677	-2.42598	-3.2799199999999997	5e-05	0.00019042200000000001	yes	RING/U-box superfamily protein
1022	XLOC_019829	Manes.09G133900	Chromosome09:25420357-25424567	FEC	OES	OK	24.4437	2.6861	-3.18588	-5.1641699999999995	5e-05	0.00019042200000000001	yes	Dynamin related protein 4C
1023	XLOC_019840	Manes.09G136200	Chromosome09:25636793-25638872	FEC	OES	OK	3.18629	14.0741	2.1431	3.4841	5e-05	0.00019042200000000001	yes	WUSCHEL related homeobox 11
1024	XLOC_019844	Manes.09G136700	Chromosome09:25707696-25712984	FEC	OES	OK	7.38686	1.58648	-2.21913	-3.39302	5e-05	0.00019042200000000001	yes	Emsy N Terminus (ENT) domain-containing protein
1025	XLOC_019860	Manes.09G140700	Chromosome09:25963439-25963970	FEC	OES	OK	21.1003	128.993	2.61196	5.8884099999999995	5e-05	0.00019042200000000001	yes	arabinogalactan protein 12
1026	XLOC_019865	Manes.09G141500	Chromosome09:25990934-25994138	FEC	OES	OK	12.6689	115.946	3.19408	8.1898	5e-05	0.00019042200000000001	yes	glutamate dehydrogenase 1
1027	XLOC_019868	Manes.09G142600	Chromosome09:26064111-26065761	FEC	OES	OK	1.5638	21.0291	3.74926	5.8585	5e-05	0.00019042200000000001	yes	GATA transcription factor 9
1028	XLOC_019880	Manes.09G144100	Chromosome09:26169807-26171629	FEC	OES	OK	6.5906	1.339	-2.29925	-3.56554	5e-05	0.00019042200000000001	yes	NAC domain containing protein 47
1029	XLOC_019898	Manes.09G146800	Chromosome09:26416286-26417397	FEC	OES	OK	6.24019	0.560293	-3.4773400000000003	-3.17855	0.0008	0.00242879	yes	Domain of unknown function (DUF313)
1030	XLOC_019901	Manes.09G147300	Chromosome09:26457125-26458244	FEC	OES	OK	0.665607	2.90842	2.1274900000000003	2.44053	0.00095	0.00283548	yes	Calcium-dependent lipid-binding (CaLB domain) family protein
1031	XLOC_019925	Manes.09G151200	Chromosome09:26801040-26803179	FEC	OES	OK	1.64545	11.4435	2.79798	4.97841	5e-05	0.00019042200000000001	yes	WRKY DNA-binding protein 39
1032	XLOC_019931	Manes.09G153000	Chromosome09:26922531-26928637	FEC	OES	OK	26.6715	107.54799999999999	2.0116099999999997	5.32474	5e-05	0.00019042200000000001	yes	basic helix-loop-helix (bHLH) DNA-binding superfamily protein
1033	XLOC_019976	Manes.09G162000	Chromosome09:27592400-27595929	FEC	OES	OK	0.299078	1.7639	2.5601700000000003	2.68249	0.00055	0.00173126	yes	ROP binding protein kinases 2
1034	XLOC_019991	Manes.09G165800	Chromosome09:27821990-27824336	FEC	OES	OK	18.0275	0.24080300000000002	-6.2262	-5.29697	5e-05	0.00019042200000000001	yes	NAD(P)-binding Rossmann-fold superfamily protein
1035	XLOC_020002	Manes.09G168200	Chromosome09:27999729-28001368	FEC	OES	OK	5.83664	1.3699299999999999	-2.09103	-3.1434	5e-05	0.00019042200000000001	yes	Protein kinase superfamily protein
1036	XLOC_020034	Manes.09G174400	Chromosome09:28531288-28536339	FEC	OES	OK	8.660169999999999	43.3051	2.32207	5.983230000000001	5e-05	0.00019042200000000001	yes	Protein phosphatase 2C family protein
1037	XLOC_020035	Manes.09G174500	Chromosome09:28537301-28542739	FEC	OES	OK	0.06286359999999999	1.34171	4.4157	3.2621900000000004	0.001	0.00296874	yes	P-loop nucleoside triphosphate hydrolases superfamily protein with CH (Calponin Homology) domain
1038	XLOC_020047	Manes.09G176900	Chromosome09:28652929-28657629	FEC	OES	OK	1.15399	16.1278	3.80485	4.7091199999999995	5e-05	0.00019042200000000001	yes	KNOTTED1-like homeobox gene 6
1039	XLOC_020061	Manes.09G179300	Chromosome09:28791500-28794251	FEC	OES	OK	0.293281	3.42109	3.5441	3.2513400000000003	0.0004	0.00129699	yes	nodulin MtN21 /EamA-like transporter family protein
1040	XLOC_020076	Manes.09G182100	Chromosome09:28944496-28948308	FEC	OES	OK	12.842	60.4756	2.23548	5.887919999999999	5e-05	0.00019042200000000001	yes	Pectinacetylesterase family protein
1041	XLOC_020105	Manes.09G189100	Chromosome09:29402283-29405211	FEC	OES	OK	1.67153	9.44041	2.49768	3.50098	5e-05	0.00019042200000000001	yes	transferases, transferring glycosyl groups
1042	XLOC_020327	Manes.10G004700	Chromosome10:382418-388506	FEC	OES	OK	2.3300799999999997	17.9643	2.9466799999999997	6.4882599999999995	5e-05	0.00019042200000000001	yes	potassium transporter 2
1043	XLOC_020332	Manes.10G005700	Chromosome10:441951-443846	FEC	OES	OK	4.37935	18.523	2.08053	4.27663	5e-05	0.00019042200000000001	yes	LOB domain-containing protein 15
1044	XLOC_020334	Manes.10G006200	Chromosome10:479642-480301	FEC	OES	OK	34.4324	515.231	3.9033800000000003	6.757110000000001	5e-05	0.00019042200000000001	yes	Hypoxia-responsive family protein
1045	XLOC_020342	Manes.10G007800	Chromosome10:609106-615830	FEC	OES	OK	2.96759	14.2452	2.2631099999999997	4.78981	5e-05	0.00019042200000000001	yes	chromatin remodeling 42
1046	XLOC_021162	Manes.10G007800	Chromosome10:609106-615830	FEC	OES	OK	1.60175	12.9109	3.0108599999999996	3.1088400000000003	0.00015	0.00052955	yes	chromatin remodeling 42
1047	XLOC_020349	Manes.10G009400	Chromosome10:738437-744510	FEC	OES	OK	2.41071	0.455639	-2.40349	-3.0899400000000004	5e-05	0.00019042200000000001	yes	Rad21/Rec8-like family protein
1048	XLOC_020350	Manes.10G009500	Chromosome10:748498-750089	FEC	OES	OK	1.0992	4.7026	2.097	2.34354	0.001	0.00296874	yes	Glutaredoxin family protein
1049	XLOC_020361	Manes.10G010700	Chromosome10:852330-852937	FEC	OES	OK	11.3219	1.42769	-2.98736	-3.00735	0.0004	0.00129699	yes	Stress induced protein
1050	XLOC_020389	Manes.10G016200	Chromosome10:1275041-1276844	FEC	OES	OK	2.54482	23.2459	3.1913400000000003	6.3266599999999995	5e-05	0.00019042200000000001	yes	ortholog of sugar beet HS1 PRO-1 2
1051	XLOC_020392	Manes.10G016600	Chromosome10:1312628-1314244	FEC	OES	OK	8.381089999999999	42.6381	2.34693	5.60816	5e-05	0.00019042200000000001	yes	plasma membrane intrinsic protein 1;4
1052	XLOC_020394	Manes.10G016700	Chromosome10:1322580-1323548	FEC	OES	OK	0.510778	6.346769999999999	3.63525	3.4540800000000003	0.0004	0.00129699	yes	WUSCHEL related homeobox 5
1053	XLOC_020401	Manes.10G017900	Chromosome10:1397361-1404421	FEC	OES	OK	3.16007	13.3751	2.0815200000000003	4.45217	5e-05	0.00019042200000000001	yes	RNI-like superfamily protein
1054	XLOC_020412	Manes.10G019800	Chromosome10:1497770-1501619	FEC	OES	OK	0.5789340000000001	10.1932	4.13807	3.77803	5e-05	0.00019042200000000001	yes	RING/FYVE/PHD zinc finger superfamily protein
1055	XLOC_020415	Manes.10G020300	Chromosome10:1564452-1569228	FEC	OES	OK	0.24666799999999997	1.1154899999999999	2.1770400000000003	1.91157	0.0018	0.00503454	yes	UDP-glucosyl transferase 85A5
1056	XLOC_020423	Manes.10G023100	Chromosome10:1758297-1816011	FEC	OES	OK	17.7208	3.42455	-2.37146	-2.75458	5e-05	0.00019042200000000001	yes	Disease resistance protein (CC-NBS-LRR class) family
1057	XLOC_020431	Manes.10G023900	Chromosome10:1838849-1841607	FEC	OES	OK	1.04054	0.209356	-2.3133	-2.55655	0.0008	0.00242879	yes	receptor like protein 7
1058	XLOC_020462	Manes.10G029400	Chromosome10:2481443-2483103	FEC	OES	OK	19.7371	3.7448300000000003	-2.39794	-4.4589099999999995	5e-05	0.00019042200000000001	yes	expansin A4
1059	XLOC_020468	Manes.10G030400	Chromosome10:2597741-2602213	FEC	OES	OK	5.92525	32.039	2.4348799999999997	1.8959599999999999	0.00515	0.012846100000000001	yes	Nucleotide-diphospho-sugar transferases superfamily protein
1060	XLOC_020473	Manes.10G031300	Chromosome10:2669120-2671131	FEC	OES	OK	0.0923879	1.5741399999999999	4.09071	2.22315	0.00655	0.015893200000000003	yes	AP2/B3-like transcriptional factor family protein
1061	XLOC_020512	Manes.10G038700	Chromosome10:3385370-3388693	FEC	OES	OK	0.855866	4.28339	2.3233	3.93046	5e-05	0.00019042200000000001	yes	Protein kinase superfamily protein
1062	XLOC_020526	Manes.10G041100	Chromosome10:3660923-3664427	FEC	OES	OK	0.611236	2.62751	2.1038900000000003	2.85006	5e-05	0.00019042200000000001	yes	related to AP2.7
1063	XLOC_020535	Manes.10G042900	Chromosome10:3830273-3831489	FEC	OES	OK	0.449162	1.88483	2.06913	1.87547	0.00575	0.014163900000000002	yes	LOB domain-containing protein 1
1064	XLOC_020572	Manes.10G050100	Chromosome10:4906874-4914495	FEC	OES	OK	8.58103	2.08314	-2.04239	-3.81509	5e-05	0.00019042200000000001	yes	FAD-dependent oxidoreductase family protein
1065	XLOC_020606	Manes.10G055900	Chromosome10:6507174-6587403	FEC	OES	OK	0.237396	1.53884	2.69647	2.28693	0.0004	0.00129699	yes	HXXXD-type acyl-transferase family protein
1066	XLOC_020627	Manes.10G061200	Chromosome10:7930011-7932459	FEC	OES	OK	8.45514	47.2875	2.4835599999999998	6.0479199999999995	5e-05	0.00019042200000000001	yes	TRICHOME BIREFRINGENCE-LIKE 36
1067	XLOC_020631	Manes.10G062300	Chromosome10:8095619-8096111	FEC	OES	OK	1.20716	0.0	-inf		5e-05	0.00019042200000000001	yes	Protein of unknown function (DUF3049)
1068	XLOC_020761	Manes.10G084300	Chromosome10:17274575-17281437	FEC	OES	OK	13.0322	0.47291099999999997	-4.78437	-6.4728699999999995	5e-05	0.00019042200000000001	yes	Xanthine/uracil permease family protein
1069	XLOC_020778	Manes.10G087600	Chromosome10:18020742-18026785	FEC	OES	OK	0.5115810000000001	2.1602200000000003	2.0781400000000003	3.17093	5e-05	0.00019042200000000001	yes	disease resistance protein (TIR-NBS-LRR class), putative
1070	XLOC_020791	Manes.10G089800	Chromosome10:18533278-18533826	FEC	OES	OK	0.48363	38.1011	6.29978	5.03076	0.0049	0.0122913	yes	CAP (Cysteine-rich secretory proteins, Antigen 5, and Pathogenesis-related 1 protein) superfamily protein
1071	XLOC_020798	Manes.10G091300	Chromosome10:18910404-18931571	FEC	OES	OK	63.6237	7.27843	-3.12787	-6.99223	5e-05	0.00019042200000000001	yes	telomerase reverse transcriptase
1072	XLOC_020847	Manes.10G099800	Chromosome10:20184244-20184580	FEC	OES	OK	1.60077	0.0	-inf		0.0004	0.00129699	yes	hydroxyproline-rich glycoprotein family protein
1073	XLOC_020848	Manes.10G099900	Chromosome10:20185996-20186338	FEC	OES	OK	1.04961	0.0	-inf		0.002	0.00553209	yes	hydroxyproline-rich glycoprotein family protein
1074	XLOC_020866	Manes.10G103300	Chromosome10:20380115-20381591	FEC	OES	OK	28.671999999999997	0.39874	-6.16805	-6.06351	0.0001	0.000364096	yes	TRAF-like family protein
1075	XLOC_020869	Manes.10G104200	Chromosome10:20496177-20498274	FEC	OES	OK	1.10943	0.0798947	-3.79558	-2.8782099999999997	0.0096	0.022277900000000003	yes	phytosulfokin receptor 1
1076	XLOC_020870	Manes.10G104600	Chromosome10:20540365-20549428	FEC	OES	OK	5.87378	26.0302	2.1478200000000003	4.36897	5e-05	0.00019042200000000001	yes	2-oxoglutarate (2OG) and Fe(II)-dependent oxygenase superfamily protein
1077	XLOC_020899	Manes.10G109400	Chromosome10:21326407-21642699	FEC	OES	OK	4.37296	0.41359300000000004	-3.40233	-1.58355	0.01535	0.033617900000000006	yes	ubiquitin protein ligase 5
1078	XLOC_020900	Manes.10G109300	Chromosome10:21326407-21642699	FEC	OES	OK	7.372039999999999	0.546732	-3.75316	-2.06964	0.00355	0.00922951	yes	MAPK/ERK kinase kinase 1
1079	XLOC_020914	Manes.10G111900	Chromosome10:22030853-22035082	FEC	OES	OK	4.42202	0.0919329	-5.58798	-2.97019	0.00035	0.00114903	yes	MAPK/ERK kinase kinase 1
1080	XLOC_020977	Manes.10G123200	Chromosome10:23499711-23500460	FEC	OES	OK	1.95065	13.2973	2.76911	3.7486599999999997	5e-05	0.00019042200000000001	yes	2Fe-2S ferredoxin-like superfamily protein
1081	XLOC_021110	Manes.10G150700	Chromosome10:26090812-26098408	FEC	OES	OK	1.0647	5.388730000000001	2.33949	2.34407	0.0018	0.00503454	yes	zeaxanthin epoxidase (ZEP) (ABA1)
1082	XLOC_021122	Manes.10G000300	Chromosome10:8619-15170	FEC	OES	OK	3.24956	0.285194	-3.5102300000000004	-2.63108	0.00205	0.00565478	yes	manganese superoxide dismutase 1
1083	XLOC_021157	Manes.10G007000	Chromosome10:540160-542777	FEC	OES	OK	1.30501	5.95175	2.18926	3.28015	5e-05	0.00019042200000000001	yes	Staphylococcal nuclease homologue
1084	XLOC_021177	Manes.10G010800	Chromosome10:853170-855244	FEC	OES	OK	0.164858	2.4653400000000003	3.9025	2.84842	0.00395	0.0101491	yes	Plant protein of unknown function (DUF828)
1085	XLOC_021183	Manes.10G012300	Chromosome10:961076-962794	FEC	OES	OK	0.426051	1.7957	2.07545	2.0670900000000003	0.0008	0.00242879	yes	CRINKLY4 related 3
1086	XLOC_021193	Manes.10G014200	Chromosome10:1118467-1120786	FEC	OES	OK	2.90288	12.1454	2.06485	2.9272099999999996	5e-05	0.00019042200000000001	yes	PTHR22778
1087	XLOC_021198	Manes.10G014800	Chromosome10:1148280-1150645	FEC	OES	OK	68.1683	15.6281	-2.12495	-4.60583	5e-05	0.00019042200000000001	yes	Nucleolar histone methyltransferase-related protein
1088	XLOC_021200	Manes.10G015100	Chromosome10:1152793-1166195	FEC	OES	OK	90.6542	21.006999999999998	-2.1095099999999998	-2.25906	0.0006	0.00187318	yes	Nucleolar histone methyltransferase-related protein
1089	XLOC_021201	Manes.10G015300	Chromosome10:1167539-1172603	FEC	OES	OK	0.21504099999999998	1.7550700000000001	3.02885	2.7255	5e-05	0.00019042200000000001	yes	Transmembrane amino acid transporter family protein
1090	XLOC_021214	Manes.10G018900	Chromosome10:1440169-1442209	FEC	OES	OK	1.37791	0.21924899999999997	-2.65184	-2.5466599999999997	0.0019	0.00528427	yes	Eukaryotic aspartyl protease family protein
1091	XLOC_021216	Manes.10G019500	Chromosome10:1463642-1467700	FEC	OES	OK	2.00569	0.402142	-2.31832	-2.40904	5e-05	0.00019042200000000001	yes	proline transporter 2
1092	XLOC_021234	Manes.10G022500	Chromosome10:1758297-1816011	FEC	OES	OK	16.5725	2.6293	-2.65604	-2.93967	0.0003	0.000998846	yes	NB-ARC domain-containing disease resistance protein
1093	XLOC_021238	Manes.10G023200	Chromosome10:1758297-1816011	FEC	OES	OK	8.07279	1.40142	-2.52618	-1.67546	0.0135	0.0300394	yes	NB-ARC domain-containing disease resistance protein
1094	XLOC_021258	Manes.10G028700	Chromosome10:2403130-2404460	FEC	OES	OK	2.8376799999999998	16.7145	2.55832	1.51563	0.00375	0.00969032	yes	ROTUNDIFOLIA like 8
1095	XLOC_021267	Manes.10G029900	Chromosome10:2532461-2555820	FEC	OES	OK	4.18917	0.718214	-2.54418	-2.11743	0.00475	0.011956200000000002	yes	NB-ARC domain-containing disease resistance protein
1096	XLOC_021270	Manes.10G030700	Chromosome10:2615941-2628508	FEC	OES	OK	145.49	33.5692	-2.11571	-5.76377	5e-05	0.00019042200000000001	yes	actin 4
1097	XLOC_021271	Manes.10G030900	Chromosome10:2630243-2634101	FEC	OES	OK	37.268	5.8772	-2.66474	-6.04579	5e-05	0.00019042200000000001	yes	3-oxo-5-alpha-steroid 4-dehydrogenase family protein
1098	XLOC_021302	Manes.10G037500	Chromosome10:3214434-3225371	FEC	OES	OK	0.34005	1.43739	2.07964	1.2950700000000002	0.00455	0.011507	yes	sulfate transporter 4.1
1099	XLOC_021354	Manes.10G048800	Chromosome10:4701666-4708813	FEC	OES	OK	14.7799	2.8673900000000003	-2.3658200000000003	-4.60631	5e-05	0.00019042200000000001	yes	Protein kinase superfamily protein
1100	XLOC_021357	Manes.10G049300	Chromosome10:4760278-4765600	FEC	OES	OK	3.4594199999999997	0.31093899999999997	-3.47583	-4.02809	5e-05	0.00019042200000000001	yes	Transmembrane amino acid transporter family protein
1101	XLOC_021370	Manes.10G050900	Chromosome10:4992624-4994100	FEC	OES	OK	1.62247	0.0	-inf		5e-05	0.00019042200000000001	yes	Papain family cysteine protease
1102	XLOC_021393	Manes.10G056300	Chromosome10:6668456-6669417	FEC	OES	OK	0.370839	5.045640000000001	3.76617	3.5741	0.0003	0.000998846	yes	redox responsive transcription factor 1
1103	XLOC_021395	Manes.10G056700	Chromosome10:6792537-6798163	FEC	OES	OK	7.1460300000000005	0.982908	-2.8620099999999997	-3.26759	0.0005	0.00158845	yes	RING/U-box superfamily protein
1104	XLOC_021396	Manes.10G056800	Chromosome10:6823090-6823937	FEC	OES	OK	3.16961	0.5026579999999999	-2.65665	-2.36217	0.005	0.012513799999999999	yes	Protein of unknown function (DUF1685)
1105	XLOC_021470	Manes.10G070400	Chromosome10:10843810-10847035	FEC	OES	OK	2.6060000000000003	25.6382	3.2983800000000003	5.86	5e-05	0.00019042200000000001	yes	3-oxo-5-alpha-steroid 4-dehydrogenase family protein
1106	XLOC_021510	Manes.10G078100	Chromosome10:14440640-14442098	FEC	OES	OK	10.6408	0.163717	-6.02226	-4.86909	0.00105	0.00310204	yes	UDP-glucosyl transferase 73B3
1107	XLOC_021519	Manes.10G079200	Chromosome10:14809092-14813317	FEC	OES	OK	10.8752	1.138	-3.25647	-5.2523800000000005	5e-05	0.00019042200000000001	yes	PLC-like phosphodiesterases superfamily protein
1108	XLOC_021528	Manes.10G082700	Chromosome10:16300850-16411216	FEC	OES	OK	4.64855	0.41489899999999996	-3.48595	-2.49643	0.00095	0.00283548	yes	Leucine-rich repeat receptor-like protein kinase family protein
1109	XLOC_021560	Manes.10G088500	Chromosome10:18144792-18149656	FEC	OES	OK	0.31519	1.4778200000000001	2.22918	2.5968299999999997	5e-05	0.00019042200000000001	yes	disease resistance protein (TIR-NBS-LRR class), putative
1110	XLOC_021567	Manes.10G089500	Chromosome10:18475774-18481623	FEC	OES	OK	1.83722	0.19836199999999998	-3.21132	-2.61267	0.0013	0.00375951	yes	CBS domain-containing protein with a domain of unknown function (DUF21)
1111	XLOC_021592	Manes.10G093900	Chromosome10:19384723-19385686	FEC	OES	OK	5.834309999999999	0.0	-inf		5e-05	0.00019042200000000001	yes	AGAMOUS-like 44
1112	XLOC_021595	Manes.10G094800	Chromosome10:19511610-19513599	FEC	OES	OK	13.0204	0.815588	-3.9967900000000003	-6.28777	5e-05	0.00019042200000000001	yes	Concanavalin A-like lectin protein kinase family protein
1113	XLOC_021601	Manes.10G096300	Chromosome10:19720444-19722336	FEC	OES	OK	40.9604	1.09385	-5.22674	-7.88398	5e-05	0.00019042200000000001	yes	RNA recognition motif (RRM)-containing protein
1114	XLOC_021604	Manes.10G096900	Chromosome10:19820524-19823237	FEC	OES	OK	659.459	120.39299999999999	-2.4535400000000003	-5.70742	5e-05	0.00019042200000000001	yes	Class I glutamine amidotransferase-like superfamily protein
1115	XLOC_021613	Manes.10G098900	Chromosome10:20024330-20028604	FEC	OES	OK	5.78995	1.40583	-2.04213	-3.29671	5e-05	0.00019042200000000001	yes	GDP dissociation inhibitor family protein / Rab GTPase activator family protein
1116	XLOC_021614	Manes.10G099000	Chromosome10:20029941-20043893	FEC	OES	OK	0.17996700000000002	13.7974	6.26052	4.26708	0.00015	0.00052955	yes	K-box region and MADS-box transcription factor family protein
1117	XLOC_021629	Manes.10G102200	Chromosome10:20300160-20302945	FEC	OES	OK	0.07321380000000001	5.5055	6.23261	2.6286	0.0002	0.000689742	yes	Phototropic-responsive NPH3 family protein
1118	XLOC_021632	Manes.10G102500	Chromosome10:20328569-20331377	FEC	OES	OK	6.20814	0.33803099999999997	-4.198930000000001	-5.94196	5e-05	0.00019042200000000001	yes	NB-ARC domain-containing disease resistance protein
1119	XLOC_021683	Manes.10G112800	Chromosome10:22086641-22123740	FEC	OES	OK	6.20901	1.12755	-2.46118	-3.3880199999999996	5e-05	0.00019042200000000001	yes	cytochrome P450, family 76, subfamily G, polypeptide 1
1120	XLOC_021727	Manes.10G121800	Chromosome10:23375869-23377608	FEC	OES	OK	15.6672	2.2578	-2.7947599999999997	-4.14933	5e-05	0.00019042200000000001	yes	UDP-glucosyl transferase 71B1
1121	XLOC_021756	Manes.10G128700	Chromosome10:24154805-24158918	FEC	OES	OK	34.6536	7.723489999999999	-2.16568	-4.4077	5e-05	0.00019042200000000001	yes	phloem protein 2-B15
1122	XLOC_021786	Manes.10G136100	Chromosome10:24730124-24733073	FEC	OES	OK	1.46387	8.82489	2.59179	4.645969999999999	5e-05	0.00019042200000000001	yes	Plasma-membrane choline transporter family protein
1123	XLOC_021800	Manes.10G139500	Chromosome10:25086715-25088456	FEC	OES	OK	4.440919999999999	46.4776	3.3876	7.3174600000000005	5e-05	0.00019042200000000001	yes	Protein of unknown function, DUF642
1124	XLOC_021821	Manes.10G143800	Chromosome10:25531696-25536379	FEC	OES	OK	2.65232	12.0346	2.18187	3.8402800000000004	5e-05	0.00019042200000000001	yes	RING/U-box superfamily protein
1125	XLOC_021839	Manes.10G147500	Chromosome10:25803699-25808464	FEC	OES	OK	7.975860000000001	0.48012	-4.05417	-4.59814	5e-05	0.00019042200000000001	yes	beta glucosidase 17
1126	XLOC_021867	Manes.10G153700	Chromosome10:26313487-26317636	FEC	OES	OK	0.22699299999999997	1.6443	2.85675	2.60351	0.0002	0.000689742	yes	Protein of Unknown Function (DUF239)
1127	XLOC_022103	Manes.11G002500	Chromosome11:279985-293988	FEC	OES	OK	1.42111	5.76786	2.02102	3.3121300000000002	5e-05	0.00019042200000000001	yes	scarecrow-like 3
1128	XLOC_022120	Manes.11G005900	Chromosome11:657749-661299	FEC	OES	OK	3.5704	0.49820699999999996	-2.84127	-4.178719999999999	5e-05	0.00019042200000000001	yes	disease resistance family protein / LRR family protein
1129	XLOC_022122	Manes.11G006200	Chromosome11:674704-678525	FEC	OES	OK	0.234138	1.03931	2.1501900000000003	2.4689799999999997	0.0011	0.0032348	yes	sequence-specific DNA binding transcription factors
1130	XLOC_022157	Manes.11G012500	Chromosome11:1180228-1183325	FEC	OES	OK	0.175128	4.9359	4.81683	4.16746	0.0072	0.0172768	yes	pectin methylesterase 3
1131	XLOC_022171	Manes.11G015200	Chromosome11:1408633-1411640	FEC	OES	OK	1.99338	13.9963	2.81176	4.8597	5e-05	0.00019042200000000001	yes	Chaperone DnaJ-domain superfamily protein
1132	XLOC_022199	Manes.11G020200	Chromosome11:1898456-1900597	FEC	OES	OK	0.0	1.22995	inf		5e-05	0.00019042200000000001	yes	growth-regulating factor 5
1133	XLOC_022225	Manes.11G024700	Chromosome11:2199252-2201628	FEC	OES	OK	8.12882	1.37724	-2.56127	-3.72044	5e-05	0.00019042200000000001	yes	myb domain protein 26
1134	XLOC_022233	Manes.11G026300	Chromosome11:2286781-2297769	FEC	OES	OK	0.778999	8.636560000000001	3.47076	4.50039	5e-05	0.00019042200000000001	yes	Protein kinase superfamily protein
1135	XLOC_022245	Manes.11G028300	Chromosome11:2437783-2443318	FEC	OES	OK	24.6814	237.143	3.2642599999999997	2.86916	0.0005	0.00158845	yes	NADH-ubiquinone oxidoreductase 20 kDa subunit, mitochondrial
1136	XLOC_022263	Manes.11G030800	Chromosome11:2587438-2673257	FEC	OES	OK	4.033530000000001	0.650604	-2.63219	-2.93341	5e-05	0.00019042200000000001	yes	Leucine-rich repeat transmembrane protein kinase protein
1137	XLOC_022269	Manes.11G032100	Chromosome11:2720461-2744108	FEC	OES	OK	135.894	5.602130000000001	-4.60037	-0.7525390000000001	0.0066	0.0159989	yes	profilin 5
1138	XLOC_022279	Manes.11G034600	Chromosome11:2961260-2969626	FEC	OES	OK	8.06615	77.6148	3.26638	8.56132	5e-05	0.00019042200000000001	yes	Homeobox-leucine zipper family protein / lipid-binding START domain-containing protein
1139	XLOC_022280	Manes.11G034900	Chromosome11:2981015-2982328	FEC	OES	OK	0.481732	3.76217	2.96526	3.12195	0.0004	0.00129699	yes	GATA transcription factor 9
1140	XLOC_022282	Manes.11G035100	Chromosome11:2991433-2994215	FEC	OES	OK	2.83882	24.0689	3.0838099999999997	5.520580000000001	5e-05	0.00019042200000000001	yes	Uncharacterised protein family (UPF0497)
1141	XLOC_022322	Manes.11G041400	Chromosome11:3607536-3916255	FEC	OES	OK	150.578	34.2647	-2.13572	-2.91522	5e-05	0.00019042200000000001	yes	proline extensin-like receptor kinase 1
1142	XLOC_022339	Manes.11G043700	Chromosome11:4005190-4009142	FEC	OES	OK	1.99863	0.36836199999999997	-2.43982	-2.29386	0.0002	0.000689742	yes	proline extensin-like receptor kinase 1
1143	XLOC_022350	Manes.11G045800	Chromosome11:4144881-4147656	FEC	OES	OK	6.09336	0.21235	-4.84272	-4.67701	5e-05	0.00019042200000000001	yes	Regulator of Vps4 activity in the MVB pathway protein
1144	XLOC_022352	Manes.11G046000	Chromosome11:4162743-4193633	FEC	OES	OK	146.54399999999998	23.177	-2.66056	-6.48325	5e-05	0.00019042200000000001	yes	glutathione S-transferase TAU 25
1145	XLOC_022361	Manes.11G047400	Chromosome11:4260998-4261877	FEC	OES	OK	0.539717	3.41135	2.66007	2.63365	0.0011	0.0032348	yes	ovate family protein 14
1146	XLOC_022375	Manes.11G049400	Chromosome11:4811105-4813323	FEC	OES	OK	0.13936099999999998	1.07417	2.94632	1.7765400000000002	0.01635	0.0355375	yes	Phototropic-responsive NPH3 family protein
1147	XLOC_022416	Manes.11G056400	Chromosome11:5532311-5533474	FEC	OES	OK	48.9884	0.291971	-7.39047	-6.27001	0.0021	0.00577841	yes	blue-copper-binding protein
1148	XLOC_022459	Manes.11G063800	Chromosome11:6535475-6539757	FEC	OES	OK	0.5756899999999999	4.34384	2.91561	3.6562699999999997	5e-05	0.00019042200000000001	yes	Protein kinase superfamily protein
1149	XLOC_022477	Manes.11G067000	Chromosome11:7137345-7140141	FEC	OES	OK	1.56154	6.69128	2.09931	4.02251	5e-05	0.00019042200000000001	yes	Protein kinase superfamily protein
1150	XLOC_022480	Manes.11G067600	Chromosome11:7198021-7199989	FEC	OES	OK	1.24619	0.134582	-3.21096	-2.73224	0.00325	0.00853053	yes	heat shock protein 70B
1151	XLOC_022483	Manes.11G068200	Chromosome11:7575294-7577295	FEC	OES	OK	11.7528	1.9577	-2.58577	-3.9418900000000003	5e-05	0.00019042200000000001	yes	AAA-ATPase 1
1152	XLOC_022494	Manes.11G069900	Chromosome11:7799965-7803196	FEC	OES	OK	12.7359	2.09012	-2.60725	-4.8807599999999995	5e-05	0.00019042200000000001	yes	tubby like protein 8
1153	XLOC_022510	Manes.11G072400	Chromosome11:8249256-8251447	FEC	OES	OK	1.3596700000000002	0.17241099999999998	-2.97933	-2.254	0.00345	0.008997	yes	glyceraldehyde 3-phosphate dehydrogenase A subunit 2
1154	XLOC_022534	Manes.11G077400	Chromosome11:9139814-9141962	FEC	OES	OK	38.8907	2.2559099999999996	-4.10764	-7.929860000000001	5e-05	0.00019042200000000001	yes	CLPC homologue 1
1155	XLOC_022602	Manes.11G090800	Chromosome11:13474545-13477109	FEC	OES	OK	129.625	6.726139999999999	-4.26843	-9.26342	5e-05	0.00019042200000000001	yes	Pollen Ole e 1 allergen and extensin family protein
1156	XLOC_022617	Manes.11G094300	Chromosome11:14864183-14903377	FEC	OES	OK	13.5254	0.43079799999999996	-4.972519999999999	-7.1933300000000004	5e-05	0.00019042200000000001	yes	glycosyl hydrolase family 35 protein
1157	XLOC_022619	Manes.11G094800	Chromosome11:14988311-14989600	FEC	OES	OK	0.398537	1.9039400000000002	2.2562	2.2015	0.00225	0.00614468	yes	myb domain protein 4
1158	XLOC_022623	Manes.11G095700	Chromosome11:15297318-15300416	FEC	OES	OK	7.0792399999999995	0.25646199999999997	-4.78678	-5.09513	5e-05	0.00019042200000000001	yes	Glycosyl hydrolase family 10 protein
1159	XLOC_022625	Manes.11G095900	Chromosome11:15339760-15342531	FEC	OES	OK	6.54174	53.2929	3.0262	7.34585	5e-05	0.00019042200000000001	yes	Pathogenesis-related thaumatin superfamily protein
1160	XLOC_022629	Manes.11G096600	Chromosome11:15805566-15807131	FEC	OES	OK	3.56895	30.342	3.08774	5.4061699999999995	5e-05	0.00019042200000000001	yes	plasma membrane intrinsic protein 3
1161	XLOC_022646	Manes.11G100000	Chromosome11:17136908-17142929	FEC	OES	OK	282.737	55.7225	-2.34313	-6.0700400000000005	5e-05	0.00019042200000000001	yes	strictosidine synthase-like 3
1162	XLOC_022673	Manes.11G105800	Chromosome11:19387789-19389498	FEC	OES	OK	16.6997	3.06763	-2.44462	-4.03845	5e-05	0.00019042200000000001	yes	expansin-like A2
1163	XLOC_022708	Manes.11G111900	Chromosome11:20843331-20867483	FEC	OES	OK	73.92	6.09543	-3.60017	-6.9808	5e-05	0.00019042200000000001	yes	Bifunctional inhibitor/lipid-transfer protein/seed storage 2S albumin superfamily protein
1164	XLOC_022716	Manes.11G112800	Chromosome11:21028871-21029655	FEC	OES	OK	25.1784	4.59975	-2.45256	-4.29429	5e-05	0.00019042200000000001	yes	Vacuolar iron transporter (VIT) family protein
1165	XLOC_022737	Manes.11G116900	Chromosome11:22205261-22208391	FEC	OES	OK	0.6208229999999999	2.60022	2.06638	2.63807	0.00015	0.00052955	yes	cytochrome P450, family 71, subfamily B, polypeptide 36
1166	XLOC_022762	Manes.11G121400	Chromosome11:23058265-23061966	FEC	OES	OK	2.29283	0.064851	-5.14385	-3.8682	0.00125	0.00362933	yes	Leucine-rich repeat protein kinase family protein
1167	XLOC_022772	Manes.11G123400	Chromosome11:23245385-23247664	FEC	OES	OK	2.8117	0.10351300000000001	-4.76357	-3.10633	0.0199	0.042182199999999996	yes	Calcium-dependent phosphotriesterase superfamily protein
1168	XLOC_022780	Manes.11G126600	Chromosome11:23691919-23711106	FEC	OES	OK	5.39429	37.259	2.78809	3.31505	5e-05	0.00019042200000000001	yes	Peroxidase superfamily protein
1169	XLOC_022808	Manes.11G132100	Chromosome11:24386303-24387283	FEC	OES	OK	38.7181	493.505	3.67199	9.44398	5e-05	0.00019042200000000001	yes	Pathogenesis-related thaumatin superfamily protein
1170	XLOC_022834	Manes.11G136200	Chromosome11:24833960-24840071	FEC	OES	OK	4.595940000000001	25.7167	2.48427	5.7769	5e-05	0.00019042200000000001	yes	Ankyrin repeat family protein
1171	XLOC_022851	Manes.11G140500	Chromosome11:25304268-25312640	FEC	OES	OK	3.635	15.6341	2.10466	3.1198200000000003	5e-05	0.00019042200000000001	yes	tetraspanin3
1172	XLOC_022854	Manes.11G140800	Chromosome11:25328207-25329869	FEC	OES	OK	8.30915	1.07925	-2.94467	-3.86573	5e-05	0.00019042200000000001	yes	LOB domain-containing protein 1
1173	XLOC_022904	Manes.11G151200	Chromosome11:26219208-26225898	FEC	OES	OK	0.361663	1.9296900000000001	2.41565	2.33982	0.00025	0.00084586	yes	alpha-L-fucosidase 1
1174	XLOC_022905	Manes.11G151500	Chromosome11:26239752-26241454	FEC	OES	OK	2.6343900000000002	0.654385	-2.00925	-2.17529	0.0009	0.00270102	yes	xyloglucan endotransglucosylase/hydrolase 32
1175	XLOC_022908	Manes.11G151900	Chromosome11:26265924-26267912	FEC	OES	OK	2.40341	10.8927	2.1802099999999998	4.19184	5e-05	0.00019042200000000001	yes	Protein of unknown function (DUF1635)
1176	XLOC_022912	Manes.11G152600	Chromosome11:26329991-26335250	FEC	OES	OK	4.42853	0.521292	-3.0866599999999997	-3.4965800000000002	5e-05	0.00019042200000000001	yes	C2H2 and C2HC zinc fingers superfamily protein
1177	XLOC_022932	Manes.11G156200	Chromosome11:26611394-26616549	FEC	OES	OK	2.71618	61.3273	4.49688	8.96768	5e-05	0.00019042200000000001	yes	cellulose synthase-like A02
1178	XLOC_022980	Manes.11G165000	Chromosome11:27226978-27228140	FEC	OES	OK	19.436	123.90700000000001	2.67246	7.0308399999999995	5e-05	0.00019042200000000001	yes	Polynucleotidyl transferase, ribonuclease H-like superfamily protein
1179	XLOC_022982	Manes.11G165600	Chromosome11:27318588-27319215	FEC	OES	OK	9.42988	39.9714	2.08366	3.4304099999999997	5e-05	0.00019042200000000001	yes	CLAVATA3
1180	XLOC_022986	Manes.11G000700	Chromosome11:143206-144625	FEC	OES	OK	0.57528	9.3878	4.02845	5.25481	5e-05	0.00019042200000000001	yes	Eukaryotic aspartyl protease family protein
1181	XLOC_023003	Manes.11G003900	Chromosome11:452850-456101	FEC	OES	OK	9.05495	47.915	2.4037	5.7187	5e-05	0.00019042200000000001	yes	annexin 8
1182	XLOC_023012	Manes.11G005500	Chromosome11:614093-621434	FEC	OES	OK	1.44659	10.0387	2.79484	5.40353	5e-05	0.00019042200000000001	yes	Phosphatidylinositol-4-phosphate 5-kinase family protein
1183	XLOC_023017	Manes.11G006700	Chromosome11:706472-711363	FEC	OES	OK	6.902989999999999	1.33155	-2.37412	-4.5478	5e-05	0.00019042200000000001	yes	glutamate receptor 2.7
1184	XLOC_023040	Manes.11G010700	Chromosome11:1065363-1066373	FEC	OES	OK	6.91933	167.488	4.59729	9.496080000000001	5e-05	0.00019042200000000001	yes	ROTUNDIFOLIA like 9
1185	XLOC_023042	Manes.11G011100	Chromosome11:1104996-1107403	FEC	OES	OK	3.80036	0.0804444	-5.562	-4.39959	0.01025	0.0235962	yes	alpha/beta-Hydrolases superfamily protein
1186	XLOC_023051	Manes.11G012900	Chromosome11:1199121-1202832	FEC	OES	OK	1.21262	18.712	3.9477599999999997	6.9764100000000004	5e-05	0.00019042200000000001	yes	Remorin family protein
1187	XLOC_023139	Manes.11G033300	Chromosome11:2771048-2778394	FEC	OES	OK	111.54899999999999	12.5793	-3.14856	-4.88401	5e-05	0.00019042200000000001	yes	2-oxoglutarate (2OG) and Fe(II)-dependent oxygenase superfamily protein
1188	XLOC_023151	Manes.11G035400	Chromosome11:3005884-3015786	FEC	OES	OK	2.28152	0.460158	-2.3098	-2.39317	5e-05	0.00019042200000000001	yes	Ankyrin repeat family protein
1189	XLOC_023157	Manes.11G036800	Chromosome11:3112335-3115242	FEC	OES	OK	0.913013	14.1953	3.9586300000000003	6.015630000000001	5e-05	0.00019042200000000001	yes	phytochrome-associated protein 2
1190	XLOC_023164	Manes.11G038400	Chromosome11:3253079-3254414	FEC	OES	OK	3.52725	0.871099	-2.01764	-2.3957900000000003	0.00035	0.00114903	yes	RHO guanyl-nucleotide exchange factor 11
1191	XLOC_023176	Manes.11G045000	Chromosome11:4068497-4071372	FEC	OES	OK	2.63843	0.137407	-4.26315	-2.87975	0.00095	0.00283548	yes	Peroxidase superfamily protein
1192	XLOC_023187	Manes.11G048000	Chromosome11:4346392-4350514	FEC	OES	OK	12.5416	0.316362	-5.309	-5.56156	5e-05	0.00019042200000000001	yes	sulfate transporter 3;4
1193	XLOC_023194	Manes.11G050500	Chromosome11:4957754-4959723	FEC	OES	OK	6.25191	112.542	4.17002	9.1957	5e-05	0.00019042200000000001	yes	gibberellin 3-oxidase 1
1194	XLOC_023201	Manes.11G051200	Chromosome11:5011729-5023730	FEC	OES	OK	5.70737	24.6711	2.11192	3.7098699999999996	5e-05	0.00019042200000000001	yes	AUX/IAA transcriptional regulator family protein
1195	XLOC_023205	Manes.11G052600	Chromosome11:5191797-5192729	FEC	OES	OK	11.8849	1.07029	-3.47307	-4.0799199999999995	5e-05	0.00019042200000000001	yes	Late embryogenesis abundant protein (LEA) family protein
1196	XLOC_023223	Manes.11G056700	Chromosome11:5544970-5546295	FEC	OES	OK	0.604536	3.24555	2.42456	1.74748	0.0192	0.040887099999999996	yes	histidine phosphotransfer protein 6
1197	XLOC_023224	Manes.11G056900	Chromosome11:5566772-5568154	FEC	OES	OK	20.523000000000003	3.3285400000000003	-2.6242799999999997	-4.6592199999999995	5e-05	0.00019042200000000001	yes	phosphatidic acid phosphatase-related / PAP2-related
1198	XLOC_023225	Manes.11G057000	Chromosome11:5571975-5573481	FEC	OES	OK	1.80971	10.5629	2.54517	3.9500599999999997	5e-05	0.00019042200000000001	yes	Cystathionine beta-synthase (CBS) protein
1199	XLOC_023251	Manes.11G062900	Chromosome11:6402240-6403176	FEC	OES	OK	4.9975	20.77	2.0552200000000003	3.8491699999999995	5e-05	0.00019042200000000001	yes	Integrase-type DNA-binding superfamily protein
1200	XLOC_023275	Manes.11G067500	Chromosome11:7193447-7195415	FEC	OES	OK	1.98732	0.195157	-3.3481199999999998	-3.18319	0.00035	0.00114903	yes	heat shock protein 70B
1201	XLOC_023308	Manes.11G074600	Chromosome11:8489946-8492840	FEC	OES	OK	9.31046	0.306813	-4.92342	-3.53615	5e-05	0.00019042200000000001	yes	nudix hydrolase homolog 12
1202	XLOC_023325	Manes.11G078000	Chromosome11:9336167-9341154	FEC	OES	OK	0.29389499999999996	8.437710000000001	4.8434800000000005	4.5818	5e-05	0.00019042200000000001	yes	Calcium-binding EF-hand family protein
1203	XLOC_023331	Manes.11G079200	Chromosome11:9662955-9665881	FEC	OES	OK	4.60761	42.5218	3.20611	6.708480000000001	5e-05	0.00019042200000000001	yes	Endosomal targeting BRO1-like domain-containing protein
1204	XLOC_023342	Manes.11G080600	Chromosome11:10050386-10052982	FEC	OES	OK	6.10685	0.270058	-4.49909	-4.4638599999999995	0.0001	0.000364096	yes	Protein kinase superfamily protein
1205	XLOC_023357	Manes.11G083800	Chromosome11:11463767-11465202	FEC	OES	OK	0.35199899999999995	67.4634	7.582389999999999	5.00325	0.004	0.010262700000000001	yes	Thioredoxin superfamily protein
1206	XLOC_023364	Manes.11G085100	Chromosome11:11786626-11788661	FEC	OES	OK	32.1286	5.3817699999999995	-2.5777099999999997	-6.06324	5e-05	0.00019042200000000001	yes	cytochrome BC1 synthesis
1207	XLOC_023411	Manes.11G093400	Chromosome11:14444513-14445253	FEC	OES	OK	0.266046	17.3367	6.026009999999999	4.88705	0.0087	0.020428799999999997	yes	SAUR-like auxin-responsive protein family
1208	XLOC_023478	Manes.11G105100	Chromosome11:19200369-19206171	FEC	OES	OK	7.32609	57.3582	2.96888	7.355010000000001	5e-05	0.00019042200000000001	yes	Glycosyl hydrolase family protein
1209	XLOC_023484	Manes.11G106100	Chromosome11:19523003-19525334	FEC	OES	OK	0.42697299999999994	2.95106	2.7890200000000003	2.92258	0.0005	0.00158845	yes	basic chitinase
1210	XLOC_023502	Manes.11G111000	Chromosome11:20615521-20628656	FEC	OES	OK	0.318893	5.65412	4.14816	4.6121099999999995	5e-05	0.00019042200000000001	yes	serine carboxypeptidase-like 35
1211	XLOC_023518	Manes.11G113900	Chromosome11:21583420-21585004	FEC	OES	OK	2.33776	10.3996	2.15333	3.9320699999999995	5e-05	0.00019042200000000001	yes	UDP-Glycosyltransferase superfamily protein
1212	XLOC_023519	Manes.11G114000	Chromosome11:21596684-21598201	FEC	OES	OK	0.536064	2.5582599999999998	2.25468	1.43305	0.01735	0.037428300000000005	yes	ILI1 binding bHLH 1
1213	XLOC_023532	Manes.11G116800	Chromosome11:22184814-22187575	FEC	OES	OK	0.0928074	1.34938	3.86191	2.96826	0.0035	0.00911359	yes	Protein kinase superfamily protein
1214	XLOC_023570	Manes.11G125100	Chromosome11:23389768-23395084	FEC	OES	OK	39.7849	4.7333	-3.0713	-7.153860000000001	5e-05	0.00019042200000000001	yes	aspartic proteinase A1
1215	XLOC_023579	Manes.11G126200	Chromosome11:23606540-23668261	FEC	OES	OK	0.154113	1.2195	2.98422	0.980366	0.0002	0.000689742	yes	Ankyrin repeat family protein
1216	XLOC_023598	Manes.11G130000	Chromosome11:24150193-24163850	FEC	OES	OK	7.8070699999999995	1.91662	-2.02622	-3.01832	5e-05	0.00019042200000000001	yes	NB-ARC domain-containing disease resistance protein
1217	XLOC_023606	Manes.11G132300	Chromosome11:24411759-24412437	FEC	OES	OK	7.00893	0.852842	-3.03885	-2.23082	0.0086	0.0202211	yes	dessication-induced 1VOC superfamily protein
1218	XLOC_023616	Manes.11G134200	Chromosome11:24631146-24634990	FEC	OES	OK	12.8052	57.248999999999995	2.16052	5.82578	5e-05	0.00019042200000000001	yes	Domain of unknown function (DUF966)
1219	XLOC_023634	Manes.11G138200	Chromosome11:25057136-25066540	FEC	OES	OK	2.07432	0.464775	-2.15803	-2.8704400000000003	5e-05	0.00019042200000000001	yes	phototropin 1
1220	XLOC_023669	Manes.11G144000	Chromosome11:25557747-25564362	FEC	OES	OK	4.89533	32.6825	2.73904	5.2782599999999995	5e-05	0.00019042200000000001	yes	Late embryogenesis abundant (LEA) protein-related
1221	XLOC_023691	Manes.11G147900	Chromosome11:25958820-25960509	FEC	OES	OK	23.7737	1.00495	-4.56417	-6.671689999999999	5e-05	0.00019042200000000001	yes	alpha carbonic anhydrase 7
1222	XLOC_023705	Manes.11G150400	Chromosome11:26151989-26153527	FEC	OES	OK	6.33809	0.13159	-5.589919999999999	-4.165690000000001	0.0053	0.013175999999999998	yes	UDP-Glycosyltransferase superfamily protein
1223	XLOC_023732	Manes.11G155800	Chromosome11:26579907-26590121	FEC	OES	OK	2.5886299999999998	0.636476	-2.0240099999999996	-3.8072800000000004	5e-05	0.00019042200000000001	yes	metalloendopeptidases;zinc ion binding;DNA binding
1224	XLOC_023748	Manes.11G159200	Chromosome11:26812465-26814007	FEC	OES	OK	121.579	6.950139999999999	-4.12871	-7.62338	5e-05	0.00019042200000000001	yes	cytochrome-c oxidases;electron carriers
1225	XLOC_023777	Manes.11G165400	Chromosome11:27286519-27287475	FEC	OES	OK	0.244254	11.0803	5.50347	4.63414	0.0027	0.00723104	yes	Late embryogenesis abundant (LEA) hydroxyproline-rich glycoprotein family
1226	XLOC_024008	Manes.12G000100	Chromosome12:18991-22997	FEC	OES	OK	1.2147	11.5893	3.25412	4.46796	5e-05	0.00019042200000000001	yes	Lateral organ boundaries (LOB) domain family protein
1227	XLOC_024009	Manes.12G000300	Chromosome12:95601-121422	FEC	OES	OK	0.9905440000000001	8.68924	3.13294	4.50076	5e-05	0.00019042200000000001	yes	VALINE-TOLERANT 1
1228	XLOC_024028	Manes.12G004400	Chromosome12:504952-539894	FEC	OES	OK	2.19782	11.5714	2.39642	1.98795	0.00165	0.00465655	yes	serine carboxypeptidase-like 20
1229	XLOC_024034	Manes.12G006700	Chromosome12:620977-623286	FEC	OES	OK	3.11987	27.9413	3.16284	5.46959	5e-05	0.00019042200000000001	yes	senescence-associated gene 29
1230	XLOC_024036	Manes.12G007000	Chromosome12:652587-653004	FEC	OES	OK	4.26246	85.2513	4.32196	6.15204	5e-05	0.00019042200000000001	yes	Thioredoxin superfamily protein
1231	XLOC_024038	Manes.12G007300	Chromosome12:687696-688828	FEC	OES	OK	0.47740200000000005	3.3789999999999996	2.8233200000000003	2.72363	0.0005	0.00158845	yes	SAUR-like auxin-responsive protein family
1232	XLOC_024048	Manes.12G009000	Chromosome12:791589-795896	FEC	OES	OK	1.34149	15.1303	3.4955300000000005	6.13722	5e-05	0.00019042200000000001	yes	Squamosa promoter-binding protein-like (SBP domain) transcription factor family protein
1233	XLOC_024050	Manes.12G009200	Chromosome12:808169-814433	FEC	OES	OK	15.2124	0.166541	-6.51323	-3.04581	0.0089	0.020844799999999997	yes	K-box region and MADS-box transcription factor family protein
1234	XLOC_024055	Manes.12G010200	Chromosome12:893292-898001	FEC	OES	OK	0.7710319999999999	9.87252	3.67856	5.6831	5e-05	0.00019042200000000001	yes	squamosa promoter binding protein-like 2
1235	XLOC_024058	Manes.12G010700	Chromosome12:917473-919985	FEC	OES	OK	0.638764	2.78677	2.1252400000000002	2.52172	0.00045	0.00144382	yes	Protein of unknown function (DUF579)
1236	XLOC_024068	Manes.12G013000	Chromosome12:1091930-1097614	FEC	OES	OK	14.4948	60.1315	2.05258	5.43349	5e-05	0.00019042200000000001	yes	Galactose oxidase/kelch repeat superfamily protein
1237	XLOC_024085	Manes.12G016900	Chromosome12:1360245-1361976	FEC	OES	OK	0.134135	1.1666	3.12055	2.04811	0.00535	0.0132856	yes	HXXXD-type acyl-transferase family protein
1238	XLOC_024097	Manes.12G019100	Chromosome12:1467699-1470681	FEC	OES	OK	1.5921299999999998	10.5016	2.72158	4.1116	5e-05	0.00019042200000000001	yes	Pectate lyase family protein
1239	XLOC_024101	Manes.12G020000	Chromosome12:1528857-1530588	FEC	OES	OK	0.8561559999999999	13.0194	3.92665	5.99437	5e-05	0.00019042200000000001	yes	Transducin/WD40 repeat-like superfamily protein
1240	XLOC_024108	Manes.12G021300	Chromosome12:1616217-1619752	FEC	OES	OK	1.5222799999999999	0.24493299999999998	-2.63578	-2.6976	0.0005	0.00158845	yes	sulfur E2
1241	XLOC_024110	Manes.12G021500	Chromosome12:1627093-1629045	FEC	OES	OK	0.60011	3.24499	2.43491	2.9845599999999997	0.00015	0.00052955	yes	GDSL-like Lipase/Acylhydrolase superfamily protein
1242	XLOC_024117	Manes.12G022400	Chromosome12:1679563-1683695	FEC	OES	OK	0.60168	5.9345300000000005	3.3020699999999996	3.3677099999999998	5e-05	0.00019042200000000001	yes	Phototropic-responsive NPH3 family protein
1243	XLOC_024124	Manes.12G023800	Chromosome12:1776025-1778984	FEC	OES	OK	5.212940000000001	0.7574310000000001	-2.7829099999999998	-4.27603	5e-05	0.00019042200000000001	yes	armadillo repeat only 4
1244	XLOC_024141	Manes.12G027100	Chromosome12:2092125-2097063	FEC	OES	OK	0.658026	3.9518400000000002	2.5863099999999997	3.19548	0.0001	0.000364096	yes	Pectin lyase-like superfamily protein
1245	XLOC_024148	Manes.12G028000	Chromosome12:2159813-2162320	FEC	OES	OK	0.542234	5.51589	3.3466099999999996	4.12418	5e-05	0.00019042200000000001	yes	basic helix-loop-helix (bHLH) DNA-binding superfamily protein
1246	XLOC_024149	Manes.12G028100	Chromosome12:2163747-2167923	FEC	OES	OK	11.9707	1.2656100000000001	-3.2416	-4.669569999999999	5e-05	0.00019042200000000001	yes	similar to RCD one 2
1247	XLOC_024183	Manes.12G033200	Chromosome12:2601561-2603962	FEC	OES	OK	0.14556	4.46191	4.9379800000000005	2.29915	0.0025	0.00675314	yes	Protein of unknown function (DUF640)
1248	XLOC_024202	Manes.12G037800	Chromosome12:3123256-3128267	FEC	OES	OK	6.8083	41.0973	2.59368	6.03903	5e-05	0.00019042200000000001	yes	indole-3-acetic acid inducible 11
1249	XLOC_024211	Manes.12G039800	Chromosome12:3334839-3336457	FEC	OES	OK	2.26946	14.5414	2.6797400000000002	4.47583	5e-05	0.00019042200000000001	yes	Flavin-binding monooxygenase family protein
1250	XLOC_024215	Manes.12G040300	Chromosome12:3383738-3393818	FEC	OES	OK	2.86341	16.0911	2.4904599999999997	3.96944	5e-05	0.00019042200000000001	yes	HY5-homolog
1251	XLOC_024227	Manes.12G042700	Chromosome12:3606584-3611637	FEC	OES	OK	0.303075	7.80387	4.68644	5.4545900000000005	5e-05	0.00019042200000000001	yes	Pectin lyase-like superfamily protein
1252	XLOC_024229	Manes.12G043100	Chromosome12:3621034-3626886	FEC	OES	OK	15.5467	86.64	2.4784200000000003	4.64288	5e-05	0.00019042200000000001	yes	alcohol dehydrogenase 1
1253	XLOC_024249	Manes.12G046400	Chromosome12:3963061-3968072	FEC	OES	OK	3.0584599999999997	0.56592	-2.43413	-2.5799	5e-05	0.00019042200000000001	yes	ubiquitin-associated (UBA)/TS-N domain-containing protein
1254	XLOC_024261	Manes.12G048900	Chromosome12:4150103-4300500	FEC	OES	OK	74.6781	3.8269699999999998	-4.28641	-1.08735	0.0004	0.00129699	yes	cytochrome P450, family 82, subfamily C, polypeptide 4
1255	XLOC_024262	Manes.12G049000	Chromosome12:4302810-4303813	FEC	OES	OK	3.26862	31.322	3.26042	5.69879	5e-05	0.00019042200000000001	yes	DNAJ-like 20
1256	XLOC_024266	Manes.12G049800	Chromosome12:4365788-4387429	FEC	OES	OK	18.0908	3.6057900000000003	-2.32687	-1.69715	0.0051	0.012734899999999999	yes	Oxidoreductase, zinc-binding dehydrogenase family protein
1257	XLOC_024301	Manes.12G055600	Chromosome12:4903025-4909977	FEC	OES	OK	5.04549	27.5932	2.45125	4.56273	5e-05	0.00019042200000000001	yes	photosystem I subunit l
1258	XLOC_024319	Manes.12G059200	Chromosome12:5270281-5285802	FEC	OES	OK	12.3924	2.35321	-2.39676	-2.59285	0.0006	0.00187318	yes	SKU5 similar 3
1259	XLOC_024328	Manes.12G060600	Chromosome12:5448686-5460767	FEC	OES	OK	15.2254	3.40991	-2.15867	-3.77003	5e-05	0.00019042200000000001	yes	fimbrin-like protein 2
1260	XLOC_024341	Manes.12G062300	Chromosome12:5643697-5647285	FEC	OES	OK	4.6419999999999995	0.9515809999999999	-2.28635	-3.0230099999999998	5e-05	0.00019042200000000001	yes	Protein kinase superfamily protein
1261	XLOC_024367	Manes.12G066300	Chromosome12:6237205-6239738	FEC	OES	OK	1.54644	7.754110000000001	2.3260099999999997	3.25758	5e-05	0.00019042200000000001	yes	nuclear factor Y, subunit B3
1262	XLOC_024377	Manes.12G067800	Chromosome12:6574916-6580328	FEC	OES	OK	7.904	52.5696	2.7335700000000003	7.15627	5e-05	0.00019042200000000001	yes	Subtilisin-like serine endopeptidase family protein
1263	XLOC_024400	Manes.12G072100	Chromosome12:7303220-7303912	FEC	OES	OK	8.89851	2.1773599999999997	-2.03098	-2.6764900000000003	0.00015	0.00052955	yes	allene oxide synthase
1264	XLOC_024420	Manes.12G074900	Chromosome12:7729914-7732729	FEC	OES	OK	11.1823	1.4291	-2.9680299999999997	-4.339180000000001	5e-05	0.00019042200000000001	yes	high mobility group B1
1265	XLOC_024441	Manes.12G078100	Chromosome12:8467996-8468990	FEC	OES	OK	0.664415	6.42565	3.27368	3.61812	5e-05	0.00019042200000000001	yes	B-box type zinc finger family protein
1266	XLOC_024453	Manes.12G080900	Chromosome12:9420349-9424095	FEC	OES	OK	0.114872	12.9909	6.821330000000001	5.01624	5e-05	0.00019042200000000001	yes	RNA-binding (RRM/RBD/RNP motifs) family protein
1267	XLOC_024462	Manes.12G082500	Chromosome12:9891955-9895211	FEC	OES	OK	0.612625	66.6561	6.7655899999999995	8.6629	5e-05	0.00019042200000000001	yes	PapD-like superfamily protein
1268	XLOC_024469	Manes.12G083500	Chromosome12:10185358-10227986	FEC	OES	OK	6.9232	33.2145	2.2623	3.6766199999999998	5e-05	0.00019042200000000001	yes	Auxin-responsive family protein
1269	XLOC_024503	Manes.12G089300	Chromosome12:12614242-12618257	FEC	OES	OK	1.78945	0.130301	-3.7796	-2.58871	0.00055	0.00173126	yes	Tyrosine transaminase family protein
1270	XLOC_024511	Manes.12G090400	Chromosome12:12921974-12925510	FEC	OES	OK	1.30807	0.290963	-2.16853	-2.8582400000000003	5e-05	0.00019042200000000001	yes	HAESA-like 1
1271	XLOC_024515	Manes.12G091000	Chromosome12:13102692-13117670	FEC	OES	OK	9.73894	0.40586500000000003	-4.5847	-4.28388	5e-05	0.00019042200000000001	yes	Clathrin light chain protein
1272	XLOC_024529	Manes.12G093700	Chromosome12:14936619-14938922	FEC	OES	OK	2.46602	15.4954	2.65158	5.13036	5e-05	0.00019042200000000001	yes	ASYMMETRIC LEAVES 2-like 1
1273	XLOC_024541	Manes.12G095300	Chromosome12:16339945-16340899	FEC	OES	OK	0.31866	8.34923	4.71155	3.96845	0.00055	0.00173126	yes	OBF binding protein 1
1274	XLOC_024542	Manes.12G095700	Chromosome12:16626841-16630277	FEC	OES	OK	2.6593	12.4666	2.22895	3.20655	5e-05	0.00019042200000000001	yes	methyl esterase 3
1275	XLOC_024544	Manes.12G095900	Chromosome12:16907932-16914564	FEC	OES	OK	0.253336	2.81446	3.4737400000000003	2.2725	5e-05	0.00019042200000000001	yes	methyl esterase 10
1276	XLOC_024569	Manes.12G099800	Chromosome12:20345786-20350636	FEC	OES	OK	4.94155	21.5823	2.12681	4.86674	5e-05	0.00019042200000000001	yes	P-loop containing nucleoside triphosphate hydrolases superfamily protein
1277	XLOC_024578	Manes.12G100600	Chromosome12:20877917-20879201	FEC	OES	OK	1.21615	6.6746	2.4563599999999997	2.9386099999999997	0.0001	0.000364096	yes	Protein of unknown function (DUF1685)
1278	XLOC_024592	Manes.12G103500	Chromosome12:22769642-22770750	FEC	OES	OK	26.4509	163.078	2.62417	7.08352	5e-05	0.00019042200000000001	yes	ralf-like 34
1279	XLOC_024596	Manes.12G104300	Chromosome12:23127413-23129490	FEC	OES	OK	0.751307	3.08604	2.03828	2.36813	0.00085	0.00256594	yes	S-adenosyl-L-methionine-dependent methyltransferases superfamily protein
1280	XLOC_024631	Manes.12G109200	Chromosome12:25257731-25260069	FEC	OES	OK	0.999991	4.98238	2.31685	2.67414	0.0003	0.000998846	yes	Auxin-responsive GH3 family protein
1281	XLOC_025425	Manes.12G109200	Chromosome12:25257731-25260069	FEC	OES	OK	1.76758	8.0399	2.1854	2.98138	0.0001	0.000364096	yes	Auxin-responsive GH3 family protein
1282	XLOC_024639	Manes.12G110600	Chromosome12:25604830-25606439	FEC	OES	OK	1.44889	42.6772	4.88045	7.48505	5e-05	0.00019042200000000001	yes	LOB domain-containing protein 37
1283	XLOC_024653	Manes.12G112600	Chromosome12:25906323-25907718	FEC	OES	OK	1.44919	60.027	5.3723	8.50173	5e-05	0.00019042200000000001	yes	alpha/beta-Hydrolases superfamily protein
1284	XLOC_024658	Manes.12G113400	Chromosome12:26207638-26209999	FEC	OES	OK	0.321006	3.1343099999999997	3.28747	3.69476	5e-05	0.00019042200000000001	yes	cyclin d5;1
1285	XLOC_024662	Manes.12G114100	Chromosome12:26341989-26344130	FEC	OES	OK	0.8497309999999999	22.5975	4.73301	7.682510000000001	5e-05	0.00019042200000000001	yes	GRAS family transcription factor
1286	XLOC_024675	Manes.12G115900	Chromosome12:26755980-26760946	FEC	OES	OK	7.305	1.6827299999999998	-2.11808	-3.6846699999999997	5e-05	0.00019042200000000001	yes	heptahelical protein 4
1287	XLOC_024678	Manes.12G116300	Chromosome12:26816250-26816820	FEC	OES	OK	6.08208	0.496939	-3.6134199999999996	-2.87336	0.003	0.00794463	yes	VQ motif-containing protein
1288	XLOC_024688	Manes.12G117800	Chromosome12:26908984-26913385	FEC	OES	OK	1.2147700000000001	6.7977	2.4843599999999997	4.54683	5e-05	0.00019042200000000001	yes	Integrase-type DNA-binding superfamily protein
1289	XLOC_024705	Manes.12G120900	Chromosome12:27463072-27463920	FEC	OES	OK	12.0343	59.1632	2.29754	5.07	5e-05	0.00019042200000000001	yes	hydroxyproline-rich glycoprotein family protein
1290	XLOC_024721	Manes.12G124500	Chromosome12:27888783-27889783	FEC	OES	OK	5.56042	0.155026	-5.164619999999999	-3.7824699999999996	0.01915	0.0407936	yes	Concanavalin A-like lectin protein kinase family protein
1291	XLOC_024724	Manes.12G124800	Chromosome12:27892311-27952264	FEC	OES	OK	4.08627	0.22406900000000002	-4.18877	-1.2598200000000002	0.00045	0.00144382	yes	FKBP-like peptidyl-prolyl cis-trans isomerase family protein
1292	XLOC_024726	Manes.12G125400	Chromosome12:27973990-27977854	FEC	OES	OK	0.846567	10.006	3.5630900000000003	5.5978900000000005	5e-05	0.00019042200000000001	yes	Protein kinase superfamily protein
1293	XLOC_024727	Manes.12G125600	Chromosome12:28005575-28016470	FEC	OES	OK	1.09576	7.52797	2.7803299999999997	3.4783699999999995	5e-05	0.00019042200000000001	yes	U-box domain-containing protein kinase family protein
1294	XLOC_024735	Manes.12G127000	Chromosome12:28162845-28166284	FEC	OES	OK	17.3083	1.7914599999999998	-3.27225	-3.9079599999999997	5e-05	0.00019042200000000001	yes	Chaperone DnaJ-domain superfamily protein
1295	XLOC_024742	Manes.12G129000	Chromosome12:28398482-28402090	FEC	OES	OK	6.48416	0.798482	-3.02159	-4.21751	5e-05	0.00019042200000000001	yes	MATE efflux family protein
1296	XLOC_024746	Manes.12G129500	Chromosome12:28456270-28457583	FEC	OES	OK	0.213135	9.87449	5.533869999999999	4.461040000000001	0.0016	0.00452929	yes	basic helix-loop-helix (bHLH) DNA-binding superfamily protein
1297	XLOC_024749	Manes.12G129800	Chromosome12:28497686-28500124	FEC	OES	OK	2.1699200000000003	13.6297	2.65104	5.20907	5e-05	0.00019042200000000001	yes	homeobox protein 16
1298	XLOC_024786	Manes.12G138500	Chromosome12:29250970-29253534	FEC	OES	OK	10.4666	1.66357	-2.6534299999999997	-4.97365	5e-05	0.00019042200000000001	yes	Cupredoxin superfamily protein
1299	XLOC_024808	Manes.12G142700	Chromosome12:29610280-29612634	FEC	OES	OK	5.3811599999999995	57.0022	3.4050300000000004	7.729139999999999	5e-05	0.00019042200000000001	yes	cytochrome P450, family 78, subfamily A, polypeptide 7
1300	XLOC_024816	Manes.12G144300	Chromosome12:29778120-29781411	FEC	OES	OK	19.2002	4.23899	-2.1793299999999998	-4.62824	5e-05	0.00019042200000000001	yes	violaxanthin de-epoxidase-related
1301	XLOC_024856	Manes.12G151300	Chromosome12:30935813-30937906	FEC	OES	OK	11.9103	0.29490700000000003	-5.3358099999999995	-6.31805	5e-05	0.00019042200000000001	yes	receptor-like protein kinase 1
1302	XLOC_024863	Manes.12G152300	Chromosome12:31020472-31028522	FEC	OES	OK	0.9419	5.802569999999999	2.62305	4.80426	5e-05	0.00019042200000000001	yes	Transducin/WD40 repeat-like superfamily protein
1303	XLOC_024876	Manes.12G154700	Chromosome12:31189550-31194990	FEC	OES	OK	1.02949	5.37547	2.38446	3.07193	5e-05	0.00019042200000000001	yes	PRLI-interacting factor, putative
1304	XLOC_024877	Manes.12G155000	Chromosome12:31258506-31262265	FEC	OES	OK	1.14382	37.0393	5.017119999999999	4.881069999999999	5e-05	0.00019042200000000001	yes	Protein kinase superfamily protein
1305	XLOC_024905	Manes.12G000600	Chromosome12:150615-168186	FEC	OES	OK	12.1864	1.37561	-3.1471299999999998	-4.11185	5e-05	0.00019042200000000001	yes	Six-hairpin glycosidases superfamily protein
1306	XLOC_024954	Manes.12G010600	Chromosome12:908094-914252	FEC	OES	OK	190.02599999999998	21.8868	-3.11806	-3.15185	0.00015	0.00052955	yes	glycosylphosphatidylinositol-anchored lipid protein transfer 1
1307	XLOC_024960	Manes.12G011600	Chromosome12:979154-986142	FEC	OES	OK	6.87345	1.20633	-2.51041	-4.23077	5e-05	0.00019042200000000001	yes	DNA-binding HORMA family protein
1308	XLOC_024962	Manes.12G011800	Chromosome12:995691-998197	FEC	OES	OK	0.19334300000000001	1.3459299999999998	2.79937	2.61749	0.0017	0.00478344	yes	cytochrome P450, family 78, subfamily A, polypeptide 10
1309	XLOC_024984	Manes.12G015700	Chromosome12:1258074-1265314	FEC	OES	OK	1.43764	0.24089000000000002	-2.57726	-2.0448	0.0116	0.026304700000000004	yes	multidrug resistance-associated protein 3
1310	XLOC_025021	Manes.12G024800	Chromosome12:1840455-1850334	FEC	OES	OK	2.42688	41.0218	4.079219999999999	5.61678	5e-05	0.00019042200000000001	yes	tryptophan aminotransferase of Arabidopsis 1
1311	XLOC_025022	Manes.12G024900	Chromosome12:1854650-1857964	FEC	OES	OK	1.2479	6.5916	2.4011299999999998	4.14858	5e-05	0.00019042200000000001	yes	alpha/beta-Hydrolases superfamily protein
1312	XLOC_025023	Manes.12G025000	Chromosome12:1867058-1871081	FEC	OES	OK	1.50455	20.0634	3.73717	6.48308	5e-05	0.00019042200000000001	yes	Protein of Unknown Function (DUF239)
1313	XLOC_025027	Manes.12G025800	Chromosome12:2000757-2006545	FEC	OES	OK	3.7860099999999997	19.5719	2.37003	5.37564	5e-05	0.00019042200000000001	yes	Plant protein of unknown function (DUF828)
1314	XLOC_025028	Manes.12G025900	Chromosome12:2013503-2019679	FEC	OES	OK	0.984662	16.0238	4.02445	5.72703	5e-05	0.00019042200000000001	yes	NSP-interacting kinase 3
1315	XLOC_025049	Manes.12G030700	Chromosome12:2373011-2375258	FEC	OES	OK	0.167462	2.7624299999999997	4.04403	2.1339	0.0065	0.0157839	yes	lateral organ boundaries-domain 29
1316	XLOC_025074	Manes.12G035700	Chromosome12:2843051-2844181	FEC	OES	OK	8.07172	49.6926	2.62208	5.33033	5e-05	0.00019042200000000001	yes	HAD superfamily, subfamily IIIB acid phosphatase
1317	XLOC_025083	Manes.12G036800	Chromosome12:2944147-2947052	FEC	OES	OK	12.4333	1.25105	-3.313	-4.99435	5e-05	0.00019042200000000001	yes	proline extensin-like receptor kinase 1
1318	XLOC_025085	Manes.12G037000	Chromosome12:3016670-3022449	FEC	OES	OK	0.405582	3.18225	2.97198	2.8872400000000003	0.0002	0.000689742	yes	Protein kinase superfamily protein
1319	XLOC_025097	Manes.12G039000	Chromosome12:3247301-3248774	FEC	OES	OK	103.124	4.532830000000001	-4.50782	-9.62527	5e-05	0.00019042200000000001	yes	ammonium transporter 1;1
1320	XLOC_025100	Manes.12G039600	Chromosome12:3291361-3294782	FEC	OES	OK	4.78562	44.1594	3.20594	7.88152	5e-05	0.00019042200000000001	yes	C2 calcium/lipid-binding plant phosphoribosyltransferase family protein
1321	XLOC_025108	Manes.12G041300	Chromosome12:3478981-3481645	FEC	OES	OK	2.22558	9.29925	2.06294	3.23038	5e-05	0.00019042200000000001	yes	RNA-binding (RRM/RBD/RNP motifs) family protein
1322	XLOC_025145	Manes.12G048600	Chromosome12:4150103-4300500	FEC	OES	OK	32.3104	355.01099999999997	3.45779	5.59419	5e-05	0.00019042200000000001	yes	cytochrome P450, family 82, subfamily C, polypeptide 4
1323	XLOC_025166	Manes.12G053000	Chromosome12:4631740-4636654	FEC	OES	OK	41.2225	9.32358	-2.1444799999999997	-4.68772	5e-05	0.00019042200000000001	yes	PTHR13604
1324	XLOC_025183	Manes.12G056900	Chromosome12:5003458-5014160	FEC	OES	OK	8.48466	44.6801	2.3967	3.26895	0.0001	0.000364096	yes	Calcium-binding EF-hand family protein
1325	XLOC_025242	Manes.12G069300	Chromosome12:6802429-6804013	FEC	OES	OK	0.441553	12.6152	4.83643	5.62692	5e-05	0.00019042200000000001	yes	ethylene-forming enzyme
1326	XLOC_025243	Manes.12G069400	Chromosome12:6826252-6827479	FEC	OES	OK	6.98769	1.6675900000000001	-2.06705	-3.0575	5e-05	0.00019042200000000001	yes	RING/U-box superfamily protein
1327	XLOC_025262	Manes.12G073800	Chromosome12:7494374-7496419	FEC	OES	OK	653.632	9.33201	-6.13015	-11.4834	5e-05	0.00019042200000000001	yes	APS reductase 1
1328	XLOC_025265	Manes.12G074300	Chromosome12:7598377-7602624	FEC	OES	OK	0.392282	3.97106	3.3395599999999996	4.14038	5e-05	0.00019042200000000001	yes	Galactosyltransferase family protein
1329	XLOC_025275	Manes.12G076800	Chromosome12:8155020-8156979	FEC	OES	OK	674.677	167.297	-2.01179	-4.7134599999999995	5e-05	0.00019042200000000001	yes	xyloglucan endotransglucosylase/hydrolase 9
1330	XLOC_025282	Manes.12G078500	Chromosome12:8519140-8523956	FEC	OES	OK	0.26979899999999996	17.0521	5.98192	4.73654	0.0001	0.000364096	yes	beta-amylase 5
1331	XLOC_025298	Manes.12G081300	Chromosome12:9548386-9549756	FEC	OES	OK	2.8527099999999996	0.431005	-2.7265599999999997	-2.41264	0.0018	0.00503454	yes	VQ motif-containing protein
1332	XLOC_025320	Manes.12G086200	Chromosome12:11434560-11437331	FEC	OES	OK	0.0653625	1.04714	4.00185	2.0220599999999997	0.0028	0.00746951	yes	C2H2 and C2HC zinc fingers superfamily protein
1333	XLOC_025332	Manes.12G088600	Chromosome12:12294021-12295242	FEC	OES	OK	0.894603	7.94251	3.15028	3.8430699999999995	5e-05	0.00019042200000000001	yes	Protein of unknown function (DUF506)
1334	XLOC_025333	Manes.12G088900	Chromosome12:12447319-12448038	FEC	OES	OK	42.978	2.9412599999999998	-3.8690900000000004	-5.76771	5e-05	0.00019042200000000001	yes	early nodulin-like protein 1
1335	XLOC_025335	Manes.12G089800	Chromosome12:12753819-12757125	FEC	OES	OK	0.055551800000000005	2.19238	5.3025199999999995	2.35908	0.0155	0.0339075	yes	GBF\'s pro-rich region-interacting factor 1
1336	XLOC_025369	Manes.12G096400	Chromosome12:17397251-17428866	FEC	OES	OK	3.29463	34.9893	3.4087199999999998	6.59599	5e-05	0.00019042200000000001	yes	SKU5 similar 15
1337	XLOC_025374	Manes.12G097200	Chromosome12:18661004-18662333	FEC	OES	OK	1.59591	7.936789999999999	2.31418	3.5861	5e-05	0.00019042200000000001	yes	PS II oxygen-evolving complex 1
1338	XLOC_025399	Manes.12G103100	Chromosome12:22460770-22462733	FEC	OES	OK	0.27709	3.6407599999999998	3.71581	3.00989	0.00045	0.00144382	yes	KIP-related protein 6
1339	XLOC_025426	Manes.12G109900	Chromosome12:25471658-25472383	FEC	OES	OK	0.378373	3.17485	3.06881	2.2102	0.00785	0.0186522	yes	Gibberellin-regulated family protein
1340	XLOC_025430	Manes.12G111100	Chromosome12:25686200-25688148	FEC	OES	OK	0.46251800000000004	3.69251	2.99702	3.2737	5e-05	0.00019042200000000001	yes	root hair specific 19
1341	XLOC_025431	Manes.12G111300	Chromosome12:25718906-25722363	FEC	OES	OK	0.26465700000000003	1.2080600000000001	2.1905	2.42815	0.00055	0.00173126	yes	Phototropic-responsive NPH3 family protein
1342	XLOC_025454	Manes.12G116800	Chromosome12:26831456-26835199	FEC	OES	OK	12.1295	1.12427	-3.43146	-5.22025	5e-05	0.00019042200000000001	yes	ACT domain repeat 1
1343	XLOC_025470	Manes.12G119600	Chromosome12:27182276-27186315	FEC	OES	OK	7.29197	29.6792	2.02507	5.4317	5e-05	0.00019042200000000001	yes	Leucine-rich receptor-like protein kinase family protein
1344	XLOC_025475	Manes.12G120100	Chromosome12:27271119-27276129	FEC	OES	OK	11.4567	159.516	3.79944	9.63728	5e-05	0.00019042200000000001	yes	phosphoenolpyruvate carboxykinase 1
1345	XLOC_025479	Manes.12G121100	Chromosome12:27500608-27502658	FEC	OES	OK	0.21484099999999998	6.51468	4.92235	4.5122	0.0006	0.00187318	yes	beta HLH protein 93
1346	XLOC_025513	Manes.12G128200	Chromosome12:28268138-28275542	FEC	OES	OK	2.97465	0.059782600000000005	-5.63685	-3.53237	0.004	0.010262700000000001	yes	phosphofructokinase 5
1347	XLOC_025529	Manes.12G131200	Chromosome12:28647057-28691326	FEC	OES	OK	3.12683	0.161974	-4.2708699999999995	-1.28945	0.024	0.0496584	yes	white-brown complex homolog protein 11
1348	XLOC_025544	Manes.12G134600	Chromosome12:28916467-28919599	FEC	OES	OK	10.5908	2.56107	-2.04799	-3.2683400000000002	5e-05	0.00019042200000000001	yes	RAB GTPase homolog H1E
1349	XLOC_025555	Manes.12G136100	Chromosome12:29052549-29055507	FEC	OES	OK	0.378322	1.8494599999999999	2.2894200000000002	2.90225	5e-05	0.00019042200000000001	yes	VQ motif-containing protein
1350	XLOC_025556	Manes.12G136400	Chromosome12:29088465-29089252	FEC	OES	OK	14.8846	0.621452	-4.5820300000000005	-4.46755	5e-05	0.00019042200000000001	yes	Lipase/lipooxygenase, PLAT/LH2 family protein
1351	XLOC_025559	Manes.12G136800	Chromosome12:29140123-29142083	FEC	OES	OK	4.5172300000000005	45.3296	3.32694	7.6353800000000005	5e-05	0.00019042200000000001	yes	related to AP2 4
1352	XLOC_025563	Manes.12G137300	Chromosome12:29171970-29173114	FEC	OES	OK	22.2202	282.236	3.66696	8.63601	5e-05	0.00019042200000000001	yes	Pollen Ole e 1 allergen and extensin family protein
1353	XLOC_025564	Manes.12G137400	Chromosome12:29174018-29178140	FEC	OES	OK	3.0586599999999997	29.4573	3.26765	6.50974	5e-05	0.00019042200000000001	yes	Domain of unknown function (DUF966)
1354	XLOC_025565	Manes.12G137800	Chromosome12:29198755-29201933	FEC	OES	OK	41.7913	4.318969999999999	-3.2744400000000002	-7.38779	5e-05	0.00019042200000000001	yes	myo-inositol-1-phosphate synthase 3
1355	XLOC_025636	Manes.12G150100	Chromosome12:30813925-30814873	FEC	OES	OK	2.19671	0.192398	-3.51318	-2.64431	0.00995	0.022986900000000005	yes	Protein of unknown function (DUF1278)
1356	XLOC_025654	Manes.12G154100	Chromosome12:31142667-31143385	FEC	OES	OK	0.7689560000000001	5.07415	2.7221900000000003	2.7766	0.00065	0.00201381	yes	cell wall / vacuolar inhibitor of fructosidase 2
1357	XLOC_025672	Manes.12G157700	Chromosome12:31476261-31477529	FEC	OES	OK	2.91489	50.226000000000006	4.10692	7.29224	5e-05	0.00019042200000000001	yes	gibberellin 20 oxidase 2
1358	XLOC_025673	Manes.12G157900	Chromosome12:31482977-31484084	FEC	OES	OK	9.1063	2.16888	-2.06992	-2.9590400000000003	5e-05	0.00019042200000000001	yes	S-adenosyl-L-methionine-dependent methyltransferases superfamily protein
1359	XLOC_025968	Manes.13G007100	Chromosome13:768291-770229	FEC	OES	OK	0.502352	3.63807	2.8564	3.7493	5e-05	0.00019042200000000001	yes	exocyst subunit exo70 family protein C1
1360	XLOC_025969	Manes.13G007200	Chromosome13:771538-771955	FEC	OES	OK	16.8625	113.662	2.75285	5.27464	5e-05	0.00019042200000000001	yes	Thioredoxin superfamily protein
1361	XLOC_025982	Manes.13G009200	Chromosome13:886886-893349	FEC	OES	OK	9.98225	1.31708	-2.9220200000000003	-4.56121	5e-05	0.00019042200000000001	yes	Protein of unknown function (DUF1664)
1362	XLOC_025984	Manes.13G009400	Chromosome13:906691-1080954	FEC	OES	OK	26.0786	107.213	2.03954	2.0397	0.0022	0.00602285	yes	Squamosa promoter-binding protein-like (SBP domain) transcription factor family protein
1363	XLOC_025996	Manes.13G011500	Chromosome13:1101672-1102542	FEC	OES	OK	4.48254	0.660184	-2.7633799999999997	-2.88709	0.00025	0.00084586	yes	Protein of unknown function (DUF579)
1364	XLOC_026013	Manes.13G015400	Chromosome13:1435067-1438505	FEC	OES	OK	0.160827	5.48236	5.09122	5.81011	5e-05	0.00019042200000000001	yes	Ankyrin repeat family protein
1365	XLOC_026034	Manes.13G019000	Chromosome13:1846196-1849503	FEC	OES	OK	50.2964	10.2775	-2.2909599999999997	-5.7670900000000005	5e-05	0.00019042200000000001	yes	beta-ketoacyl reductase 1
1366	XLOC_026059	Manes.13G023500	Chromosome13:2236488-2240400	FEC	OES	OK	0.48616499999999996	2.5333799999999997	2.38155	3.26254	5e-05	0.00019042200000000001	yes	Phototropic-responsive NPH3 family protein
1367	XLOC_026088	Manes.13G029600	Chromosome13:2796560-2799314	FEC	OES	OK	37.5609	2.2587900000000003	-4.05561	-7.63183	5e-05	0.00019042200000000001	yes	similar to RCD one 2
1368	XLOC_026089	Manes.13G029800	Chromosome13:2817656-2819040	FEC	OES	OK	3.9895199999999997	18.9293	2.24634	4.46988	5e-05	0.00019042200000000001	yes	Protein of unknown function (DUF1645)
1369	XLOC_026090	Manes.13G029900	Chromosome13:2820417-2825890	FEC	OES	OK	20.5461	1.34197	-3.93644	-5.6700099999999996	5e-05	0.00019042200000000001	yes	beta carbonic anhydrase 4
1370	XLOC_026093	Manes.13G030400	Chromosome13:2854808-2878574	FEC	OES	OK	2.2332099999999997	0.14835299999999998	-3.91201	-2.42904	0.009000000000000001	0.021051	yes	polygalacturonase 2
1371	XLOC_026168	Manes.13G044100	Chromosome13:4836871-4854338	FEC	OES	OK	3.4159300000000004	0.6529050000000001	-2.38733	-1.7357900000000002	0.01425	0.031495499999999996	yes	UDP-Glycosyltransferase superfamily protein
1372	XLOC_026171	Manes.13G044500	Chromosome13:4900906-4903595	FEC	OES	OK	331.111	0.44123100000000004	-9.55156	-11.7267	5e-05	0.00019042200000000001	yes	Tetratricopeptide repeat (TPR)-like superfamily protein
1373	XLOC_026204	Manes.13G051300	Chromosome13:5514810-5516545	FEC	OES	OK	0.696538	3.98794	2.51737	3.45318	5e-05	0.00019042200000000001	yes	UDP-Glycosyltransferase superfamily protein
1374	XLOC_026245	Manes.13G059100	Chromosome13:6365777-6368907	FEC	OES	OK	112.986	15.3039	-2.88416	-7.703689999999999	5e-05	0.00019042200000000001	yes	Cytochrome P450 superfamily protein
1375	XLOC_026252	Manes.13G060600	Chromosome13:6654612-6665299	FEC	OES	OK	38.751	7.237260000000001	-2.42072	-2.84278	5e-05	0.00019042200000000001	yes	AMP-dependent synthetase and ligase family protein
1376	XLOC_026258	Manes.13G061600	Chromosome13:6717117-6721926	FEC	OES	OK	88.6103	7.483689999999999	-3.56565	-8.30678	5e-05	0.00019042200000000001	yes	MutT/nudix family protein
1377	XLOC_026262	Manes.13G062000	Chromosome13:6778061-6790164	FEC	OES	OK	13.6292	2.55423	-2.41574	-4.34172	5e-05	0.00019042200000000001	yes	5\'-AMP-activated protein kinase beta-2 subunit protein
1378	XLOC_026268	Manes.13G062800	Chromosome13:6856533-6861361	FEC	OES	OK	2.92653	13.6621	2.2229099999999997	3.69611	5e-05	0.00019042200000000001	yes	Sterile alpha motif (SAM) domain-containing protein
1379	XLOC_026282	Manes.13G065400	Chromosome13:7249849-7251790	FEC	OES	OK	2.05959	12.7639	2.63164	4.25149	5e-05	0.00019042200000000001	yes	Myzus persicae-induced lipase 1
1380	XLOC_026307	Manes.13G071400	Chromosome13:8560265-8564197	FEC	OES	OK	1.0027700000000002	0.0752788	-3.7356	-2.18109	0.004	0.010262700000000001	yes	with no lysine (K) kinase 6
1381	XLOC_026404	Manes.13G089100	Chromosome13:16082864-16085609	FEC	OES	OK	0.22137300000000001	3.15892	3.8348800000000005	3.9939699999999996	0.0001	0.000364096	yes	Sec14p-like phosphatidylinositol transfer family protein
1382	XLOC_026413	Manes.13G091100	Chromosome13:17655372-17658653	FEC	OES	OK	76.7126	17.0772	-2.1674	-5.41688	5e-05	0.00019042200000000001	yes	myo-inositol-1-phosphate synthase 2
1383	XLOC_026447	Manes.13G097800	Chromosome13:21284687-21286393	FEC	OES	OK	43.1496	9.42112	-2.19538	-5.46732	5e-05	0.00019042200000000001	yes	RING/U-box superfamily protein
1384	XLOC_026457	Manes.13G099700	Chromosome13:21607355-21612054	FEC	OES	OK	2.84128	17.5043	2.6231	5.37634	5e-05	0.00019042200000000001	yes	O-fucosyltransferase family protein
1385	XLOC_026463	Manes.13G101200	Chromosome13:21959394-21977347	FEC	OES	OK	0.180821	4.33753	4.58424	2.18967	0.00965	0.0223789	yes	UDP-Glycosyltransferase superfamily protein
1386	XLOC_026486	Manes.13G105800	Chromosome13:22984701-22987266	FEC	OES	OK	1.8645599999999998	0.443208	-2.07278	-2.38217	0.0008	0.00242879	yes	basic helix-loop-helix (bHLH) DNA-binding superfamily protein
1387	XLOC_026501	Manes.13G107700	Chromosome13:23244712-23253704	FEC	OES	OK	21.3424	3.41897	-2.64208	-5.27765	5e-05	0.00019042200000000001	yes	branched-chain aminotransferase 3
1388	XLOC_026524	Manes.13G113000	Chromosome13:23990695-23991936	FEC	OES	OK	5.0868	45.5108	3.16138	6.5499	5e-05	0.00019042200000000001	yes	LOB domain-containing protein 37
1389	XLOC_026538	Manes.13G114400	Chromosome13:24165600-24173581	FEC	OES	OK	1.2259	36.5851	4.8993400000000005	4.88754	5e-05	0.00019042200000000001	yes	alpha/beta-Hydrolases superfamily protein
1390	XLOC_027358	Manes.13G114400	Chromosome13:24165600-24173581	FEC	OES	OK	1.3864299999999998	36.8427	4.73193	7.8024	5e-05	0.00019042200000000001	yes	alpha/beta-Hydrolases superfamily protein
1391	XLOC_026614	Manes.13G127100	Chromosome13:25400424-25402666	FEC	OES	OK	0.314449	3.49456	3.47421	3.63366	0.0001	0.000364096	yes	KIP-related protein 6
1392	XLOC_026635	Manes.13G130800	Chromosome13:25824133-25825637	FEC	OES	OK	9.14407	69.14	2.9186099999999997	6.66506	5e-05	0.00019042200000000001	yes	AP2/B3-like transcriptional factor family protein
1393	XLOC_026636	Manes.13G130900	Chromosome13:25827151-25830182	FEC	OES	OK	0.206947	1.01894	2.29973	1.60056	0.004	0.010262700000000001	yes	AP2/B3-like transcriptional factor family protein
1394	XLOC_026638	Manes.13G131000	Chromosome13:25839002-25846098	FEC	OES	OK	22.354	3.0118099999999997	-2.89183	-4.68447	5e-05	0.00019042200000000001	yes	AP2/B3-like transcriptional factor family protein
1395	XLOC_026652	Manes.13G133200	Chromosome13:26069301-26076093	FEC	OES	OK	259.411	60.3889	-2.10289	-4.7232	5e-05	0.00019042200000000001	yes	CAP (Cysteine-rich secretory proteins, Antigen 5, and Pathogenesis-related 1 protein) superfamily protein
1396	XLOC_026667	Manes.13G136500	Chromosome13:26407789-26411211	FEC	OES	OK	15.126	78.604	2.37757	6.38882	5e-05	0.00019042200000000001	yes	Brassinosteroid signalling positive regulator (BZR1) family protein
1397	XLOC_026668	Manes.13G136600	Chromosome13:26415673-26417306	FEC	OES	OK	0.169138	1.43844	3.08823	2.48713	0.0034	0.00888019	yes	UDP-glucosyl transferase 72E1
1398	XLOC_026669	Manes.13G136800	Chromosome13:26430497-26432019	FEC	OES	OK	0.9930129999999999	61.5373	5.9535	7.05709	5e-05	0.00019042200000000001	yes	homeobox protein 21
1399	XLOC_026694	Manes.13G141500	Chromosome13:26991214-26993939	FEC	OES	OK	0.30906500000000003	1.8240599999999998	2.56117	2.87567	0.00015	0.00052955	yes	C2H2 and C2HC zinc fingers superfamily protein
1400	XLOC_026703	Manes.13G143200	Chromosome13:27168359-27170162	FEC	OES	OK	1.9538	0.29751500000000003	-2.71525	-2.32781	0.0004	0.00129699	yes	Transmembrane amino acid transporter family protein
1401	XLOC_026704	Manes.13G143500	Chromosome13:27200124-27201236	FEC	OES	OK	18.5731	102.304	2.46157	6.3895	5e-05	0.00019042200000000001	yes	erf domain protein 9
1402	XLOC_026730	Manes.13G147700	Chromosome13:27579568-27582144	FEC	OES	OK	0.5229600000000001	4.84439	3.2115400000000003	3.68154	5e-05	0.00019042200000000001	yes	expansin B3
1403	XLOC_026740	Manes.13G149600	Chromosome13:27736648-27740648	FEC	OES	OK	5.63668	26.8106	2.24989	4.39912	5e-05	0.00019042200000000001	yes	Galactose oxidase/kelch repeat superfamily protein
1404	XLOC_026760	Manes.13G153500	Chromosome13:27929392-27932885	FEC	OES	OK	0.03998259999999999	3.10937	6.28111	1.7441200000000001	5e-05	0.00019042200000000001	yes	RNA-binding (RRM/RBD/RNP motifs) family protein
1405	XLOC_026762	Manes.13G153900	Chromosome13:27956876-27958500	FEC	OES	OK	1.12554	0.171413	-2.71507	-1.6595099999999998	0.00455	0.011507	yes	Peroxidase superfamily protein
1406	XLOC_026829	Manes.13G011400	Chromosome13:1096741-1098319	FEC	OES	OK	96.9687	20.5542	-2.23809	-5.78348	5e-05	0.00019042200000000001	yes	glycosylphosphatidylinositol-anchored lipid protein transfer 1
1407	XLOC_026839	Manes.13G013400	Chromosome13:1346661-1347849	FEC	OES	OK	1.1879	0.21840199999999999	-2.44335	-1.77784	0.00775	0.018444400000000003	yes	heat shock protein 21
1408	XLOC_026924	Manes.13G030100	Chromosome13:2830970-2833063	FEC	OES	OK	0.369672	2.29699	2.63543	2.82879	0.0005	0.00158845	yes	Oxidoreductase, zinc-binding dehydrogenase family protein
1409	XLOC_026980	Manes.13G043600	Chromosome13:4758290-4762356	FEC	OES	OK	0.6031	5.77963	3.26051	5.54537	5e-05	0.00019042200000000001	yes	Leucine-rich repeat transmembrane protein kinase family protein
1410	XLOC_026982	Manes.13G043900	Chromosome13:4816964-4822792	FEC	OES	OK	24.8274	0.667489	-5.21705	-7.3857800000000005	5e-05	0.00019042200000000001	yes	Pectin lyase-like superfamily protein
1411	XLOC_026984	Manes.13G044000	Chromosome13:4836871-4854338	FEC	OES	OK	19.5044	4.67414	-2.06103	-1.57369	0.0227	0.047310000000000005	yes	C2H2-like zinc finger protein
1412	XLOC_026989	Manes.13G045400	Chromosome13:4978903-4982896	FEC	OES	OK	13.5226	2.30071	-2.5552200000000003	-4.469469999999999	5e-05	0.00019042200000000001	yes	PPPDE putative thiol peptidase family protein
1413	XLOC_027015	Manes.13G050400	Chromosome13:5425533-5428595	FEC	OES	OK	6.925160000000001	1.5777299999999999	-2.134	-3.6089	5e-05	0.00019042200000000001	yes	cytochrome P450, family 82, subfamily C, polypeptide 2
1414	XLOC_027017	Manes.13G050600	Chromosome13:5436405-5441938	FEC	OES	OK	2.3631900000000003	11.2795	2.25489	3.3341199999999995	5e-05	0.00019042200000000001	yes	DNAJ-like 20
1415	XLOC_027044	Manes.13G056300	Chromosome13:6087957-6092384	FEC	OES	OK	7.96948	1.32294	-2.5907400000000003	-4.9529	5e-05	0.00019042200000000001	yes	Tetratricopeptide repeat (TPR)-like superfamily protein
1416	XLOC_027081	Manes.13G063200	Chromosome13:6919048-6922492	FEC	OES	OK	23.6032	130.178	2.46342	5.75438	5e-05	0.00019042200000000001	yes	Phototropic-responsive NPH3 family protein
1417	XLOC_027120	Manes.13G069300	Chromosome13:7820194-7821916	FEC	OES	OK	0.288515	9.018889999999999	4.96623	5.28078	5e-05	0.00019042200000000001	yes	cellulose synthase-like B4
1418	XLOC_027130	Manes.13G071300	Chromosome13:8529344-8531696	FEC	OES	OK	8.02033	1.3686200000000002	-2.55094	-4.57114	5e-05	0.00019042200000000001	yes	receptor-like protein kinase 1
1419	XLOC_027135	Manes.13G072200	Chromosome13:8782124-8785299	FEC	OES	OK	1.01254	8.5114	3.0714200000000003	5.122240000000001	5e-05	0.00019042200000000001	yes	isocitrate lyase
1420	XLOC_027144	Manes.13G073800	Chromosome13:9337492-9338546	FEC	OES	OK	0.336422	3.5735900000000003	3.4090300000000004	2.9830099999999997	0.0008	0.00242879	yes	B-box type zinc finger family protein
1421	XLOC_027169	Manes.13G079100	Chromosome13:12474461-12477951	FEC	OES	OK	8.53036	0.14753	-5.85353	-4.406000000000001	0.0007	0.00215317	yes	ammonium transporter 2
1422	XLOC_027203	Manes.13G085800	Chromosome13:14549431-14551692	FEC	OES	OK	0.644335	4.70303	2.8677099999999998	4.23412	5e-05	0.00019042200000000001	yes	ABC-2 type transporter family protein
1423	XLOC_027206	Manes.13G086600	Chromosome13:14809947-14813263	FEC	OES	OK	0.282796	8.92746	4.98042	3.20358	5e-05	0.00019042200000000001	yes	Plastid-lipid associated protein PAP / fibrillin family protein
1424	XLOC_027239	Manes.13G091600	Chromosome13:17770813-17781145	FEC	OES	OK	7.269710000000001	1.4688	-2.30726	-2.27368	0.0042	0.0107189	yes	Ethylene insensitive 3 family protein
1425	XLOC_027244	Manes.13G093100	Chromosome13:18248639-18250553	FEC	OES	OK	0.319403	5.72064	4.162719999999999	4.5929400000000005	5e-05	0.00019042200000000001	yes	UDP-glucosyl transferase 85A2
1426	XLOC_027267	Manes.13G096900	Chromosome13:21129687-21131886	FEC	OES	OK	1.12398	10.6041	3.23794	5.13917	5e-05	0.00019042200000000001	yes	homeobox protein 16
1427	XLOC_027276	Manes.13G098600	Chromosome13:21512954-21513613	FEC	OES	OK	15.2544	2.53009	-2.59196	-3.5251	5e-05	0.00019042200000000001	yes	Disease resistance-responsive (dirigent-like protein) family protein
1428	XLOC_027292	Manes.13G101600	Chromosome13:22139414-22143091	FEC	OES	OK	21.7198	1.7084700000000002	-3.66824	-7.2728399999999995	5e-05	0.00019042200000000001	yes	Deoxyxylulose-5-phosphate synthase
1429	XLOC_027297	Manes.13G102200	Chromosome13:22316629-22324921	FEC	OES	OK	17.1402	1.24308	-3.78539	-5.02198	5e-05	0.00019042200000000001	yes	elicitor-activated gene 3-2
1430	XLOC_027298	Manes.13G102400	Chromosome13:22327821-22337834	FEC	OES	OK	2.06344	57.0212	4.78837	8.42603	5e-05	0.00019042200000000001	yes	cinnamyl alcohol dehydrogenase 6
1431	XLOC_027327	Manes.13G108800	Chromosome13:23564705-23568676	FEC	OES	OK	0.21691	2.54712	3.5537	3.8154	5e-05	0.00019042200000000001	yes	Integrase-type DNA-binding superfamily protein
1432	XLOC_027334	Manes.13G109800	Chromosome13:23690199-23691060	FEC	OES	OK	10.9968	0.7697890000000001	-3.8364800000000003	-4.51914	5e-05	0.00019042200000000001	yes	VQ motif-containing protein
1433	XLOC_027352	Manes.13G112800	Chromosome13:23957922-23960649	FEC	OES	OK	0.801117	3.2296099999999996	2.01127	2.9538900000000003	5e-05	0.00019042200000000001	yes	Acyl-CoA N-acyltransferases (NAT) superfamily protein
1434	XLOC_027366	Manes.13G116000	Chromosome13:24358615-24361226	FEC	OES	OK	13.8085	1.87906	-2.87747	-3.8727300000000002	5e-05	0.00019042200000000001	yes	Auxin-responsive GH3 family protein
1435	XLOC_027434	Manes.13G130300	Chromosome13:25796867-25801066	FEC	OES	OK	1.20592	21.607	4.1633	4.92399	5e-05	0.00019042200000000001	yes	OBF binding protein 1
1436	XLOC_027447	Manes.13G133500	Chromosome13:26106116-26159028	FEC	OES	OK	315.432	69.8906	-2.1741599999999996	-0.702515	0.00665	0.0161047	yes	NB-ARC domain-containing disease resistance protein
1437	XLOC_027465	Manes.13G137100	Chromosome13:26451458-26453594	FEC	OES	OK	0.170348	1.27335	2.9020799999999998	2.5591	0.00125	0.00362933	yes	GRAS family transcription factor
1438	XLOC_027496	Manes.13G144400	Chromosome13:27266606-27270593	FEC	OES	OK	0.355265	2.33922	2.71906	2.9529900000000002	0.0001	0.000364096	yes	squamosa promoter binding protein-like 4
1439	XLOC_027768	Manes.14G001600	Chromosome14:294829-300854	FEC	OES	OK	14.0604	2.7952	-2.33062	-4.597580000000001	5e-05	0.00019042200000000001	yes	heavy metal atpase 5
1440	XLOC_027796	Manes.14G006000	Chromosome14:595092-596009	FEC	OES	OK	1.64405	22.6498	3.7841699999999996	5.00621	5e-05	0.00019042200000000001	yes	Bifunctional inhibitor/lipid-transfer protein/seed storage 2S albumin superfamily protein
1441	XLOC_027848	Manes.14G016800	Chromosome14:1561608-1563292	FEC	OES	OK	7.622610000000001	52.3351	2.77942	6.62857	5e-05	0.00019042200000000001	yes	SBP (S-ribonuclease binding protein) family protein
1442	XLOC_027854	Manes.14G017900	Chromosome14:1680752-1689018	FEC	OES	OK	40.4139	7.38967	-2.45127	-5.881869999999999	5e-05	0.00019042200000000001	yes	trehalose-6-phosphate phosphatase
1443	XLOC_027863	Manes.14G019700	Chromosome14:1800566-1807716	FEC	OES	OK	26.8749	0.535945	-5.64803	-9.853860000000001	5e-05	0.00019042200000000001	yes	multidrug resistance-associated protein 14
1444	XLOC_027879	Manes.14G023600	Chromosome14:2047384-2049972	FEC	OES	OK	99.6799	8.714030000000001	-3.51589	-8.7557	5e-05	0.00019042200000000001	yes	detoxifying efflux carrier 35
1445	XLOC_027889	Manes.14G025400	Chromosome14:2158853-2160010	FEC	OES	OK	5.40675	39.9197	2.88427	5.32889	5e-05	0.00019042200000000001	yes	PAR1 protein
1446	XLOC_027890	Manes.14G025500	Chromosome14:2162264-2165343	FEC	OES	OK	157.043	24.8741	-2.65845	-4.05492	5e-05	0.00019042200000000001	yes	AMP-dependent synthetase and ligase family protein
1447	XLOC_027893	Manes.14G025900	Chromosome14:2181150-2187850	FEC	OES	OK	5.77341	96.5162	4.063280000000001	5.60659	5e-05	0.00019042200000000001	yes	Heavy metal transport/detoxification superfamily protein
1448	XLOC_027895	Manes.14G026100	Chromosome14:2194421-2199957	FEC	OES	OK	20.6581	0.6335689999999999	-5.02706	-4.28043	0.0005	0.00158845	yes	Remorin family protein
1449	XLOC_027896	Manes.14G026200	Chromosome14:2194421-2199957	FEC	OES	OK	16.4675	0.21728000000000003	-6.24392	-3.4590199999999998	0.00035	0.00114903	yes	SNARE-like superfamily protein
1450	XLOC_027902	Manes.14G027100	Chromosome14:2258947-2264280	FEC	OES	OK	1.34771	6.62223	2.2968	3.9287300000000003	5e-05	0.00019042200000000001	yes	methyl-CPG-binding domain protein 13
1451	XLOC_027909	Manes.14G028200	Chromosome14:2328303-2331148	FEC	OES	OK	1.18377	8.38658	2.8246900000000004	3.92175	5e-05	0.00019042200000000001	yes	RHOMBOID-like protein 3
1452	XLOC_027911	Manes.14G028700	Chromosome14:2373448-2375722	FEC	OES	OK	1.06922	6.34005	2.56794	3.64724	5e-05	0.00019042200000000001	yes	phloem protein 2-A14
1453	XLOC_027915	Manes.14G029600	Chromosome14:2464319-2465216	FEC	OES	OK	0.44692	11.1498	4.64086	4.57607	0.0002	0.000689742	yes	C-repeat-binding factor 4
1454	XLOC_027937	Manes.14G034100	Chromosome14:2788581-2793633	FEC	OES	OK	1.7171299999999998	0.33747	-2.3471599999999997	-2.31052	5e-05	0.00019042200000000001	yes	DNA photolyases;DNA photolyases
1455	XLOC_027938	Manes.14G034300	Chromosome14:2802481-2811081	FEC	OES	OK	3.72223	0.5374680000000001	-2.7919099999999997	-4.59604	5e-05	0.00019042200000000001	yes	AGC (cAMP-dependent, cGMP-dependent and protein kinase C) kinase family protein
1456	XLOC_027940	Manes.14G034600	Chromosome14:2824590-2825524	FEC	OES	OK	57.2315	289.22700000000003	2.33732	6.31765	5e-05	0.00019042200000000001	yes	Plant invertase/pectin methylesterase inhibitor superfamily protein
1457	XLOC_027952	Manes.14G037700	Chromosome14:3006421-3007480	FEC	OES	OK	0.360672	1.55494	2.1081	1.75109	0.00665	0.0161047	yes	2-oxoglutarate (2OG) and Fe(II)-dependent oxygenase superfamily protein
1458	XLOC_027964	Manes.14G040000	Chromosome14:3139684-3143268	FEC	OES	OK	5.95412	0.281472	-4.402830000000001	-4.6992	5e-05	0.00019042200000000001	yes	SU(VAR)3-9 homolog 5
1459	XLOC_027972	Manes.14G042600	Chromosome14:3424423-3436792	FEC	OES	OK	0.564971	8.22195	3.86323	3.16862	5e-05	0.00019042200000000001	yes	NADPH/respiratory burst oxidase protein D
1460	XLOC_027979	Manes.14G044200	Chromosome14:3512396-3515294	FEC	OES	OK	0.345357	48.4556	7.13243	7.44773	5e-05	0.00019042200000000001	yes	floral meristem identity control protein LEAFY (LFY)
1461	XLOC_027988	Manes.14G046100	Chromosome14:3681331-3683833	FEC	OES	OK	3.9743699999999995	0.921423	-2.10879	-2.82348	5e-05	0.00019042200000000001	yes	phosphate transporter 3;1
1462	XLOC_028005	Manes.14G049100	Chromosome14:3917326-3919475	FEC	OES	OK	0.33764299999999997	5.7397800000000005	4.08743	4.21381	5e-05	0.00019042200000000001	yes	fatty acyl-ACP thioesterases B
1463	XLOC_028013	Manes.14G050600	Chromosome14:4006396-4017304	FEC	OES	OK	40.3581	9.48285	-2.08947	-5.1493400000000005	5e-05	0.00019042200000000001	yes	Major facilitator superfamily protein
1464	XLOC_028015	Manes.14G050900	Chromosome14:4018307-4027109	FEC	OES	OK	4.00824	17.6893	2.14183	3.58825	5e-05	0.00019042200000000001	yes	nuclear factor Y, subunit C1
1465	XLOC_028022	Manes.14G051800	Chromosome14:4068985-4070721	FEC	OES	OK	0.10761099999999998	2.11673	4.2979400000000005	3.15592	0.00675	0.0163199	yes	cytochrome P450, family 94, subfamily B, polypeptide 3
1466	XLOC_028045	Manes.14G056400	Chromosome14:4426882-4429288	FEC	OES	OK	3.5038699999999996	21.4762	2.61572	4.76783	5e-05	0.00019042200000000001	yes	Pectate lyase family protein
1467	XLOC_028069	Manes.14G061500	Chromosome14:5013372-5020997	FEC	OES	OK	20.5069	92.3091	2.17036	5.42819	5e-05	0.00019042200000000001	yes	Copper amine oxidase family protein
1468	XLOC_028103	Manes.14G067700	Chromosome14:5522336-5524927	FEC	OES	OK	11.7492	0.636761	-4.20567	-5.68222	5e-05	0.00019042200000000001	yes	spermidine synthase 1
1469	XLOC_028115	Manes.14G070200	Chromosome14:5727969-5741501	FEC	OES	OK	9.9032	2.1720200000000003	-2.18886	-4.51692	5e-05	0.00019042200000000001	yes	alpha-N-acetylglucosaminidase family / NAGLU family
1470	XLOC_028124	Manes.14G071700	Chromosome14:5818181-5822336	FEC	OES	OK	0.684599	5.699269999999999	3.05744	4.638999999999999	5e-05	0.00019042200000000001	yes	ARM repeat superfamily protein
1471	XLOC_028125	Manes.14G071900	Chromosome14:5842224-5844486	FEC	OES	OK	40.2645	191.18900000000002	2.24742	5.91514	5e-05	0.00019042200000000001	yes	Homeodomain-like superfamily protein
1472	XLOC_028135	Manes.14G073900	Chromosome14:6019361-6026998	FEC	OES	OK	4.07118	20.8602	2.35723	5.8503	5e-05	0.00019042200000000001	yes	H(+)-ATPase 11
1473	XLOC_028137	Manes.14G074300	Chromosome14:6049518-6051348	FEC	OES	OK	7.20065	39.7711	2.46552	5.71087	5e-05	0.00019042200000000001	yes	Integral membrane HPP family protein
1474	XLOC_028147	Manes.14G076400	Chromosome14:6203357-6207875	FEC	OES	OK	8.86916	1.85575	-2.2568	-3.36741	5e-05	0.00019042200000000001	yes	Galactose oxidase/kelch repeat superfamily protein
1475	XLOC_028152	Manes.14G077700	Chromosome14:6312108-6313785	FEC	OES	OK	13.5159	3.2000900000000003	-2.07848	-3.7149699999999997	5e-05	0.00019042200000000001	yes	myb domain protein 96
1476	XLOC_028156	Manes.14G078300	Chromosome14:6367546-6368986	FEC	OES	OK	5.82735	0.276835	-4.39574	-2.99915	0.00065	0.00201381	yes	RWP-RK domain-containing protein
1477	XLOC_028166	Manes.14G079700	Chromosome14:6440433-6447628	FEC	OES	OK	1.3186	7.1136	2.43158	3.3933699999999996	5e-05	0.00019042200000000001	yes	AGAMOUS-like 65
1478	XLOC_028167	Manes.14G080200	Chromosome14:6462882-6464934	FEC	OES	OK	2.4906	30.566999999999997	3.61741	6.3015	5e-05	0.00019042200000000001	yes	carboxyesterase 17
1479	XLOC_028179	Manes.14G082600	Chromosome14:6675389-6679595	FEC	OES	OK	1.40838	0.241749	-2.54245	-2.9654700000000003	0.00025	0.00084586	yes	Leucine-rich repeat protein kinase family protein
1480	XLOC_028220	Manes.14G089200	Chromosome14:7160400-7163316	FEC	OES	OK	0.0418167	6.1327300000000005	7.19631	2.19685	0.0065	0.0157839	yes	18S pre-ribosomal assembly protein gar2-related
1481	XLOC_028232	Manes.14G091100	Chromosome14:7315300-7348197	FEC	OES	OK	5.86002	25.796999999999997	2.13823	3.19475	5e-05	0.00019042200000000001	yes	Tetratricopeptide repeat (TPR)-like superfamily protein
1482	XLOC_028241	Manes.14G092600	Chromosome14:7530097-7530915	FEC	OES	OK	1.7884400000000003	8.1499	2.18808	3.00821	5e-05	0.00019042200000000001	yes	basic leucine-zipper 42
1483	XLOC_028256	Manes.14G095000	Chromosome14:7689745-7695222	FEC	OES	OK	1.17009	6.81865	2.5428599999999997	3.7806800000000003	5e-05	0.00019042200000000001	yes	Protein kinase superfamily protein
1484	XLOC_028260	Manes.14G096000	Chromosome14:7762752-7764605	FEC	OES	OK	0.313687	4.09909	3.70791	4.27635	5e-05	0.00019042200000000001	yes	Protein of unknown function, DUF617
1485	XLOC_028265	Manes.14G097100	Chromosome14:7843417-7848228	FEC	OES	OK	2.2246200000000003	26.8821	3.59501	6.6003300000000005	5e-05	0.00019042200000000001	yes	basic helix-loop-helix (bHLH) DNA-binding superfamily protein
1486	XLOC_028267	Manes.14G097300	Chromosome14:7866007-7868049	FEC	OES	OK	4.69121	0.331042	-3.8248699999999998	-2.6255599999999997	0.00925	0.021560299999999998	yes	NAD(P)-binding Rossmann-fold superfamily protein
1487	XLOC_029204	Manes.14G097300	Chromosome14:7866007-7868049	FEC	OES	OK	6.8487100000000005	0.0765332	-6.4836	-2.2513	0.01325	0.029555500000000002	yes	NAD(P)-binding Rossmann-fold superfamily protein
1488	XLOC_028271	Manes.14G098000	Chromosome14:7917481-7919067	FEC	OES	OK	12.879000000000001	65.6252	2.34923	6.02036	5e-05	0.00019042200000000001	yes	AP2/B3 transcription factor family protein
1489	XLOC_028351	Manes.14G114300	Chromosome14:9809860-9814337	FEC	OES	OK	3.7204300000000003	20.9994	2.49681	5.42215	5e-05	0.00019042200000000001	yes	Leucine-rich repeat protein kinase family protein
1490	XLOC_028359	Manes.14G116000	Chromosome14:10046068-10051194	FEC	OES	OK	2.4767799999999998	13.4864	2.44497	3.38245	5e-05	0.00019042200000000001	yes	Protein kinase superfamily protein
1491	XLOC_029296	Manes.14G116000	Chromosome14:10046068-10051194	FEC	OES	OK	2.15558	21.288	3.30389	5.351319999999999	5e-05	0.00019042200000000001	yes	Protein kinase superfamily protein
1492	XLOC_028365	Manes.14G117700	Chromosome14:10384727-10388081	FEC	OES	OK	8.66963	1.64303	-2.39961	-4.05377	5e-05	0.00019042200000000001	yes	EamA-like transporter family
1493	XLOC_028380	Manes.14G120800	Chromosome14:10656641-10657187	FEC	OES	OK	5.69286	1.17869	-2.27196	-2.27061	0.0022	0.00602285	yes	serine-rich protein-related
1494	XLOC_028381	Manes.14G120900	Chromosome14:10669147-10671063	FEC	OES	OK	10.0633	54.2242	2.42983	6.17485	5e-05	0.00019042200000000001	yes	serine-rich protein-related
1495	XLOC_028417	Manes.14G127700	Chromosome14:11392158-11401363	FEC	OES	OK	0.475433	9.27768	4.28645	6.122000000000001	5e-05	0.00019042200000000001	yes	Stabilizer of iron transporter SufD / Polynucleotidyl transferase
1496	XLOC_028418	Manes.14G127900	Chromosome14:11406431-11409843	FEC	OES	OK	0.57163	7.9538	3.79849	4.2378	5e-05	0.00019042200000000001	yes	golgi nucleotide sugar transporter 4
1497	XLOC_029363	Manes.14G127900	Chromosome14:11406431-11409843	FEC	OES	OK	1.9441099999999998	18.5261	3.25238	3.8775699999999995	5e-05	0.00019042200000000001	yes	golgi nucleotide sugar transporter 4
1498	XLOC_028420	Manes.14G128300	Chromosome14:11425953-11427028	FEC	OES	OK	7.450019999999999	0.5262220000000001	-3.8235	-4.00819	0.0001	0.000364096	yes	plant natriuretic peptide A
1499	XLOC_028425	Manes.14G129000	Chromosome14:11489684-11493434	FEC	OES	OK	6.09203	94.9037	3.96147	8.21625	5e-05	0.00019042200000000001	yes	Cytochrome P450 superfamily protein
1500	XLOC_028432	Manes.14G129800	Chromosome14:11570792-11572576	FEC	OES	OK	0.631251	4.11574	2.70487	3.6262199999999996	5e-05	0.00019042200000000001	yes	AGC (cAMP-dependent, cGMP-dependent and protein kinase C) kinase family protein
1501	XLOC_028441	Manes.14G131400	Chromosome14:11661076-11666380	FEC	OES	OK	158.85399999999998	39.3101	-2.01473	-4.4385900000000005	5e-05	0.00019042200000000001	yes	P-loop containing nucleoside triphosphate hydrolases superfamily protein
1502	XLOC_028502	Manes.14G141500	Chromosome14:12712490-12718486	FEC	OES	OK	0.044336400000000005	1.01562	4.51772	0.581125	5e-05	0.00019042200000000001	yes	alpha/beta-Hydrolases superfamily protein
1503	XLOC_028537	Manes.14G148600	Chromosome14:14818527-14826462	FEC	OES	OK	5.47961	1.0582799999999999	-2.37235	-2.57837	0.0003	0.000998846	yes	HSP20-like chaperones superfamily protein
1504	XLOC_028566	Manes.14G153900	Chromosome14:16433506-16434600	FEC	OES	OK	2.10053	15.0386	2.83985	3.24134	5e-05	0.00019042200000000001	yes	indole-3-acetic acid inducible 33
1505	XLOC_029489	Manes.14G153900	Chromosome14:16433506-16434600	FEC	OES	OK	3.00802	17.2653	2.5209900000000003	2.80189	0.0006	0.00187318	yes	indole-3-acetic acid inducible 33
1506	XLOC_028614	Manes.14G161500	Chromosome14:20185198-20186764	FEC	OES	OK	2.95828	19.8682	2.74763	5.36034	5e-05	0.00019042200000000001	yes	CONSTANS-like 5
1507	XLOC_028643	Manes.14G167100	Chromosome14:22651554-22652778	FEC	OES	OK	0.6260859999999999	3.20443	2.35564	2.7311	0.0005	0.00158845	yes	light harvesting complex photosystem II subunit 6
1508	XLOC_028667	Manes.14G171100	Chromosome14:23813470-23817107	FEC	OES	OK	2.11249	17.7425	3.07019	6.21201	5e-05	0.00019042200000000001	yes	Auxin efflux carrier family protein
1509	XLOC_028705	Manes.14G002800	Chromosome14:383645-385932	FEC	OES	OK	16.4072	1.15747	-3.8252800000000002	-5.63335	5e-05	0.00019042200000000001	yes	Chaperonin-like RbcX protein
1510	XLOC_028708	Manes.14G003500	Chromosome14:423947-424593	FEC	OES	OK	0.887626	3.92605	2.14506	2.12798	0.0033	0.00864828	yes	Photosystem II 5 kD protein
1511	XLOC_028712	Manes.14G004100	Chromosome14:459153-464211	FEC	OES	OK	32.3323	7.036989999999999	-2.1999400000000002	-5.70251	5e-05	0.00019042200000000001	yes	ABC-2 type transporter family protein
1512	XLOC_028748	Manes.14G011300	Chromosome14:1114674-1116444	FEC	OES	OK	3.1805	13.3722	2.07191	3.02812	0.00015	0.00052955	yes	SAUR-like auxin-responsive protein family
1513	XLOC_028756	Manes.14G013200	Chromosome14:1255964-1257485	FEC	OES	OK	1.90895	9.823260000000001	2.36342	3.9343199999999996	5e-05	0.00019042200000000001	yes	Leucine-rich repeat (LRR) family protein
1514	XLOC_028764	Manes.14G014600	Chromosome14:1388177-1397436	FEC	OES	OK	0.263428	3.4942900000000003	3.7295199999999995	3.4866300000000003	5e-05	0.00019042200000000001	yes	beta glucosidase 13
1515	XLOC_028785	Manes.14G018500	Chromosome14:1730424-1734600	FEC	OES	OK	13.8766	3.30228	-2.07112	-3.15742	5e-05	0.00019042200000000001	yes	sigma factor E
1516	XLOC_028786	Manes.14G018700	Chromosome14:1746516-1748362	FEC	OES	OK	1.05521	9.99323	3.24343	4.204940000000001	5e-05	0.00019042200000000001	yes	basic helix-loop-helix (bHLH) DNA-binding superfamily protein
1517	XLOC_028787	Manes.14G019000	Chromosome14:1766875-1767913	FEC	OES	OK	0.27315900000000004	4.1512400000000005	3.92573	3.40685	0.0014	0.0040174	yes	cytokinin response factor 4
1518	XLOC_028803	Manes.14G022000	Chromosome14:1947284-1948076	FEC	OES	OK	0.6110260000000001	3.8483400000000003	2.65493	1.90015	0.0095	0.0220748	yes	Heavy metal transport/detoxification superfamily protein
1519	XLOC_028804	Manes.14G022300	Chromosome14:1978032-1981327	FEC	OES	OK	56.2479	12.3064	-2.19239	-5.89582	5e-05	0.00019042200000000001	yes	heat shock protein 90.1
1520	XLOC_028832	Manes.14G028400	Chromosome14:2334683-2338586	FEC	OES	OK	70.4427	14.4467	-2.28571	-6.00875	5e-05	0.00019042200000000001	yes	S-adenosyl-L-methionine-dependent methyltransferases superfamily protein
1521	XLOC_028836	Manes.14G029100	Chromosome14:2409307-2410948	FEC	OES	OK	0.44936400000000004	6.35211	3.8212800000000002	4.73245	5e-05	0.00019042200000000001	yes	MATE efflux family protein
1522	XLOC_028838	Manes.14G029400	Chromosome14:2442106-2448471	FEC	OES	OK	5.74857	0.0932888	-5.94536	-4.468319999999999	0.0013	0.00375951	yes	response regulator 21
1523	XLOC_028857	Manes.14G032800	Chromosome14:2689809-2691613	FEC	OES	OK	0.241079	1.94196	3.0099400000000003	2.98279	0.0005	0.00158845	yes	Protein of unknown function (DUF668)
1524	XLOC_028873	Manes.14G035200	Chromosome14:2843182-2847775	FEC	OES	OK	8.86007	0.582525	-3.9269300000000005	-5.7018	5e-05	0.00019042200000000001	yes	SKU5 similar 2
1525	XLOC_028875	Manes.14G035500	Chromosome14:2859654-2863049	FEC	OES	OK	32.6762	159.435	2.28666	6.28965	5e-05	0.00019042200000000001	yes	BCL-2-associated athanogene 7
1526	XLOC_028883	Manes.14G037000	Chromosome14:2974080-2978664	FEC	OES	OK	0.31188299999999997	3.03029	3.28038	4.59462	5e-05	0.00019042200000000001	yes	Leucine-rich repeat protein kinase family protein
1527	XLOC_028909	Manes.14G041300	Chromosome14:3205900-3209812	FEC	OES	OK	39.7461	7.58582	-2.38944	-6.02696	5e-05	0.00019042200000000001	yes	glutamate dehydrogenase 2
1528	XLOC_028937	Manes.14G045800	Chromosome14:3656857-3659882	FEC	OES	OK	0.17488	1.40454	3.0056599999999998	2.51551	0.00055	0.00173126	yes	serine carboxypeptidase-like 45
1529	XLOC_028953	Manes.14G048200	Chromosome14:3860680-3864522	FEC	OES	OK	43.8782	5.0179599999999995	-3.12833	-6.20063	5e-05	0.00019042200000000001	yes	tapetum determinant 1
1530	XLOC_028958	Manes.14G049000	Chromosome14:3915104-3916481	FEC	OES	OK	1.01085	23.3489	4.52971	5.809019999999999	5e-05	0.00019042200000000001	yes	HVA22 homologue E
1531	XLOC_028959	Manes.14G049200	Chromosome14:3926626-3928793	FEC	OES	OK	23.6646	173.988	2.87819	7.37007	5e-05	0.00019042200000000001	yes	Heavy metal transport/detoxification superfamily protein
1532	XLOC_029009	Manes.14G057700	Chromosome14:4479822-4484201	FEC	OES	OK	30.2112	132.429	2.13206	5.4041	5e-05	0.00019042200000000001	yes	seed imbibition 2
1533	XLOC_029017	Manes.14G059200	Chromosome14:4845892-4887272	FEC	OES	OK	0.11130699999999999	3.1829400000000003	4.83774	0.8456290000000001	0.011000000000000001	0.0251092	yes	cytochrome P450, family 71, subfamily B, polypeptide 2
1534	XLOC_029024	Manes.14G060600	Chromosome14:4945441-4948757	FEC	OES	OK	2.34166	14.8159	2.66154	4.272880000000001	5e-05	0.00019042200000000001	yes	Protein kinase superfamily protein
1535	XLOC_029031	Manes.14G062400	Chromosome14:5103996-5108202	FEC	OES	OK	1.89011	16.2074	3.10011	5.33715	5e-05	0.00019042200000000001	yes	tryptophan aminotransferase related 2
1536	XLOC_029034	Manes.14G063200	Chromosome14:5141981-5145521	FEC	OES	OK	0.8252889999999999	24.4688	4.8899	6.986689999999999	5e-05	0.00019042200000000001	yes	Protein of Unknown Function (DUF239)
1537	XLOC_029042	Manes.14G065000	Chromosome14:5280553-5286850	FEC	OES	OK	0.732438	6.20604	3.0828900000000004	5.0704199999999995	5e-05	0.00019042200000000001	yes	HCO3- transporter family
1538	XLOC_029053	Manes.14G066900	Chromosome14:5464123-5466280	FEC	OES	OK	0.46976	7.6046	4.0168800000000005	5.49054	5e-05	0.00019042200000000001	yes	polygalacturonase 2
1539	XLOC_029119	Manes.14G078700	Chromosome14:6377895-6379851	FEC	OES	OK	2.9094900000000004	34.1419	3.5527	7.193	5e-05	0.00019042200000000001	yes	Pyridine nucleotide-disulphide oxidoreductase family protein
1540	XLOC_029122	Manes.14G079800	Chromosome14:6440433-6447628	FEC	OES	OK	0.7253609999999999	2.9386900000000002	2.0184	1.6238	0.01075	0.024608	yes	light-harvesting chlorophyll-protein complex I subunit A4
1541	XLOC_029125	Manes.14G080100	Chromosome14:6458343-6460130	FEC	OES	OK	13.4939	77.5255	2.52237	6.54669	5e-05	0.00019042200000000001	yes	atypical CYS HIS rich thioredoxin 5
1542	XLOC_029133	Manes.14G081600	Chromosome14:6593285-6596742	FEC	OES	OK	16.1911	3.20418	-2.33717	-3.8893800000000005	5e-05	0.00019042200000000001	yes	Vesicle transport v-SNARE family protein
1543	XLOC_029147	Manes.14G084200	Chromosome14:6762331-6764641	FEC	OES	OK	1.43169	7.1031699999999995	2.31074	3.77138	5e-05	0.00019042200000000001	yes	UDP-glucose 6-dehydrogenase family protein
1544	XLOC_029157	Manes.14G086200	Chromosome14:6902005-6905254	FEC	OES	OK	1.41939	13.8813	3.2898	5.232530000000001	5e-05	0.00019042200000000001	yes	ABI five binding protein 2
1545	XLOC_029171	Manes.14G089300	Chromosome14:7165810-7166803	FEC	OES	OK	0.24178899999999998	3.06521	3.66417	3.05132	0.0021	0.00577841	yes	OBF binding protein 4
1546	XLOC_029179	Manes.14G091800	Chromosome14:7366543-7378782	FEC	OES	OK	0.36356900000000003	3.49701	3.26582	2.00802	0.00195	0.00540874	yes	Transmembrane amino acid transporter family protein
1547	XLOC_029187	Manes.14G093800	Chromosome14:7626087-7629853	FEC	OES	OK	0.212916	2.65873	3.64238	2.59116	5e-05	0.00019042200000000001	yes	NSP-interacting kinase 2
1548	XLOC_029206	Manes.14G097600	Chromosome14:7883061-7883693	FEC	OES	OK	6.9226	78.5142	3.50357	6.5488800000000005	5e-05	0.00019042200000000001	yes	ROTUNDIFOLIA like 17
1549	XLOC_029229	Manes.14G101600	Chromosome14:8152818-8320979	FEC	OES	OK	79.5882	4.65601	-4.09539	-0.964087	0.00635	0.0154619	yes	NIM1-interacting 2
1550	XLOC_029238	Manes.14G103600	Chromosome14:8415129-8422166	FEC	OES	OK	0.8982450000000001	3.9386900000000002	2.13254	2.13784	0.0001	0.000364096	yes	Adenine nucleotide alpha hydrolases-like superfamily protein
1551	XLOC_029257	Manes.14G107800	Chromosome14:8748089-8753836	FEC	OES	OK	0.416785	1.84172	2.14368	1.8144099999999999	0.0039	0.010034200000000002	yes	sucrose synthase 6
1552	XLOC_029273	Manes.14G111300	Chromosome14:9259795-9299368	FEC	OES	OK	7.82791	0.30682800000000005	-4.6731300000000005	-4.49011	5e-05	0.00019042200000000001	yes	Glycosyl hydrolase family protein with chitinase insertion domain
1553	XLOC_029287	Manes.14G114700	Chromosome14:9910984-9914656	FEC	OES	OK	10.4388	1.8092400000000002	-2.5285	-4.86163	5e-05	0.00019042200000000001	yes	ENTH/ANTH/VHS superfamily protein
1554	XLOC_029316	Manes.14G118700	Chromosome14:10443789-10446251	FEC	OES	OK	7.133030000000001	32.1626	2.1728	4.87035	5e-05	0.00019042200000000001	yes	2-oxoglutarate (2OG) and Fe(II)-dependent oxygenase superfamily protein
1555	XLOC_029317	Manes.14G118800	Chromosome14:10479144-10482052	FEC	OES	OK	0.432908	4.83685	3.4819400000000003	3.91322	5e-05	0.00019042200000000001	yes	glucuronidase 3
1556	XLOC_029334	Manes.14G122900	Chromosome14:10906831-10914643	FEC	OES	OK	27.8132	206.794	2.89436	6.98336	5e-05	0.00019042200000000001	yes	Homeobox-leucine zipper family protein / lipid-binding START domain-containing protein
1557	XLOC_029355	Manes.14G126500	Chromosome14:11242724-11243432	FEC	OES	OK	0.24673499999999998	3.02195	3.61444	2.47319	0.01605	0.034962	yes	Protein of unknown function (DUF640)
1558	XLOC_029377	Manes.14G130900	Chromosome14:11635078-11636165	FEC	OES	OK	7.11872	33.2857	2.2252099999999997	4.31962	5e-05	0.00019042200000000001	yes	Lactoylglutathione lyase / glyoxalase I family protein
1559	XLOC_029396	Manes.14G134900	Chromosome14:12023589-12025513	FEC	OES	OK	0.7386050000000001	3.2509900000000003	2.138	2.09564	0.0007	0.00215317	yes	Carbohydrate-binding X8 domain superfamily protein
1560	XLOC_029409	Manes.14G138700	Chromosome14:12425245-12430562	FEC	OES	OK	1.18825	8.26448	2.79809	4.684769999999999	5e-05	0.00019042200000000001	yes	KNOTTED1-like homeobox gene 3
1561	XLOC_029418	Manes.14G140600	Chromosome14:12624654-12628841	FEC	OES	OK	4.01978	0.912385	-2.1394	-3.4161	5e-05	0.00019042200000000001	yes	H(+)-ATPase 6
1562	XLOC_029449	Manes.14G146000	Chromosome14:13529495-13530697	FEC	OES	OK	15.0456	69.1782	2.20097	5.56656	5e-05	0.00019042200000000001	yes	xyloglucan endotransglycosylase 6
1563	XLOC_029464	Manes.14G149200	Chromosome14:14876282-14881932	FEC	OES	OK	3.4821699999999995	0.405059	-3.10378	-2.02822	0.0024	0.00651029	yes	HSP20-like chaperones superfamily protein
1564	XLOC_029465	Manes.14G149400	Chromosome14:14922202-15023658	FEC	OES	OK	1.07161	0.186717	-2.52085	-0.661687	0.01695	0.036677	yes	HSP20-like chaperones superfamily protein
1565	XLOC_029477	Manes.14G151200	Chromosome14:15379129-15380089	FEC	OES	OK	0.528302	2.84902	2.43103	2.41121	0.00185	0.0051591	yes	Galactosyltransferase family protein
1566	XLOC_029508	Manes.14G159000	Chromosome14:19011360-19017644	FEC	OES	OK	44.0464	6.1134900000000005	-2.84896	-5.44811	5e-05	0.00019042200000000001	yes	Fatty acid hydroxylase superfamily
1567	XLOC_029523	Manes.14G161600	Chromosome14:20246204-20249568	FEC	OES	OK	0.21441500000000002	1.9443400000000002	3.1808	3.44611	5e-05	0.00019042200000000001	yes	Deoxyxylulose-5-phosphate synthase
1568	XLOC_029526	Manes.14G162000	Chromosome14:20683690-20696891	FEC	OES	OK	11.6422	0.639542	-4.18618	-7.069310000000001	5e-05	0.00019042200000000001	yes	Leucine-rich repeat protein kinase family protein
1569	XLOC_029561	Manes.14G169200	Chromosome14:23291258-23296145	FEC	OES	OK	17.6639	154.65	3.1301200000000002	8.38805	5e-05	0.00019042200000000001	yes	B-S glucosidase 44
1570	XLOC_029562	Manes.14G169400	Chromosome14:23370709-23373686	FEC	OES	OK	5.54009	47.9574	3.11377	7.3402	5e-05	0.00019042200000000001	yes	Cupredoxin superfamily protein
1571	XLOC_029570	Manes.14G170800	Chromosome14:23764745-23765930	FEC	OES	OK	10.2242	92.1438	3.1719	7.349310000000001	5e-05	0.00019042200000000001	yes	Pathogenesis-related thaumatin superfamily protein
1572	XLOC_029571	Manes.14G170900	Chromosome14:23781674-23783820	FEC	OES	OK	3.58825	0.19685	-4.18812	-3.73065	0.0017	0.00478344	yes	WUSCHEL related homeobox 1
1573	XLOC_029788	Manes.15G000600	Chromosome15:74410-75887	FEC	OES	OK	11.9258	2.2134	-2.42975	-4.30835	5e-05	0.00019042200000000001	yes	ubiquitin-conjugating enzyme 23
1574	XLOC_029809	Manes.15G004400	Chromosome15:510163-512857	FEC	OES	OK	1.28298	0.0726972	-4.14145	-2.76736	0.00275	0.00735022	yes	Malectin/receptor-like protein kinase family protein
1575	XLOC_029820	Manes.15G006000	Chromosome15:646513-649415	FEC	OES	OK	3.29431	0.45886800000000005	-2.84382	-2.58794	0.0002	0.000689742	yes	chitinase-like protein 2
1576	XLOC_029825	Manes.15G006600	Chromosome15:688287-691044	FEC	OES	OK	2.7267900000000003	0.32516300000000004	-3.06797	-3.05559	0.00035	0.00114903	yes	myb domain protein 12
1577	XLOC_029896	Manes.15G019200	Chromosome15:1555431-1559014	FEC	OES	OK	21.7865	168.32	2.9497	7.361110000000001	5e-05	0.00019042200000000001	yes	Major facilitator superfamily protein
1578	XLOC_029899	Manes.15G019900	Chromosome15:1591726-1593246	FEC	OES	OK	2.72027	0.155306	-4.13056	-3.3425800000000003	0.0031	0.00817932	yes	DUF679 domain membrane protein 2
1579	XLOC_029913	Manes.15G023400	Chromosome15:1803538-1806411	FEC	OES	OK	52.2051	233.903	2.16365	5.37169	5e-05	0.00019042200000000001	yes	Heavy metal transport/detoxification superfamily protein
1580	XLOC_029915	Manes.15G023900	Chromosome15:1823520-1824939	FEC	OES	OK	10.545	1.93651	-2.44503	-3.97	5e-05	0.00019042200000000001	yes	Eukaryotic aspartyl protease family protein
1581	XLOC_029916	Manes.15G024000	Chromosome15:1825745-1827279	FEC	OES	OK	4.92951	21.9997	2.15797	4.55103	5e-05	0.00019042200000000001	yes	Eukaryotic aspartyl protease family protein
1582	XLOC_029923	Manes.15G024900	Chromosome15:1873938-1894944	FEC	OES	OK	5.72975	1.0091700000000001	-2.5053	-3.13256	5e-05	0.00019042200000000001	yes	somatic embryogenesis receptor-like kinase 1
1583	XLOC_029936	Manes.15G027700	Chromosome15:2122124-2128539	FEC	OES	OK	3.7411199999999996	0.637849	-2.55218	-2.8755900000000003	0.0001	0.000364096	yes	PLAT/LH2 domain-containing lipoxygenase family protein
1584	XLOC_029941	Manes.15G028800	Chromosome15:2189888-2193654	FEC	OES	OK	1.2088299999999998	21.9473	4.18235	7.74137	5e-05	0.00019042200000000001	yes	with no lysine (K) kinase 1
1585	XLOC_029946	Manes.15G029400	Chromosome15:2240299-2243138	FEC	OES	OK	36.2625	0.104776	-8.435030000000001	-3.9322	0.0005	0.00158845	yes	O-acetylserine (thiol) lyase (OAS-TL) isoform A1
1586	XLOC_029953	Manes.15G031000	Chromosome15:2314085-2318098	FEC	OES	OK	6.52268	1.50403	-2.11663	-3.17421	5e-05	0.00019042200000000001	yes	Protein of unknown function (DUF581)
1587	XLOC_029958	Manes.15G032400	Chromosome15:2420844-2424868	FEC	OES	OK	2.07251	21.4794	3.3735	6.495	5e-05	0.00019042200000000001	yes	Plant protein of unknown function (DUF828) with plant pleckstrin homology-like region
1588	XLOC_029977	Manes.15G036200	Chromosome15:2732504-2734662	FEC	OES	OK	6.978089999999999	75.4243	3.43413	7.4913	5e-05	0.00019042200000000001	yes	indole-3-acetic acid inducible 14
1589	XLOC_030001	Manes.15G040700	Chromosome15:3037965-3039762	FEC	OES	OK	2.199	28.3826	3.69009	6.73561	5e-05	0.00019042200000000001	yes	myb domain protein 15
1590	XLOC_030004	Manes.15G041300	Chromosome15:3068597-3075918	FEC	OES	OK	1.6514799999999998	0.079597	-4.3749	-4.02102	0.0003	0.000998846	yes	Regulator of chromosome condensation (RCC1) family protein
1591	XLOC_030013	Manes.15G042200	Chromosome15:3145992-3158417	FEC	OES	OK	0.588262	2.8801799999999997	2.29163	3.23143	5e-05	0.00019042200000000001	yes	COP1-interacting protein-related
1592	XLOC_030027	Manes.15G044800	Chromosome15:3316065-3317321	FEC	OES	OK	1.25776	0.154289	-3.02715	-1.29577	0.0066	0.0159989	yes	proton gradient regulation 5
1593	XLOC_030034	Manes.15G046200	Chromosome15:3395336-3397425	FEC	OES	OK	2.73734	61.0052	4.47809	8.64686	5e-05	0.00019042200000000001	yes	auxin-induced protein 13
1594	XLOC_030035	Manes.15G046400	Chromosome15:3439307-3440114	FEC	OES	OK	1.1589	0.0	-inf		5e-05	0.00019042200000000001	yes	Calcium-binding EF-hand family protein
1595	XLOC_030043	Manes.15G047900	Chromosome15:3555800-3576390	FEC	OES	OK	2.91816	0.707675	-2.0439	-3.11383	5e-05	0.00019042200000000001	yes	myosin 2
1596	XLOC_030044	Manes.15G048000	Chromosome15:3582160-3584269	FEC	OES	OK	0.39560700000000004	2.43776	2.62342	2.40752	0.00065	0.00201381	yes	YUCCA 3
1597	XLOC_030049	Manes.15G048900	Chromosome15:3666943-3671180	FEC	OES	OK	0.128773	5.13963	5.31876	6.10611	5e-05	0.00019042200000000001	yes	Leucine-rich repeat receptor-like protein kinase family protein
1598	XLOC_030063	Manes.15G051300	Chromosome15:3807584-3810904	FEC	OES	OK	52.5937	10.6406	-2.30531	-5.9065900000000005	5e-05	0.00019042200000000001	yes	Tetratricopeptide repeat (TPR)-like superfamily protein
1599	XLOC_030066	Manes.15G051800	Chromosome15:3861184-3869172	FEC	OES	OK	43.0494	10.5087	-2.0344	-5.18495	5e-05	0.00019042200000000001	yes	glutathione-disulfide reductase
1600	XLOC_030145	Manes.15G066100	Chromosome15:4860752-4863989	FEC	OES	OK	4.65538	48.8523	3.39145	7.13932	5e-05	0.00019042200000000001	yes	IAA carboxylmethyltransferase 1
1601	XLOC_030158	Manes.15G068800	Chromosome15:5050596-5053703	FEC	OES	OK	26.2617	0.712553	-5.2038199999999994	-8.22255	5e-05	0.00019042200000000001	yes	WRKY family transcription factor
1602	XLOC_030171	Manes.15G071700	Chromosome15:5224316-5226787	FEC	OES	OK	102.579	12.7534	-3.00778	-6.34679	5e-05	0.00019042200000000001	yes	RING/U-box superfamily protein
1603	XLOC_030184	Manes.15G073900	Chromosome15:5372786-5380968	FEC	OES	OK	3.7468800000000004	22.7426	2.60163	2.59564	0.0002	0.000689742	yes	Ankyrin repeat family protein
1604	XLOC_030234	Manes.15G083900	Chromosome15:6176816-6183439	FEC	OES	OK	3.17777	36.4981	3.5217300000000002	5.99789	5e-05	0.00019042200000000001	yes	Late embryogenesis abundant (LEA) protein-related
1605	XLOC_030236	Manes.15G084500	Chromosome15:6203146-6206084	FEC	OES	OK	2.6366	11.5444	2.13044	3.9729099999999997	5e-05	0.00019042200000000001	yes	S-adenosyl-L-methionine-dependent methyltransferases superfamily protein
1606	XLOC_030243	Manes.15G085400	Chromosome15:6263883-6265991	FEC	OES	OK	0.26045999999999997	4.0719	3.96657	3.79989	5e-05	0.00019042200000000001	yes	protochlorophyllide oxidoreductase A
1607	XLOC_030250	Manes.15G087200	Chromosome15:6369034-6380951	FEC	OES	OK	0.5816479999999999	5.90139	3.3428400000000003	5.36829	5e-05	0.00019042200000000001	yes	SPA1-related 3
1608	XLOC_030255	Manes.15G088000	Chromosome15:6443599-6445438	FEC	OES	OK	30.5075	5.1917599999999995	-2.55487	-3.9299	5e-05	0.00019042200000000001	yes	early nodulin-like protein 1
1609	XLOC_031263	Manes.15G088000	Chromosome15:6443599-6445438	FEC	OES	OK	64.7416	9.27121	-2.80386	-5.01508	5e-05	0.00019042200000000001	yes	early nodulin-like protein 1
1610	XLOC_030260	Manes.15G089000	Chromosome15:6492344-6495877	FEC	OES	OK	12.0964	73.161	2.59649	2.78001	5e-05	0.00019042200000000001	yes	Serine/threonine-protein kinase WNK (With No Lysine)-related
1611	XLOC_031267	Manes.15G089000	Chromosome15:6492344-6495877	FEC	OES	OK	18.1792	74.4879	2.03472	4.97939	5e-05	0.00019042200000000001	yes	Serine/threonine-protein kinase WNK (With No Lysine)-related
1612	XLOC_030273	Manes.15G090800	Chromosome15:6724570-6729937	FEC	OES	OK	68.8038	16.81	-2.03317	-5.3121	5e-05	0.00019042200000000001	yes	sodium/calcium exchanger family protein / calcium-binding EF hand family protein
1613	XLOC_030276	Manes.15G091400	Chromosome15:6762730-6763301	FEC	OES	OK	22.0215	4.34941	-2.34002	-1.9437200000000001	0.0066	0.0159989	yes	CLAVATA3/ESR-RELATED 6
1614	XLOC_030391	Manes.15G112500	Chromosome15:8493152-8495517	FEC	OES	OK	0.45759799999999995	22.1951	5.60001	6.99119	5e-05	0.00019042200000000001	yes	Nucleotide-sugar transporter family protein
1615	XLOC_030395	Manes.15G113300	Chromosome15:8529396-8540152	FEC	OES	OK	0.651521	4.20993	2.69191	1.53177	0.0069	0.0166419	yes	xylem cysteine peptidase 1
1616	XLOC_030407	Manes.15G115300	Chromosome15:8679325-8680327	FEC	OES	OK	8.07531	0.301114	-4.74514	-3.46959	0.00795	0.018862200000000003	yes	Protein of unknown function (DUF1264)
1617	XLOC_030411	Manes.15G116100	Chromosome15:8790083-8791172	FEC	OES	OK	13.6759	2.54394	-2.4265	-3.36688	5e-05	0.00019042200000000001	yes	Protein of unknown function, DUF584
1618	XLOC_030475	Manes.15G126400	Chromosome15:9581654-9583374	FEC	OES	OK	2.7370900000000002	11.4676	2.06685	2.93985	5e-05	0.00019042200000000001	yes	Heavy metal transport/detoxification superfamily protein
1619	XLOC_030483	Manes.15G127500	Chromosome15:9655043-9655793	FEC	OES	OK	3.031	18.1692	2.58363	3.96904	5e-05	0.00019042200000000001	yes	hydroxyproline-rich glycoprotein family protein
1620	XLOC_030498	Manes.15G130000	Chromosome15:9896495-9897243	FEC	OES	OK	1.88684	42.4017	4.49008	6.09961	5e-05	0.00019042200000000001	yes	MLP-like protein 28
1621	XLOC_030500	Manes.15G130300	Chromosome15:9914078-9914964	FEC	OES	OK	2.32376	0.563751	-2.04333	-1.83438	0.00725	0.017383000000000003	yes	MLP-like protein 43
1622	XLOC_030501	Manes.15G130400	Chromosome15:9919739-9930752	FEC	OES	OK	0.5975779999999999	10.7491	4.16895	2.8523099999999997	0.0001	0.000364096	yes	MLP-like protein 31
1623	XLOC_030533	Manes.15G136500	Chromosome15:10484615-10488454	FEC	OES	OK	29.0417	6.00663	-2.2735	-5.35465	5e-05	0.00019042200000000001	yes	heat shock transcription factor A8
1624	XLOC_030545	Manes.15G139200	Chromosome15:10704304-10706990	FEC	OES	OK	0.111107	3.35396	4.91584	3.28064	0.00025	0.00084586	yes	C2H2-like zinc finger protein
1625	XLOC_030552	Manes.15G140900	Chromosome15:10854896-10858806	FEC	OES	OK	17.8134	3.45603	-2.36578	-3.6787	5e-05	0.00019042200000000001	yes	Homeodomain-like superfamily protein
1626	XLOC_030566	Manes.15G143700	Chromosome15:11154557-11165758	FEC	OES	OK	6.06489	57.4863	3.24467	5.9271	5e-05	0.00019042200000000001	yes	Protein kinase superfamily protein
1627	XLOC_030580	Manes.15G146300	Chromosome15:11438968-11441534	FEC	OES	OK	19.3055	4.61327	-2.06515	-4.9348	5e-05	0.00019042200000000001	yes	RING/U-box superfamily protein
1628	XLOC_030591	Manes.15G148400	Chromosome15:11588271-11589023	FEC	OES	OK	4.80128	270.91700000000003	5.81829	10.0703	5e-05	0.00019042200000000001	yes	Bifunctional inhibitor/lipid-transfer protein/seed storage 2S albumin superfamily protein
1629	XLOC_030595	Manes.15G149400	Chromosome15:11736832-11750176	FEC	OES	OK	0.688204	9.38203	3.76899	4.95447	5e-05	0.00019042200000000001	yes	Pectin lyase-like superfamily protein
1630	XLOC_030626	Manes.15G154400	Chromosome15:12163185-12163799	FEC	OES	OK	3.3123199999999997	0.5319619999999999	-2.63845	-2.27656	0.00785	0.0186522	yes	HSP20-like chaperones superfamily protein
1631	XLOC_030631	Manes.15G155200	Chromosome15:12201263-12210189	FEC	OES	OK	209.53400000000002	17.2772	-3.6002400000000003	-8.67409	5e-05	0.00019042200000000001	yes	PQ-loop repeat family protein / transmembrane family protein
1632	XLOC_030638	Manes.15G156700	Chromosome15:12277743-12280720	FEC	OES	OK	13.4788	1.56635	-3.10522	-5.34894	5e-05	0.00019042200000000001	yes	glyceraldehyde-3-phosphate dehydrogenase C subunit 1
1633	XLOC_030641	Manes.15G156900	Chromosome15:12289095-12293388	FEC	OES	OK	1.6789599999999998	11.8169	2.81522	5.91564	5e-05	0.00019042200000000001	yes	Ankyrin repeat family protein
1634	XLOC_030643	Manes.15G157100	Chromosome15:12305069-12308508	FEC	OES	OK	3.4251400000000003	0.529856	-2.6924900000000003	-3.47306	5e-05	0.00019042200000000001	yes	lysine histidine transporter 1
1635	XLOC_030658	Manes.15G160000	Chromosome15:12627170-12629688	FEC	OES	OK	0.100598	3.2657700000000003	5.02075	3.8945800000000004	0.0036	0.00934502	yes	Galactose oxidase/kelch repeat superfamily protein
1636	XLOC_030668	Manes.15G161900	Chromosome15:12754674-12756911	FEC	OES	OK	5.63584	0.292363	-4.2688	-4.06643	0.0002	0.000689742	yes	Peroxidase superfamily protein
1637	XLOC_030684	Manes.15G164900	Chromosome15:13124213-13125206	FEC	OES	OK	1.079	0.176093	-2.61528	-1.8360900000000002	0.0236	0.048937800000000004	yes	hydroxyproline-rich glycoprotein family protein
1638	XLOC_030697	Manes.15G166800	Chromosome15:13466683-13472634	FEC	OES	OK	2168.69	235.69799999999998	-3.20181	-5.76318	5e-05	0.00019042200000000001	yes	Glutaredoxin family protein
1639	XLOC_030700	Manes.15G167500	Chromosome15:13557507-13561764	FEC	OES	OK	4.33458	0.89336	-2.27858	-2.8586099999999997	0.0001	0.000364096	yes	carbonic anhydrase 1
1640	XLOC_030705	Manes.15G168200	Chromosome15:13660117-13661786	FEC	OES	OK	0.498496	12.9219	4.6961	5.20759	5e-05	0.00019042200000000001	yes	Predicted AT-hook DNA-binding family protein
1641	XLOC_030765	Manes.15G180200	Chromosome15:18637892-18678816	FEC	OES	OK	2.64873	0.252202	-3.39265	-1.0781	0.0088	0.020637799999999998	yes	General transcription factor 2-related zinc finger protein
1642	XLOC_030854	Manes.15G003000	Chromosome15:259377-261217	FEC	OES	OK	3.99336	0.9221879999999999	-2.1144700000000003	-2.79011	0.0001	0.000364096	yes	myb domain protein 108
1643	XLOC_030858	Manes.15G003600	Chromosome15:409256-423539	FEC	OES	OK	62.0733	13.2422	-2.22883	-1.6734099999999998	0.01295	0.028968900000000002	yes	1-cysteine peroxiredoxin 1
1644	XLOC_030868	Manes.15G005500	Chromosome15:597528-599385	FEC	OES	OK	1.59904	0.33408000000000004	-2.25894	-1.76227	0.0043	0.0109426	yes	Mitochondrial import inner membrane translocase subunit Tim17/Tim22/Tim23 family protein
1645	XLOC_030883	Manes.15G009000	Chromosome15:816735-820712	FEC	OES	OK	0.370223	1.71796	2.21423	2.11691	0.00035	0.00114903	yes	Pectin lyase-like superfamily protein
1646	XLOC_030888	Manes.15G009900	Chromosome15:869881-871022	FEC	OES	OK	2.18474	33.5403	3.9403599999999996	6.54999	5e-05	0.00019042200000000001	yes	ethylene-responsive element binding protein
1647	XLOC_030902	Manes.15G012800	Chromosome15:1096745-1098186	FEC	OES	OK	0.301815	3.02013	3.3228699999999995	2.8756	0.0008	0.00242879	yes	Heavy metal transport/detoxification superfamily protein
1648	XLOC_030904	Manes.15G013100	Chromosome15:1114197-1115705	FEC	OES	OK	1.56281	18.2593	3.54642	4.6144099999999995	5e-05	0.00019042200000000001	yes	flowering promoting factor 1
1649	XLOC_030908	Manes.15G014000	Chromosome15:1171583-1176736	FEC	OES	OK	71.4527	4.39366	-4.02349	-9.01553	5e-05	0.00019042200000000001	yes	2-oxoglutarate (2OG) and Fe(II)-dependent oxygenase superfamily protein
1650	XLOC_030918	Manes.15G016300	Chromosome15:1317341-1318306	FEC	OES	OK	227.984	7.6287199999999995	-4.90135	-9.884039999999999	5e-05	0.00019042200000000001	yes	Uncharacterised protein family (UPF0497)
1651	XLOC_030931	Manes.15G019700	Chromosome15:1579744-1582848	FEC	OES	OK	0.798033	9.2415	3.53361	5.40712	5e-05	0.00019042200000000001	yes	Protein kinase superfamily protein
1652	XLOC_030933	Manes.15G020100	Chromosome15:1597187-1606346	FEC	OES	OK	424.164	35.1884	-3.59145	-8.55053	5e-05	0.00019042200000000001	yes	RING/U-box superfamily protein
1653	XLOC_030935	Manes.15G020400	Chromosome15:1613363-1614972	FEC	OES	OK	1.64737	208.73	6.98533	10.8964	5e-05	0.00019042200000000001	yes	Adenosylmethionine decarboxylase family protein
1654	XLOC_030937	Manes.15G021000	Chromosome15:1638847-1639930	FEC	OES	OK	0.296398	1.43347	2.2739	1.90485	0.0084	0.0198058	yes	F-box family protein
1655	XLOC_030962	Manes.15G026300	Chromosome15:1998576-2000760	FEC	OES	OK	5.65626	1.14663	-2.30245	-3.6506199999999995	5e-05	0.00019042200000000001	yes	alpha/beta-Hydrolases superfamily protein
1656	XLOC_030972	Manes.15G028000	Chromosome15:2131099-2134208	FEC	OES	OK	19.2833	405.904	4.39572	10.1761	5e-05	0.00019042200000000001	yes	S-adenosyl-L-methionine-dependent methyltransferases superfamily protein
1657	XLOC_030974	Manes.15G028400	Chromosome15:2158275-2161577	FEC	OES	OK	15.53	68.5916	2.14297	5.740880000000001	5e-05	0.00019042200000000001	yes	Sec14p-like phosphatidylinositol transfer family protein
1658	XLOC_030988	Manes.15G031300	Chromosome15:2333023-2336182	FEC	OES	OK	36.1999	3.16985	-3.5135	-7.023860000000001	5e-05	0.00019042200000000001	yes	homocysteine S-methyltransferase 3
1659	XLOC_030992	Manes.15G031800	Chromosome15:2370217-2371552	FEC	OES	OK	0.12240799999999999	1.83149	3.90325	2.88148	0.0123	0.0276916	yes	Leucine-rich repeat (LRR) family protein
1660	XLOC_030997	Manes.15G033100	Chromosome15:2496285-2497348	FEC	OES	OK	2.3555900000000003	183.99599999999998	6.28744	10.1744	5e-05	0.00019042200000000001	yes	Chlorophyll A-B binding family protein
1661	XLOC_031001	Manes.15G033800	Chromosome15:2563565-2565489	FEC	OES	OK	120.807	30.1361	-2.00314	-5.04727	5e-05	0.00019042200000000001	yes	calmodulin-like 11
1662	XLOC_031007	Manes.15G034900	Chromosome15:2618756-2620972	FEC	OES	OK	0.912851	9.655660000000001	3.4029199999999995	5.1443	5e-05	0.00019042200000000001	yes	3-ketoacyl-CoA synthase 11
1663	XLOC_031045	Manes.15G043500	Chromosome15:3237974-3249974	FEC	OES	OK	1.2152100000000001	0.161717	-2.9096599999999997	-1.40998	0.01065	0.0244075	yes	phosphate 1
1664	XLOC_031065	Manes.15G047500	Chromosome15:3521270-3523306	FEC	OES	OK	371.87199999999996	87.5103	-2.08728	-2.46855	0.00155	0.00440222	yes	small acidic protein 1
1665	XLOC_031071	Manes.15G048700	Chromosome15:3649673-3653914	FEC	OES	OK	0.640872	9.6676	3.91505	5.86817	5e-05	0.00019042200000000001	yes	Pectin lyase-like superfamily protein
1666	XLOC_031102	Manes.15G055400	Chromosome15:4111596-4119434	FEC	OES	OK	23.4458	1.54225	-3.92622	-6.860339999999999	5e-05	0.00019042200000000001	yes	sucrose phosphate synthase 3F
1667	XLOC_031104	Manes.15G056000	Chromosome15:4160981-4163618	FEC	OES	OK	3.47779	0.7464069999999999	-2.2201400000000002	-2.47317	0.00035	0.00114903	yes	phosphate transporter 1;5
1668	XLOC_031118	Manes.15G058200	Chromosome15:4325150-4329319	FEC	OES	OK	2.04352	0.357773	-2.5139400000000003	-3.0586599999999997	5e-05	0.00019042200000000001	yes	oligopeptide transporter 1
1669	XLOC_031133	Manes.15G061100	Chromosome15:4513837-4540957	FEC	OES	OK	45.9189	4.01468	-3.5157300000000005	-4.630809999999999	5e-05	0.00019042200000000001	yes	cytochrome P450, family 71, subfamily B, polypeptide 34
1670	XLOC_031139	Manes.15G062200	Chromosome15:4582791-4600134	FEC	OES	OK	0.143522	1.11461	2.95719	1.53756	0.00035	0.00114903	yes	cytochrome P450, family 71, subfamily B, polypeptide 34
1671	XLOC_031171	Manes.15G068600	Chromosome15:5030565-5031045	FEC	OES	OK	0.0	5.66939	inf		5e-05	0.00019042200000000001	yes	Stigma-specific Stig1 family protein
1672	XLOC_031181	Manes.15G070900	Chromosome15:5188439-5193750	FEC	OES	OK	1.84833	9.49938	2.3616099999999998	3.611	5e-05	0.00019042200000000001	yes	Galactosyltransferase family protein
1673	XLOC_031236	Manes.15G082700	Chromosome15:6060834-6066791	FEC	OES	OK	0.49751300000000004	18.8376	5.24274	6.612430000000001	5e-05	0.00019042200000000001	yes	cyclic nucleotide-gated cation channel 4
1674	XLOC_031244	Manes.15G084700	Chromosome15:6218578-6220444	FEC	OES	OK	32.8437	7.1506	-2.19948	-5.25761	5e-05	0.00019042200000000001	yes	NAC domain containing protein 2
1675	XLOC_031253	Manes.15G086200	Chromosome15:6317420-6319856	FEC	OES	OK	1.52118	96.9531	5.99403	3.6023099999999997	5e-05	0.00019042200000000001	yes	low-molecular-weight cysteine-rich 35
1676	XLOC_031261	Manes.15G087500	Chromosome15:6396992-6397696	FEC	OES	OK	9.41826	98.1196	3.38101	6.9325	5e-05	0.00019042200000000001	yes	Stigma-specific Stig1 family protein
1677	XLOC_031312	Manes.15G098400	Chromosome15:7275406-7278707	FEC	OES	OK	0.375575	2.70181	2.84675	1.23088	0.01735	0.037428300000000005	yes	CAP (Cysteine-rich secretory proteins, Antigen 5, and Pathogenesis-related 1 protein) superfamily protein
1678	XLOC_031363	Manes.15G110500	Chromosome15:8347939-8353940	FEC	OES	OK	0.511229	2.8121400000000003	2.4596299999999998	2.86714	5e-05	0.00019042200000000001	yes	Protein kinase superfamily protein
1679	XLOC_031381	Manes.15G115100	Chromosome15:8662927-8665918	FEC	OES	OK	0.155897	1.6516099999999998	3.40522	2.59647	0.00175	0.00490913	yes	Phototropic-responsive NPH3 family protein
1680	XLOC_031387	Manes.15G115900	Chromosome15:8770841-8772954	FEC	OES	OK	1.24676	7.04462	2.4983400000000002	3.86182	5e-05	0.00019042200000000001	yes	GDSL-like Lipase/Acylhydrolase superfamily protein
1681	XLOC_031400	Manes.15G119800	Chromosome15:9049253-9052027	FEC	OES	OK	0.133286	5.19685	5.28504	5.194719999999999	5e-05	0.00019042200000000001	yes	cation/hydrogen exchanger 15
1682	XLOC_031409	Manes.15G121300	Chromosome15:9164658-9165585	FEC	OES	OK	269.286	59.0755	-2.18851	-5.9199	5e-05	0.00019042200000000001	yes	Protein of unknown function, DUF538
1683	XLOC_031423	Manes.15G124900	Chromosome15:9448756-9454350	FEC	OES	OK	0.762046	11.7355	3.94485	4.75753	5e-05	0.00019042200000000001	yes	Chaperone DnaJ-domain superfamily protein
1684	XLOC_031431	Manes.15G126700	Chromosome15:9587406-9593988	FEC	OES	OK	4.47536	0.647306	-2.7894900000000002	-2.1646799999999997	0.0149	0.0327574	yes	transducin family protein / WD-40 repeat family protein
1685	XLOC_031436	Manes.15G127700	Chromosome15:9672980-9677877	FEC	OES	OK	3.5343	62.8773	4.15304	9.546619999999999	5e-05	0.00019042200000000001	yes	Auxin efflux carrier family protein
1686	XLOC_031445	Manes.15G130200	Chromosome15:9905550-9906299	FEC	OES	OK	0.802633	10.0782	3.65036	3.59374	5e-05	0.00019042200000000001	yes	Polyketide cyclase/dehydrase and lipid transport superfamily protein
1687	XLOC_031447	Manes.15G130800	Chromosome15:9943105-9945010	FEC	OES	OK	3.07209	28.8605	3.2318	6.86188	5e-05	0.00019042200000000001	yes	GRAS family transcription factor family protein
1688	XLOC_031468	Manes.15G135700	Chromosome15:10414913-10416489	FEC	OES	OK	9.28275	0.10641600000000001	-6.44676	-4.6525	0.01905	0.0406092	yes	S-adenosyl-L-methionine-dependent methyltransferases superfamily protein
1689	XLOC_031471	Manes.15G136100	Chromosome15:10445776-10449700	FEC	OES	OK	11.819	61.2857	2.3744400000000003	6.39286	5e-05	0.00019042200000000001	yes	UDP-Glycosyltransferase / trehalose-phosphatase family protein
1690	XLOC_031472	Manes.15G136300	Chromosome15:10461126-10467883	FEC	OES	OK	1.47613	20.2558	3.7784400000000002	5.35254	5e-05	0.00019042200000000001	yes	caffeoyl-CoA 3-O-methyltransferase
1691	XLOC_031473	Manes.15G136600	Chromosome15:10490058-10492541	FEC	OES	OK	25.9655	3.56932	-2.86287	-5.136419999999999	5e-05	0.00019042200000000001	yes	vacuolar iron transporter 1
1692	XLOC_031487	Manes.15G139400	Chromosome15:10723813-10733858	FEC	OES	OK	2.08321	24.6069	3.56218	5.81055	5e-05	0.00019042200000000001	yes	NAD(P)-linked oxidoreductase superfamily protein
1693	XLOC_031498	Manes.15G141900	Chromosome15:10933069-10948532	FEC	OES	OK	11.0272	0.900034	-3.6149400000000003	-4.54185	5e-05	0.00019042200000000001	yes	Peroxidase superfamily protein
1694	XLOC_031503	Manes.15G142900	Chromosome15:11069192-11070087	FEC	OES	OK	18.5953	188.15	3.3388699999999996	6.39865	5e-05	0.00019042200000000001	yes	Cupredoxin superfamily protein
1695	XLOC_031517	Manes.15G144700	Chromosome15:11248471-11249756	FEC	OES	OK	11.6606	1.6623400000000002	-2.8103599999999997	-3.3410599999999997	5e-05	0.00019042200000000001	yes	maternal effect embryo arrest 14
1696	XLOC_031530	Manes.15G147800	Chromosome15:11552027-11558310	FEC	OES	OK	17.0988	2.5945400000000003	-2.72035	-2.61558	5e-05	0.00019042200000000001	yes	MATE efflux family protein
1697	XLOC_031533	Manes.15G148500	Chromosome15:11589082-11591073	FEC	OES	OK	0.405117	3.03229	2.904	2.7021	0.00025	0.00084586	yes	isopentenyltransferase 5
1698	XLOC_031553	Manes.15G152400	Chromosome15:12018523-12021666	FEC	OES	OK	3.89285	27.2685	2.8083400000000003	5.3244	5e-05	0.00019042200000000001	yes	uridine kinase-like 5
1699	XLOC_031561	Manes.15G154500	Chromosome15:12175545-12176414	FEC	OES	OK	2.3538200000000002	15.4721	2.71659	4.09095	5e-05	0.00019042200000000001	yes	Ubiquitin-like superfamily protein
1700	XLOC_031564	Manes.15G155600	Chromosome15:12217026-12220306	FEC	OES	OK	0.32650300000000004	3.1048400000000003	3.24936	3.4661	5e-05	0.00019042200000000001	yes	TPX2 (targeting protein for Xklp2) protein family
1701	XLOC_031581	Manes.15G159700	Chromosome15:12588300-12595978	FEC	OES	OK	0.766574	17.4329	4.50724	2.9626099999999997	0.01675	0.0362992	yes	chloride channel B
1702	XLOC_031662	Manes.15G175300	Chromosome15:15357065-15365175	FEC	OES	OK	1.0588600000000001	12.3941	3.5490699999999995	6.674739999999999	5e-05	0.00019042200000000001	yes	H(+)-ATPase 11
1703	XLOC_031665	Manes.15G175500	Chromosome15:15700393-15705458	FEC	OES	OK	68.2827	14.2249	-2.2631	-6.07487	5e-05	0.00019042200000000001	yes	AAA-ATPase 1
1704	XLOC_031669	Manes.15G176700	Chromosome15:16529931-16532588	FEC	OES	OK	5.01459	0.377262	-3.7324900000000003	-3.7436199999999995	5e-05	0.00019042200000000001	yes	Pectate lyase family protein
1705	XLOC_031672	Manes.15G177200	Chromosome15:16736358-16737627	FEC	OES	OK	1.6557400000000002	18.8986	3.5127300000000004	4.89194	5e-05	0.00019042200000000001	yes	basic helix-loop-helix (bHLH) DNA-binding family protein
1706	XLOC_031695	Manes.15G180600	Chromosome15:19063228-19067432	FEC	OES	OK	2.7879	0.594771	-2.22877	-2.5424900000000004	0.0009	0.00270102	yes	zinc finger (AN1-like) family protein
1707	XLOC_031702	Manes.15G181900	Chromosome15:19743512-19748074	FEC	OES	OK	5.86006	1.27916	-2.19571	-3.29724	5e-05	0.00019042200000000001	yes	formate dehydrogenase
1708	XLOC_031717	Manes.15G185400	Chromosome15:22191450-22194792	FEC	OES	OK	0.217933	3.3117699999999997	3.92564	1.7237200000000001	0.0001	0.000364096	yes	Ribosomal protein S21e
1709	XLOC_031726	Manes.15G187100	Chromosome15:22948573-22949779	FEC	OES	OK	0.6841510000000001	17.4879	4.6759	4.63598	5e-05	0.00019042200000000001	yes	Late embryogenesis abundant (LEA) protein-related
1710	XLOC_031740	Manes.15G189500	Chromosome15:24624602-24625211	FEC	OES	OK	2.57421	0.451074	-2.51269	-1.86602	0.01375	0.030526400000000002	yes	HSP20-like chaperones superfamily protein
1711	XLOC_031960	Manes.16G000900	Chromosome16:251572-256544	FEC	OES	OK	38.3578	6.700089999999999	-2.51727	-6.032769999999999	5e-05	0.00019042200000000001	yes	Terpenoid cyclases/Protein prenyltransferases superfamily protein
1712	XLOC_031961	Manes.16G001000	Chromosome16:305760-306776	FEC	OES	OK	363.662	0.5166689999999999	-9.45914	-10.3208	5e-05	0.00019042200000000001	yes	Protein of unknown function (DUF506)
1713	XLOC_031969	Manes.16G002100	Chromosome16:396918-398385	FEC	OES	OK	0.998085	9.91889	3.31294	4.65613	5e-05	0.00019042200000000001	yes	Tetraspanin family protein
1714	XLOC_031999	Manes.16G006300	Chromosome16:656159-664318	FEC	OES	OK	4.33983	23.0974	2.41202	4.09146	5e-05	0.00019042200000000001	yes	Ankyrin repeat family protein
1715	XLOC_032007	Manes.16G008400	Chromosome16:828832-1005701	FEC	OES	OK	24.1995	1.4652100000000001	-4.0458	-4.73035	5e-05	0.00019042200000000001	yes	NB-ARC domain-containing disease resistance protein
1716	XLOC_032029	Manes.16G014100	Chromosome16:1299916-1458242	FEC	OES	OK	2.95165	0.0771239	-5.2582	-0.887475	0.00075	0.00229123	yes	cysteine-rich RLK (RECEPTOR-like protein kinase) 10
1717	XLOC_032034	Manes.16G015300	Chromosome16:1535519-1539638	FEC	OES	OK	10.5068	1.5414299999999999	-2.76899	-4.09328	5e-05	0.00019042200000000001	yes	flavodoxin-like quinone reductase 1
1718	XLOC_032060	Manes.16G022300	Chromosome16:2212691-2217278	FEC	OES	OK	12.1896	2.60784	-2.22472	-2.8961099999999997	0.00015	0.00052955	yes	alternative NAD(P)H dehydrogenase 1
1719	XLOC_032081	Manes.16G027400	Chromosome16:2696597-2703531	FEC	OES	OK	1.59441	0.184149	-3.11408	-4.4021099999999995	5e-05	0.00019042200000000001	yes	glucan synthase-like 1
1720	XLOC_032089	Manes.16G028500	Chromosome16:2892589-2893924	FEC	OES	OK	5.33314	33.3784	2.64586	5.2851	5e-05	0.00019042200000000001	yes	Protein of unknown function (DUF506)
1721	XLOC_032091	Manes.16G028800	Chromosome16:2972407-2973394	FEC	OES	OK	0.0	1.71088	inf		5e-05	0.00019042200000000001	yes	basic helix-loop-helix (bHLH) DNA-binding superfamily protein
1722	XLOC_032094	Manes.16G029100	Chromosome16:3018744-3025982	FEC	OES	OK	1.12816	4.56082	2.01533	4.02484	5e-05	0.00019042200000000001	yes	Telomerase activating protein Est1
1723	XLOC_032107	Manes.16G032500	Chromosome16:3583255-3586483	FEC	OES	OK	10.6436	1.75312	-2.6019900000000002	-4.53643	5e-05	0.00019042200000000001	yes	NAC domain containing protein 10
1724	XLOC_032116	Manes.16G035300	Chromosome16:3971534-3975744	FEC	OES	OK	2.4184	9.86813	2.02872	3.64146	5e-05	0.00019042200000000001	yes	IQ-domain 9
1725	XLOC_032148	Manes.16G041000	Chromosome16:5452204-5459188	FEC	OES	OK	4.166180000000001	0.8097989999999999	-2.36309	-3.97992	5e-05	0.00019042200000000001	yes	Leucine-rich repeat protein kinase family protein
1726	XLOC_032198	Manes.16G048700	Chromosome16:8772935-8774628	FEC	OES	OK	1.3519299999999999	0.20817199999999997	-2.69917	-1.7458	0.0123	0.0276916	yes	HSP20-like chaperones superfamily protein
1727	XLOC_032205	Manes.16G050100	Chromosome16:9856481-9858528	FEC	OES	OK	223.635	0.841267	-8.05437	-10.8341	5e-05	0.00019042200000000001	yes	zinc transporter 1 precursor
1728	XLOC_032217	Manes.16G051600	Chromosome16:11188571-11198407	FEC	OES	OK	0.32352600000000004	2.18744	2.7572900000000002	2.86548	0.00035	0.00114903	yes	Pectin lyase-like superfamily protein
1729	XLOC_032232	Manes.16G053700	Chromosome16:12757569-12759684	FEC	OES	OK	0.113726	3.5336	4.9575	2.52885	0.00575	0.014163900000000002	yes	Homeodomain-like superfamily protein
1730	XLOC_032262	Manes.16G060100	Chromosome16:18533396-18534890	FEC	OES	OK	15.1657	3.6036599999999996	-2.07328	-4.12691	5e-05	0.00019042200000000001	yes	purine permease 4
1731	XLOC_032270	Manes.16G061200	Chromosome16:19603662-19609800	FEC	OES	OK	2.71234	26.7668	3.30283	6.68412	5e-05	0.00019042200000000001	yes	CTP synthase family protein
1732	XLOC_032291	Manes.16G066700	Chromosome16:21308684-21313413	FEC	OES	OK	26.8643	128.287	2.25561	5.91619	5e-05	0.00019042200000000001	yes	Protein of unknown function (DUF630 and DUF632)
1733	XLOC_032296	Manes.16G067400	Chromosome16:21375923-21377909	FEC	OES	OK	8.15696	0.5912609999999999	-3.7861599999999997	-4.81383	5e-05	0.00019042200000000001	yes	Flavin-binding monooxygenase family protein
1734	XLOC_032324	Manes.16G071700	Chromosome16:22517299-22523544	FEC	OES	OK	5.24787	1.2783200000000001	-2.03749	-3.37945	5e-05	0.00019042200000000001	yes	Tesmin/TSO1-like CXC domain-containing protein
1735	XLOC_032389	Manes.16G085400	Chromosome16:24276453-24278616	FEC	OES	OK	1.17359	13.8674	3.5627	5.90535	5e-05	0.00019042200000000001	yes	cytochrome P450, family 72, subfamily A, polypeptide 15
1736	XLOC_032414	Manes.16G089200	Chromosome16:24634335-24636568	FEC	OES	OK	0.25899	7.51578	4.85896	5.39107	5e-05	0.00019042200000000001	yes	Plant invertase/pectin methylesterase inhibitor superfamily
1737	XLOC_032451	Manes.16G095900	Chromosome16:25219751-25229635	FEC	OES	OK	1.39606	7.427219999999999	2.41146	2.92092	5e-05	0.00019042200000000001	yes	O-fucosyltransferase family protein
1738	XLOC_032497	Manes.16G104400	Chromosome16:26036287-26037928	FEC	OES	OK	5.563619999999999	0.357875	-3.9585	-4.1819	5e-05	0.00019042200000000001	yes	1-amino-cyclopropane-1-carboxylate synthase 7
1739	XLOC_032510	Manes.16G106400	Chromosome16:26221656-26225133	FEC	OES	OK	28.0852	2.27315	-3.62704	-7.19843	5e-05	0.00019042200000000001	yes	gamma-glutamyl transpeptidase 4
1740	XLOC_032516	Manes.16G107500	Chromosome16:26292563-26294262	FEC	OES	OK	150.295	30.1665	-2.31678	-6.03803	5e-05	0.00019042200000000001	yes	profilin 5
1741	XLOC_032524	Manes.16G109300	Chromosome16:26474461-26476944	FEC	OES	OK	1.2896	20.6638	4.00212	7.3817	5e-05	0.00019042200000000001	yes	MATE efflux family protein
1742	XLOC_032528	Manes.16G109700	Chromosome16:26508708-26509330	FEC	OES	OK	1.20272	15.2213	3.66172	4.235930000000001	5e-05	0.00019042200000000001	yes	RING/U-box superfamily protein
1743	XLOC_032543	Manes.16G113000	Chromosome16:26865708-26869089	FEC	OES	OK	0.5016510000000001	23.7213	5.56335	6.27064	5e-05	0.00019042200000000001	yes	basic helix-loop-helix (bHLH) DNA-binding superfamily protein
1744	XLOC_032562	Manes.16G115700	Chromosome16:27020082-27024225	FEC	OES	OK	1.8874	8.2391	2.12609	3.9991199999999996	5e-05	0.00019042200000000001	yes	polyol/monosaccharide transporter 5
1745	XLOC_032571	Manes.16G117200	Chromosome16:27130319-27139319	FEC	OES	OK	63.7611	4.32676	-3.8813199999999997	-8.39085	5e-05	0.00019042200000000001	yes	aldehyde dehydrogenase 2C4
1746	XLOC_032584	Manes.16G119100	Chromosome16:27237062-27239352	FEC	OES	OK	5.09347	68.3737	3.74672	8.11479	5e-05	0.00019042200000000001	yes	Protein of unknown function, DUF642
1747	XLOC_032694	Manes.16G002300	Chromosome16:403784-405391	FEC	OES	OK	0.20610100000000003	1.38066	2.7439400000000003	1.9371599999999998	0.0026	0.00699324	yes	ethylene-forming enzyme
1748	XLOC_032706	Manes.16G005600	Chromosome16:615847-620741	FEC	OES	OK	0.340258	4.04052	3.56984	4.4510000000000005	5e-05	0.00019042200000000001	yes	SKU5 similar 4
1749	XLOC_032709	Manes.16G006000	Chromosome16:635791-638512	FEC	OES	OK	126.69200000000001	9.104569999999999	-3.7985900000000004	-9.36715	5e-05	0.00019042200000000001	yes	APS reductase 3
1750	XLOC_032749	Manes.16G014600	Chromosome16:1299916-1458242	FEC	OES	OK	1.1246200000000002	0.137797	-3.02882	-0.631234	0.0023	0.00626689	yes	cysteine-rich RLK (RECEPTOR-like protein kinase) 14
1751	XLOC_032770	Manes.16G018900	Chromosome16:1859548-1864052	FEC	OES	OK	8.75457	0.346556	-4.658869999999999	-6.3905400000000006	5e-05	0.00019042200000000001	yes	S-locus lectin protein kinase family protein
1752	XLOC_032775	Manes.16G019600	Chromosome16:1944898-1946025	FEC	OES	OK	46.3693	10.3007	-2.17043	-4.67434	5e-05	0.00019042200000000001	yes	PEBP (phosphatidylethanolamine-binding protein) family protein
1753	XLOC_032813	Manes.16G025700	Chromosome16:2465506-2473251	FEC	OES	OK	165.065	1358.2	3.0405900000000003	4.74445	5e-05	0.00019042200000000001	yes	Aluminium induced protein with YGL and LRDR motifs
1754	XLOC_032833	Manes.16G029800	Chromosome16:3125084-3126551	FEC	OES	OK	1.2476200000000002	9.38567	2.91129	4.13715	5e-05	0.00019042200000000001	yes	Dof-type zinc finger DNA-binding family protein
1755	XLOC_032834	Manes.16G030000	Chromosome16:3173728-3175245	FEC	OES	OK	627.4159999999999	3149.65	2.3277	4.13719	5e-05	0.00019042200000000001	yes	dormancy-associated protein-like 1
1756	XLOC_032852	Manes.16G032700	Chromosome16:3617873-3618727	FEC	OES	OK	20.2234	4.19033	-2.27089	-3.96936	5e-05	0.00019042200000000001	yes	Thioredoxin superfamily protein
1757	XLOC_032856	Manes.16G033100	Chromosome16:3661352-3662688	FEC	OES	OK	144.031	34.3306	-2.06881	-5.681719999999999	5e-05	0.00019042200000000001	yes	O-methyltransferase family protein
1758	XLOC_032863	Manes.16G034300	Chromosome16:3795027-3797847	FEC	OES	OK	6.15407	0.6510739999999999	-3.24065	-4.00789	5e-05	0.00019042200000000001	yes	GDSL-like Lipase/Acylhydrolase superfamily protein
1759	XLOC_032919	Manes.16G045700	Chromosome16:6930485-6932661	FEC	OES	OK	3.6813	0.500744	-2.87807	-3.66905	5e-05	0.00019042200000000001	yes	Glucose-methanol-choline (GMC) oxidoreductase family protein
1760	XLOC_032956	Manes.16G055200	Chromosome16:13670382-13672972	FEC	OES	OK	6.552969999999999	100.331	3.9364800000000004	8.94305	5e-05	0.00019042200000000001	yes	NAC (No Apical Meristem) domain transcriptional regulator superfamily protein
1761	XLOC_033003	Manes.16G064000	Chromosome16:20456325-20468002	FEC	OES	OK	24.3098	4.9042	-2.30945	-6.17241	5e-05	0.00019042200000000001	yes	pleiotropic drug resistance 4
1762	XLOC_033026	Manes.16G067800	Chromosome16:21675583-21683336	FEC	OES	OK	4.45181	40.2607	3.17691	7.05426	5e-05	0.00019042200000000001	yes	TIFY domain protein 8
1763	XLOC_033064	Manes.16G074600	Chromosome16:22903762-22910139	FEC	OES	OK	14.6143	73.166	2.3237900000000002	6.33751	5e-05	0.00019042200000000001	yes	Homeobox-leucine zipper family protein / lipid-binding START domain-containing protein
1764	XLOC_033080	Manes.16G077400	Chromosome16:23360012-23363727	FEC	OES	OK	1.98105	0.11466300000000001	-4.11079	-1.6909999999999998	0.00325	0.00853053	yes	Protein of Unknown Function (DUF239)
1765	XLOC_033089	Manes.16G079300	Chromosome16:23524438-23528826	FEC	OES	OK	0.42819300000000005	2.03309	2.2473400000000003	1.35514	0.00135	0.00388876	yes	homeobox gene 1
1766	XLOC_033100	Manes.16G080800	Chromosome16:23735185-23737314	FEC	OES	OK	211.739	27.4915	-2.94523	-7.52543	5e-05	0.00019042200000000001	yes	iron regulated transporter 3
1767	XLOC_033104	Manes.16G081400	Chromosome16:23848064-23848499	FEC	OES	OK	71.6983	11.9002	-2.59095	-4.63848	5e-05	0.00019042200000000001	yes	Thioredoxin superfamily protein
1768	XLOC_033106	Manes.16G081900	Chromosome16:23875254-23880708	FEC	OES	OK	16.1771	3.98674	-2.02067	-4.45598	5e-05	0.00019042200000000001	yes	Mitochondrial substrate carrier family protein
1769	XLOC_033108	Manes.16G082200	Chromosome16:23896853-23898198	FEC	OES	OK	11.6443	91.8068	2.97898	7.09205	5e-05	0.00019042200000000001	yes	Protein of unknown function (DUF3511)
1770	XLOC_033111	Manes.16G082700	Chromosome16:23969550-23973484	FEC	OES	OK	14.4581	1.20505	-3.58472	-6.66252	5e-05	0.00019042200000000001	yes	Protein kinase protein with adenine nucleotide alpha hydrolases-like domain
1771	XLOC_033115	Manes.16G083400	Chromosome16:24046806-24047983	FEC	OES	OK	1.47975	0.0	-inf		5e-05	0.00019042200000000001	yes	WRKY DNA-binding protein 50
1772	XLOC_033128	Manes.16G085900	Chromosome16:24330268-24332017	FEC	OES	OK	2.41055	10.6283	2.14047	3.3613199999999996	5e-05	0.00019042200000000001	yes	YGGT family protein
1773	XLOC_033133	Manes.16G086900	Chromosome16:24419337-24422123	FEC	OES	OK	2.1558200000000003	0.343211	-2.6510700000000003	-1.70628	0.00595	0.0146004	yes	Protein of unknown function (DUF1677)
1774	XLOC_033155	Manes.16G091600	Chromosome16:24836052-24836813	FEC	OES	OK	74.6407	7.81303	-3.25601	-6.62437	5e-05	0.00019042200000000001	yes	Plant invertase/pectin methylesterase inhibitor superfamily protein
1775	XLOC_033178	Manes.16G096600	Chromosome16:25282303-25284571	FEC	OES	OK	6.02389	0.52774	-3.5127900000000003	-4.59004	5e-05	0.00019042200000000001	yes	cytochrome P450, family 72, subfamily A, polypeptide 7
1776	XLOC_033192	Manes.16G099200	Chromosome16:25537493-25540384	FEC	OES	OK	1.00184	7.17235	2.8397900000000003	4.76084	5e-05	0.00019042200000000001	yes	homology to ABI1
1777	XLOC_033242	Manes.16G107900	Chromosome16:26340625-26341687	FEC	OES	OK	2.87065	53.371	4.21661	6.7489300000000005	5e-05	0.00019042200000000001	yes	oxidative stress 3
1778	XLOC_033249	Manes.16G109500	Chromosome16:26491754-26498855	FEC	OES	OK	1.90936	0.444142	-2.10399	-2.24322	5e-05	0.00019042200000000001	yes	Protein phosphatase 2C family protein
1779	XLOC_033251	Manes.16G110000	Chromosome16:26523522-26547691	FEC	OES	OK	0.802405	3.5363900000000004	2.13988	2.73946	5e-05	0.00019042200000000001	yes	RNA-dependent RNA polymerase family protein
1780	XLOC_033269	Manes.16G112900	Chromosome16:26841749-26847332	FEC	OES	OK	8.90315	57.2787	2.68561	6.53944	5e-05	0.00019042200000000001	yes	phytochrome-associated protein 2
1781	XLOC_033281	Manes.16G116200	Chromosome16:27060176-27061714	FEC	OES	OK	1.07485	25.7826	4.58419	6.919639999999999	5e-05	0.00019042200000000001	yes	heat shock transcription factor C1
1782	XLOC_033289	Manes.16G118800	Chromosome16:27220017-27225463	FEC	OES	OK	2.46438	0.07235520000000001	-5.089980000000001	-3.4597	0.00015	0.00052955	yes	Shaker pollen inward K+ channel
1783	XLOC_033313	Manes.16G123900	Chromosome16:27564535-27565240	FEC	OES	OK	9.91028	1.8419900000000002	-2.42766	-3.05828	5e-05	0.00019042200000000001	yes	sucrose phosphate synthase 1F
1784	XLOC_033329	Manes.16G126800	Chromosome16:27758024-27763218	FEC	OES	OK	1.27091	0.0721935	-4.13785	-1.7853700000000001	0.00335	0.00876363	yes	homogentisate phytyltransferase 1
1785	XLOC_033360	Manes.16G132400	Chromosome16:28208631-28211605	FEC	OES	OK	8.664	1.7164	-2.33565	-3.7246099999999998	5e-05	0.00019042200000000001	yes	Peroxidase superfamily protein
1786	XLOC_033366	Manes.16G133400	Chromosome16:28310454-28311298	FEC	OES	OK	0.27862800000000004	4.68609	4.071969999999999	3.24951	0.00275	0.00735022	yes	glutamine dumper 3
1787	XLOC_033367	Manes.16G133700	Chromosome16:28327597-28338849	FEC	OES	OK	5.237	22.3818	2.09551	4.67095	5e-05	0.00019042200000000001	yes	histidine kinase 5
1788	XLOC_033388	Manes.16G137700	Chromosome16:28833131-28835967	FEC	OES	OK	1218.77	114.125	-3.4167400000000003	-7.22549	5e-05	0.00019042200000000001	yes	ChaC-like family protein
1789	XLOC_033563	Manes.17G000200	Chromosome17:201966-209152	FEC	OES	OK	7.028969999999999	1.6187200000000002	-2.11846	-2.52147	0.0001	0.000364096	yes	cyclin-dependent kinase B1;1
1790	XLOC_033616	Manes.17G009300	Chromosome17:2371522-2381159	FEC	OES	OK	0.944369	3.93583	2.05925	3.3831	5e-05	0.00019042200000000001	yes	early-responsive to dehydration stress protein (ERD4)
1791	XLOC_033651	Manes.17G016600	Chromosome17:6186424-6188539	FEC	OES	OK	0.16231199999999998	1.45513	3.16431	2.3364700000000003	0.01435	0.0316909	yes	NAC domain containing protein 70
1792	XLOC_033701	Manes.17G026900	Chromosome17:13401024-13405295	FEC	OES	OK	29.9946	1.7267299999999999	-4.11859	-6.620539999999999	5e-05	0.00019042200000000001	yes	Phosphofructokinase family protein
1793	XLOC_033705	Manes.17G027300	Chromosome17:13547348-13552895	FEC	OES	OK	61.7748	6.28851	-3.2962300000000004	-6.866169999999999	5e-05	0.00019042200000000001	yes	KNOX/ELK homeobox transcription factor
1794	XLOC_033717	Manes.17G029000	Chromosome17:13870551-13872940	FEC	OES	OK	17.0928	2.57117	-2.7328900000000003	-5.53604	5e-05	0.00019042200000000001	yes	WRKY family transcription factor
1795	XLOC_033721	Manes.17G029600	Chromosome17:14387849-14394047	FEC	OES	OK	2.5714099999999998	0.28171999999999997	-3.19023	-3.7755900000000002	5e-05	0.00019042200000000001	yes	cysteine-rich RLK (RECEPTOR-like protein kinase) 25
1796	XLOC_033722	Manes.17G029700	Chromosome17:14394654-14397362	FEC	OES	OK	5.17635	0.535488	-3.2730099999999998	-4.5622	5e-05	0.00019042200000000001	yes	cysteine-rich RLK (RECEPTOR-like protein kinase) 25
1797	XLOC_033735	Manes.17G033200	Chromosome17:14948732-14951038	FEC	OES	OK	0.46462	4.22243	3.18395	4.4538	5e-05	0.00019042200000000001	yes	ARM repeat superfamily protein
1798	XLOC_033749	Manes.17G035900	Chromosome17:16264485-16265859	FEC	OES	OK	42.7367	4.94396	-3.11174	-6.39848	5e-05	0.00019042200000000001	yes	Oligosaccharyltransferase complex/magnesium transporter family protein
1799	XLOC_033751	Manes.17G036200	Chromosome17:16271613-16274519	FEC	OES	OK	0.15909500000000001	1.9803099999999998	3.6377699999999997	1.44266	5e-05	0.00019042200000000001	yes	ROP-interactive CRIB motif-containing protein 10
1800	XLOC_033760	Manes.17G037400	Chromosome17:16718474-16723760	FEC	OES	OK	0.77425	5.19006	2.7448799999999998	2.91966	5e-05	0.00019042200000000001	yes	tobamovirus multiplication 1
1801	XLOC_033828	Manes.17G049700	Chromosome17:18730023-18733727	FEC	OES	OK	0.22126300000000002	1.93986	3.13212	3.07422	0.0002	0.000689742	yes	HAESA-like 1
1802	XLOC_033830	Manes.17G049900	Chromosome17:18741711-18744687	FEC	OES	OK	11.4134	1.9873299999999998	-2.52183	-4.2279800000000005	5e-05	0.00019042200000000001	yes	NAC domain containing protein 73
1803	XLOC_033851	Manes.17G054000	Chromosome17:19167205-19171075	FEC	OES	OK	5.25734	34.2507	2.7037299999999997	3.6968099999999997	5e-05	0.00019042200000000001	yes	Tetratricopeptide repeat (TPR)-like superfamily protein
1804	XLOC_033866	Manes.17G057000	Chromosome17:19550117-19550882	FEC	OES	OK	0.617675	13.1449	4.41151	4.49935	5e-05	0.00019042200000000001	yes	delay of germination 1
1805	XLOC_033892	Manes.17G061100	Chromosome17:19971251-19973361	FEC	OES	OK	27.3402	3.9689099999999997	-2.78421	-5.473409999999999	5e-05	0.00019042200000000001	yes	NOD26-like intrinsic protein 1;2
1806	XLOC_033900	Manes.17G062500	Chromosome17:20142480-20153443	FEC	OES	OK	2.27838	0.325883	-2.80558	-3.72804	5e-05	0.00019042200000000001	yes	trehalose-6-phosphate synthase
1807	XLOC_033902	Manes.17G062700	Chromosome17:20162215-20162910	FEC	OES	OK	8.6333	2.13501	-2.01567	-2.7073	5e-05	0.00019042200000000001	yes	Protein of unknown function, DUF584
1808	XLOC_033905	Manes.17G063300	Chromosome17:20202965-20278326	FEC	OES	OK	1.58663	11.549000000000001	2.8637200000000003	4.49055	5e-05	0.00019042200000000001	yes	senescence-related gene 1
1809	XLOC_033917	Manes.17G065300	Chromosome17:20490738-20495079	FEC	OES	OK	5.46393	0.431623	-3.66209	-4.02082	5e-05	0.00019042200000000001	yes	Carbohydrate-binding X8 domain superfamily protein
1810	XLOC_033925	Manes.17G066200	Chromosome17:20564930-20566773	FEC	OES	OK	9.84654	1.71815	-2.51876	-4.21209	5e-05	0.00019042200000000001	yes	WRKY DNA-binding protein 28
1811	XLOC_033929	Manes.17G066800	Chromosome17:20609100-20632215	FEC	OES	OK	5.12711	81.8889	3.99745	7.570939999999999	5e-05	0.00019042200000000001	yes	light-harvesting chlorophyll-protein complex II subunit B1
1812	XLOC_033944	Manes.17G069400	Chromosome17:20887048-20890734	FEC	OES	OK	1.23557	5.94051	2.2654099999999997	3.2900300000000002	5e-05	0.00019042200000000001	yes	Protein of unknown function, DUF642
1813	XLOC_033949	Manes.17G070100	Chromosome17:20955909-20957515	FEC	OES	OK	16.3788	101.255	2.6280900000000003	6.88585	5e-05	0.00019042200000000001	yes	gibberellin 2-oxidase
1814	XLOC_033973	Manes.17G074400	Chromosome17:21383663-21388418	FEC	OES	OK	6.7281699999999995	1.2796399999999999	-2.39447	-4.33994	5e-05	0.00019042200000000001	yes	Early-responsive to dehydration stress protein (ERD4)
1815	XLOC_034011	Manes.17G080900	Chromosome17:22086522-22088268	FEC	OES	OK	2.4217400000000002	20.4066	3.07492	5.8808	5e-05	0.00019042200000000001	yes	high mobility group A
1816	XLOC_034016	Manes.17G081700	Chromosome17:22155159-22163531	FEC	OES	OK	1.72623	7.087439999999999	2.03764	1.4753	0.00745	0.017809400000000003	yes	Dynein light chain type 1 family protein
1817	XLOC_034018	Manes.17G082200	Chromosome17:22256808-22258595	FEC	OES	OK	0.826441	5.2782	2.6750599999999998	2.98685	0.0001	0.000364096	yes	plasmodesmata-located protein 6
1818	XLOC_034028	Manes.17G084700	Chromosome17:22607584-22707071	FEC	OES	OK	80.1894	10.1265	-2.98527	-5.78974	5e-05	0.00019042200000000001	yes	Sec14p-like phosphatidylinositol transfer family protein
1819	XLOC_034036	Manes.17G086600	Chromosome17:22879808-22883845	FEC	OES	OK	0.359174	6.992210000000001	4.28299	4.568219999999999	5e-05	0.00019042200000000001	yes	zinc finger protein 4
1820	XLOC_034050	Manes.17G089300	Chromosome17:23241135-23253184	FEC	OES	OK	5.17215	0.654017	-2.98337	-3.48529	5e-05	0.00019042200000000001	yes	DNAse I-like superfamily protein
1821	XLOC_034064	Manes.17G092600	Chromosome17:23557636-23559960	FEC	OES	OK	0.1272	5.10463	5.326630000000001	2.8441400000000003	0.0026	0.00699324	yes	hydroxyproline-rich glycoprotein family protein
1822	XLOC_034066	Manes.17G093500	Chromosome17:23605006-23606885	FEC	OES	OK	0.139784	4.220940000000001	4.91629	4.4433	0.0006	0.00187318	yes	Protein of unknown function (DUF1645)
1823	XLOC_034108	Manes.17G101800	Chromosome17:24329236-24331491	FEC	OES	OK	58.0198	10.1639	-2.51309	-6.54825	5e-05	0.00019042200000000001	yes	3-ketoacyl-CoA synthase 4
1824	XLOC_034114	Manes.17G102400	Chromosome17:24418818-24419325	FEC	OES	OK	1.33338	12.9056	3.27484	3.40865	0.00015	0.00052955	yes	Protein of unknown function (DUF 3339)
1825	XLOC_034125	Manes.17G104300	Chromosome17:24544934-24546965	FEC	OES	OK	0.124519	1.00196	3.00838	2.4923	0.003	0.00794463	yes	Protein kinase superfamily protein
1826	XLOC_034150	Manes.17G108900	Chromosome17:24908877-24909860	FEC	OES	OK	1.3738299999999999	16.7562	3.6084199999999997	4.939369999999999	5e-05	0.00019042200000000001	yes	Ubiquitin-like superfamily protein
1827	XLOC_034151	Manes.17G109100	Chromosome17:24921339-24923259	FEC	OES	OK	0.5478609999999999	2.78324	2.34488	2.8380799999999997	5e-05	0.00019042200000000001	yes	Pectin lyase-like superfamily protein
1828	XLOC_034195	Manes.17G116800	Chromosome17:25753957-25759907	FEC	OES	OK	35.2436	0.373607	-6.55969	-6.53023	5e-05	0.00019042200000000001	yes	carbonic anhydrase 1
1829	XLOC_034229	Manes.17G123300	Chromosome17:27197501-27200791	FEC	OES	OK	0.6020439999999999	2.42181	2.00814	2.56014	0.00035	0.00114903	yes	NHL domain-containing protein
1830	XLOC_034230	Manes.17G123700	Chromosome17:27269197-27273219	FEC	OES	OK	0.368157	4.15512	3.4965	3.3352800000000005	5e-05	0.00019042200000000001	yes	nodulin MtN21 /EamA-like transporter family protein
1831	XLOC_034279	Manes.17G010100	Chromosome17:2636007-2637731	FEC	OES	OK	4.93998	1.01976	-2.2762700000000002	-3.19443	0.0001	0.000364096	yes	RING/U-box superfamily protein
1832	XLOC_034291	Manes.17G012200	Chromosome17:3379992-3381263	FEC	OES	OK	3.9613300000000002	45.6104	3.5253	7.18354	5e-05	0.00019042200000000001	yes	Predicted AT-hook DNA-binding family protein
1833	XLOC_034320	Manes.17G017400	Chromosome17:6701635-6707303	FEC	OES	OK	89.4161	18.5899	-2.2660099999999996	-6.26135	5e-05	0.00019042200000000001	yes	homeobox-7
1834	XLOC_034322	Manes.17G017600	Chromosome17:6818464-6821167	FEC	OES	OK	8.81198	1.1319	-2.9607200000000002	-4.47101	5e-05	0.00019042200000000001	yes	purine permease 10
1835	XLOC_034363	Manes.17G025400	Chromosome17:12623487-12625270	FEC	OES	OK	35.646	7.11843	-2.3241099999999997	-5.66282	5e-05	0.00019042200000000001	yes	AAA-ATPase 1
1836	XLOC_034370	Manes.17G026200	Chromosome17:13191142-13193775	FEC	OES	OK	29.6305	2.7652900000000002	-3.4215800000000005	-7.026619999999999	5e-05	0.00019042200000000001	yes	APS reductase 3
1837	XLOC_034371	Manes.17G026400	Chromosome17:13198450-13205679	FEC	OES	OK	0.24678200000000003	1.012	2.03589	2.00507	0.00125	0.00362933	yes	arogenate dehydratase 1
1838	XLOC_034402	Manes.17G032200	Chromosome17:14751336-14758055	FEC	OES	OK	0.22499	1.18593	2.3980799999999998	2.6408099999999997	5e-05	0.00019042200000000001	yes	receptor kinase 3
1839	XLOC_034403	Manes.17G032300	Chromosome17:14759628-14762733	FEC	OES	OK	1.52142	0.359441	-2.0815900000000003	-2.4132599999999997	0.0006	0.00187318	yes	S-locus lectin protein kinase family protein
1840	XLOC_034404	Manes.17G032400	Chromosome17:14823066-14827030	FEC	OES	OK	0.197536	3.08155	3.9634699999999996	4.41924	5e-05	0.00019042200000000001	yes	S-locus lectin protein kinase family protein
1841	XLOC_034422	Manes.17G036900	Chromosome17:16591374-16592892	FEC	OES	OK	64.3918	10.1235	-2.6691599999999998	-6.773060000000001	5e-05	0.00019042200000000001	yes	cytochrome P450, family 77, subfamily B, polypeptide 1
1842	XLOC_034425	Manes.17G037800	Chromosome17:16782722-16788157	FEC	OES	OK	5.23683	37.4749	2.8391599999999997	5.879980000000001	5e-05	0.00019042200000000001	yes	HSP20-like chaperones superfamily protein
1843	XLOC_034426	Manes.17G038200	Chromosome17:16836708-16895753	FEC	OES	OK	0.41718299999999997	4.93117	3.5631800000000005	3.00656	0.0001	0.000364096	yes	MATE efflux family protein
1844	XLOC_034460	Manes.17G043500	Chromosome17:17778882-17780111	FEC	OES	OK	13.9965	98.9142	2.82112	6.67985	5e-05	0.00019042200000000001	yes	Aluminium induced protein with YGL and LRDR motifs
1845	XLOC_034477	Manes.17G047300	Chromosome17:18458855-18461356	FEC	OES	OK	0.46735699999999997	3.0282400000000003	2.69588	2.8105599999999997	5e-05	0.00019042200000000001	yes	Dof-type zinc finger DNA-binding family protein
1846	XLOC_034480	Manes.17G047900	Chromosome17:18512971-18513941	FEC	OES	OK	14.7762	2.12613	-2.79698	-3.68566	5e-05	0.00019042200000000001	yes	dormancy-associated protein-like 1
1847	XLOC_034499	Manes.17G050200	Chromosome17:18791501-18792218	FEC	OES	OK	4.25974	0.795357	-2.42109	-2.4560299999999997	0.001	0.00296874	yes	Thioredoxin superfamily protein
1848	XLOC_034506	Manes.17G051300	Chromosome17:18870579-18873779	FEC	OES	OK	242.95	23.5697	-3.36565	-8.63335	5e-05	0.00019042200000000001	yes	WUSCHEL related homeobox 8
1849	XLOC_034509	Manes.17G052100	Chromosome17:18925131-18930694	FEC	OES	OK	2.71758	0.5337649999999999	-2.34805	-3.6668	5e-05	0.00019042200000000001	yes	glutamate receptor 2.7
1850	XLOC_034518	Manes.17G054100	Chromosome17:19173105-19176510	FEC	OES	OK	0.18896	1.5362200000000001	3.02324	2.49182	0.0007	0.00215317	yes	TRICHOME BIREFRINGENCE-LIKE 38
1851	XLOC_034588	Manes.17G070600	Chromosome17:20992544-20993093	FEC	OES	OK	0.323361	6.6364	4.35918	2.79708	0.02075	0.0437514	yes	VQ motif-containing protein
1852	XLOC_034598	Manes.17G072800	Chromosome17:21184770-21198102	FEC	OES	OK	0.0571288	3.28029	5.843459999999999	3.60371	0.00425	0.010829700000000001	yes	TEOSINTE BRANCHED 1, cycloidea and PCF transcription factor 2
1853	XLOC_034605	Manes.17G074300	Chromosome17:21320695-21332771	FEC	OES	OK	13.4203	61.5717	2.19785	6.01628	5e-05	0.00019042200000000001	yes	auxin response factor 8
1854	XLOC_034615	Manes.17G077100	Chromosome17:21584097-21588126	FEC	OES	OK	23.5239	151.826	2.69022	7.12851	5e-05	0.00019042200000000001	yes	Auxin efflux carrier family protein
1855	XLOC_034616	Manes.17G077200	Chromosome17:21597888-21600849	FEC	OES	OK	2.47456	54.4739	4.460319999999999	7.80805	5e-05	0.00019042200000000001	yes	homeobox-leucine zipper protein 17
1856	XLOC_034650	Manes.17G085200	Chromosome17:22721085-22728325	FEC	OES	OK	30.3052	4.06096	-2.89967	-6.27885	5e-05	0.00019042200000000001	yes	S-adenosyl-L-methionine-dependent methyltransferases superfamily protein
1857	XLOC_034674	Manes.17G089200	Chromosome17:23235067-23237024	FEC	OES	OK	2.81548	0.0	-inf		5e-05	0.00019042200000000001	yes	annexin 5
1858	XLOC_034680	Manes.17G090300	Chromosome17:23291389-23295207	FEC	OES	OK	0.0415038	1.0279399999999999	4.63037	2.26916	0.0006	0.00187318	yes	BRI1-like 2
1859	XLOC_034700	Manes.17G095200	Chromosome17:23768939-23770600	FEC	OES	OK	522.525	1.7394900000000002	-8.23069	-12.9278	5e-05	0.00019042200000000001	yes	2-oxoglutarate (2OG) and Fe(II)-dependent oxygenase superfamily protein
1860	XLOC_034701	Manes.17G095300	Chromosome17:23771902-23773909	FEC	OES	OK	17.7751	0.21983699999999998	-6.337280000000001	-4.31123	5e-05	0.00019042200000000001	yes	2-oxoglutarate (2OG) and Fe(II)-dependent oxygenase superfamily protein
1861	XLOC_034702	Manes.17G095400	Chromosome17:23787837-23791115	FEC	OES	OK	62.4418	13.675999999999998	-2.19087	-5.31264	5e-05	0.00019042200000000001	yes	2-oxoglutarate (2OG) and Fe(II)-dependent oxygenase superfamily protein
1862	XLOC_034717	Manes.17G098800	Chromosome17:23944877-23965093	FEC	OES	OK	1.33942	0.110975	-3.5933	-1.14915	0.0001	0.000364096	yes	MATE efflux family protein
1863	XLOC_034722	Manes.17G099600	Chromosome17:24056300-24058118	FEC	OES	OK	23.5339	0.623598	-5.23798	-6.39615	5e-05	0.00019042200000000001	yes	hydroxyproline-rich glycoprotein family protein
1864	XLOC_034742	Manes.17G103600	Chromosome17:24497269-24499935	FEC	OES	OK	248.72400000000002	43.728	-2.50792	-6.43466	5e-05	0.00019042200000000001	yes	Galactose oxidase/kelch repeat superfamily protein
1865	XLOC_034751	Manes.17G105400	Chromosome17:24631267-24636743	FEC	OES	OK	0.13840999999999998	1.05817	2.93456	3.18818	0.00025	0.00084586	yes	Leucine-rich repeat protein kinase family protein
1866	XLOC_034757	Manes.17G106900	Chromosome17:24776614-24780112	FEC	OES	OK	0.341683	3.10753	3.1850400000000003	4.24177	5e-05	0.00019042200000000001	yes	Ankyrin repeat family protein
1867	XLOC_034764	Manes.17G108300	Chromosome17:24869588-24877211	FEC	OES	OK	27.3365	3.2925699999999996	-3.0535400000000004	-5.54142	5e-05	0.00019042200000000001	yes	PQ-loop repeat family protein / transmembrane family protein
1868	XLOC_034791	Manes.17G113800	Chromosome17:25447563-25448551	FEC	OES	OK	5.87408	0.41750699999999996	-3.81449	-3.4633800000000003	0.00015	0.00052955	yes	RmlC-like cupins superfamily protein
1869	XLOC_034792	Manes.17G113900	Chromosome17:25450648-25451630	FEC	OES	OK	7.37179	1.7492299999999998	-2.0753	-2.66045	5e-05	0.00019042200000000001	yes	RmlC-like cupins superfamily protein
1870	XLOC_034808	Manes.17G117500	Chromosome17:25966047-25968000	FEC	OES	OK	0.646889	6.5959699999999994	3.35	2.61115	0.0002	0.000689742	yes	Putative membrane lipoprotein
1871	XLOC_034811	Manes.17G117700	Chromosome17:25977883-25983577	FEC	OES	OK	2.13943	0.38674000000000003	-2.46779	-3.13815	5e-05	0.00019042200000000001	yes	cysteine-rich RLK (RECEPTOR-like protein kinase) 25
1872	XLOC_034820	Manes.17G119300	Chromosome17:26340765-26347812	FEC	OES	OK	19.8618	4.5827	-2.11572	-5.55995	5e-05	0.00019042200000000001	yes	ABC transporter family protein
1873	XLOC_034837	Manes.17G123000	Chromosome17:27160825-27164566	FEC	OES	OK	18.3388	3.8389300000000004	-2.25612	-4.79571	5e-05	0.00019042200000000001	yes	aldehyde dehydrogenase 2B7
1874	XLOC_035046	Manes.18G004200	Chromosome18:459351-484475	FEC	OES	OK	78.8862	19.3778	-2.02537	-5.14476	5e-05	0.00019042200000000001	yes	Patched family protein
1875	XLOC_035049	Manes.18G004800	Chromosome18:507850-540598	FEC	OES	OK	12.9628	81.9662	2.66065	2.29546	0.0024	0.00651029	yes	BTB/POZ domain-containing protein
1876	XLOC_035084	Manes.18G010200	Chromosome18:861021-862194	FEC	OES	OK	1.9686099999999997	19.0257	3.2727	5.13549	5e-05	0.00019042200000000001	yes	expansin 11
1877	XLOC_035092	Manes.18G011400	Chromosome18:925303-931248	FEC	OES	OK	1.04162	0.10389300000000001	-3.32566	-1.0562200000000002	0.01895	0.0404237	yes	GDSL-like Lipase/Acylhydrolase superfamily protein
1878	XLOC_035102	Manes.18G013700	Chromosome18:1088533-1089575	FEC	OES	OK	19.1262	1.11701	-4.09784	-4.70217	5e-05	0.00019042200000000001	yes	Gibberellin-regulated family protein
1879	XLOC_035120	Manes.18G017100	Chromosome18:1351671-1356117	FEC	OES	OK	59.0552	9.24404	-2.6754700000000002	-6.6280399999999995	5e-05	0.00019042200000000001	yes	alpha/beta-Hydrolases superfamily protein
1880	XLOC_035128	Manes.18G018200	Chromosome18:1442270-1444681	FEC	OES	OK	35.7876	5.5376199999999995	-2.69212	-6.3092	5e-05	0.00019042200000000001	yes	SHI-related sequence 5
1881	XLOC_035133	Manes.18G018800	Chromosome18:1487612-1490126	FEC	OES	OK	3.92666	551.53	7.13399	10.0257	5e-05	0.00019042200000000001	yes	Walls Are Thin 1
1882	XLOC_035150	Manes.18G022000	Chromosome18:1730012-1735853	FEC	OES	OK	1.6392099999999998	29.2389	4.15681	8.16405	5e-05	0.00019042200000000001	yes	beta-galactosidase 3
1883	XLOC_035170	Manes.18G026100	Chromosome18:2114265-2169638	FEC	OES	OK	4.4829099999999995	22.1914	2.30749	4.42139	5e-05	0.00019042200000000001	yes	cytochrome P450, family 82, subfamily C, polypeptide 4
1884	XLOC_035182	Manes.18G028700	Chromosome18:2610688-2613512	FEC	OES	OK	0.12099800000000001	2.03356	4.0709599999999995	1.60037	0.00025	0.00084586	yes	cytochrome P450, family 721, subfamily A, polypeptide 1
1885	XLOC_035192	Manes.18G030500	Chromosome18:2727394-2738803	FEC	OES	OK	1.26376	6.06775	2.26344	2.04684	0.0086	0.0202211	yes	Nucleotide-diphospho-sugar transferases superfamily protein
1886	XLOC_035196	Manes.18G030700	Chromosome18:2742204-2744148	FEC	OES	OK	0.251091	1.08541	2.11196	2.04711	0.00375	0.00969032	yes	protein kinase family protein / peptidoglycan-binding LysM domain-containing protein
1887	XLOC_035198	Manes.18G031000	Chromosome18:2759395-2763679	FEC	OES	OK	17.2083	4.21082	-2.03093	-4.54029	5e-05	0.00019042200000000001	yes	RING/U-box superfamily protein
1888	XLOC_035203	Manes.18G031800	Chromosome18:2830966-2832771	FEC	OES	OK	4.66113	0.9104690000000001	-2.356	-3.4819199999999997	5e-05	0.00019042200000000001	yes	allene oxide synthase
1889	XLOC_035217	Manes.18G034400	Chromosome18:2988936-2990552	FEC	OES	OK	0.426692	2.84213	2.7357099999999996	3.2292400000000003	5e-05	0.00019042200000000001	yes	Protein of unknown function (DUF1645)
1890	XLOC_035233	Manes.18G038800	Chromosome18:3345169-3346760	FEC	OES	OK	7.69115	0.8513430000000001	-3.17539	-2.54992	0.00335	0.00876363	yes	ralf-like 34
1891	XLOC_035239	Manes.18G040500	Chromosome18:3510225-3512660	FEC	OES	OK	0.43662	3.6233199999999997	3.05286	4.0189900000000005	5e-05	0.00019042200000000001	yes	SPla/RYanodine receptor (SPRY) domain-containing protein
1892	XLOC_035245	Manes.18G041600	Chromosome18:3588657-3590842	FEC	OES	OK	2.657	25.3327	3.25313	6.47409	5e-05	0.00019042200000000001	yes	CYCLIN D3;1
1893	XLOC_035266	Manes.18G045900	Chromosome18:3926954-3929976	FEC	OES	OK	1.10969	4.651669999999999	2.0676	2.9003799999999997	5e-05	0.00019042200000000001	yes	cyclin d5;1
1894	XLOC_035273	Manes.18G046500	Chromosome18:3967291-3968968	FEC	OES	OK	6.429819999999999	0.27223800000000004	-4.56184	-4.89274	5e-05	0.00019042200000000001	yes	PHD finger transcription factor, putative
1895	XLOC_035277	Manes.18G047000	Chromosome18:3992900-3998102	FEC	OES	OK	1.2732299999999999	6.35059	2.31839	2.5606400000000002	0.0003	0.000998846	yes	GATA type zinc finger transcription factor family protein
1896	XLOC_035314	Manes.18G053500	Chromosome18:4446383-4455231	FEC	OES	OK	5.44665	1.27864	-2.09075	-3.90505	5e-05	0.00019042200000000001	yes	Putative serine esterase family protein
1897	XLOC_035323	Manes.18G054800	Chromosome18:4625727-4629961	FEC	OES	OK	15.1387	2.96465	-2.3523099999999997	-3.4956300000000002	5e-05	0.00019042200000000001	yes	Zinc finger (C3HC4-type RING finger) family protein
1898	XLOC_036137	Manes.18G054800	Chromosome18:4625727-4629961	FEC	OES	OK	28.9969	2.6332400000000002	-3.4609900000000002	-6.13105	5e-05	0.00019042200000000001	yes	Zinc finger (C3HC4-type RING finger) family protein
1899	XLOC_035324	Manes.18G055100	Chromosome18:4664455-4669112	FEC	OES	OK	1.75347	7.43553	2.08423	3.07563	5e-05	0.00019042200000000001	yes	Phosphoglycerate mutase family protein
1900	XLOC_035330	Manes.18G056800	Chromosome18:4898300-4900062	FEC	OES	OK	232.423	45.9507	-2.33859	-6.194780000000001	5e-05	0.00019042200000000001	yes	Cox19-like CHCH family protein
1901	XLOC_035342	Manes.18G059200	Chromosome18:5142714-5149824	FEC	OES	OK	0.23994400000000002	69.8388	8.185189999999999	7.21749	5e-05	0.00019042200000000001	yes	K-box region and MADS-box transcription factor family protein
1902	XLOC_035357	Manes.18G061600	Chromosome18:5314272-5315719	FEC	OES	OK	8.20295	2.00385	-2.03337	-3.4316	5e-05	0.00019042200000000001	yes	homeobox protein 22
1903	XLOC_035366	Manes.18G062800	Chromosome18:5404502-5406889	FEC	OES	OK	0.0698119	3.05691	5.452459999999999	2.70739	0.0154	0.0337145	yes	MATE efflux family protein
1904	XLOC_035367	Manes.18G063000	Chromosome18:5423719-5427543	FEC	OES	OK	0.717155	5.94037	3.05019	3.79156	5e-05	0.00019042200000000001	yes	basic helix-loop-helix (bHLH) DNA-binding superfamily protein
1905	XLOC_035370	Manes.18G063300	Chromosome18:5442198-5443358	FEC	OES	OK	0.636317	7.8699	3.6285300000000005	4.2817300000000005	5e-05	0.00019042200000000001	yes	Cupredoxin superfamily protein
1906	XLOC_035398	Manes.18G069200	Chromosome18:5983669-5986824	FEC	OES	OK	0.0322746	1.35657	5.39342	1.4411100000000001	0.01535	0.033617900000000006	yes	Glycosyl hydrolase family protein
1907	XLOC_035399	Manes.18G069300	Chromosome18:5987112-5990766	FEC	OES	OK	0.67276	8.87017	3.7208	5.84095	5e-05	0.00019042200000000001	yes	Glycosyl hydrolase family protein
1908	XLOC_035400	Manes.18G069400	Chromosome18:5991661-5994441	FEC	OES	OK	0.209583	4.303380000000001	4.35987	4.66631	5e-05	0.00019042200000000001	yes	Glycosyl hydrolase family protein
1909	XLOC_035402	Manes.18G069800	Chromosome18:6012169-6017810	FEC	OES	OK	0.32254299999999997	2.50846	2.9592400000000003	2.5118	0.0005	0.00158845	yes	PTHR10551:SF6,PTHR10551
1910	XLOC_035403	Manes.18G070000	Chromosome18:6020968-6021969	FEC	OES	OK	10.8167	56.7796	2.3921099999999997	5.27905	5e-05	0.00019042200000000001	yes	Protein of unknown function (DUF581)
1911	XLOC_035406	Manes.18G070500	Chromosome18:6050518-6057052	FEC	OES	OK	0.386719	2.21367	2.51709	0.566068	0.0121	0.027296800000000003	yes	sulfate transporter 1;3
1912	XLOC_036210	Manes.18G070500	Chromosome18:6050518-6057052	FEC	OES	OK	69.1277	3.13861	-4.46106	-9.382	5e-05	0.00019042200000000001	yes	sulfate transporter 1;3
1913	XLOC_035407	Manes.18G070600	Chromosome18:6057771-6065023	FEC	OES	OK	3.1562799999999998	0.449482	-2.81189	-3.82735	5e-05	0.00019042200000000001	yes	slufate transporter 2;1
1914	XLOC_035440	Manes.18G076400	Chromosome18:6556837-6558751	FEC	OES	OK	5.00036	46.6181	3.22078	6.6483	5e-05	0.00019042200000000001	yes	Adenine nucleotide alpha hydrolases-like superfamily protein
1915	XLOC_035463	Manes.18G080400	Chromosome18:6933339-6934221	FEC	OES	OK	1.28364	0.0	-inf		5e-05	0.00019042200000000001	yes	hydroxyproline-rich glycoprotein family protein
1916	XLOC_035465	Manes.18G081000	Chromosome18:6949610-6950847	FEC	OES	OK	1.06794	0.0	-inf		5e-05	0.00019042200000000001	yes	hydroxyproline-rich glycoprotein family protein
1917	XLOC_035500	Manes.18G086200	Chromosome18:7425232-7426288	FEC	OES	OK	2.26477	11.8993	2.39344	3.4977300000000002	5e-05	0.00019042200000000001	yes	thioredoxin M-type 4
1918	XLOC_035548	Manes.18G094200	Chromosome18:8184099-8184783	FEC	OES	OK	0.22813699999999998	6.11418	4.744190000000001	2.96203	0.02375	0.0492124	yes	Protein of unknown function (DUF3511)
1919	XLOC_035576	Manes.18G099400	Chromosome18:8603889-8607266	FEC	OES	OK	1.39685	33.964	4.60376	8.076239999999999	5e-05	0.00019042200000000001	yes	sucrose-proton symporter 2
1920	XLOC_035578	Manes.18G099500	Chromosome18:8618030-8630621	FEC	OES	OK	11.8366	1.50601	-2.9744599999999997	-4.84919	5e-05	0.00019042200000000001	yes	alpha/beta-Hydrolases superfamily protein
1921	XLOC_035579	Manes.18G099600	Chromosome18:8635068-8636546	FEC	OES	OK	0.360935	2.95702	3.0343299999999997	3.19753	0.00025	0.00084586	yes	GRAS family transcription factor
1922	XLOC_035616	Manes.18G106800	Chromosome18:9749821-9757504	FEC	OES	OK	23.6793	0.21565900000000002	-6.77873	-8.238660000000001	5e-05	0.00019042200000000001	yes	beta-galactosidase 16
1923	XLOC_035620	Manes.18G107300	Chromosome18:9787215-9792312	FEC	OES	OK	146.727	3.00612	-5.60909	-10.1524	5e-05	0.00019042200000000001	yes	amino acid permease 1
1924	XLOC_035687	Manes.18G120800	Chromosome18:11895070-11897990	FEC	OES	OK	1241.09	57.3278	-4.43623	-8.42745	5e-05	0.00019042200000000001	yes	GDSL-like Lipase/Acylhydrolase superfamily protein
1925	XLOC_035706	Manes.18G125000	Chromosome18:13600914-13605180	FEC	OES	OK	14.9963	3.59902	-2.05893	-3.91626	5e-05	0.00019042200000000001	yes	RNA-binding KH domain-containing protein
1926	XLOC_035810	Manes.18G137800	Chromosome18:16872122-16873772	FEC	OES	OK	2.97812	0.353109	-3.07622	-3.4041699999999997	0.0001	0.000364096	yes	HXXXD-type acyl-transferase family protein
1927	XLOC_035881	Manes.18G003400	Chromosome18:401824-410006	FEC	OES	OK	0.493781	3.1505	2.6736400000000002	3.4774199999999995	5e-05	0.00019042200000000001	yes	glutamate receptor 3.3
1928	XLOC_035902	Manes.18G007900	Chromosome18:706893-711200	FEC	OES	OK	227.821	36.654	-2.6358599999999996	-6.460369999999999	5e-05	0.00019042200000000001	yes	Prolyl oligopeptidase family protein
1929	XLOC_035905	Manes.18G008800	Chromosome18:768307-779524	FEC	OES	OK	2.1162	23.7112	3.48602	6.795310000000001	5e-05	0.00019042200000000001	yes	ACT-like protein tyrosine kinase family protein
1930	XLOC_035907	Manes.18G009000	Chromosome18:785908-793283	FEC	OES	OK	9.42644	0.38960300000000003	-4.59664	-6.79005	5e-05	0.00019042200000000001	yes	phospholipase D delta
1931	XLOC_035931	Manes.18G014300	Chromosome18:1119738-1122148	FEC	OES	OK	2.23893	28.8353	3.68695	6.13771	5e-05	0.00019042200000000001	yes	C2H2-like zinc finger protein
1932	XLOC_035936	Manes.18G015300	Chromosome18:1196995-1198342	FEC	OES	OK	1.1238700000000001	7.12513	2.6644400000000004	2.38008	0.00015	0.00052955	yes	SAUR-like auxin-responsive protein family
1933	XLOC_035968	Manes.18G022100	Chromosome18:1741629-1743373	FEC	OES	OK	1257.4	146.297	-3.10348	-7.447780000000001	5e-05	0.00019042200000000001	yes	thioredoxin H-type 1
1934	XLOC_035972	Manes.18G022600	Chromosome18:1764447-1771070	FEC	OES	OK	77.6542	18.1779	-2.09488	-3.4460800000000003	5e-05	0.00019042200000000001	yes	pfkB-like carbohydrate kinase family protein
1935	XLOC_035979	Manes.18G023700	Chromosome18:1815933-1818039	FEC	OES	OK	0.183503	5.0075400000000005	4.770230000000001	2.16859	0.00075	0.00229123	yes	homeobox protein 24
1936	XLOC_035991	Manes.18G025400	Chromosome18:2051613-2053374	FEC	OES	OK	23.5324	98.8109	2.07002	5.50135	5e-05	0.00019042200000000001	yes	AP2/B3-like transcriptional factor family protein
1937	XLOC_036011	Manes.18G030000	Chromosome18:2705476-2706720	FEC	OES	OK	10.365	1.268	-3.0310799999999998	-4.19637	5e-05	0.00019042200000000001	yes	thaumatin-like protein 3
1938	XLOC_036056	Manes.18G038600	Chromosome18:3327827-3329435	FEC	OES	OK	0.09273580000000001	2.16942	4.54804	3.09039	0.02305	0.0479435	yes	heat shock transcription factor B4
1939	XLOC_036066	Manes.18G040100	Chromosome18:3462082-3479475	FEC	OES	OK	135.207	27.5537	-2.29485	-5.04191	5e-05	0.00019042200000000001	yes	HXXXD-type acyl-transferase family protein
1940	XLOC_036071	Manes.18G040900	Chromosome18:3545358-3546675	FEC	OES	OK	1.13027	0.11119200000000001	-3.34554	-2.30451	0.0199	0.042182199999999996	yes	Leucine-rich repeat (LRR) family protein
1941	XLOC_036083	Manes.18G042900	Chromosome18:3697844-3720576	FEC	OES	OK	18.0299	2.85982	-2.65639	-5.21095	5e-05	0.00019042200000000001	yes	cytochrome P450, family 81, subfamily K, polypeptide 1
1942	XLOC_036102	Manes.18G047800	Chromosome18:4050305-4053430	FEC	OES	OK	0.6413310000000001	12.0582	4.2328	6.206230000000001	5e-05	0.00019042200000000001	yes	serine carboxypeptidase-like 17
1943	XLOC_036133	Manes.18G054100	Chromosome18:4507379-4510777	FEC	OES	OK	0.163114	1.11727	2.77603	2.9969799999999998	0.00035	0.00114903	yes	Leucine-rich receptor-like protein kinase family protein
1944	XLOC_036145	Manes.18G056200	Chromosome18:4793378-4795015	FEC	OES	OK	6.945589999999999	0.880181	-2.9802299999999997	-4.421130000000001	5e-05	0.00019042200000000001	yes	UDP-Glycosyltransferase superfamily protein
1945	XLOC_036192	Manes.18G067300	Chromosome18:5772868-5776478	FEC	OES	OK	0.45141400000000004	2.55788	2.50243	3.38812	5e-05	0.00019042200000000001	yes	cryptochrome 1
1946	XLOC_036219	Manes.18G072100	Chromosome18:6154605-6160137	FEC	OES	OK	217.87099999999998	16.6718	-3.708	-8.69712	5e-05	0.00019042200000000001	yes	serine hydroxymethyltransferase 7
1947	XLOC_036238	Manes.18G076300	Chromosome18:6544632-6547290	FEC	OES	OK	0.43466800000000005	16.6365	5.258290000000001	6.82305	5e-05	0.00019042200000000001	yes	lysm domain GPI-anchored protein 1 precursor
1948	XLOC_036243	Manes.18G077500	Chromosome18:6661018-6666217	FEC	OES	OK	20.5342	4.7034	-2.12625	-4.32463	5e-05	0.00019042200000000001	yes	TRAM, LAG1 and CLN8 (TLC) lipid-sensing domain containing protein
1949	XLOC_036245	Manes.18G077800	Chromosome18:6674913-6675558	FEC	OES	OK	1.51955	6.50908	2.09881	1.9692900000000002	0.002	0.00553209	yes	low-molecular-weight cysteine-rich 69
1950	XLOC_036248	Manes.18G078100	Chromosome18:6700270-6702690	FEC	OES	OK	0.08880060000000001	1.44862	4.02796	1.6473799999999998	0.0041	0.010491	yes	BTB/POZ domain-containing protein
1951	XLOC_036261	Manes.18G080100	Chromosome18:6877804-6887285	FEC	OES	OK	1.73812	0.238763	-2.86388	-2.1036599999999996	0.0005	0.00158845	yes	NRAMP metal ion transporter 6
1952	XLOC_036264	Manes.18G080700	Chromosome18:6942473-6943574	FEC	OES	OK	4.15566	0.6509229999999999	-2.6745200000000002	-3.0583099999999996	5e-05	0.00019042200000000001	yes	F-box family protein
1953	XLOC_036279	Manes.18G083700	Chromosome18:7206977-7230442	FEC	OES	OK	2.52832	11.5702	2.1941599999999997	3.562	5e-05	0.00019042200000000001	yes	O-methyltransferase 1
1954	XLOC_036287	Manes.18G085600	Chromosome18:7382985-7384864	FEC	OES	OK	0.7882100000000001	31.8229	5.33534	7.776730000000001	5e-05	0.00019042200000000001	yes	plantacyanin
1955	XLOC_036327	Manes.18G094900	Chromosome18:8219506-8222997	FEC	OES	OK	1.8619599999999998	0.107241	-4.1179	-2.66804	0.00475	0.011956200000000002	yes	cytochrome P450, family 722, subfamily A, polypeptide 1
1956	XLOC_036344	Manes.18G097600	Chromosome18:8486496-8487156	FEC	OES	OK	12.9145	1.27465	-3.34081	-3.9488800000000004	5e-05	0.00019042200000000001	yes	AGAMOUS-like 62
1957	XLOC_036357	Manes.18G100700	Chromosome18:8792987-8794883	FEC	OES	OK	160.114	10.2465	-3.9658900000000004	-8.74952	5e-05	0.00019042200000000001	yes	ubiquitin-conjugating enzyme 30
1958	XLOC_036427	Manes.18G113300	Chromosome18:10493087-10495746	FEC	OES	OK	3.2552	21.8424	2.74631	5.61979	5e-05	0.00019042200000000001	yes	cellulase 3
1959	XLOC_036428	Manes.18G113400	Chromosome18:10518740-10521155	FEC	OES	OK	3.2984400000000003	0.22554899999999997	-3.87028	-3.09297	0.00135	0.00388876	yes	RING/U-box superfamily protein
1960	XLOC_036439	Manes.18G116200	Chromosome18:11089748-11092054	FEC	OES	OK	1.09866	0.133707	-3.0386	-2.14365	0.00825	0.019491400000000002	yes	Protein phosphatase 2C family protein
1961	XLOC_036449	Manes.18G119600	Chromosome18:11647469-11650402	FEC	OES	OK	8.644689999999999	0.23923899999999998	-5.17529	-4.12825	0.0017	0.00478344	yes	hydroxysteroid dehydrogenase 5
1962	XLOC_036453	Manes.18G120300	Chromosome18:11755380-11848882	FEC	OES	OK	21.4366	3.69454	-2.53661	-4.6916	5e-05	0.00019042200000000001	yes	12-oxophytodienoate reductase 2
1963	XLOC_036524	Manes.18G143800	Chromosome18:21696405-21699281	FEC	OES	OK	0.28068699999999996	10.1403	5.17499	5.65917	5e-05	0.00019042200000000001	yes	leucine-rich repeat/extensin 2
1964	XLOC_036729	Manes.S001600	Scaffold00259:217253-226676	FEC	OES	OK	3.82686	0.531454	-2.8481400000000003	-3.4602800000000005	5e-05	0.00019042200000000001	yes	AMP-dependent synthetase and ligase family protein
1965	XLOC_036733	Manes.S001800	Scaffold00259:483020-487850	FEC	OES	OK	12.6169	2.72057	-2.21338	-4.6871	5e-05	0.00019042200000000001	yes	glycosyl hydrolase 9C2
1966	XLOC_036739	Manes.S002300	Scaffold00310:399068-399760	FEC	OES	OK	0.392013	2.09972	2.42122	1.95295	0.0133	0.0296517	yes	C2H2 and C2HC zinc fingers superfamily protein
1967	XLOC_036748	Manes.S003100	Scaffold00334:448891-450997	FEC	OES	OK	1.20391	5.10433	2.084	3.0754900000000003	5e-05	0.00019042200000000001	yes	Protein kinase superfamily protein
1968	XLOC_036840	Manes.S010100	Scaffold00455:66581-70170	FEC	OES	OK	8.74963	41.7001	2.25276	6.138240000000001	5e-05	0.00019042200000000001	yes	C2H2-like zinc finger protein
1969	XLOC_036872	Manes.S011400	Scaffold00476:154338-155493	FEC	OES	OK	2.04295	0.479788	-2.09018	-2.0956799999999998	0.00365	0.009460600000000001	yes	F-box family protein
1970	XLOC_036940	Manes.S015700	Scaffold00574:201696-204203	FEC	OES	OK	1.11325	0.154067	-2.85315	-1.9537799999999999	0.0067	0.016212999999999998	yes	NAC domain containing protein 58
1971	XLOC_036957	Manes.S016800	Scaffold00589:218157-219225	FEC	OES	OK	43.7948	0.350132	-6.96672	-7.40062	5e-05	0.00019042200000000001	yes	Matrixin family protein
1972	XLOC_037053	Manes.S022300	Scaffold00651:161474-164903	FEC	OES	OK	2.37053	0.276106	-3.1019099999999997	-3.2804800000000003	5e-05	0.00019042200000000001	yes	cytochrome P450, family 714, subfamily A, polypeptide 1
1973	XLOC_037092	Manes.S024700	Scaffold00724:11724-13745	FEC	OES	OK	0.43916099999999997	1.9231599999999998	2.13065	2.18083	0.003	0.00794463	yes	Flavin-binding monooxygenase family protein
1974	XLOC_037097	Manes.S025000	Scaffold00727:7499-8981	FEC	OES	OK	1.43555	0.342325	-2.0681700000000003	-2.16322	0.00285	0.00758872	yes	UDP-glucosyl transferase 72E1
1975	XLOC_037098	Manes.S025300	Scaffold00727:71493-73154	FEC	OES	OK	0.7901130000000001	20.8859	4.72433	4.74544	5e-05	0.00019042200000000001	yes	homeobox protein 21
1976	XLOC_037108	Manes.S025900	Scaffold00736:179689-180650	FEC	OES	OK	1.15641	8.77701	2.92408	3.4448800000000004	5e-05	0.00019042200000000001	yes	Zinc finger (C3HC4-type RING finger) family protein
1977	XLOC_037143	Manes.S028300	Scaffold00766:152988-157169	FEC	OES	OK	1.56456	0.0	-inf		5e-05	0.00019042200000000001	yes	Polynucleotidyl transferase, ribonuclease H-like superfamily protein
1978	XLOC_037174	Manes.S029700	Scaffold00777:90938-92706	FEC	OES	OK	1.93849	0.30701100000000003	-2.65857	-2.31182	0.00075	0.00229123	yes	PTHR10178:SF14,PTHR10178
1979	XLOC_037208	Manes.S031500	Scaffold00805:66291-69189	FEC	OES	OK	0.4828	2.4801599999999997	2.3609400000000003	2.89824	0.0001	0.000364096	yes	MATE efflux family protein
1980	XLOC_037210	Manes.S031300	Scaffold00805:30980-35190	FEC	OES	OK	19.1198	2.00517	-3.25327	-5.78779	5e-05	0.00019042200000000001	yes	Cation efflux family protein
1981	XLOC_037231	Manes.S032700	Scaffold00821:22551-78859	FEC	OES	OK	3.59151	0.47706400000000004	-2.91233	-3.07207	5e-05	0.00019042200000000001	yes	FAD/NAD(P)-binding oxidoreductase family protein
1982	XLOC_037318	Manes.S037600	Scaffold00890:10477-13887	FEC	OES	OK	1.59751	21.2835	3.73584	5.1817	5e-05	0.00019042200000000001	yes	AGAMOUS-like 12
1983	XLOC_037324	Manes.S038000	Scaffold00896:65880-68268	FEC	OES	OK	0.731032	4.0774	2.4796400000000003	2.95306	0.00025	0.00084586	yes	Zinc finger (C3HC4-type RING finger) family protein
1984	XLOC_037336	Manes.S038900	Scaffold00898:6042-8369	FEC	OES	OK	0.311793	6.67053	4.4191400000000005	4.82488	5e-05	0.00019042200000000001	yes	Cyclin D6;1
1985	XLOC_037340	Manes.S039700	Scaffold00898:34045-90048	FEC	OES	OK	8.0691	1.3291	-2.60196	-2.5810000000000004	0.0015	0.00427436	yes	S-locus lectin protein kinase family protein
1986	XLOC_037347	Manes.S039400	Scaffold00898:21093-22652	FEC	OES	OK	1.1017	15.4225	3.80724	5.4285	5e-05	0.00019042200000000001	yes	B-box type zinc finger family protein
1987	XLOC_037353	Manes.S040600	Scaffold00899:101925-114315	FEC	OES	OK	0.22330500000000003	1.43392	2.68288	1.0001	0.00105	0.00310204	yes	protein serine/threonine kinases;protein kinases;ATP binding;sugar binding;kinases;carbohydrate binding
1988	XLOC_037380	Manes.S042800	Scaffold00917:3793-26610	FEC	OES	OK	74.8779	8.57184	-3.1268599999999998	-7.35733	5e-05	0.00019042200000000001	yes	Glycosyl hydrolase superfamily protein
1989	XLOC_037422	Manes.S045900	Scaffold00965:47930-48702	FEC	OES	OK	8.37707	36.3306	2.11667	4.28149	5e-05	0.00019042200000000001	yes	SAUR-like auxin-responsive protein family
1990	XLOC_037429	Manes.S046600	Scaffold00971:4442-7939	FEC	OES	OK	0.23695300000000002	4.45301	4.23211	2.67413	0.0027	0.00723104	yes	PLATZ transcription factor family protein
1991	XLOC_037488	Manes.S050700	Scaffold00998:28662-30632	FEC	OES	OK	2.69959	25.2262	3.22411	6.24726	5e-05	0.00019042200000000001	yes	CYCLIN D3;1
1992	XLOC_037494	Manes.S051100	Scaffold01003:58533-59716	FEC	OES	OK	218.24200000000002	36.3313	-2.58664	-6.93439	5e-05	0.00019042200000000001	yes	EXORDIUM like 2
1993	XLOC_037512	Manes.S052200	Scaffold01016:39861-40880	FEC	OES	OK	0.395353	2.0323900000000004	2.36197	2.13022	0.0048	0.0120682	yes	SOUL heme-binding family protein
1994	XLOC_037538	Manes.S053300	Scaffold01024:66631-68134	FEC	OES	OK	23.8022	2.5104900000000003	-3.24505	-6.149030000000001	5e-05	0.00019042200000000001	yes	cytochrome P450, family 94, subfamily B, polypeptide 3
1995	XLOC_037539	Manes.S053400	Scaffold01025:20962-21535	FEC	OES	OK	4.8589	0.604294	-3.00731	-2.4546200000000002	0.0035	0.00911359	yes	HSP20-like chaperones superfamily protein
1996	XLOC_037546	Manes.S053600	Scaffold01030:22674-25215	FEC	OES	OK	9.800980000000001	0.84029	-3.54397	-5.09377	5e-05	0.00019042200000000001	yes	AAA-ATPase 1
1997	XLOC_037565	Manes.S055800	Scaffold01042:28785-30207	FEC	OES	OK	1.9046	23.9117	3.65016	5.7733300000000005	5e-05	0.00019042200000000001	yes	expansin A8
[truncated: 24 more rows]
