# Supplementary material for: Gene expression atlas for the food security crop cassava
Source: New Phytol. 2017 Jan 24;213(4):1632–41. doi: 10.1111/nph.14443 (PMC5516207; doi:10.1111/nph.14443)
Supplement: Supplementary file 6 — Notes S5 Genes up‐regulated in FEC tissue. [file NPH-213-1632-s006.txt]

Supporting Information Notes S5. Genes upregulated in FEC tissue. Annotations suggest that genes are associated with sulfur and sulfate transport.
id	enrichment	description	ratio_in_study	ratio_in_pop	p_uncorrected	p_bonferroni	p_holm	p_sidak	p_fdr	ratio_diff
GO:0044699	e	single-organism process	237/928	3174/22015	3.11e-10	9.31e-07	9.3e-07	9.079999999999999e-07	0.0	0.11121350450711506
GO:0003824	e	catalytic activity	395/928	6064/22015	4.02e-10	1.2e-06	1.2e-06	1.17e-06	0.0	0.150197993922639
GO:0044710	e	single-organism metabolic process	145/928	2042/22015	6.24e-10	1.87e-06	1.87e-06	1.82e-06	0.0	0.06349506018623666
GO:0008152	e	metabolic process	311/928	5430/22015	1.1e-09	3.31e-06	3.3e-06	3.23e-06	0.0	0.08847929898893386
GO:0055085	e	transmembrane transport	53/928	517/22015	2.58e-09	7.72e-06	7.699999999999999e-06	7.53e-06	0.0	0.033628080775646704
GO:0043167	e	ion binding	244/928	4225/22015	7.21e-08	0.00021600000000000002	0.000215	0.00021099999999999998	0.0	0.07101643080344905
GO:0016740	e	transferase activity	148/928	2277/22015	7.66e-08	0.00022999999999999998	0.00022799999999999999	0.00022400000000000002	0.0	0.05605327872062153
GO:0044763	e	single-organism cellular process	137/928	2081/22015	1.13e-07	0.000339	0.000337	0.000331	0.0	0.05310285111248601
GO:0004089	e	carbonate dehydratase activity	6/928	10/22015	1e-06	0.003	0.00298	0.00293	0.002	0.006011281493025915
GO:0005215	e	transporter activity	52/928	612/22015	1.79e-06	0.005370000000000001	0.00533	0.00524	0.002	0.028235254959392893
GO:0044765	e	single-organism transport	63/928	808/22015	2.69e-06	0.00806	0.00798	0.00785	0.002	0.031185682567528412
GO:0016758	e	transferase activity, transferring hexosyl groups	27/928	240/22015	3.63e-06	0.0109	0.0108	0.0106	0.004	0.018193169625725404
GO:1902578	e	single-organism localization	63/928	817/22015	4.59e-06	0.0138	0.0136	0.0134	0.004	0.030776870394010357
GO:0006629	e	lipid metabolic process	36/928	381/22015	7.03e-06	0.0211	0.0209	0.0205	0.006	0.021486721436011498
GO:0022857	e	transmembrane transporter activity	42/928	477/22015	7.81e-06	0.0234	0.0232	0.0228	0.006	0.02359157549319821
GO:0016757	e	transferase activity, transferring glycosyl groups	31/928	315/22015	1.27e-05	0.0379	0.0375	0.037000000000000005	0.006	0.019096746340661143
GO:0046915	e	transition metal ion transmembrane transporter activity	6/928	15/22015	1.99e-05	0.0597	0.059000000000000004	0.0582	0.008	0.005784163618849217
GO:0008271	e	secondary active sulfate transmembrane transporter activity	5/928	10/22015	2.78e-05	0.0833	0.0824	0.0812	0.008	0.004933695286129363
GO:0046914	e	transition metal ion binding	83/928	1249/22015	4.3700000000000005e-05	0.131	0.129	0.128	0.016	0.03270561020307471
GO:0000041	e	transition metal ion transport	7/928	25/22015	5.6999999999999996e-05	0.171	0.16899999999999998	0.16699999999999998	0.024	0.006407514077392373
GO:0015291	e	secondary active transmembrane transporter activity	14/928	98/22015	6.13e-05	0.184	0.18100000000000002	0.179	0.027999999999999997	0.01063469656268845
GO:0015116	e	sulfate transmembrane transporter activity	5/928	12/22015	8.14e-05	0.244	0.24	0.23800000000000002	0.04	0.004842848136458685
GO:0008272	e	sulfate transport	5/928	12/22015	8.14e-05	0.244	0.24	0.23800000000000002	0.04	0.004842848136458685
GO:1901682	e	sulfur compound transmembrane transporter activity	5/928	12/22015	8.14e-05	0.244	0.24	0.23800000000000002	0.04	0.004842848136458685
GO:0072348	e	sulfur compound transport	5/928	12/22015	8.14e-05	0.244	0.24	0.23800000000000002	0.04	0.004842848136458685
GO terms associated with genes upregulated in OES tissue
id	enrichment	description	ratio_in_study	ratio_in_pop	p_uncorrected	p_bonferroni	p_holm	p_sidak	p_fdr	ratio_diff
GO:0055114	e	oxidation-reduction process	84/928	874/22015	1.55e-10	4.6399999999999997e-07	4.6399999999999997e-07	4.53e-07	0.0	0.05081703697322359
GO:0016491	e	oxidoreductase activity	104/928	1056/22015	1.73e-10	5.18e-07	5.18e-07	5.05e-07	0.0	0.06410167049112282
GO:0003674	e	molecular_function	642/928	12181/22015	4.83e-10	1.45e-06	1.45e-06	1.41e-06	0.0	0.13850577975831524
GO:0008150	e	biological_process	480/928	8291/22015	5.11e-10	1.53e-06	1.53e-06	1.49e-06	0.0	0.14063452035054474
GO:0005506	e	iron ion binding	31/928	215/22015	2.1899999999999997e-09	6.57e-06	6.55e-06	6.4e-06	0.0	0.0236391038241951
GO:0020037	e	heme binding	30/928	218/22015	1.2e-08	3.59e-05	3.5799999999999996e-05	3.5e-05	0.0	0.022425246892792534
GO:0046906	e	tetrapyrrole binding	30/928	220/22015	1.48e-08	4.45e-05	4.429999999999999e-05	4.33e-05	0.0	0.022334399743121854
GO:0016705	e	oxidoreductase activity, acting on paired donors, with incorporation or reduction of molecular oxygen	30/928	260/22015	6.21e-07	0.00186	0.00185	0.00182	0.0	0.02051745674970827
