# Supplementary material for: Gene expression atlas for the food security crop cassava
Source: New Phytol. 2017 Jan 24;213(4):1632–41. doi: 10.1111/nph.14443 (PMC5516207; doi:10.1111/nph.14443)
Supplement: Supplementary file 7 — Notes S6 Genes differentially expressed between storage roots and fibrous roots. [file NPH-213-1632-s007.txt]

Supporting Information Notes S6. Genes differentially expressed between storage roots and fibrous roots. List contains genes differentially expressed greater than 4-fold (|log2(fold_change)| > 2).
	gene_id	gene	locus	sample_1	sample_2	status	value_1	value_2	log2(fold_change)	test_stat	p_value	q_value	significant	annot
0	XLOC_000010	Manes.01G001800	Chromosome01:339460-345699	Storage_Root	Fibrous_Root	OK	1.43502	7.743239999999999	2.43187	4.60123	5e-05	0.00019042200000000001	yes	Protein of unknown function (DUF604)
1	XLOC_000016	Manes.01G002800	Chromosome01:582638-584868	Storage_Root	Fibrous_Root	OK	1.00706	7.37	2.8715200000000003	4.28214	5e-05	0.00019042200000000001	yes	cellulase 2
2	XLOC_000030	Manes.01G005200	Chromosome01:937006-938103	Storage_Root	Fibrous_Root	OK	0.559972	32.1277	5.84232	5.806080000000001	0.0001	0.000364096	yes	amino acid permease 2
3	XLOC_000036	Manes.01G006400	Chromosome01:1146653-1147391	Storage_Root	Fibrous_Root	OK	65.2843	10.3684	-2.6545400000000003	-5.58743	5e-05	0.00019042200000000001	yes	photosystem I subunit G
4	XLOC_000042	Manes.01G007500	Chromosome01:1262785-1279088	Storage_Root	Fibrous_Root	OK	0.47057299999999996	2.54128	2.4330700000000003	3.38593	5e-05	0.00019042200000000001	yes	chloride channel F
5	XLOC_000071	Manes.01G013200	Chromosome01:2215255-2217677	Storage_Root	Fibrous_Root	OK	0.0	1.50579	inf		5e-05	0.00019042200000000001	yes	PLAC8 family protein
6	XLOC_000079	Manes.01G014500	Chromosome01:2432852-2436479	Storage_Root	Fibrous_Root	OK	0.0	5.11945	inf		5e-05	0.00019042200000000001	yes	Calmodulin binding protein-like
7	XLOC_000081	Manes.01G014700	Chromosome01:2457120-2463379	Storage_Root	Fibrous_Root	OK	0.239686	1.71195	2.83642	3.4032199999999997	0.0001	0.000364096	yes	ATP binding microtubule motor family protein
8	XLOC_000105	Manes.01G019400	Chromosome01:3208864-3210461	Storage_Root	Fibrous_Root	OK	0.0	1.17431	inf		5e-05	0.00019042200000000001	yes	Pectin lyase-like superfamily protein
9	XLOC_000118	Manes.01G021100	Chromosome01:3547069-3547390	Storage_Root	Fibrous_Root	OK	15.8132	1.77266	-3.15714	-2.32825	0.00885	0.020740900000000003	yes	CLAVATA3/ESR-RELATED 13
10	XLOC_000121	Manes.01G021900	Chromosome01:3613003-3617228	Storage_Root	Fibrous_Root	OK	0.10686400000000001	2.06181	4.27006	3.77432	0.00035	0.00114903	yes	ATP binding microtubule motor family protein
11	XLOC_000140	Manes.01G024600	Chromosome01:3869395-3891754	Storage_Root	Fibrous_Root	OK	0.5502779999999999	2.77528	2.3344	1.84087	0.01885	0.040236	yes	Pentatricopeptide repeat (PPR) superfamily protein
12	XLOC_000163	Manes.01G029500	Chromosome01:4555882-4557025	Storage_Root	Fibrous_Root	OK	0.0	1.02757	inf		5e-05	0.00019042200000000001	yes	CLAVATA3/ESR-RELATED 10
13	XLOC_000170	Manes.01G030800	Chromosome01:4743259-4744988	Storage_Root	Fibrous_Root	OK	0.104102	86.8882	9.70502	4.56545	0.01025	0.0235962	yes	Peroxidase superfamily protein
14	XLOC_000176	Manes.01G031800	Chromosome01:4851908-4858185	Storage_Root	Fibrous_Root	OK	128.659	5.81112	-4.46859	-10.4465	5e-05	0.00019042200000000001	yes	DHHC-type zinc finger family protein
15	XLOC_000191	Manes.01G034500	Chromosome01:5327634-5329356	Storage_Root	Fibrous_Root	OK	4.55636	31.5783	2.79298	5.87054	5e-05	0.00019042200000000001	yes	expansin A1
16	XLOC_000194	Manes.01G035100	Chromosome01:5410115-5414431	Storage_Root	Fibrous_Root	OK	0.488309	6.033530000000001	3.62713	4.1740900000000005	5e-05	0.00019042200000000001	yes	Homeodomain-like superfamily protein
17	XLOC_000209	Manes.01G038100	Chromosome01:6369102-6372929	Storage_Root	Fibrous_Root	OK	2.97126	28.9693	3.2853800000000004	7.37905	5e-05	0.00019042200000000001	yes	YELLOW STRIPE like 3
18	XLOC_000218	Manes.01G039400	Chromosome01:6534407-6535121	Storage_Root	Fibrous_Root	OK	1.29409	93.3905	6.17327	8.29392	0.0001	0.000364096	yes	Protein of unknown function, DUF538
19	XLOC_000220	Manes.01G039700	Chromosome01:6567383-6570869	Storage_Root	Fibrous_Root	OK	52.2136	10.5326	-2.30956	-5.35147	5e-05	0.00019042200000000001	yes	Tetratricopeptide repeat (TPR)-like superfamily protein
20	XLOC_000235	Manes.01G042200	Chromosome01:6892755-6893838	Storage_Root	Fibrous_Root	OK	156.319	38.8666	-2.00789	-3.55709	5e-05	0.00019042200000000001	yes	heat shock protein 21
21	XLOC_000243	Manes.01G043900	Chromosome01:7304513-7307367	Storage_Root	Fibrous_Root	OK	889.953	169.53799999999998	-2.3921200000000002	-5.67961	5e-05	0.00019042200000000001	yes	nascent polypeptide-associated complex subunit alpha-like protein 2
22	XLOC_000247	Manes.01G045200	Chromosome01:7625321-7625947	Storage_Root	Fibrous_Root	OK	1.08196	0.0	-inf		0.00425	0.010829700000000001	yes	Ribosomal protein L19e family protein
23	XLOC_000267	Manes.01G048600	Chromosome01:9830198-9833121	Storage_Root	Fibrous_Root	OK	2.6980299999999997	34.2308	3.66532	7.412000000000001	5e-05	0.00019042200000000001	yes	Galactose mutarotase-like superfamily protein
24	XLOC_000279	Manes.01G050400	Chromosome01:10851970-10853791	Storage_Root	Fibrous_Root	OK	0.0	1.0293299999999999	inf		5e-05	0.00019042200000000001	yes	Pathogenesis-related thaumatin superfamily protein
25	XLOC_000280	Manes.01G050500	Chromosome01:10973026-10984900	Storage_Root	Fibrous_Root	OK	0.6999850000000001	7.082210000000001	3.3388	5.30249	5e-05	0.00019042200000000001	yes	cation/H+ exchanger 18
26	XLOC_000281	Manes.01G050600	Chromosome01:11244532-11248896	Storage_Root	Fibrous_Root	OK	0.149368	10.0547	6.0728599999999995	5.00389	5e-05	0.00019042200000000001	yes	cation/H+ exchanger 18
27	XLOC_000315	Manes.01G056000	Chromosome01:15744454-15757954	Storage_Root	Fibrous_Root	OK	3.2437400000000003	15.8504	2.28879	2.36953	0.00495	0.012402700000000001	yes	Glycosyl hydrolase superfamily protein
28	XLOC_000330	Manes.01G059300	Chromosome01:17391015-17394460	Storage_Root	Fibrous_Root	OK	0.0	1.7088700000000001	inf		5e-05	0.00019042200000000001	yes	basic helix-loop-helix (bHLH) DNA-binding superfamily protein
29	XLOC_000353	Manes.01G062800	Chromosome01:18487124-18489555	Storage_Root	Fibrous_Root	OK	2.501	107.227	5.42202	10.9338	5e-05	0.00019042200000000001	yes	AMP-dependent synthetase and ligase family protein
30	XLOC_000368	Manes.01G065000	Chromosome01:18821064-18825620	Storage_Root	Fibrous_Root	OK	0.62157	4.89432	2.97712	4.36121	5e-05	0.00019042200000000001	yes	Homeodomain-like protein
31	XLOC_000377	Manes.01G066600	Chromosome01:19075735-19078145	Storage_Root	Fibrous_Root	OK	4.091880000000001	18.5431	2.18004	4.22029	5e-05	0.00019042200000000001	yes	phloem protein 2-A12
32	XLOC_000388	Manes.01G068400	Chromosome01:19306635-19313701	Storage_Root	Fibrous_Root	OK	106.27	14.04	-2.9201099999999998	-7.531510000000001	5e-05	0.00019042200000000001	yes	Major Facilitator Superfamily with SPX (SYG1/Pho81/XPR1) domain-containing protein
33	XLOC_000420	Manes.01G074900	Chromosome01:20059936-20060893	Storage_Root	Fibrous_Root	OK	1.85165	7.74385	2.0642400000000003	2.94958	0.00015	0.00052955	yes	Plant invertase/pectin methylesterase inhibitor superfamily protein
34	XLOC_000422	Manes.01G075700	Chromosome01:20173108-20177622	Storage_Root	Fibrous_Root	OK	384.559	53.81399999999999	-2.83715	-6.61888	5e-05	0.00019042200000000001	yes	beta vacuolar processing enzyme
35	XLOC_000434	Manes.01G078500	Chromosome01:20430809-20485759	Storage_Root	Fibrous_Root	OK	0.0	29.1676	inf		0.00035	0.00114903	yes	Bifunctional inhibitor/lipid-transfer protein/seed storage 2S albumin superfamily protein
36	XLOC_000445	Manes.01G081600	Chromosome01:20741569-20742776	Storage_Root	Fibrous_Root	OK	0.675473	718.807	10.0555	12.1486	5e-05	0.00019042200000000001	yes	tonoplast intrinsic protein 2;3
37	XLOC_000460	Manes.01G086100	Chromosome01:21132245-21133971	Storage_Root	Fibrous_Root	OK	0.23071599999999998	3.4056300000000004	3.8837300000000003	4.06992	0.001	0.00296874	yes	alpha/beta-Hydrolases superfamily protein
38	XLOC_000463	Manes.01G086600	Chromosome01:21156047-21157546	Storage_Root	Fibrous_Root	OK	86.7923	6.27838	-3.7891	-7.8703	5e-05	0.00019042200000000001	yes	2-oxoglutarate (2OG) and Fe(II)-dependent oxygenase superfamily protein
39	XLOC_000468	Manes.01G087300	Chromosome01:21189844-21196641	Storage_Root	Fibrous_Root	OK	0.23474299999999998	1.6757099999999998	2.83562	3.25691	0.00015	0.00052955	yes	Protein kinase superfamily protein
40	XLOC_000476	Manes.01G089100	Chromosome01:21401076-21404645	Storage_Root	Fibrous_Root	OK	8.76396	41.4462	2.24159	5.81037	5e-05	0.00019042200000000001	yes	cationic amino acid transporter 6
41	XLOC_000495	Manes.01G092300	Chromosome01:21673800-21674932	Storage_Root	Fibrous_Root	OK	1.97636	12.1969	2.6255900000000003	4.14574	5e-05	0.00019042200000000001	yes	Calcium-binding EF-hand family protein
42	XLOC_000507	Manes.01G093800	Chromosome01:21797714-21871034	Storage_Root	Fibrous_Root	OK	0.159235	114.258	9.48692	4.18966	0.0094	0.0218695	yes	HXXXD-type acyl-transferase family protein
43	XLOC_000510	Manes.01G094600	Chromosome01:21900746-21901889	Storage_Root	Fibrous_Root	OK	8.69775	1.92944	-2.17246	-2.89962	0.00035	0.00114903	yes	SPIRAL1-like2
44	XLOC_000520	Manes.01G096000	Chromosome01:22055215-22057232	Storage_Root	Fibrous_Root	OK	0.545925	2.98413	2.45054	1.96213	0.00795	0.018862200000000003	yes	hydroxyproline-rich glycoprotein family protein
45	XLOC_000541	Manes.01G099300	Chromosome01:22315977-22320382	Storage_Root	Fibrous_Root	OK	9.85172	0.364845	-4.75502	-6.23995	5e-05	0.00019042200000000001	yes	Cyclic nucleotide-regulated ion channel family protein
46	XLOC_000548	Manes.01G100400	Chromosome01:22374582-22381860	Storage_Root	Fibrous_Root	OK	4.62285	18.7078	2.01678	4.8491800000000005	5e-05	0.00019042200000000001	yes	WRKY DNA-binding protein 3
47	XLOC_000565	Manes.01G102900	Chromosome01:22520538-22522823	Storage_Root	Fibrous_Root	OK	0.31232	29.311999999999998	6.55232	6.917210000000001	0.0008	0.00242879	yes	reversibly glycosylated polypeptide 1
48	XLOC_000567	Manes.01G103200	Chromosome01:22554757-22561653	Storage_Root	Fibrous_Root	OK	0.12779300000000002	4.8909199999999995	5.25823	3.80562	0.01465	0.0322725	yes	K-box region and MADS-box transcription factor family protein
49	XLOC_000615	Manes.01G113200	Chromosome01:23349356-23351410	Storage_Root	Fibrous_Root	OK	7.518739999999999	1.69242	-2.1514	-3.56331	5e-05	0.00019042200000000001	yes	Zinc finger C-x8-C-x5-C-x3-H type family protein
50	XLOC_000624	Manes.01G114900	Chromosome01:23444216-23458337	Storage_Root	Fibrous_Root	OK	180.804	22.0261	-3.03714	-6.06919	5e-05	0.00019042200000000001	yes	formyltransferase, putative
51	XLOC_000626	Manes.01G115400	Chromosome01:23483396-23484731	Storage_Root	Fibrous_Root	OK	0.346663	2.13638	2.62356	1.80732	0.01365	0.0303325	yes	myb domain protein 4
52	XLOC_000640	Manes.01G118200	Chromosome01:23698022-23699190	Storage_Root	Fibrous_Root	OK	0.699339	3.40938	2.28545	2.4159900000000003	0.00185	0.0051591	yes	high mobility group A
53	XLOC_000646	Manes.01G119500	Chromosome01:23744002-24018772	Storage_Root	Fibrous_Root	OK	16.3905	1797.25	6.776789999999999	2.6717299999999997	0.0009	0.00270102	yes	glutamine synthase clone R1
54	XLOC_000657	Manes.01G121600	Chromosome01:23744002-24018772	Storage_Root	Fibrous_Root	OK	7.433739999999999	0.0	-inf		0.0037	0.00957497	yes	nonsense-mediated mRNA decay NMD3 family protein
55	XLOC_000666	Manes.01G123100	Chromosome01:24072211-24075626	Storage_Root	Fibrous_Root	OK	6.52327	1.2997100000000001	-2.32741	-4.0213	5e-05	0.00019042200000000001	yes	Homeodomain-like superfamily protein
56	XLOC_000668	Manes.01G123300	Chromosome01:24083659-24084817	Storage_Root	Fibrous_Root	OK	0.346342	5.7712699999999995	4.0586199999999995	4.05422	0.00165	0.00465655	yes	glutathione S-transferase TAU 19
57	XLOC_000681	Manes.01G125900	Chromosome01:24293399-24294460	Storage_Root	Fibrous_Root	OK	0.117602	16.5894	7.1402	3.9412800000000003	0.0173	0.0373325	yes	NDR1/HIN1-like 25
58	XLOC_000683	Manes.01G126100	Chromosome01:24301177-24301918	Storage_Root	Fibrous_Root	OK	0.0	3.8542400000000003	inf		5e-05	0.00019042200000000001	yes	kunitz trypsin inhibitor 1
59	XLOC_000698	Manes.01G128900	Chromosome01:24479172-24480902	Storage_Root	Fibrous_Root	OK	4.55778	0.5012770000000001	-3.18465	-3.82986	0.00015	0.00052955	yes	receptor like protein 29
60	XLOC_000704	Manes.01G129900	Chromosome01:24536269-24538617	Storage_Root	Fibrous_Root	OK	0.7699520000000001	13.6356	4.14647	5.7817300000000005	5e-05	0.00019042200000000001	yes	heat shock transcription factor A4A
61	XLOC_000712	Manes.01G130600	Chromosome01:24587506-24589507	Storage_Root	Fibrous_Root	OK	0.819493	6.642289999999999	3.01888	4.14738	5e-05	0.00019042200000000001	yes	Cytochrome b561/ferric reductase transmembrane protein family
62	XLOC_000714	Manes.01G131100	Chromosome01:24613512-24615939	Storage_Root	Fibrous_Root	OK	0.9075629999999999	4.85058	2.4180900000000003	2.8008	5e-05	0.00019042200000000001	yes	Eukaryotic aspartyl protease family protein
63	XLOC_000719	Manes.01G132000	Chromosome01:24690878-24693069	Storage_Root	Fibrous_Root	OK	177.15599999999998	6.39858	-4.791119999999999	-8.85588	5e-05	0.00019042200000000001	yes	Protein of unknown function (DUF640)
64	XLOC_000736	Manes.01G134600	Chromosome01:24951039-24959800	Storage_Root	Fibrous_Root	OK	2.1905900000000003	10.2219	2.22228	4.5854	5e-05	0.00019042200000000001	yes	chromatin remodeling 1
65	XLOC_000743	Manes.01G135400	Chromosome01:25016457-25021730	Storage_Root	Fibrous_Root	OK	6.495419999999999	1.44654	-2.16681	-1.22	0.0133	0.0296517	yes	Vacuolar sorting protein 39
66	XLOC_000758	Manes.01G138900	Chromosome01:25257965-25259725	Storage_Root	Fibrous_Root	OK	0.723816	5.64259	2.96266	4.1489	5e-05	0.00019042200000000001	yes	cytochrome BC1 synthesis
67	XLOC_000764	Manes.01G139500	Chromosome01:25289923-25294641	Storage_Root	Fibrous_Root	OK	0.259918	2.15015	3.04831	3.16142	0.00015	0.00052955	yes	P-loop containing nucleoside triphosphate hydrolases superfamily protein
68	XLOC_000777	Manes.01G141200	Chromosome01:25422228-25428539	Storage_Root	Fibrous_Root	OK	4.06361	17.7855	2.12987	5.003430000000001	5e-05	0.00019042200000000001	yes	beta-galactosidase 3
69	XLOC_000778	Manes.01G141500	Chromosome01:25445379-25457069	Storage_Root	Fibrous_Root	OK	0.193168	3.4856800000000003	4.17351	3.24002	5e-05	0.00019042200000000001	yes	Lateral root primordium (LRP) protein-related
70	XLOC_000783	Manes.01G142400	Chromosome01:25492490-25494650	Storage_Root	Fibrous_Root	OK	1.0059799999999999	5.083069999999999	2.3371	3.2619599999999997	0.00015	0.00052955	yes	ferulic acid 5-hydroxylase 1
71	XLOC_000809	Manes.01G146900	Chromosome01:25843830-25846217	Storage_Root	Fibrous_Root	OK	133.914	3.7779	-5.14757	-10.5876	5e-05	0.00019042200000000001	yes	Pathogenesis-related thaumatin superfamily protein
72	XLOC_000811	Manes.01G147300	Chromosome01:25873603-25877783	Storage_Root	Fibrous_Root	OK	0.22042199999999998	3.00715	3.77006	2.75293	0.0009	0.00270102	yes	ascorbate peroxidase 3
73	XLOC_000816	Manes.01G148300	Chromosome01:25923722-25925750	Storage_Root	Fibrous_Root	OK	3.5035199999999995	0.299235	-3.54945	-3.3510000000000004	0.00095	0.00283548	yes	Major facilitator superfamily protein
74	XLOC_000845	Manes.01G155200	Chromosome01:26319707-26322939	Storage_Root	Fibrous_Root	OK	82.6874	15.9813	-2.37128	-2.3418200000000002	0.00505	0.012624799999999999	yes	RNA-binding (RRM/RBD/RNP motifs) family protein
75	XLOC_000855	Manes.01G156900	Chromosome01:26445824-26452249	Storage_Root	Fibrous_Root	OK	601.8430000000001	26.0044	-4.53256	-7.94993	5e-05	0.00019042200000000001	yes	RING/U-box superfamily protein
76	XLOC_000857	Manes.01G157500	Chromosome01:26488376-26491619	Storage_Root	Fibrous_Root	OK	0.1485	3.81492	4.68312	4.194319999999999	0.00025	0.00084586	yes	hydroxy methylglutaryl CoA reductase 1
77	XLOC_000858	Manes.01G157800	Chromosome01:26499193-26503114	Storage_Root	Fibrous_Root	OK	12.179	2.8143700000000003	-2.1135099999999998	-4.26702	5e-05	0.00019042200000000001	yes	serine/threonine phosphatase 7
78	XLOC_000865	Manes.01G159500	Chromosome01:26613141-26626870	Storage_Root	Fibrous_Root	OK	0.325948	1.99596	2.61437	1.50214	0.00075	0.00229123	yes	Protein of unknown function (DUF789)
79	XLOC_000872	Manes.01G160700	Chromosome01:26697433-26766563	Storage_Root	Fibrous_Root	OK	0.7615350000000001	17.5655	4.52769	3.6585300000000003	5e-05	0.00019042200000000001	yes	fatty acid desaturase 8
80	XLOC_000878	Manes.01G161800	Chromosome01:26822118-26832514	Storage_Root	Fibrous_Root	OK	0.30680599999999997	1.72157	2.48833	2.00996	0.00015	0.00052955	yes	cation exchanger 3
81	XLOC_000896	Manes.01G165500	Chromosome01:27075928-27078641	Storage_Root	Fibrous_Root	OK	2.10207	13.1251	2.64245	4.19492	5e-05	0.00019042200000000001	yes	proliferating cell nuclear antigen 2
82	XLOC_000901	Manes.01G167200	Chromosome01:27195363-27196251	Storage_Root	Fibrous_Root	OK	13.0543	2.89779	-2.1715	-3.42844	5e-05	0.00019042200000000001	yes	Ctr copper transporter family
83	XLOC_000920	Manes.01G170500	Chromosome01:27407096-27409701	Storage_Root	Fibrous_Root	OK	0.567804	60.8156	6.7429	8.60036	5e-05	0.00019042200000000001	yes	ZRT/IRT-like protein 2
84	XLOC_000925	Manes.01G171300	Chromosome01:27444938-27449874	Storage_Root	Fibrous_Root	OK	1.33476	18.3127	3.77819	5.81508	5e-05	0.00019042200000000001	yes	Haloacid dehalogenase-like hydrolase (HAD) superfamily protein
85	XLOC_000933	Manes.01G173700	Chromosome01:27608861-27611332	Storage_Root	Fibrous_Root	OK	3.8287199999999997	21.4931	2.48894	5.36123	5e-05	0.00019042200000000001	yes	O-Glycosyl hydrolases family 17 protein
86	XLOC_000935	Manes.01G174000	Chromosome01:27646539-27648920	Storage_Root	Fibrous_Root	OK	77.548	12.5684	-2.62529	-4.939019999999999	5e-05	0.00019042200000000001	yes	outer plastid envelope protein 16-1
87	XLOC_000936	Manes.01G174900	Chromosome01:27700495-27705056	Storage_Root	Fibrous_Root	OK	0.152798	7.61038	5.63828	4.21408	0.0001	0.000364096	yes	protein kinase 2A
88	XLOC_000952	Manes.01G178000	Chromosome01:27877666-27880358	Storage_Root	Fibrous_Root	OK	0.162849	21.7462	7.061089999999999	5.69095	0.00215	0.00590121	yes	Cytochrome P450 superfamily protein
89	XLOC_000954	Manes.01G178500	Chromosome01:27904855-27907052	Storage_Root	Fibrous_Root	OK	1.05087	4.9320900000000005	2.23061	2.84397	5e-05	0.00019042200000000001	yes	Phospholipase A2 family protein
90	XLOC_000979	Manes.01G182500	Chromosome01:28144703-28147256	Storage_Root	Fibrous_Root	OK	0.375283	10.4841	4.80408	5.25724	5e-05	0.00019042200000000001	yes	Lipase class 3-related protein
91	XLOC_000981	Manes.01G182700	Chromosome01:28192793-28195958	Storage_Root	Fibrous_Root	OK	75.3011	13.5507	-2.4743	-6.28869	5e-05	0.00019042200000000001	yes	Plant invertase/pectin methylesterase inhibitor superfamily
92	XLOC_000990	Manes.01G184000	Chromosome01:28273522-28281547	Storage_Root	Fibrous_Root	OK	46.6402	9.87876	-2.23917	-5.83104	5e-05	0.00019042200000000001	yes	Glycogen/starch synthases, ADP-glucose type
93	XLOC_001014	Manes.01G187700	Chromosome01:28508880-28510186	Storage_Root	Fibrous_Root	OK	0.269045	2.45954	3.19247	1.9003900000000002	0.0207	0.0436598	yes	basic helix-loop-helix (bHLH) DNA-binding family protein
94	XLOC_001017	Manes.01G187900	Chromosome01:28529932-28532265	Storage_Root	Fibrous_Root	OK	0.575887	12.6381	4.45585	4.59125	5e-05	0.00019042200000000001	yes	Homeobox-leucine zipper protein family
95	XLOC_001025	Manes.01G189000	Chromosome01:28596046-28599572	Storage_Root	Fibrous_Root	OK	0.0	36.4514	inf		5e-05	0.00019042200000000001	yes	WRKY DNA-binding protein 72
96	XLOC_001037	Manes.01G191600	Chromosome01:28759740-28762865	Storage_Root	Fibrous_Root	OK	138.66	19.7072	-2.8147599999999997	-5.710430000000001	5e-05	0.00019042200000000001	yes	Regulator of chromosome condensation (RCC1) family protein
97	XLOC_001041	Manes.01G192100	Chromosome01:28792892-28793898	Storage_Root	Fibrous_Root	OK	11.6848	109.696	3.23081	6.94733	5e-05	0.00019042200000000001	yes	thioredoxin H-type 7
98	XLOC_001044	Manes.01G192800	Chromosome01:28821963-28824052	Storage_Root	Fibrous_Root	OK	0.0	2.82747	inf		5e-05	0.00019042200000000001	yes	Putative membrane lipoprotein
99	XLOC_001056	Manes.01G194500	Chromosome01:28955494-28960471	Storage_Root	Fibrous_Root	OK	27.48	120.469	2.1322099999999997	5.53514	5e-05	0.00019042200000000001	yes	pyruvate dehydrogenase complex E1 alpha subunit
100	XLOC_001063	Manes.01G195700	Chromosome01:29030290-29031553	Storage_Root	Fibrous_Root	OK	1.4642899999999999	0.341893	-2.09858	-1.86655	0.0171	0.0369616	yes	Transducin/WD40 repeat-like superfamily protein
101	XLOC_001066	Manes.01G196000	Chromosome01:29046271-29051090	Storage_Root	Fibrous_Root	OK	0.6758850000000001	6.981889999999999	3.3687699999999996	3.76994	5e-05	0.00019042200000000001	yes	C2H2 and C2HC zinc fingers superfamily protein
102	XLOC_001075	Manes.01G197400	Chromosome01:29156934-29159207	Storage_Root	Fibrous_Root	OK	1.59502	0.22464499999999998	-2.82786	-2.44395	0.00395	0.0101491	yes	TRICHOME BIREFRINGENCE-LIKE 27
103	XLOC_001080	Manes.01G198400	Chromosome01:29247837-29250356	Storage_Root	Fibrous_Root	OK	0.496575	2.21653	2.15822	2.1168400000000003	0.00095	0.00283548	yes	RING/U-box superfamily protein
104	XLOC_001081	Manes.01G199100	Chromosome01:29296658-29301335	Storage_Root	Fibrous_Root	OK	117.87100000000001	27.0725	-2.1223099999999997	-5.64891	5e-05	0.00019042200000000001	yes	BET1P/SFT1P-like protein 14A
105	XLOC_001088	Manes.01G201000	Chromosome01:29424152-29427054	Storage_Root	Fibrous_Root	OK	0.25497	4.77262	4.22639	4.3358	0.00015	0.00052955	yes	Transmembrane amino acid transporter family protein
106	XLOC_001092	Manes.01G201700	Chromosome01:29462048-29463453	Storage_Root	Fibrous_Root	OK	0.11015	1.7750700000000001	4.01034	2.14311	0.0173	0.0373325	yes	AUX/IAA transcriptional regulator family protein
107	XLOC_001094	Manes.01G202100	Chromosome01:29484077-29488612	Storage_Root	Fibrous_Root	OK	7.3038	32.8363	2.16857	4.83418	5e-05	0.00019042200000000001	yes	tryptophan synthase alpha chain
108	XLOC_001096	Manes.01G202800	Chromosome01:29555780-29558212	Storage_Root	Fibrous_Root	OK	0.8483379999999999	5.65394	2.73655	2.5773	0.0009	0.00270102	yes	histone H2A 8
109	XLOC_001107	Manes.01G205400	Chromosome01:29814269-29820855	Storage_Root	Fibrous_Root	OK	0.193192	1.19812	2.63266	2.6057900000000003	0.00035	0.00114903	yes	DNAse I-like superfamily protein
110	XLOC_001108	Manes.01G205700	Chromosome01:29829707-29833273	Storage_Root	Fibrous_Root	OK	1.37744	34.5463	4.64847	4.955	5e-05	0.00019042200000000001	yes	Bifunctional inhibitor/lipid-transfer protein/seed storage 2S albumin superfamily protein
111	XLOC_001124	Manes.01G207900	Chromosome01:29952796-29953702	Storage_Root	Fibrous_Root	OK	0.0	1.45474	inf		5e-05	0.00019042200000000001	yes	Protein of unknown function (DUF3049)
112	XLOC_001138	Manes.01G211500	Chromosome01:30190674-30192913	Storage_Root	Fibrous_Root	OK	0.235828	1.61516	2.7758700000000003	2.68673	0.0032	0.00841386	yes	DNAse I-like superfamily protein
113	XLOC_001144	Manes.01G212100	Chromosome01:30233904-30236108	Storage_Root	Fibrous_Root	OK	0.28428600000000004	2.50219	3.13778	3.67015	0.00025	0.00084586	yes	Leucine-rich repeat (LRR) family protein
114	XLOC_001162	Manes.01G215700	Chromosome01:30466803-30467912	Storage_Root	Fibrous_Root	OK	0.0	2.10582	inf		5e-05	0.00019042200000000001	yes	nuclear factor Y, subunit B5
115	XLOC_001172	Manes.01G217000	Chromosome01:30547738-30548222	Storage_Root	Fibrous_Root	OK	5.0602	70.2008	3.7942199999999997	5.9496199999999995	5e-05	0.00019042200000000001	yes	ralf-like 33
116	XLOC_001176	Manes.01G217900	Chromosome01:30633764-30641487	Storage_Root	Fibrous_Root	OK	0.120949	2.69318	4.47684	4.94435	5e-05	0.00019042200000000001	yes	multidrug resistance-associated protein 4
117	XLOC_001184	Manes.01G219600	Chromosome01:30745064-30751216	Storage_Root	Fibrous_Root	OK	4.223	27.3628	2.69588	6.13713	5e-05	0.00019042200000000001	yes	magnesium/proton exchanger
118	XLOC_001186	Manes.01G220100	Chromosome01:30779764-30785589	Storage_Root	Fibrous_Root	OK	0.9412950000000001	6.9786399999999995	2.89023	4.50274	5e-05	0.00019042200000000001	yes	poly(ADP-ribose) polymerase
119	XLOC_001195	Manes.01G221800	Chromosome01:30846165-30848685	Storage_Root	Fibrous_Root	OK	0.265235	7.194539999999999	4.76156	5.40422	0.0001	0.000364096	yes	glycosyl hydrolase 9B13
120	XLOC_001213	Manes.01G225800	Chromosome01:31050882-31056378	Storage_Root	Fibrous_Root	OK	0.225888	1.46423	2.6964599999999996	1.55972	0.0196	0.041629599999999996	yes	eukaryotic translation initiation factor 4B1
121	XLOC_001225	Manes.01G228100	Chromosome01:31260401-31262021	Storage_Root	Fibrous_Root	OK	0.543938	17.5235	5.0097	6.24896	5e-05	0.00019042200000000001	yes	Calcium-dependent phosphotriesterase superfamily protein
122	XLOC_001240	Manes.01G231100	Chromosome01:31455783-31458712	Storage_Root	Fibrous_Root	OK	1.1056700000000002	7.45264	2.75283	3.96452	5e-05	0.00019042200000000001	yes	gibberellin 2-oxidase 6
123	XLOC_001246	Manes.01G232700	Chromosome01:31548359-31549520	Storage_Root	Fibrous_Root	OK	0.0	6.4053	inf		5e-05	0.00019042200000000001	yes	NAD(P)-binding Rossmann-fold superfamily protein
124	XLOC_001248	Manes.01G233000	Chromosome01:31559792-31562443	Storage_Root	Fibrous_Root	OK	0.77198	13.9399	4.17451	6.9309199999999995	5e-05	0.00019042200000000001	yes	tolB protein-related
125	XLOC_001288	Manes.01G240800	Chromosome01:32056435-32058088	Storage_Root	Fibrous_Root	OK	6.0757	0.602903	-3.33305	-4.17491	5e-05	0.00019042200000000001	yes	NAC (No Apical Meristem) domain transcriptional regulator superfamily protein
126	XLOC_001293	Manes.01G241500	Chromosome01:32093840-32095418	Storage_Root	Fibrous_Root	OK	0.0	1.36515	inf		5e-05	0.00019042200000000001	yes	S-adenosyl-L-methionine-dependent methyltransferases superfamily protein
127	XLOC_001299	Manes.01G242300	Chromosome01:32136400-32137767	Storage_Root	Fibrous_Root	OK	104.05	16.7682	-2.63347	-6.738389999999999	5e-05	0.00019042200000000001	yes	homeobox 7
128	XLOC_001324	Manes.01G246500	Chromosome01:32411297-32415461	Storage_Root	Fibrous_Root	OK	13.8562	3.10027	-2.16007	-3.9583699999999995	5e-05	0.00019042200000000001	yes	Cytochrome b561/ferric reductase transmembrane with DOMON related domain
129	XLOC_001339	Manes.01G249100	Chromosome01:32616213-32617061	Storage_Root	Fibrous_Root	OK	3.4626099999999997	17.3284	2.3232	3.05308	0.00015	0.00052955	yes	arabinogalactan protein 20
130	XLOC_001364	Manes.01G254300	Chromosome01:32929387-32933267	Storage_Root	Fibrous_Root	OK	0.47056400000000004	4.81666	3.3555699999999997	4.13554	5e-05	0.00019042200000000001	yes	ferric reduction oxidase 2
131	XLOC_001383	Manes.01G258800	Chromosome01:33256759-33262157	Storage_Root	Fibrous_Root	OK	3.84778	0.512508	-2.9083799999999997	-3.45157	5e-05	0.00019042200000000001	yes	AT hook motif DNA-binding family protein
132	XLOC_001392	Manes.01G260800	Chromosome01:33412683-33413238	Storage_Root	Fibrous_Root	OK	0.0	1.16809	inf		5e-05	0.00019042200000000001	yes	BON association protein 2
133	XLOC_001397	Manes.01G261800	Chromosome01:33479730-33483841	Storage_Root	Fibrous_Root	OK	88.6979	17.1401	-2.3715200000000003	-6.3918	5e-05	0.00019042200000000001	yes	F-box family protein
134	XLOC_001412	Manes.01G264900	Chromosome01:33693086-33693965	Storage_Root	Fibrous_Root	OK	5.32956	1.0448	-2.35078	-2.68142	0.0017	0.00478344	yes	protein binding
135	XLOC_001468	Manes.01G000400	Chromosome01:83916-87590	Storage_Root	Fibrous_Root	OK	0.836068	4.32003	2.36935	3.7533800000000004	5e-05	0.00019042200000000001	yes	S-adenosyl-L-methionine-dependent methyltransferases superfamily protein
136	XLOC_001470	Manes.01G001000	Chromosome01:181528-186456	Storage_Root	Fibrous_Root	OK	0.0	7.299930000000001	inf		5e-05	0.00019042200000000001	yes	AP2/B3-like transcriptional factor family protein
137	XLOC_001471	Manes.01G001400	Chromosome01:259271-262398	Storage_Root	Fibrous_Root	OK	14.9574	113.36	2.92198	7.57446	5e-05	0.00019042200000000001	yes	NOD26-like intrinsic protein 5;1
138	XLOC_001476	Manes.01G002600	Chromosome01:563142-566470	Storage_Root	Fibrous_Root	OK	0.0	4.80863	inf		5e-05	0.00019042200000000001	yes	alpha/beta-Hydrolases superfamily protein
139	XLOC_001484	Manes.01G004500	Chromosome01:825970-835241	Storage_Root	Fibrous_Root	OK	0.710868	6.99487	3.2986400000000002	5.8996699999999995	5e-05	0.00019042200000000001	yes	kinesin-like protein 1
140	XLOC_001496	Manes.01G007600	Chromosome01:1291233-1296385	Storage_Root	Fibrous_Root	OK	36.9895	8.44395	-2.13112	-5.63975	5e-05	0.00019042200000000001	yes	WRKY DNA-binding protein 2
141	XLOC_001497	Manes.01G007700	Chromosome01:1310156-1315893	Storage_Root	Fibrous_Root	OK	6.9074800000000005	28.7804	2.05885	5.7281	5e-05	0.00019042200000000001	yes	BRI1 like
142	XLOC_001519	Manes.01G011500	Chromosome01:2015239-2017292	Storage_Root	Fibrous_Root	OK	118.945	15.6019	-2.9305	-6.64818	5e-05	0.00019042200000000001	yes	Ribulose bisphosphate carboxylase (small chain) family protein
143	XLOC_001525	Manes.01G012200	Chromosome01:2071955-2074139	Storage_Root	Fibrous_Root	OK	11.4513	2.24578	-2.35022	-4.20786	5e-05	0.00019042200000000001	yes	cytokinin response factor 4
144	XLOC_001532	Manes.01G014800	Chromosome01:2463779-2464386	Storage_Root	Fibrous_Root	OK	1417.89	297.629	-2.25216	-5.6231	5e-05	0.00019042200000000001	yes	Bifunctional inhibitor/lipid-transfer protein/seed storage 2S albumin superfamily protein
145	XLOC_001548	Manes.01G017800	Chromosome01:2986906-2988631	Storage_Root	Fibrous_Root	OK	0.0	8.463410000000001	inf		5e-05	0.00019042200000000001	yes	UDP-glucosyltransferase 74F2
146	XLOC_001554	Manes.01G019100	Chromosome01:3184922-3193022	Storage_Root	Fibrous_Root	OK	0.0	1.71195	inf		0.01355	0.0301365	yes	Pectin lyase-like superfamily protein
147	XLOC_001556	Manes.01G020500	Chromosome01:3466383-3479757	Storage_Root	Fibrous_Root	OK	140.982	16.5918	-3.08697	-7.706289999999999	5e-05	0.00019042200000000001	yes	Transmembrane Fragile-X-F-associated protein
148	XLOC_001563	Manes.01G022000	Chromosome01:3620703-3621459	Storage_Root	Fibrous_Root	OK	1.2077799999999999	14.1331	3.5486400000000002	4.30919	5e-05	0.00019042200000000001	yes	Protein of unknown function, DUF617
149	XLOC_001570	Manes.01G023500	Chromosome01:3730228-3736702	Storage_Root	Fibrous_Root	OK	0.5335989999999999	24.679000000000002	5.53139	4.5708	0.001	0.00296874	yes	Calcium-dependent phosphotriesterase superfamily protein
150	XLOC_001573	Manes.01G025100	Chromosome01:4009065-4013591	Storage_Root	Fibrous_Root	OK	0.32441	19.2548	5.89126	6.0460199999999995	5e-05	0.00019042200000000001	yes	Cytochrome P450 superfamily protein
151	XLOC_001574	Manes.01G025200	Chromosome01:4015302-4021110	Storage_Root	Fibrous_Root	OK	0.306568	23.391	6.25361	7.2891	5e-05	0.00019042200000000001	yes	Cytochrome P450 superfamily protein
152	XLOC_001583	Manes.01G026800	Chromosome01:4157203-4163097	Storage_Root	Fibrous_Root	OK	151.816	33.2994	-2.18875	-5.8128	5e-05	0.00019042200000000001	yes	6-phosphogluconolactonase 1
153	XLOC_001588	Manes.01G027800	Chromosome01:4381185-4384460	Storage_Root	Fibrous_Root	OK	0.102495	2.66798	4.70213	2.3084700000000002	0.0005	0.00158845	yes	ureide permease 2
154	XLOC_001600	Manes.01G030100	Chromosome01:4609904-4610674	Storage_Root	Fibrous_Root	OK	1275.6	247.55200000000002	-2.36537	-5.54989	5e-05	0.00019042200000000001	yes	nodulin-related protein 1
155	XLOC_001627	Manes.01G036200	Chromosome01:6140256-6145188	Storage_Root	Fibrous_Root	OK	305.392	15.3626	-4.31316	-9.73119	5e-05	0.00019042200000000001	yes	RING/U-box superfamily protein
156	XLOC_001640	Manes.01G038900	Chromosome01:6395928-6401086	Storage_Root	Fibrous_Root	OK	36.9884	8.12037	-2.18745	-4.84271	5e-05	0.00019042200000000001	yes	homeobox 7
157	XLOC_001649	Manes.01G041400	Chromosome01:6806615-6809001	Storage_Root	Fibrous_Root	OK	13.9699	2.65224	-2.39704	-3.7078599999999997	5e-05	0.00019042200000000001	yes	GRF1-interacting factor 3
158	XLOC_001668	Manes.01G045000	Chromosome01:7555954-7557854	Storage_Root	Fibrous_Root	OK	0.253905	4.511369999999999	4.15121	4.16288	0.00015	0.00052955	yes	Major facilitator superfamily protein
159	XLOC_001671	Manes.01G045500	Chromosome01:7732901-7740684	Storage_Root	Fibrous_Root	OK	89.9678	14.2362	-2.65984	-6.859210000000001	5e-05	0.00019042200000000001	yes	Transmembrane amino acid transporter family protein
160	XLOC_001685	Manes.01G048000	Chromosome01:9401509-9414100	Storage_Root	Fibrous_Root	OK	1.0353299999999999	9.48635	3.19577	2.51748	0.00515	0.012846100000000001	yes	Protein kinase family protein
161	XLOC_001689	Manes.01G048900	Chromosome01:9990535-9993426	Storage_Root	Fibrous_Root	OK	1.27791	16.2864	3.67181	4.97008	5e-05	0.00019042200000000001	yes	Nucleoside diphosphate kinase family protein
162	XLOC_001727	Manes.01G057100	Chromosome01:16832636-16833992	Storage_Root	Fibrous_Root	OK	0.0	3.2491	inf		5e-05	0.00019042200000000001	yes	WRKY family transcription factor
163	XLOC_001728	Manes.01G057200	Chromosome01:16883556-16885823	Storage_Root	Fibrous_Root	OK	61.3967	2.93792	-4.38529	-8.04929	5e-05	0.00019042200000000001	yes	myb domain protein 103
164	XLOC_001734	Manes.01G058300	Chromosome01:17049830-17052512	Storage_Root	Fibrous_Root	OK	0.410571	3.61306	3.13752	2.9799	0.0021	0.00577841	yes	Nuclear transport factor 2 (NTF2) family protein
165	XLOC_001737	Manes.01G058700	Chromosome01:17192598-17197137	Storage_Root	Fibrous_Root	OK	1.69545	19.428	3.51839	7.3209800000000005	5e-05	0.00019042200000000001	yes	POX (plant homeobox) family protein
166	XLOC_001749	Manes.01G060400	Chromosome01:17995252-17999176	Storage_Root	Fibrous_Root	OK	260.14799999999997	41.8887	-2.6347	-6.990069999999999	5e-05	0.00019042200000000001	yes	RNA-binding (RRM/RBD/RNP motifs) family protein
167	XLOC_001751	Manes.01G061000	Chromosome01:18055330-18120555	Storage_Root	Fibrous_Root	OK	0.49305600000000005	2.64928	2.42578	1.49966	0.01365	0.0303325	yes	Protein of unknown function (DUF3527)
168	XLOC_001753	Manes.01G061400	Chromosome01:18211752-18213725	Storage_Root	Fibrous_Root	OK	339.543	15.2084	-4.480659999999999	-10.6982	5e-05	0.00019042200000000001	yes	beta-6 tubulin
169	XLOC_001773	Manes.01G065800	Chromosome01:18923313-18927071	Storage_Root	Fibrous_Root	OK	8.6204	1.38053	-2.64253	-4.44473	5e-05	0.00019042200000000001	yes	IQ-domain 22
170	XLOC_001774	Manes.01G065900	Chromosome01:18932633-18940526	Storage_Root	Fibrous_Root	OK	2.66804	15.0663	2.49747	4.97334	5e-05	0.00019042200000000001	yes	PAS domain-containing protein tyrosine kinase family protein
171	XLOC_001776	Manes.01G066500	Chromosome01:19026267-19028989	Storage_Root	Fibrous_Root	OK	0.0	4.73393	inf		5e-05	0.00019042200000000001	yes	cytochrome P450, family 76, subfamily C, polypeptide 4
172	XLOC_001780	Manes.01G067500	Chromosome01:19201774-19202476	Storage_Root	Fibrous_Root	OK	0.0	2.90842	inf		5e-05	0.00019042200000000001	yes	C-repeat-binding factor 4
173	XLOC_001790	Manes.01G069500	Chromosome01:19390420-19396026	Storage_Root	Fibrous_Root	OK	1.7500099999999998	7.14602	2.02978	3.58132	5e-05	0.00019042200000000001	yes	phospholipase D beta 1
174	XLOC_001797	Manes.01G070300	Chromosome01:19478991-19482775	Storage_Root	Fibrous_Root	OK	3.7963	19.0917	2.33028	3.9914400000000003	5e-05	0.00019042200000000001	yes	D-isomer specific 2-hydroxyacid dehydrogenase family protein
175	XLOC_001805	Manes.01G071600	Chromosome01:19625770-19626655	Storage_Root	Fibrous_Root	OK	0.0	23.3263	inf		5e-05	0.00019042200000000001	yes	Predicted AT-hook DNA-binding family protein
176	XLOC_001823	Manes.01G074600	Chromosome01:20036877-20037928	Storage_Root	Fibrous_Root	OK	0.5881029999999999	152.394	8.01752	7.88285	0.0003	0.000998846	yes	Bifunctional inhibitor/lipid-transfer protein/seed storage 2S albumin superfamily protein
177	XLOC_001834	Manes.01G076500	Chromosome01:20271796-20275629	Storage_Root	Fibrous_Root	OK	0.361709	19.2242	5.73195	7.66602	5e-05	0.00019042200000000001	yes	Glycosyl hydrolases family 32 protein
178	XLOC_001839	Manes.01G077100	Chromosome01:20337779-20339982	Storage_Root	Fibrous_Root	OK	0.0	7.708069999999999	inf		5e-05	0.00019042200000000001	yes	Flavin-binding monooxygenase family protein
179	XLOC_001842	Manes.01G078300	Chromosome01:20413406-20414245	Storage_Root	Fibrous_Root	OK	2.1503099999999997	16.1186	2.90612	4.3895599999999995	5e-05	0.00019042200000000001	yes	Bifunctional inhibitor/lipid-transfer protein/seed storage 2S albumin superfamily protein
180	XLOC_001864	Manes.01G081500	Chromosome01:20725461-20733684	Storage_Root	Fibrous_Root	OK	9.77259	44.5385	2.18824	5.3379	5e-05	0.00019042200000000001	yes	Protein of unknown function, DUF547
181	XLOC_001867	Manes.01G082600	Chromosome01:20791402-20794103	Storage_Root	Fibrous_Root	OK	896.173	211.50799999999998	-2.08307	-4.97802	5e-05	0.00019042200000000001	yes	Ribosomal protein L23/L15e family protein
182	XLOC_001872	Manes.01G083400	Chromosome01:20867302-20868925	Storage_Root	Fibrous_Root	OK	0.0	1.7230299999999998	inf		5e-05	0.00019042200000000001	yes	Integrase-type DNA-binding superfamily protein
183	XLOC_001883	Manes.01G085100	Chromosome01:21048513-21049296	Storage_Root	Fibrous_Root	OK	0.606251	4.863659999999999	3.00405	3.03303	0.00235	0.0063883	yes	ethylene responsive element binding factor 6
184	XLOC_001913	Manes.01G091200	Chromosome01:21577164-21580168	Storage_Root	Fibrous_Root	OK	0.0	2.87933	inf		5e-05	0.00019042200000000001	yes	NOD26-like intrinsic protein 4;2
185	XLOC_001934	Manes.01G096600	Chromosome01:22100951-22126678	Storage_Root	Fibrous_Root	OK	19.7344	1.44658	-3.76999	-4.85628	5e-05	0.00019042200000000001	yes	UDP-Glycosyltransferase superfamily protein
186	XLOC_001962	Manes.01G104400	Chromosome01:22664247-22669279	Storage_Root	Fibrous_Root	OK	111.60700000000001	14.4941	-2.9449	-7.111439999999999	5e-05	0.00019042200000000001	yes	Protein kinase superfamily protein
187	XLOC_001974	Manes.01G106200	Chromosome01:22810380-22812563	Storage_Root	Fibrous_Root	OK	21.8846	0.982984	-4.4766	-6.46852	5e-05	0.00019042200000000001	yes	CONSTANS-like 2
188	XLOC_001975	Manes.01G106300	Chromosome01:22815556-22819264	Storage_Root	Fibrous_Root	OK	0.147521	21.0094	7.153969999999999	5.7066099999999995	0.0016	0.00452929	yes	NSP-interacting kinase 1
189	XLOC_001992	Manes.01G110000	Chromosome01:23137089-23138516	Storage_Root	Fibrous_Root	OK	16.7366	3.3868199999999997	-2.30501	-4.26925	5e-05	0.00019042200000000001	yes	LOB domain-containing protein 41
190	XLOC_001997	Manes.01G110600	Chromosome01:23179376-23186137	Storage_Root	Fibrous_Root	OK	2.94415	52.696000000000005	4.16177	7.0008300000000006	5e-05	0.00019042200000000001	yes	BR enhanced expression 3
191	XLOC_002001	Manes.01G111600	Chromosome01:23229288-23230367	Storage_Root	Fibrous_Root	OK	0.508846	14.8444	4.8665400000000005	5.4107400000000005	0.0001	0.000364096	yes	zinc finger protein 6
192	XLOC_002004	Manes.01G112100	Chromosome01:23263181-23271066	Storage_Root	Fibrous_Root	OK	107.665	21.9992	-2.29103	-5.91184	5e-05	0.00019042200000000001	yes	alpha/beta-Hydrolases superfamily protein
193	XLOC_002006	Manes.01G112300	Chromosome01:23287354-23298601	Storage_Root	Fibrous_Root	OK	0.754197	16.5412	4.45498	6.768680000000001	5e-05	0.00019042200000000001	yes	Protein kinase superfamily protein
194	XLOC_002020	Manes.01G114600	Chromosome01:23431542-23433396	Storage_Root	Fibrous_Root	OK	0.8397110000000001	28.6694	5.09347	7.69723	5e-05	0.00019042200000000001	yes	Auxin efflux carrier family protein
195	XLOC_002036	Manes.01G117500	Chromosome01:23657030-23658354	Storage_Root	Fibrous_Root	OK	0.08999349999999999	35.8461	8.637780000000001	4.7896	0.0173	0.0373325	yes	geranylgeranyl pyrophosphate synthase 1
196	XLOC_002041	Manes.01G118700	Chromosome01:23730967-23732665	Storage_Root	Fibrous_Root	OK	55.7181	4.90048	-3.50715	-6.950589999999999	5e-05	0.00019042200000000001	yes	myb domain protein 43
197	XLOC_002068	Manes.01G125200	Chromosome01:24252005-24262594	Storage_Root	Fibrous_Root	OK	28.5488	6.45939	-2.14396	-5.24644	5e-05	0.00019042200000000001	yes	Leucine-rich repeat transmembrane protein kinase
198	XLOC_002093	Manes.01G130700	Chromosome01:24590214-24597045	Storage_Root	Fibrous_Root	OK	11.9654	66.6341	2.47739	6.5905	5e-05	0.00019042200000000001	yes	aspartate aminotransferase 1
199	XLOC_002111	Manes.01G135600	Chromosome01:25016457-25021730	Storage_Root	Fibrous_Root	OK	1.7083400000000002	15.7104	3.20105	3.5384300000000004	0.0004	0.00129699	yes	Putative methyltransferase family protein
200	XLOC_002113	Manes.01G135800	Chromosome01:25058856-25061032	Storage_Root	Fibrous_Root	OK	0.24572399999999997	15.5508	5.98381	5.45829	0.0005	0.00158845	yes	alpha/beta-Hydrolases superfamily protein
201	XLOC_002144	Manes.01G143100	Chromosome01:25550200-25552523	Storage_Root	Fibrous_Root	OK	0.285556	1.2870700000000002	2.17224	1.9023299999999999	0.01785	0.0383664	yes	fructose-bisphosphate aldolase 2
202	XLOC_002151	Manes.01G144600	Chromosome01:25655687-25656952	Storage_Root	Fibrous_Root	OK	5017.12	256.318	-4.29085	-5.1898599999999995	5e-05	0.00019042200000000001	yes	histone H1-3
203	XLOC_002158	Manes.01G145700	Chromosome01:25759327-25760992	Storage_Root	Fibrous_Root	OK	0.98039	4.79815	2.29105	3.04682	5e-05	0.00019042200000000001	yes	Chalcone-flavanone isomerase family protein
204	XLOC_002162	Manes.01G147200	Chromosome01:25863109-25867066	Storage_Root	Fibrous_Root	OK	0.18426700000000001	1.68015	3.18872	2.39872	0.0007	0.00215317	yes	Protein of unknown function (DUF630) ;Protein of unknown function (DUF632)
205	XLOC_002164	Manes.01G147600	Chromosome01:25885360-25892890	Storage_Root	Fibrous_Root	OK	2.29054	23.1115	3.33485	7.8894899999999994	5e-05	0.00019042200000000001	yes	histidine kinase 1
206	XLOC_002167	Manes.01G148200	Chromosome01:25918168-25921908	Storage_Root	Fibrous_Root	OK	883.38	167.21599999999998	-2.40132	-5.6742	5e-05	0.00019042200000000001	yes	vacuolar ATP synthase subunit E1
207	XLOC_002173	Manes.01G149100	Chromosome01:25982316-25985585	Storage_Root	Fibrous_Root	OK	0.238285	1.58457	2.73333	1.66392	0.00045	0.00144382	yes	F-box family protein
208	XLOC_002179	Manes.01G150000	Chromosome01:26040396-26043949	Storage_Root	Fibrous_Root	OK	2.79849	0.49926099999999995	-2.48678	-2.85188	0.0008	0.00242879	yes	winged-helix DNA-binding transcription factor family protein
209	XLOC_002212	Manes.01G155800	Chromosome01:26368091-26371120	Storage_Root	Fibrous_Root	OK	5.51748	1.13561	-2.2805400000000002	-3.65794	5e-05	0.00019042200000000001	yes	Protein kinase superfamily protein
210	XLOC_002213	Manes.01G155900	Chromosome01:26374418-26385233	Storage_Root	Fibrous_Root	OK	64.8995	12.3384	-2.39506	-2.36441	0.0061	0.014923599999999999	yes	Calcium-binding EF hand family protein
211	XLOC_002218	Manes.01G156600	Chromosome01:26423389-26428737	Storage_Root	Fibrous_Root	OK	2.88384	28.4391	3.3018099999999997	6.9355	5e-05	0.00019042200000000001	yes	Auxin efflux carrier family protein
212	XLOC_002231	Manes.01G158700	Chromosome01:26546071-26547348	Storage_Root	Fibrous_Root	OK	6.35323	27.8767	2.1335	4.38229	5e-05	0.00019042200000000001	yes	2-oxoglutarate (2OG) and Fe(II)-dependent oxygenase superfamily protein
213	XLOC_002236	Manes.01G159300	Chromosome01:26596701-26596964	Storage_Root	Fibrous_Root	OK	1.63419	0.0	-inf		0.0022	0.00602285	yes	ankyrin repeat family protein
214	XLOC_002238	Manes.01G159800	Chromosome01:26646567-26650097	Storage_Root	Fibrous_Root	OK	0.0	4.51015	inf		5e-05	0.00019042200000000001	yes	alpha-galactosidase 2
215	XLOC_002246	Manes.01G161200	Chromosome01:26790925-26795497	Storage_Root	Fibrous_Root	OK	0.356302	6.1555	4.1107	3.86683	5e-05	0.00019042200000000001	yes	RING/U-box superfamily protein
216	XLOC_002257	Manes.01G163000	Chromosome01:26888940-26897276	Storage_Root	Fibrous_Root	OK	0.10179500000000001	1.46242	3.84462	1.7372599999999998	0.00155	0.00440222	yes	Cell division control, Cdc6
217	XLOC_002260	Manes.01G163600	Chromosome01:26932612-26934148	Storage_Root	Fibrous_Root	OK	0.07567330000000001	21.7874	8.1695	4.5265	0.0173	0.0373325	yes	cytochrome P450, family 86, subfamily A, polypeptide 1
218	XLOC_002281	Manes.01G167000	Chromosome01:27186516-27189071	Storage_Root	Fibrous_Root	OK	0.0	6.549930000000001	inf		5e-05	0.00019042200000000001	yes	HSP20-like chaperones superfamily protein
219	XLOC_002293	Manes.01G169700	Chromosome01:27327377-27330846	Storage_Root	Fibrous_Root	OK	0.0	1.7072599999999998	inf		5e-05	0.00019042200000000001	yes	Concanavalin A-like lectin protein kinase family protein
220	XLOC_002301	Manes.01G171500	Chromosome01:27450016-27452799	Storage_Root	Fibrous_Root	OK	10.9119	1.50305	-2.85994	-4.43855	5e-05	0.00019042200000000001	yes	Ubiquitin fusion degradation UFD1 family protein
221	XLOC_002309	Manes.01G172800	Chromosome01:27527013-27528549	Storage_Root	Fibrous_Root	OK	0.187944	2.15435	3.5188800000000002	3.20221	0.00365	0.009460600000000001	yes	cytochrome P450, family 710, subfamily A, polypeptide 1
222	XLOC_002324	Manes.01G175500	Chromosome01:27745426-27752759	Storage_Root	Fibrous_Root	OK	1.42895	46.3193	5.01858	6.8910100000000005	5e-05	0.00019042200000000001	yes	Raffinose synthase family protein
223	XLOC_002353	Manes.01G181700	Chromosome01:28074930-28079121	Storage_Root	Fibrous_Root	OK	0.172551	1.88103	3.4464300000000003	2.2734900000000002	0.00105	0.00310204	yes	alanine:glyoxylate aminotransferase
224	XLOC_002355	Manes.01G182000	Chromosome01:28124547-28127042	Storage_Root	Fibrous_Root	OK	0.0	1.60158	inf		5e-05	0.00019042200000000001	yes	MATE efflux family protein
225	XLOC_002360	Manes.01G183100	Chromosome01:28210850-28215283	Storage_Root	Fibrous_Root	OK	1.3154700000000001	7.58172	2.52694	2.69282	5e-05	0.00019042200000000001	yes	Calcium-binding EF-hand family protein
226	XLOC_002388	Manes.01G190000	Chromosome01:28652090-28660723	Storage_Root	Fibrous_Root	OK	29.4093	133.65	2.18412	3.21005	5e-05	0.00019042200000000001	yes	SPFH/Band 7/PHB domain-containing membrane-associated protein family
227	XLOC_002394	Manes.01G191300	Chromosome01:28733458-28735172	Storage_Root	Fibrous_Root	OK	1.35606	0.22369699999999998	-2.5998	-2.35243	0.0071	0.0170663	yes	nitrate transporter 1:2
228	XLOC_002400	Manes.01G192700	Chromosome01:28815861-28816908	Storage_Root	Fibrous_Root	OK	5.63366	23.0039	2.02973	3.7585800000000003	5e-05	0.00019042200000000001	yes	Glutathione S-transferase family protein
229	XLOC_002405	Manes.01G194000	Chromosome01:28910641-28912354	Storage_Root	Fibrous_Root	OK	445.85900000000004	37.3462	-3.57755	-8.67999	5e-05	0.00019042200000000001	yes	myb-like transcription factor family protein
230	XLOC_002411	Manes.01G195000	Chromosome01:28985279-28988157	Storage_Root	Fibrous_Root	OK	6.6855	1.60134	-2.06175	-3.9156800000000005	5e-05	0.00019042200000000001	yes	formin 8
231	XLOC_002420	Manes.01G197200	Chromosome01:29144146-29150278	Storage_Root	Fibrous_Root	OK	2.0282400000000003	16.2276	3.0001599999999997	4.00316	5e-05	0.00019042200000000001	yes	nucleobase-ascorbate transporter 7
232	XLOC_002422	Manes.01G197600	Chromosome01:29160307-29167539	Storage_Root	Fibrous_Root	OK	8.07799	1.13816	-2.8273	-2.58898	0.0078	0.0185489	yes	Protein kinase superfamily protein
233	XLOC_002424	Manes.01G197900	Chromosome01:29204541-29210327	Storage_Root	Fibrous_Root	OK	0.382872	7.561439999999999	4.303730000000001	3.8630199999999997	5e-05	0.00019042200000000001	yes	nodulin MtN21 /EamA-like transporter family protein
234	XLOC_002431	Manes.01G198900	Chromosome01:29279327-29285931	Storage_Root	Fibrous_Root	OK	4.1682	45.1005	3.43565	8.72296	5e-05	0.00019042200000000001	yes	trehalose-phosphatase/synthase 9
235	XLOC_002433	Manes.01G199200	Chromosome01:29304134-29304813	Storage_Root	Fibrous_Root	OK	5.0555699999999995	0.764613	-2.72507	-2.78458	0.0071	0.0170663	yes	telomerase activator1
236	XLOC_002440	Manes.01G200000	Chromosome01:29337064-29343637	Storage_Root	Fibrous_Root	OK	0.238137	16.7577	6.13689	6.2457400000000005	0.0002	0.000689742	yes	cytochrome P450, family 94, subfamily B, polypeptide 3
237	XLOC_002464	Manes.01G204100	Chromosome01:29696413-29700469	Storage_Root	Fibrous_Root	OK	109.94	4.740069999999999	-4.53566	-8.69935	5e-05	0.00019042200000000001	yes	indeterminate(ID)-domain 12
238	XLOC_002484	Manes.01G208400	Chromosome01:29991731-29997370	Storage_Root	Fibrous_Root	OK	0.17140899999999998	5.18511	4.91886	5.13229	5e-05	0.00019042200000000001	yes	basic helix-loop-helix (bHLH) DNA-binding superfamily protein
239	XLOC_002489	Manes.01G209000	Chromosome01:30029927-30032105	Storage_Root	Fibrous_Root	OK	4.43791	76.9557	4.11607	7.74552	5e-05	0.00019042200000000001	yes	Phenazine biosynthesis PhzC/PhzF protein
240	XLOC_002492	Manes.01G209700	Chromosome01:30060579-30063083	Storage_Root	Fibrous_Root	OK	168.956	37.4777	-2.17254	-5.87974	5e-05	0.00019042200000000001	yes	glutathione peroxidase 4
241	XLOC_002518	Manes.01G214800	Chromosome01:30394901-30395210	Storage_Root	Fibrous_Root	OK	0.0	13.0509	inf		5e-05	0.00019042200000000001	yes	Thioredoxin superfamily protein
242	XLOC_002521	Manes.01G215300	Chromosome01:30430043-30434787	Storage_Root	Fibrous_Root	OK	1.48773	12.8816	3.11413	5.42345	5e-05	0.00019042200000000001	yes	Phototropic-responsive NPH3 family protein
243	XLOC_002534	Manes.01G218200	Chromosome01:30650977-30661035	Storage_Root	Fibrous_Root	OK	0.818905	274.89799999999997	8.390989999999999	9.48552	5e-05	0.00019042200000000001	yes	beta glucosidase 11
244	XLOC_002550	Manes.01G221300	Chromosome01:30821876-30827816	Storage_Root	Fibrous_Root	OK	254.345	62.4039	-2.0270799999999998	-4.97696	5e-05	0.00019042200000000001	yes	alpha/beta-Hydrolases superfamily protein
245	XLOC_002552	Manes.01G221900	Chromosome01:30849963-30857450	Storage_Root	Fibrous_Root	OK	2205.09	56.6531	-5.28254	-7.01054	5e-05	0.00019042200000000001	yes	sucrose synthase 3
246	XLOC_002566	Manes.01G224200	Chromosome01:30978876-30980017	Storage_Root	Fibrous_Root	OK	0.597763	2.61939	2.13159	1.8654099999999998	0.01	0.023088499999999998	yes	winged-helix DNA-binding transcription factor family protein
247	XLOC_002608	Manes.01G232000	Chromosome01:31511866-31518360	Storage_Root	Fibrous_Root	OK	72.2199	7.6814100000000005	-3.23295	-2.31635	0.02375	0.0492124	yes	HCO3- transporter family
248	XLOC_002619	Manes.01G233900	Chromosome01:31617044-31618639	Storage_Root	Fibrous_Root	OK	0.364693	2.65766	2.8654	3.2099599999999997	0.0008	0.00242879	yes	VQ motif-containing protein
249	XLOC_002626	Manes.01G235400	Chromosome01:31706996-31710094	Storage_Root	Fibrous_Root	OK	0.14657	10.0656	6.1017	5.55706	0.0032	0.00841386	yes	WRKY family transcription factor
250	XLOC_002627	Manes.01G235500	Chromosome01:31714104-31717867	Storage_Root	Fibrous_Root	OK	0.669543	4.4444	2.73074	3.56295	5e-05	0.00019042200000000001	yes	indole-3-acetic acid inducible 30
251	XLOC_002630	Manes.01G236700	Chromosome01:31771893-31777649	Storage_Root	Fibrous_Root	OK	0.353271	2.43128	2.78287	2.42535	0.00035	0.00114903	yes	ADPGLC-PPase large subunit
252	XLOC_002638	Manes.01G238800	Chromosome01:31903749-31906350	Storage_Root	Fibrous_Root	OK	1.10406	7.66113	2.79474	4.5833	5e-05	0.00019042200000000001	yes	AP2/B3-like transcriptional factor family protein
253	XLOC_002639	Manes.01G238900	Chromosome01:31916842-31918851	Storage_Root	Fibrous_Root	OK	0.702125	3.4008300000000005	2.27609	2.376	0.0052	0.012957499999999999	yes	pyrophosphorylase 1
254	XLOC_002640	Manes.01G239000	Chromosome01:31921230-31932271	Storage_Root	Fibrous_Root	OK	21.9118	2.81002	-2.96306	-7.03835	5e-05	0.00019042200000000001	yes	Homeodomain-like superfamily protein
255	XLOC_002652	Manes.01G241000	Chromosome01:32072668-32075395	Storage_Root	Fibrous_Root	OK	0.0	8.596630000000001	inf		5e-05	0.00019042200000000001	yes	3-ketoacyl-CoA synthase 1
256	XLOC_002653	Manes.01G241100	Chromosome01:32078544-32083331	Storage_Root	Fibrous_Root	OK	85.8747	6.94786	-3.62759	-8.88573	5e-05	0.00019042200000000001	yes	CBL-interacting protein kinase 9
257	XLOC_002654	Manes.01G241700	Chromosome01:32097655-32099758	Storage_Root	Fibrous_Root	OK	0.77654	6.7476899999999995	3.1192599999999997	4.45326	5e-05	0.00019042200000000001	yes	Basic helix-loop-helix (bHLH) DNA-binding family protein
258	XLOC_002656	Manes.01G242000	Chromosome01:32119225-32119564	Storage_Root	Fibrous_Root	OK	4.54544	26.9546	2.5680400000000003	2.9595	0.0004	0.00129699	yes	SAUR-like auxin-responsive protein family
259	XLOC_002660	Manes.01G243000	Chromosome01:32181517-32194127	Storage_Root	Fibrous_Root	OK	3.86635	31.4487	3.0239599999999998	4.9671400000000006	5e-05	0.00019042200000000001	yes	RAB GTPase homolog A3
260	XLOC_002677	Manes.01G246900	Chromosome01:32450831-32454895	Storage_Root	Fibrous_Root	OK	0.337818	4.14335	3.61648	4.62195	5e-05	0.00019042200000000001	yes	cyclic nucleotide gated channel 1
261	XLOC_002683	Manes.01G247800	Chromosome01:32529699-32531535	Storage_Root	Fibrous_Root	OK	189.10299999999998	37.3854	-2.33862	-6.3082	5e-05	0.00019042200000000001	yes	UDP-Glycosyltransferase superfamily protein
262	XLOC_002685	Manes.01G248100	Chromosome01:32539840-32544768	Storage_Root	Fibrous_Root	OK	1.23349	8.81498	2.83721	5.1323099999999995	5e-05	0.00019042200000000001	yes	Protein of unknown function (DUF3133)
263	XLOC_002702	Manes.01G251000	Chromosome01:32721901-32730772	Storage_Root	Fibrous_Root	OK	1.46914	7.05218	2.2631	3.9948300000000003	5e-05	0.00019042200000000001	yes	glycosyl transferase family 1 protein
264	XLOC_002710	Manes.01G252200	Chromosome01:32790721-32792005	Storage_Root	Fibrous_Root	OK	0.431903	21.4271	5.63258	5.84631	0.00155	0.00440222	yes	WRKY DNA-binding protein 56
265	XLOC_002711	Manes.01G252400	Chromosome01:32798768-32800500	Storage_Root	Fibrous_Root	OK	4.0072	26.4654	2.72344	5.58429	5e-05	0.00019042200000000001	yes	WRKY family transcription factor
266	XLOC_002713	Manes.01G252800	Chromosome01:32848718-32851761	Storage_Root	Fibrous_Root	OK	8.135639999999999	1.90162	-2.09702	-2.71693	5e-05	0.00019042200000000001	yes	Heavy metal transport/detoxification superfamily protein
267	XLOC_002723	Manes.01G255400	Chromosome01:33029358-33032209	Storage_Root	Fibrous_Root	OK	0.565808	9.48594	4.06741	4.69998	5e-05	0.00019042200000000001	yes	cysteine synthase C1
268	XLOC_002726	Manes.01G255900	Chromosome01:33066084-33069493	Storage_Root	Fibrous_Root	OK	1.9397	26.0944	3.74983	7.03251	5e-05	0.00019042200000000001	yes	glycerol-3-phosphate acyltransferase 8
269	XLOC_002732	Manes.01G257200	Chromosome01:33162933-33166420	Storage_Root	Fibrous_Root	OK	0.195708	2.46826	3.6567199999999995	3.4654300000000005	0.0001	0.000364096	yes	basic helix-loop-helix (bHLH) DNA-binding superfamily protein
270	XLOC_002771	Manes.01G264500	Chromosome01:33666270-33667554	Storage_Root	Fibrous_Root	OK	1.0227	17.1299	4.06606	5.837940000000001	5e-05	0.00019042200000000001	yes	early nodulin-like protein 18
271	XLOC_002774	Manes.01G265000	Chromosome01:33694873-33698932	Storage_Root	Fibrous_Root	OK	0.221494	37.6644	7.409789999999999	5.03815	0.0041	0.010491	yes	AT-hook motif nuclear-localized protein 22
272	XLOC_002789	Manes.01G267900	Chromosome01:34192370-34192877	Storage_Root	Fibrous_Root	OK	0.8366809999999999	12.013	3.84378	3.57174	0.00355	0.00922951	yes	SAUR-like auxin-responsive protein family
273	XLOC_002795	Manes.01G269100	Chromosome01:34256855-34258282	Storage_Root	Fibrous_Root	OK	0.373681	1.9915	2.41397	2.11976	0.00945	0.0219738	yes	SPX domain gene 3
274	XLOC_002800	Manes.01G269700	Chromosome01:34316780-34320941	Storage_Root	Fibrous_Root	OK	7.955589999999999	1.9429900000000002	-2.03369	-2.87128	5e-05	0.00019042200000000001	yes	basic helix-loop-helix (bHLH) DNA-binding superfamily protein
275	XLOC_003123	Manes.02G000100	Chromosome02:11347-13050	Storage_Root	Fibrous_Root	OK	0.0	2.88172	inf		5e-05	0.00019042200000000001	yes	Heavy metal transport/detoxification superfamily protein
276	XLOC_003130	Manes.02G001000	Chromosome02:117670-121965	Storage_Root	Fibrous_Root	OK	453.32099999999997	24.3067	-4.2211099999999995	-8.68443	5e-05	0.00019042200000000001	yes	UDP-Glycosyltransferase superfamily protein
277	XLOC_003133	Manes.02G001600	Chromosome02:173113-175204	Storage_Root	Fibrous_Root	OK	20.8026	3.09973	-2.74655	-5.5204699999999995	5e-05	0.00019042200000000001	yes	NAC (No Apical Meristem) domain transcriptional regulator superfamily protein
278	XLOC_003173	Manes.02G010100	Chromosome02:917467-921388	Storage_Root	Fibrous_Root	OK	0.119156	3.80971	4.99876	2.15468	0.0011	0.0032348	yes	RING/U-box superfamily protein
279	XLOC_003179	Manes.02G011100	Chromosome02:984912-986016	Storage_Root	Fibrous_Root	OK	0.0	5.36578	inf		5e-05	0.00019042200000000001	yes	subtilisin-like serine protease 3
280	XLOC_003188	Manes.02G013100	Chromosome02:1107021-1110287	Storage_Root	Fibrous_Root	OK	3955.68	740.2310000000001	-2.41788	-3.92498	5e-05	0.00019042200000000001	yes	ubiquitin-conjugating enzyme 28
281	XLOC_003190	Manes.02G013600	Chromosome02:1144074-1158085	Storage_Root	Fibrous_Root	OK	0.239535	15.0957	5.97776	5.49795	5e-05	0.00019042200000000001	yes	Translation initiation factor 2, small GTP-binding protein
282	XLOC_003196	Manes.02G014500	Chromosome02:1203740-1204313	Storage_Root	Fibrous_Root	OK	0.0	6.11155	inf		5e-05	0.00019042200000000001	yes	Disease resistance-responsive (dirigent-like protein) family protein
283	XLOC_003197	Manes.02G014600	Chromosome02:1206001-1209336	Storage_Root	Fibrous_Root	OK	4.2020800000000005	20.8294	2.30945	3.60601	5e-05	0.00019042200000000001	yes	Disease resistance-responsive (dirigent-like protein) family protein
284	XLOC_003203	Manes.02G015400	Chromosome02:1266156-1272335	Storage_Root	Fibrous_Root	OK	0.181575	1.72933	3.25157	3.2376400000000003	0.00045	0.00144382	yes	P-loop containing nucleoside triphosphate hydrolases superfamily protein
285	XLOC_003207	Manes.02G016300	Chromosome02:1377649-1378606	Storage_Root	Fibrous_Root	OK	0.0	1.0313	inf		5e-05	0.00019042200000000001	yes	Protein of unknown function (DUF567)
286	XLOC_003213	Manes.02G017200	Chromosome02:1429182-1432765	Storage_Root	Fibrous_Root	OK	0.44556999999999997	5.247000000000001	3.5577699999999997	5.0153	5e-05	0.00019042200000000001	yes	heat shock protein 90.1
287	XLOC_003215	Manes.02G017500	Chromosome02:1445030-1446628	Storage_Root	Fibrous_Root	OK	1.29445	12.7867	3.30424	5.42317	5e-05	0.00019042200000000001	yes	from the Czech \'roh\' meaning \'corner\'
288	XLOC_003216	Manes.02G017600	Chromosome02:1448349-1449918	Storage_Root	Fibrous_Root	OK	0.656799	15.6669	4.5761199999999995	5.20955	0.0001	0.000364096	yes	Heavy metal transport/detoxification superfamily protein
289	XLOC_003223	Manes.02G018900	Chromosome02:1523725-1530752	Storage_Root	Fibrous_Root	OK	8.194469999999999	1.10321	-2.8929400000000003	-2.21444	0.0142	0.0313994	yes	Phosphoglycerate mutase family protein
290	XLOC_003231	Manes.02G020100	Chromosome02:1624223-1626227	Storage_Root	Fibrous_Root	OK	2019.09	327.022	-2.62625	-4.74547	5e-05	0.00019042200000000001	yes	plasma membrane intrinsic protein 1;4
291	XLOC_003242	Manes.02G022900	Chromosome02:1840506-1843826	Storage_Root	Fibrous_Root	OK	24.5287	125.887	2.3595900000000003	6.03839	5e-05	0.00019042200000000001	yes	glutathione S-transferase THETA 1
292	XLOC_003248	Manes.02G023800	Chromosome02:1903636-1904543	Storage_Root	Fibrous_Root	OK	0.0	1.4782899999999999	inf		5e-05	0.00019042200000000001	yes	Protein of unknown function (DUF567)
293	XLOC_003251	Manes.02G024300	Chromosome02:1927988-1932578	Storage_Root	Fibrous_Root	OK	18.1405	4.4835199999999995	-2.01651	-3.7364	5e-05	0.00019042200000000001	yes	tetraspanin10
294	XLOC_003257	Manes.02G025300	Chromosome02:1998362-2001912	Storage_Root	Fibrous_Root	OK	0.352292	1.95418	2.47172	2.74936	0.0006	0.00187318	yes	UDP-D-glucose/UDP-D-galactose 4-epimerase 1
295	XLOC_003258	Manes.02G025400	Chromosome02:2002359-2003617	Storage_Root	Fibrous_Root	OK	3.8525099999999997	21.8151	2.50146	4.625319999999999	5e-05	0.00019042200000000001	yes	Uncharacterised protein family (UPF0497)
296	XLOC_003264	Manes.02G027000	Chromosome02:2093803-2096962	Storage_Root	Fibrous_Root	OK	0.164118	1.39878	3.09136	3.03215	0.00155	0.00440222	yes	GRAS family transcription factor
297	XLOC_003266	Manes.02G027400	Chromosome02:2103943-2111185	Storage_Root	Fibrous_Root	OK	85.4799	18.3182	-2.22231	-5.67097	5e-05	0.00019042200000000001	yes	phloem protein 2-A12
298	XLOC_003297	Manes.02G032800	Chromosome02:2510418-2534242	Storage_Root	Fibrous_Root	OK	1.74637	8.21058	2.23312	2.7073	0.00015	0.00052955	yes	sterol-4alpha-methyl oxidase 1-1
299	XLOC_003305	Manes.02G034700	Chromosome02:2681460-2684352	Storage_Root	Fibrous_Root	OK	0.299004	26.4866	6.46895	5.60439	0.00425	0.010829700000000001	yes	Plant invertase/pectin methylesterase inhibitor superfamily protein
300	XLOC_003307	Manes.02G034900	Chromosome02:2705712-2706795	Storage_Root	Fibrous_Root	OK	145.24	24.1648	-2.5874599999999996	-5.31928	5e-05	0.00019042200000000001	yes	Plant invertase/pectin methylesterase inhibitor superfamily protein
301	XLOC_003310	Manes.02G035300	Chromosome02:2726090-2729777	Storage_Root	Fibrous_Root	OK	76.916	7.5656300000000005	-3.34575	-8.08624	5e-05	0.00019042200000000001	yes	beta vacuolar processing enzyme
302	XLOC_003320	Manes.02G037400	Chromosome02:2888846-2889853	Storage_Root	Fibrous_Root	OK	6.17469	96.5505	3.96685	5.21108	5e-05	0.00019042200000000001	yes	Bifunctional inhibitor/lipid-transfer protein/seed storage 2S albumin superfamily protein
303	XLOC_004555	Manes.02G037400	Chromosome02:2888846-2889853	Storage_Root	Fibrous_Root	OK	3.8212599999999997	56.7151	3.89161	5.4250300000000005	5e-05	0.00019042200000000001	yes	Bifunctional inhibitor/lipid-transfer protein/seed storage 2S albumin superfamily protein
304	XLOC_003322	Manes.02G037700	Chromosome02:2923958-2926200	Storage_Root	Fibrous_Root	OK	20.6516	5.06374	-2.02798	-3.57079	5e-05	0.00019042200000000001	yes	Glycosyl transferase, family 35
305	XLOC_003332	Manes.02G039400	Chromosome02:3064809-3068949	Storage_Root	Fibrous_Root	OK	9.122710000000001	54.168	2.5699099999999997	6.17241	5e-05	0.00019042200000000001	yes	Nucleotide-diphospho-sugar transferases superfamily protein
306	XLOC_003333	Manes.02G039500	Chromosome02:3071168-3074582	Storage_Root	Fibrous_Root	OK	0.08770069999999999	3.9959800000000003	5.5098199999999995	2.13311	0.00385	0.00991944	yes	Pectin lyase-like superfamily protein
307	XLOC_003337	Manes.02G040800	Chromosome02:3161793-3163035	Storage_Root	Fibrous_Root	OK	52.8425	604.974	3.5171	8.930439999999999	5e-05	0.00019042200000000001	yes	tonoplast intrinsic protein 2;3
308	XLOC_003350	Manes.02G043800	Chromosome02:3396733-3398050	Storage_Root	Fibrous_Root	OK	1.04285	19.9669	4.25901	5.6391	5e-05	0.00019042200000000001	yes	HXXXD-type acyl-transferase family protein
309	XLOC_003361	Manes.02G045400	Chromosome02:3508982-3512142	Storage_Root	Fibrous_Root	OK	0.08504760000000001	1.50004	4.14058	2.4830900000000002	0.01215	0.0273938	yes	cationic amino acid transporter 6
310	XLOC_003367	Manes.02G046500	Chromosome02:3551738-3713925	Storage_Root	Fibrous_Root	OK	0.250069	3.22467	3.68875	0.296788	0.0144	0.0317885	yes	structural maintenance of chromosome 3
311	XLOC_003397	Manes.02G051200	Chromosome02:3886065-3888729	Storage_Root	Fibrous_Root	OK	20.0802	4.65689	-2.10833	-4.512490000000001	5e-05	0.00019042200000000001	yes	RING/U-box superfamily protein
312	XLOC_003400	Manes.02G052200	Chromosome02:3936645-4009154	Storage_Root	Fibrous_Root	OK	0.0365769	1.0549600000000001	4.85011	0.777606	0.0152	0.033331400000000004	yes	Glycosyl transferase, family 35
313	XLOC_003408	Manes.02G053800	Chromosome02:4091013-4093410	Storage_Root	Fibrous_Root	OK	0.9488629999999999	5.86038	2.62672	3.68174	5e-05	0.00019042200000000001	yes	biotin carboxyl carrier protein 2
314	XLOC_003432	Manes.02G058300	Chromosome02:4342713-4343490	Storage_Root	Fibrous_Root	OK	162.466	2.74284	-5.888319999999999	-8.61267	5e-05	0.00019042200000000001	yes	B12D protein
315	XLOC_003433	Manes.02G058400	Chromosome02:4344345-4351218	Storage_Root	Fibrous_Root	OK	3.4803900000000003	0.860389	-2.01619	-2.4363599999999996	5e-05	0.00019042200000000001	yes	PLC-like phosphodiesterases superfamily protein
316	XLOC_003435	Manes.02G058600	Chromosome02:4362429-4364204	Storage_Root	Fibrous_Root	OK	1.3467	9.88717	2.87613	4.60305	5e-05	0.00019042200000000001	yes	reversibly glycosylated polypeptide 1
317	XLOC_003439	Manes.02G059300	Chromosome02:4396318-4401409	Storage_Root	Fibrous_Root	OK	0.259949	3.28225	3.6583900000000003	3.59887	0.00035	0.00114903	yes	AGAMOUS-like 8
318	XLOC_003440	Manes.02G059400	Chromosome02:4402366-4406123	Storage_Root	Fibrous_Root	OK	5.70606	33.0747	2.53516	5.1433	5e-05	0.00019042200000000001	yes	Thioredoxin superfamily protein
319	XLOC_003451	Manes.02G061100	Chromosome02:4610525-4613439	Storage_Root	Fibrous_Root	OK	0.22216999999999998	4.28183	4.26849	2.15405	0.0058	0.0142736	yes	alpha/beta-Hydrolases superfamily protein
320	XLOC_003475	Manes.02G065400	Chromosome02:4843141-4844971	Storage_Root	Fibrous_Root	OK	0.0	1.09753	inf		5e-05	0.00019042200000000001	yes	NAD(P)-binding Rossmann-fold superfamily protein
321	XLOC_003493	Manes.02G068900	Chromosome02:5136838-5145578	Storage_Root	Fibrous_Root	OK	29.1471	4.4884699999999995	-2.69906	-4.44264	5e-05	0.00019042200000000001	yes	alpha/beta-Hydrolases superfamily protein
322	XLOC_003500	Manes.02G070400	Chromosome02:5244677-5246739	Storage_Root	Fibrous_Root	OK	0.110999	1.33633	3.58967	1.55679	0.01085	0.0248082	yes	peptide met sulfoxide reductase 4
323	XLOC_003504	Manes.02G071800	Chromosome02:5352602-5360241	Storage_Root	Fibrous_Root	OK	78.4771	14.388	-2.4474	-6.30437	5e-05	0.00019042200000000001	yes	lipid phosphate phosphatase 3
324	XLOC_003506	Manes.02G072100	Chromosome02:5365115-5367087	Storage_Root	Fibrous_Root	OK	10.0341	1.92172	-2.38445	-4.20209	5e-05	0.00019042200000000001	yes	Zinc finger C-x8-C-x5-C-x3-H type family protein
325	XLOC_003513	Manes.02G074200	Chromosome02:5497907-5499246	Storage_Root	Fibrous_Root	OK	0.442666	11.7735	4.7331900000000005	4.27396	0.01535	0.033617900000000006	yes	Heavy metal transport/detoxification superfamily protein
326	XLOC_003517	Manes.02G074700	Chromosome02:5513034-5513882	Storage_Root	Fibrous_Root	OK	0.0	1.65973	inf		5e-05	0.00019042200000000001	yes	hydroxyproline-rich glycoprotein family protein
327	XLOC_003521	Manes.02G075400	Chromosome02:5579897-5581130	Storage_Root	Fibrous_Root	OK	0.881549	3.55405	2.01135	2.56	0.00125	0.00362933	yes	calmodulin like 23
328	XLOC_003528	Manes.02G076500	Chromosome02:5646978-5651771	Storage_Root	Fibrous_Root	OK	80.8796	6.52813	-3.63104	-8.936580000000001	5e-05	0.00019042200000000001	yes	Protein of unknown function DUF2359, transmembrane
329	XLOC_003532	Manes.02G077100	Chromosome02:5702388-5705065	Storage_Root	Fibrous_Root	OK	1.13509	8.29646	2.8696900000000003	4.55326	5e-05	0.00019042200000000001	yes	SGNH hydrolase-type esterase superfamily protein
330	XLOC_003535	Manes.02G077900	Chromosome02:5771883-5775044	Storage_Root	Fibrous_Root	OK	42.3647	1244.22	4.8762300000000005	10.3069	5e-05	0.00019042200000000001	yes	glutamine synthase clone R1
331	XLOC_003539	Manes.02G078700	Chromosome02:5834074-5845924	Storage_Root	Fibrous_Root	OK	0.465121	3.508	2.9149700000000003	3.07709	5e-05	0.00019042200000000001	yes	STELAR K+ outward rectifier
332	XLOC_003544	Manes.02G079900	Chromosome02:5942391-5943597	Storage_Root	Fibrous_Root	OK	43.4346	7.5243199999999995	-2.52921	-4.39729	5e-05	0.00019042200000000001	yes	TPX2 (targeting protein for Xklp2) protein family
333	XLOC_003548	Manes.02G080700	Chromosome02:5999349-6002884	Storage_Root	Fibrous_Root	OK	1.18303	4.86029	2.03855	3.4287699999999997	5e-05	0.00019042200000000001	yes	Homeodomain-like superfamily protein
334	XLOC_003558	Manes.02G082000	Chromosome02:6136578-6138690	Storage_Root	Fibrous_Root	OK	0.0	2.07118	inf		5e-05	0.00019042200000000001	yes	AMP-dependent synthetase and ligase family protein
335	XLOC_003563	Manes.02G082900	Chromosome02:6214915-6227477	Storage_Root	Fibrous_Root	OK	40.8075	7.3676699999999995	-2.46955	-1.9137099999999998	0.02415	0.049929900000000006	yes	Protein kinase superfamily protein
336	XLOC_003567	Manes.02G083400	Chromosome02:6238194-6238953	Storage_Root	Fibrous_Root	OK	0.36312300000000003	19.6069	5.75475	5.16927	0.00845	0.019908900000000004	yes	NDR1/HIN1-like 25
337	XLOC_003577	Manes.02G085700	Chromosome02:6441430-6442692	Storage_Root	Fibrous_Root	OK	0.0	3.76201	inf		5e-05	0.00019042200000000001	yes	HVA22-like protein F
338	XLOC_003583	Manes.02G086800	Chromosome02:6561544-6563118	Storage_Root	Fibrous_Root	OK	3.72877	0.6651090000000001	-2.4870400000000004	-3.28249	0.0002	0.000689742	yes	receptor like protein 29
339	XLOC_003585	Manes.02G087100	Chromosome02:6581168-6589608	Storage_Root	Fibrous_Root	OK	10.5501	0.829634	-3.6686300000000003	-4.13729	5e-05	0.00019042200000000001	yes	actin-related protein C1A
340	XLOC_003587	Manes.02G087400	Chromosome02:6597019-6599034	Storage_Root	Fibrous_Root	OK	0.45836499999999997	2.1724099999999997	2.24473	2.5200099999999996	0.00165	0.00465655	yes	heat shock transcription factor A4A
341	XLOC_003596	Manes.02G089400	Chromosome02:6708238-6714315	Storage_Root	Fibrous_Root	OK	177.104	37.6215	-2.23497	-5.65782	5e-05	0.00019042200000000001	yes	glyoxalase II 3
342	XLOC_003606	Manes.02G090700	Chromosome02:6783551-6785991	Storage_Root	Fibrous_Root	OK	501.043	42.9046	-3.5457300000000003	-8.54611	5e-05	0.00019042200000000001	yes	Protein of unknown function (DUF640)
343	XLOC_003644	Manes.02G097000	Chromosome02:7253137-7253941	Storage_Root	Fibrous_Root	OK	0.0	4.018269999999999	inf		5e-05	0.00019042200000000001	yes	Heavy metal transport/detoxification superfamily protein
344	XLOC_003646	Manes.02G097400	Chromosome02:7273543-7283382	Storage_Root	Fibrous_Root	OK	0.423904	5.14896	3.60247	3.3803300000000003	5e-05	0.00019042200000000001	yes	HOPZ-ACTIVATED RESISTANCE 1
345	XLOC_003647	Manes.02G097600	Chromosome02:7284334-7292800	Storage_Root	Fibrous_Root	OK	0.039117599999999995	1.43147	5.1935400000000005	2.15725	0.00295	0.00782682	yes	Sec14p-like phosphatidylinositol transfer family protein
346	XLOC_003654	Manes.02G098400	Chromosome02:7347096-7349301	Storage_Root	Fibrous_Root	OK	0.5069130000000001	41.3965	6.35163	7.735760000000001	5e-05	0.00019042200000000001	yes	Peroxidase superfamily protein
347	XLOC_003663	Manes.02G100100	Chromosome02:7467654-7470891	Storage_Root	Fibrous_Root	OK	13.1208	2.9342	-2.16082	-4.75036	5e-05	0.00019042200000000001	yes	Lateral root primordium (LRP) protein-related
348	XLOC_003667	Manes.02G100700	Chromosome02:7509533-7514656	Storage_Root	Fibrous_Root	OK	0.149902	1.11315	2.89257	2.2631	0.0055	0.0136173	yes	Leucine-rich repeat (LRR) family protein
349	XLOC_003685	Manes.02G104700	Chromosome02:7828436-7831215	Storage_Root	Fibrous_Root	OK	13.3447	153.549	3.5243599999999997	9.05264	5e-05	0.00019042200000000001	yes	flavanone 3-hydroxylase
350	XLOC_003695	Manes.02G106900	Chromosome02:7976634-7982311	Storage_Root	Fibrous_Root	OK	0.11489300000000001	9.89409	6.4282	4.74655	0.00035	0.00114903	yes	oligopeptide transporter 7
351	XLOC_003696	Manes.02G107000	Chromosome02:7986211-7992537	Storage_Root	Fibrous_Root	OK	0.46422299999999994	2.12784	2.1965	3.633	5e-05	0.00019042200000000001	yes	NB-ARC domain-containing disease resistance protein
352	XLOC_003697	Manes.02G107100	Chromosome02:7993333-7995658	Storage_Root	Fibrous_Root	OK	0.7117479999999999	22.1708	4.96115	6.52334	5e-05	0.00019042200000000001	yes	S-adenosyl-L-methionine-dependent methyltransferases superfamily protein
353	XLOC_003720	Manes.02G111300	Chromosome02:8302253-8303564	Storage_Root	Fibrous_Root	OK	250.977	19.7265	-3.66935	-8.56686	5e-05	0.00019042200000000001	yes	SEC14 cytosolic factor family protein / phosphoglyceride transfer family protein
354	XLOC_003734	Manes.02G113700	Chromosome02:8450951-8454781	Storage_Root	Fibrous_Root	OK	0.9045639999999999	7.137580000000001	2.98014	4.80998	5e-05	0.00019042200000000001	yes	dihydrodipicolinate synthase
355	XLOC_003742	Manes.02G115300	Chromosome02:8559896-8563959	Storage_Root	Fibrous_Root	OK	23.3135	0.813427	-4.84101	-4.9348	0.00015	0.00052955	yes	Seven transmembrane MLO family protein
356	XLOC_003743	Manes.02G115400	Chromosome02:8565936-8571327	Storage_Root	Fibrous_Root	OK	64.4737	14.1741	-2.18546	-2.2661	0.00345	0.008997	yes	RING/U-box superfamily protein
357	XLOC_003753	Manes.02G117300	Chromosome02:8685047-8687446	Storage_Root	Fibrous_Root	OK	1.6410799999999999	16.6492	3.3427300000000004	5.7321599999999995	5e-05	0.00019042200000000001	yes	Auxin efflux carrier family protein
358	XLOC_003757	Manes.02G118100	Chromosome02:8731779-8742956	Storage_Root	Fibrous_Root	OK	141.38	17.0418	-3.0524299999999998	-7.31653	5e-05	0.00019042200000000001	yes	Protein of unknown function (DUF789)
359	XLOC_003760	Manes.02G118500	Chromosome02:8772922-8778005	Storage_Root	Fibrous_Root	OK	2.40056	14.4192	2.58655	5.1671	5e-05	0.00019042200000000001	yes	alternative NAD(P)H dehydrogenase 1
360	XLOC_003770	Manes.02G120700	Chromosome02:8906301-8909592	Storage_Root	Fibrous_Root	OK	269.101	16.1684	-4.0569	-8.56153	5e-05	0.00019042200000000001	yes	Tetratricopeptide repeat (TPR)-like superfamily protein
361	XLOC_003777	Manes.02G122500	Chromosome02:8995613-9005092	Storage_Root	Fibrous_Root	OK	133.421	23.8098	-2.48636	-5.2635	5e-05	0.00019042200000000001	yes	alpha-glucan phosphorylase 2
362	XLOC_003791	Manes.02G124900	Chromosome02:9166714-9174531	Storage_Root	Fibrous_Root	OK	0.188921	6.6120399999999995	5.12924	4.10088	0.00065	0.00201381	yes	UDP-glucosyl transferase 76E2
363	XLOC_003793	Manes.02G125400	Chromosome02:9180679-9181910	Storage_Root	Fibrous_Root	OK	0.19858199999999998	4.36626	4.45859	3.22486	0.00605	0.0148162	yes	copper transporter 1
364	XLOC_003817	Manes.02G130500	Chromosome02:9565891-9567675	Storage_Root	Fibrous_Root	OK	0.23134000000000002	5.99659	4.69605	4.11147	0.0127	0.0284762	yes	Haloacid dehalogenase-like hydrolase (HAD) superfamily protein
365	XLOC_003832	Manes.02G133400	Chromosome02:9799724-9804037	Storage_Root	Fibrous_Root	OK	3.19398	18.9334	2.56751	5.2432300000000005	5e-05	0.00019042200000000001	yes	protein kinase 2B
366	XLOC_003850	Manes.02G135700	Chromosome02:9949920-9951629	Storage_Root	Fibrous_Root	OK	0.0	3.3623	inf		5e-05	0.00019042200000000001	yes	cytochrome P450, family 71, subfamily B, polypeptide 34
367	XLOC_003851	Manes.02G135800	Chromosome02:9953851-9955615	Storage_Root	Fibrous_Root	OK	0.272983	6.752560000000001	4.62855	4.96245	0.0003	0.000998846	yes	cytochrome P450, family 71, subfamily B, polypeptide 34
368	XLOC_003858	Manes.02G136700	Chromosome02:10022495-10024117	Storage_Root	Fibrous_Root	OK	0.0947983	2.11026	4.47641	1.93353	0.01445	0.0318841	yes	heat shock transcription factor B4
369	XLOC_003898	Manes.02G143300	Chromosome02:10593720-10595095	Storage_Root	Fibrous_Root	OK	3.31165	28.6451	3.11267	5.0578199999999995	5e-05	0.00019042200000000001	yes	glutathione S-transferase PHI 9
370	XLOC_003910	Manes.02G145300	Chromosome02:10750334-10755413	Storage_Root	Fibrous_Root	OK	16.3451	3.1125599999999998	-2.39268	-4.3213	5e-05	0.00019042200000000001	yes	K-box region and MADS-box transcription factor family protein
371	XLOC_003924	Manes.02G147200	Chromosome02:10943308-10945364	Storage_Root	Fibrous_Root	OK	0.217717	2.7535	3.66074	3.7878800000000004	0.00065	0.00201381	yes	Protein kinase superfamily protein
372	XLOC_003929	Manes.02G148200	Chromosome02:10996802-11000541	Storage_Root	Fibrous_Root	OK	0.279487	2.97341	3.4112699999999996	1.5324	0.0238	0.049298	yes	purine permease 3
373	XLOC_003930	Manes.02G148500	Chromosome02:11022175-11023650	Storage_Root	Fibrous_Root	OK	22.7182	1.34218	-4.0812	-5.89524	5e-05	0.00019042200000000001	yes	basic helix-loop-helix (bHLH) DNA-binding superfamily protein
374	XLOC_003931	Manes.02G148700	Chromosome02:11034383-11035285	Storage_Root	Fibrous_Root	OK	14.9857	3.0356	-2.30353	-3.22858	0.00015	0.00052955	yes	Cupredoxin superfamily protein
375	XLOC_003947	Manes.02G151400	Chromosome02:11269557-11271322	Storage_Root	Fibrous_Root	OK	5.52639	59.01	3.41655	7.624569999999999	5e-05	0.00019042200000000001	yes	UDP-glucosyl transferase 85A2
376	XLOC_003989	Manes.02G160400	Chromosome02:12087246-12089951	Storage_Root	Fibrous_Root	OK	0.191089	12.9501	6.08258	5.72096	0.002	0.00553209	yes	like AUX1 3
377	XLOC_003992	Manes.02G161100	Chromosome02:12157070-12158912	Storage_Root	Fibrous_Root	OK	0.0	1.39186	inf		5e-05	0.00019042200000000001	yes	GRAS family transcription factor
378	XLOC_003997	Manes.02G162000	Chromosome02:12269192-12271524	Storage_Root	Fibrous_Root	OK	147.109	10.2363	-3.84511	-8.42455	5e-05	0.00019042200000000001	yes	nodulin MtN21 /EamA-like transporter family protein
379	XLOC_004002	Manes.02G162800	Chromosome02:12315191-12322009	Storage_Root	Fibrous_Root	OK	1.4972	9.68941	2.69414	4.64307	5e-05	0.00019042200000000001	yes	long chain acyl-CoA synthetase 9
380	XLOC_004005	Manes.02G163500	Chromosome02:12341578-12346500	Storage_Root	Fibrous_Root	OK	0.501025	2.66838	2.41301	3.21397	5e-05	0.00019042200000000001	yes	Plant protein of unknown function (DUF869)
381	XLOC_004019	Manes.02G166800	Chromosome02:12593548-12597418	Storage_Root	Fibrous_Root	OK	0.33143	1.93881	2.5484	3.0312200000000002	0.0008	0.00242879	yes	Cyclin A1;1
382	XLOC_004021	Manes.02G167000	Chromosome02:12610866-12625208	Storage_Root	Fibrous_Root	OK	6.20651	78.8352	3.66698	8.593639999999999	5e-05	0.00019042200000000001	yes	amino acid permease 3
383	XLOC_004033	Manes.02G169500	Chromosome02:12846727-12851723	Storage_Root	Fibrous_Root	OK	0.0	1.00549	inf		5e-05	0.00019042200000000001	yes	S-adenosyl-L-methionine-dependent methyltransferases superfamily protein
384	XLOC_004056	Manes.02G172600	Chromosome02:13601804-13609699	Storage_Root	Fibrous_Root	OK	371.298	35.4742	-3.38774	-8.15236	5e-05	0.00019042200000000001	yes	F-box/RNI-like superfamily protein
385	XLOC_004058	Manes.02G173300	Chromosome02:13639298-13643356	Storage_Root	Fibrous_Root	OK	8.06273	50.9099	2.65861	6.57607	5e-05	0.00019042200000000001	yes	SCARECROW-like 1
386	XLOC_004063	Manes.02G174100	Chromosome02:13708605-13711254	Storage_Root	Fibrous_Root	OK	8.567730000000001	0.8951389999999999	-3.25873	-2.5379400000000003	0.0011	0.0032348	yes	Nodulin MtN3 family protein
387	XLOC_005232	Manes.02G174100	Chromosome02:13708605-13711254	Storage_Root	Fibrous_Root	OK	128.377	11.7136	-3.45413	-8.113760000000001	5e-05	0.00019042200000000001	yes	Nodulin MtN3 family protein
388	XLOC_004067	Manes.02G174800	Chromosome02:13760055-13763976	Storage_Root	Fibrous_Root	OK	102.17200000000001	3.08848	-5.04796	-8.744860000000001	5e-05	0.00019042200000000001	yes	alcohol dehydrogenase 1
389	XLOC_004083	Manes.02G177800	Chromosome02:14281304-14285912	Storage_Root	Fibrous_Root	OK	94.3582	8.577110000000001	-3.4595800000000003	-5.54225	5e-05	0.00019042200000000001	yes	F-box family protein
390	XLOC_004084	Manes.02G177900	Chromosome02:14292555-14295339	Storage_Root	Fibrous_Root	OK	53.5744	9.82733	-2.44667	-5.986669999999999	5e-05	0.00019042200000000001	yes	Pyridoxal phosphate (PLP)-dependent transferases superfamily protein
391	XLOC_004108	Manes.02G182000	Chromosome02:14738422-14740293	Storage_Root	Fibrous_Root	OK	3.62899	18.2072	2.32687	4.63491	5e-05	0.00019042200000000001	yes	Integrase-type DNA-binding superfamily protein
392	XLOC_004110	Manes.02G182500	Chromosome02:14802278-14804163	Storage_Root	Fibrous_Root	OK	80.0276	779.581	3.28413	7.568689999999999	5e-05	0.00019042200000000001	yes	Peroxidase superfamily protein
393	XLOC_004114	Manes.02G183800	Chromosome02:14900387-14904908	Storage_Root	Fibrous_Root	OK	3.23747	31.2697	3.27183	6.39525	5e-05	0.00019042200000000001	yes	choline kinase 1
394	XLOC_004135	Manes.02G187900	Chromosome02:15279332-15279946	Storage_Root	Fibrous_Root	OK	0.0	1.2948899999999999	inf		5e-05	0.00019042200000000001	yes	pathogenesis-related gene 1
395	XLOC_004142	Manes.02G189200	Chromosome02:15384562-15386127	Storage_Root	Fibrous_Root	OK	0.0	1.0583	inf		5e-05	0.00019042200000000001	yes	GDSL-like Lipase/Acylhydrolase superfamily protein
396	XLOC_004144	Manes.02G189600	Chromosome02:15397351-15400481	Storage_Root	Fibrous_Root	OK	1.52071	30.3249	4.31769	7.56066	5e-05	0.00019042200000000001	yes	WRKY DNA-binding protein 33
397	XLOC_004162	Manes.02G192000	Chromosome02:15682192-15686354	Storage_Root	Fibrous_Root	OK	1.2662799999999999	6.678789999999999	2.39899	3.4550099999999997	5e-05	0.00019042200000000001	yes	SNARE associated Golgi protein family
398	XLOC_004174	Manes.02G194100	Chromosome02:15975172-15979575	Storage_Root	Fibrous_Root	OK	1.15672	8.03695	2.7966	4.61835	5e-05	0.00019042200000000001	yes	cytosolic invertase 2
399	XLOC_004175	Manes.02G194200	Chromosome02:15997521-15999455	Storage_Root	Fibrous_Root	OK	0.0	1.08622	inf		5e-05	0.00019042200000000001	yes	TCP family transcription factor
400	XLOC_004178	Manes.02G195400	Chromosome02:16241944-16248541	Storage_Root	Fibrous_Root	OK	150.414	12.4848	-3.5907	-8.977689999999999	5e-05	0.00019042200000000001	yes	Double Clp-N motif-containing P-loop nucleoside triphosphate hydrolases superfamily protein
401	XLOC_004226	Manes.02G203400	Chromosome02:18937933-18940412	Storage_Root	Fibrous_Root	OK	0.135821	1.5589899999999999	3.52084	3.2346	0.0019	0.00528427	yes	S-locus lectin protein kinase family protein
402	XLOC_004229	Manes.02G203700	Chromosome02:19031762-19070976	Storage_Root	Fibrous_Root	OK	8.0933	103.124	3.67151	6.1793	5e-05	0.00019042200000000001	yes	terpene synthase 21
403	XLOC_004245	Manes.02G206400	Chromosome02:19618953-19844282	Storage_Root	Fibrous_Root	OK	182.827	36.476	-2.3254599999999996	-5.81731	5e-05	0.00019042200000000001	yes	elicitor-activated gene 3-2
404	XLOC_004251	Manes.02G207600	Chromosome02:20179681-20194858	Storage_Root	Fibrous_Root	OK	8.937339999999999	38.936	2.12319	4.8482	5e-05	0.00019042200000000001	yes	Beta-glucosidase, GBA2 type family protein
405	XLOC_004274	Manes.02G211900	Chromosome02:22879301-22881013	Storage_Root	Fibrous_Root	OK	0.0	10.4486	inf		5e-05	0.00019042200000000001	yes	extra-large G-protein 1
406	XLOC_004291	Manes.02G213700	Chromosome02:24724587-24739335	Storage_Root	Fibrous_Root	OK	1184.66	47.7888	-4.63166	-18.5612	5e-05	0.00019042200000000001	yes	FKBP-like peptidyl-prolyl cis-trans isomerase family protein
407	XLOC_004350	Manes.02G223100	Chromosome02:31157163-31164960	Storage_Root	Fibrous_Root	OK	0.7954899999999999	3.6680900000000003	2.20511	2.93329	0.0001	0.000364096	yes	ARM repeat superfamily protein
408	XLOC_004353	Manes.02G223800	Chromosome02:31341673-31345303	Storage_Root	Fibrous_Root	OK	65.1964	12.0905	-2.43092	-5.82721	5e-05	0.00019042200000000001	yes	cytochrome P450, family 716, subfamily A, polypeptide 1
409	XLOC_004358	Manes.02G224400	Chromosome02:31555609-31560085	Storage_Root	Fibrous_Root	OK	0.0	1.10717	inf		5e-05	0.00019042200000000001	yes	homeodomain GLABROUS 11
410	XLOC_004371	Manes.02G227300	Chromosome02:32419207-32427455	Storage_Root	Fibrous_Root	OK	0.0	4.24686	inf		5e-05	0.00019042200000000001	yes	cycloartenol synthase 1
411	XLOC_004391	Manes.02G004100	Chromosome02:500621-505302	Storage_Root	Fibrous_Root	OK	0.680163	19.0275	4.8060599999999996	8.0028	5e-05	0.00019042200000000001	yes	oligopeptide transporter 7
412	XLOC_004405	Manes.02G006800	Chromosome02:712348-715650	Storage_Root	Fibrous_Root	OK	0.6007060000000001	18.2766	4.9272	6.89681	5e-05	0.00019042200000000001	yes	ABL interactor-like protein 2
413	XLOC_004407	Manes.02G007200	Chromosome02:741836-756248	Storage_Root	Fibrous_Root	OK	5.63702	26.7262	2.24525	3.0817799999999997	0.0006	0.00187318	yes	cellulose synthase like G2
414	XLOC_004412	Manes.02G008100	Chromosome02:792785-795078	Storage_Root	Fibrous_Root	OK	636.259	145.62	-2.12741	-5.49639	5e-05	0.00019042200000000001	yes	transcriptional coactivator p15 (PC4) family protein (KELP)
415	XLOC_004427	Manes.02G010600	Chromosome02:944705-951621	Storage_Root	Fibrous_Root	OK	1.87388	46.0706	4.61974	8.45539	5e-05	0.00019042200000000001	yes	glycosyl hydrolase 9C2
416	XLOC_004437	Manes.02G012100	Chromosome02:1031499-1034248	Storage_Root	Fibrous_Root	OK	1.54926	7.72397	2.31777	3.88464	5e-05	0.00019042200000000001	yes	HMG (high mobility group) box protein
417	XLOC_004456	Manes.02G016200	Chromosome02:1361421-1369985	Storage_Root	Fibrous_Root	OK	0.34773200000000004	5.98376	4.105	6.1123199999999995	5e-05	0.00019042200000000001	yes	respiratory burst oxidase protein F
418	XLOC_004459	Manes.02G016900	Chromosome02:1419284-1420450	Storage_Root	Fibrous_Root	OK	0.0	2.75468	inf		5e-05	0.00019042200000000001	yes	WRKY DNA-binding protein 56
419	XLOC_004462	Manes.02G017300	Chromosome02:1436743-1438775	Storage_Root	Fibrous_Root	OK	15.620999999999999	2.06432	-2.91975	-4.39174	5e-05	0.00019042200000000001	yes	myb domain protein 103
420	XLOC_004467	Manes.02G018200	Chromosome02:1487259-1488183	Storage_Root	Fibrous_Root	OK	587.571	47.2	-3.6379	-8.81526	5e-05	0.00019042200000000001	yes	SPIRAL1-like2
421	XLOC_004469	Manes.02G018700	Chromosome02:1513417-1518058	Storage_Root	Fibrous_Root	OK	0.258885	20.5647	6.311719999999999	7.33645	5e-05	0.00019042200000000001	yes	POX (plant homeobox) family protein
422	XLOC_004474	Manes.02G019700	Chromosome02:1596619-1601757	Storage_Root	Fibrous_Root	OK	1.67705	11.7731	2.81149	5.12402	5e-05	0.00019042200000000001	yes	Protein of unknown function (DUF3741)
423	XLOC_004489	Manes.02G022800	Chromosome02:1831293-1836884	Storage_Root	Fibrous_Root	OK	0.236711	2.33584	3.30274	3.9513599999999998	5e-05	0.00019042200000000001	yes	C2 calcium/lipid-binding plant phosphoribosyltransferase family protein
424	XLOC_004499	Manes.02G025200	Chromosome02:1992284-1993163	Storage_Root	Fibrous_Root	OK	0.0	2.8606599999999998	inf		5e-05	0.00019042200000000001	yes	osmotin 34
425	XLOC_004507	Manes.02G027100	Chromosome02:2097178-2098798	Storage_Root	Fibrous_Root	OK	2.8233599999999996	0.356248	-2.9864599999999997	-2.89004	0.00485	0.0121803	yes	cytochrome P450, family 76, subfamily C, polypeptide 4
426	XLOC_004509	Manes.02G027800	Chromosome02:2126417-2127983	Storage_Root	Fibrous_Root	OK	0.0	4.77115	inf		5e-05	0.00019042200000000001	yes	MATE efflux family protein
427	XLOC_004510	Manes.02G028700	Chromosome02:2207082-2209850	Storage_Root	Fibrous_Root	OK	0.166321	3.2661599999999997	4.29555	3.7175300000000004	0.00295	0.00782682	yes	cytochrome P450, family 76, subfamily C, polypeptide 4
428	XLOC_004521	Manes.02G031100	Chromosome02:2342612-2347123	Storage_Root	Fibrous_Root	OK	0.0	2.92279	inf		5e-05	0.00019042200000000001	yes	Major Facilitator Superfamily with SPX (SYG1/Pho81/XPR1) domain-containing protein
429	XLOC_004526	Manes.02G031900	Chromosome02:2411955-2413358	Storage_Root	Fibrous_Root	OK	333.601	11.7967	-4.821680000000001	-10.2583	5e-05	0.00019042200000000001	yes	protein binding
430	XLOC_004527	Manes.02G032200	Chromosome02:2434441-2445026	Storage_Root	Fibrous_Root	OK	0.0	35.3412	inf		5e-05	0.00019042200000000001	yes	Predicted AT-hook DNA-binding family protein
431	XLOC_004535	Manes.02G033500	Chromosome02:2600894-2601947	Storage_Root	Fibrous_Root	OK	2.31894	16.2863	2.81212	4.3935900000000006	5e-05	0.00019042200000000001	yes	Protein of unknown function (DUF1442)
432	XLOC_004540	Manes.02G034300	Chromosome02:2651766-2653822	Storage_Root	Fibrous_Root	OK	25.0043	5.96211	-2.06828	-4.460319999999999	5e-05	0.00019042200000000001	yes	myb domain protein 42
433	XLOC_004573	Manes.02G040000	Chromosome02:3104796-3107986	Storage_Root	Fibrous_Root	OK	0.30756	3.9199300000000004	3.6718800000000003	3.63421	0.0002	0.000689742	yes	Nodulin MtN21 /EamA-like transporter family protein
434	XLOC_004584	Manes.02G041900	Chromosome02:3254739-3257629	Storage_Root	Fibrous_Root	OK	0.100796	6.6189	6.03709	3.3014300000000003	0.0005	0.00158845	yes	hydroxyproline-rich glycoprotein family protein
435	XLOC_004589	Manes.02G042500	Chromosome02:3289443-3290654	Storage_Root	Fibrous_Root	OK	0.0	1.75082	inf		5e-05	0.00019042200000000001	yes	ethylene responsive element binding factor 6
436	XLOC_004607	Manes.02G045900	Chromosome02:3538062-3540120	Storage_Root	Fibrous_Root	OK	3300.14	479.71	-2.78229	-5.4236	5e-05	0.00019042200000000001	yes	Ribosomal protein L34e superfamily protein
437	XLOC_004608	Manes.02G046000	Chromosome02:3541770-3545355	Storage_Root	Fibrous_Root	OK	0.800945	4.25368	2.4089400000000003	3.78016	5e-05	0.00019042200000000001	yes	Protein of unknown function (DUF1666)
438	XLOC_004628	Manes.02G050100	Chromosome02:3838715-3841820	Storage_Root	Fibrous_Root	OK	0.748359	6.618860000000001	3.14478	3.3010900000000003	0.0001	0.000364096	yes	early nodulin-like protein 17
439	XLOC_004630	Manes.02G050500	Chromosome02:3853727-3855110	Storage_Root	Fibrous_Root	OK	0.256473	2.5664599999999997	3.3229	3.2338299999999998	0.00235	0.0063883	yes	UDP-glucosyl transferase 72B3
440	XLOC_004643	Manes.02G053000	Chromosome02:4028227-4029804	Storage_Root	Fibrous_Root	OK	5.76739	1.3026	-2.14652	-2.9286	0.0002	0.000689742	yes	expansin A15
441	XLOC_004645	Manes.02G053200	Chromosome02:4054004-4056757	Storage_Root	Fibrous_Root	OK	1.53081	0.216209	-2.8238	-2.69695	0.0017	0.00478344	yes	C2H2-like zinc finger protein
442	XLOC_004650	Manes.02G054300	Chromosome02:4112738-4114417	Storage_Root	Fibrous_Root	OK	0.0	1.25387	inf		5e-05	0.00019042200000000001	yes	UDP-Glycosyltransferase superfamily protein
443	XLOC_004653	Manes.02G054500	Chromosome02:4131617-4138228	Storage_Root	Fibrous_Root	OK	0.0	1.6221299999999998	inf		5e-05	0.00019042200000000001	yes	alpha-amylase-like 3
444	XLOC_004688	Manes.02G062500	Chromosome02:4677294-4678180	Storage_Root	Fibrous_Root	OK	0.8556959999999999	4.183590000000001	2.28957	2.46083	0.0037	0.00957497	yes	PTHR10668,PTHR10668:SF1
445	XLOC_004691	Manes.02G062900	Chromosome02:4697148-4700711	Storage_Root	Fibrous_Root	OK	1.40745	19.3079	3.77803	7.095689999999999	5e-05	0.00019042200000000001	yes	NSP-interacting kinase 1
446	XLOC_004715	Manes.02G067600	Chromosome02:5047559-5049476	Storage_Root	Fibrous_Root	OK	0.0	7.381889999999999	inf		5e-05	0.00019042200000000001	yes	Regulator of Vps4 activity in the MVB pathway protein
447	XLOC_004719	Manes.02G068400	Chromosome02:5106629-5108019	Storage_Root	Fibrous_Root	OK	236.7	11.4325	-4.37185	-9.96787	5e-05	0.00019042200000000001	yes	LOB domain-containing protein 41
448	XLOC_004727	Manes.02G069800	Chromosome02:5190056-5191237	Storage_Root	Fibrous_Root	OK	0.369543	4.160830000000001	3.49306	3.46266	0.00155	0.00440222	yes	zinc finger protein 6
449	XLOC_004736	Manes.02G071000	Chromosome02:5293648-5297588	Storage_Root	Fibrous_Root	OK	106.191	19.4076	-2.45198	-3.07019	0.00185	0.0051591	yes	Bifunctional inhibitor/lipid-transfer protein/seed storage 2S albumin superfamily protein
450	XLOC_004738	Manes.02G071200	Chromosome02:5300278-5303378	Storage_Root	Fibrous_Root	OK	6.02617	130.321	4.43469	10.4285	5e-05	0.00019042200000000001	yes	cytochrome P450, family 77, subfamily A, polypeptide 5 pseudogene
451	XLOC_004743	Manes.02G072500	Chromosome02:5398706-5402029	Storage_Root	Fibrous_Root	OK	0.309143	1.8009400000000002	2.5424	2.51169	0.005	0.012513799999999999	yes	anti- silencing function 1b
452	XLOC_004774	Manes.02G077800	Chromosome02:5755013-5756734	Storage_Root	Fibrous_Root	OK	0.0	1.71112	inf		5e-05	0.00019042200000000001	yes	nudix hydrolase homolog 17
453	XLOC_004776	Manes.02G078400	Chromosome02:5800564-5802400	Storage_Root	Fibrous_Root	OK	10.6946	2.02276	-2.4024900000000002	-4.4276599999999995	5e-05	0.00019042200000000001	yes	Eukaryotic aspartyl protease family protein
454	XLOC_004780	Manes.02G079000	Chromosome02:5850429-5851885	Storage_Root	Fibrous_Root	OK	0.0	8.03437	inf		5e-05	0.00019042200000000001	yes	PTHR10108:SF434,PTHR10108
455	XLOC_004786	Manes.02G080400	Chromosome02:5965783-5971980	Storage_Root	Fibrous_Root	OK	23.6238	121.012	2.35683	6.41654	5e-05	0.00019042200000000001	yes	glutamate decarboxylase
456	XLOC_004803	Manes.02G083700	Chromosome02:6251845-6253519	Storage_Root	Fibrous_Root	OK	0.13938499999999998	54.2102	8.60335	6.96899	0.0097	0.0224797	yes	acyl activating enzyme 5
457	XLOC_004809	Manes.02G084700	Chromosome02:6343960-6344842	Storage_Root	Fibrous_Root	OK	2.2443	9.72086	2.11481	3.12588	0.00015	0.00052955	yes	Plant basic secretory protein (BSP) family protein
458	XLOC_004819	Manes.02G086100	Chromosome02:6511044-6512170	Storage_Root	Fibrous_Root	OK	0.0	1.20757	inf		5e-05	0.00019042200000000001	yes	terpene synthase 21
459	XLOC_004866	Manes.02G098700	Chromosome02:7353379-7354810	Storage_Root	Fibrous_Root	OK	4.493180000000001	21.6149	2.26621	4.18147	5e-05	0.00019042200000000001	yes	alpha/beta-Hydrolases superfamily protein
460	XLOC_004872	Manes.02G099800	Chromosome02:7426938-7431664	Storage_Root	Fibrous_Root	OK	0.744426	6.26128	3.07226	4.34012	5e-05	0.00019042200000000001	yes	Walls Are Thin 1
461	XLOC_004880	Manes.02G101700	Chromosome02:7597575-7612123	Storage_Root	Fibrous_Root	OK	0.45141000000000003	1.94039	2.10383	1.48811	0.00955	0.022175999999999998	yes	Serine carboxypeptidase S28 family protein
462	XLOC_004881	Manes.02G101800	Chromosome02:7613068-7615588	Storage_Root	Fibrous_Root	OK	2.02897	12.2517	2.59416	3.7921199999999997	5e-05	0.00019042200000000001	yes	Lactoylglutathione lyase / glyoxalase I family protein
463	XLOC_004896	Manes.02G104500	Chromosome02:7819861-7821459	Storage_Root	Fibrous_Root	OK	0.717371	3.47624	2.27674	2.80615	0.0007	0.00215317	yes	Chalcone-flavanone isomerase family protein
464	XLOC_004901	Manes.02G106100	Chromosome02:7919842-7927858	Storage_Root	Fibrous_Root	OK	3.90438	19.5329	2.32274	5.52797	5e-05	0.00019042200000000001	yes	histidine kinase 1
465	XLOC_004906	Manes.02G106600	Chromosome02:7960063-7963436	Storage_Root	Fibrous_Root	OK	32.7676	7.608969999999999	-2.1065	-3.8613699999999995	5e-05	0.00019042200000000001	yes	Rhodanese/Cell cycle control phosphatase superfamily protein
466	XLOC_004929	Manes.02G111200	Chromosome02:8295365-8297174	Storage_Root	Fibrous_Root	OK	5.38662	1.00403	-2.4235700000000002	-2.48237	0.0018	0.00503454	yes	Rhodanese/Cell cycle control phosphatase superfamily protein
467	XLOC_004944	Manes.02G113900	Chromosome02:8460263-8463794	Storage_Root	Fibrous_Root	OK	0.187165	1.7725099999999998	3.24341	1.9340000000000002	0.002	0.00553209	yes	RWP-RK domain-containing protein
468	XLOC_004951	Manes.02G115200	Chromosome02:8547128-8555537	Storage_Root	Fibrous_Root	OK	0.874483	50.6075	5.85478	7.96241	5e-05	0.00019042200000000001	yes	Auxin efflux carrier family protein
469	XLOC_004971	Manes.02G119000	Chromosome02:8795852-8799455	Storage_Root	Fibrous_Root	OK	0.0759934	1.4816799999999999	4.28522	1.9649400000000001	0.002	0.00553209	yes	phosphatidylinositol-speciwc phospholipase C4
470	XLOC_004972	Manes.02G119100	Chromosome02:8800760-8805467	Storage_Root	Fibrous_Root	OK	1.37301	14.7148	3.42185	5.9722599999999995	5e-05	0.00019042200000000001	yes	phosphatidylinositol-speciwc phospholipase C4
471	XLOC_004973	Manes.02G119200	Chromosome02:8806898-8810953	Storage_Root	Fibrous_Root	OK	1.82569	9.5441	2.38617	4.35794	5e-05	0.00019042200000000001	yes	Arabidopsis thaliana protein of unknown function (DUF821)
472	XLOC_004984	Manes.02G121200	Chromosome02:8932907-8934711	Storage_Root	Fibrous_Root	OK	0.382121	17.875999999999998	5.54785	7.145969999999999	5e-05	0.00019042200000000001	yes	cytochrome P450, family 86, subfamily A, polypeptide 1
473	XLOC_004989	Manes.02G122200	Chromosome02:8976785-8980124	Storage_Root	Fibrous_Root	OK	97.2662	7.53768	-3.68975	-8.862969999999999	5e-05	0.00019042200000000001	yes	Duplicated homeodomain-like superfamily protein
474	XLOC_004990	Manes.02G122300	Chromosome02:8985704-8989231	Storage_Root	Fibrous_Root	OK	1.6365299999999998	7.7002	2.23426	4.06197	5e-05	0.00019042200000000001	yes	Laccase/Diphenol oxidase family protein
475	XLOC_004993	Manes.02G122700	Chromosome02:9022830-9024093	Storage_Root	Fibrous_Root	OK	806.025	161.281	-2.32125	-5.85036	5e-05	0.00019042200000000001	yes	maternal effect embryo arrest 59
476	XLOC_005006	Manes.02G125800	Chromosome02:9204670-9256374	Storage_Root	Fibrous_Root	OK	13.1587	117.745	3.16157	7.0669	5e-05	0.00019042200000000001	yes	glutathione S-transferase tau 7
477	XLOC_005008	Manes.02G126300	Chromosome02:9258986-9260018	Storage_Root	Fibrous_Root	OK	0.26092	332.829	10.317	8.78465	0.01535	0.033617900000000006	yes	glutathione S-transferase tau 7
478	XLOC_005016	Manes.02G128000	Chromosome02:9341657-9343855	Storage_Root	Fibrous_Root	OK	13.6683	2.6747	-2.35339	-4.61921	5e-05	0.00019042200000000001	yes	highly ABA-induced PP2C gene 3
479	XLOC_005033	Manes.02G131000	Chromosome02:9580225-9582745	Storage_Root	Fibrous_Root	OK	0.259736	2.54798	3.29423	3.9373699999999996	0.0001	0.000364096	yes	SCARECROW-like 14
480	XLOC_005039	Manes.02G132100	Chromosome02:9692106-9693874	Storage_Root	Fibrous_Root	OK	0.881668	9.88033	3.48625	5.22997	5e-05	0.00019042200000000001	yes	cytochrome P450, family 710, subfamily A, polypeptide 1
481	XLOC_005062	Manes.02G138800	Chromosome02:10225382-10240260	Storage_Root	Fibrous_Root	OK	3.8529400000000003	17.7668	2.20515	4.62007	5e-05	0.00019042200000000001	yes	CRT (chloroquine-resistance transporter)-like transporter 1
482	XLOC_005082	Manes.02G143000	Chromosome02:10576943-10578077	Storage_Root	Fibrous_Root	OK	13.6718	3.2246799999999998	-2.08398	-3.7010300000000003	5e-05	0.00019042200000000001	yes	photosystem I subunit D-2
483	XLOC_005084	Manes.02G143200	Chromosome02:10586791-10590431	Storage_Root	Fibrous_Root	OK	0.648774	22.628	5.12425	6.68655	5e-05	0.00019042200000000001	yes	Calcium-binding EF-hand family protein
484	XLOC_005086	Manes.02G143500	Chromosome02:10599894-10604907	Storage_Root	Fibrous_Root	OK	0.186417	4.18945	4.49015	3.07177	5e-05	0.00019042200000000001	yes	Ribonuclease P protein subunit P38-related
485	XLOC_005088	Manes.02G143900	Chromosome02:10637147-10640882	Storage_Root	Fibrous_Root	OK	27.4337	4.904380000000001	-2.48381	-5.62713	5e-05	0.00019042200000000001	yes	IQ-domain 21
486	XLOC_005107	Manes.02G148300	Chromosome02:10996802-11000541	Storage_Root	Fibrous_Root	OK	1.57185	18.0796	3.5238199999999997	5.56042	5e-05	0.00019042200000000001	yes	purine permease 3
487	XLOC_005119	Manes.02G150700	Chromosome02:11241957-11245324	Storage_Root	Fibrous_Root	OK	142.519	27.7352	-2.36136	-5.87188	5e-05	0.00019042200000000001	yes	F-BOX WITH WD-40 2
488	XLOC_005127	Manes.02G152200	Chromosome02:11339234-11343176	Storage_Root	Fibrous_Root	OK	130.65200000000002	23.9533	-2.4474299999999998	-6.60015	5e-05	0.00019042200000000001	yes	Protein phosphatase 2C family protein
489	XLOC_005136	Manes.02G153400	Chromosome02:11507649-11509888	Storage_Root	Fibrous_Root	OK	36.9764	8.159469999999999	-2.1800599999999997	-4.7583400000000005	5e-05	0.00019042200000000001	yes	VQ motif-containing protein
490	XLOC_005139	Manes.02G154100	Chromosome02:11542277-11544794	Storage_Root	Fibrous_Root	OK	0.508961	14.2994	4.81225	4.09675	0.002	0.00553209	yes	Haloacid dehalogenase-like hydrolase (HAD) superfamily protein
491	XLOC_005143	Manes.02G154900	Chromosome02:11602647-11606891	Storage_Root	Fibrous_Root	OK	6.49136	28.9769	2.1583099999999997	4.8615	5e-05	0.00019042200000000001	yes	Phosphoglycerate mutase family protein
492	XLOC_005149	Manes.02G155900	Chromosome02:11738864-11740044	Storage_Root	Fibrous_Root	OK	0.22984200000000002	2.52846	3.45954	2.92509	0.0089	0.020844799999999997	yes	cysteine-rich RLK (RECEPTOR-like protein kinase) 29
493	XLOC_005169	Manes.02G160200	Chromosome02:12080872-12082275	Storage_Root	Fibrous_Root	OK	0.0	1.51735	inf		5e-05	0.00019042200000000001	yes	Pathogenesis-related thaumatin superfamily protein
494	XLOC_005171	Manes.02G160600	Chromosome02:12096300-12097673	Storage_Root	Fibrous_Root	OK	0.0	1.01823	inf		5e-05	0.00019042200000000001	yes	flavonol synthase 1
495	XLOC_005174	Manes.02G160900	Chromosome02:12120953-12123536	Storage_Root	Fibrous_Root	OK	0.042373400000000006	3.2880000000000003	6.277909999999999	3.4483300000000003	0.0173	0.0373325	yes	S-locus lectin protein kinase family protein
496	XLOC_005190	Manes.02G164400	Chromosome02:12369381-12374321	Storage_Root	Fibrous_Root	OK	178.351	28.4554	-2.64794	-7.045260000000001	5e-05	0.00019042200000000001	yes	F-box protein 7
497	XLOC_005198	Manes.02G165800	Chromosome02:12490948-12524695	Storage_Root	Fibrous_Root	OK	0.97545	12.0022	3.62109	4.99674	5e-05	0.00019042200000000001	yes	P-loop containing nucleoside triphosphate hydrolases superfamily protein
498	XLOC_005201	Manes.02G166100	Chromosome02:12559883-12564940	Storage_Root	Fibrous_Root	OK	0.189111	13.7846	6.18769	3.26166	5e-05	0.00019042200000000001	yes	RING/U-box superfamily protein
499	XLOC_005208	Manes.02G167900	Chromosome02:12720443-12723247	Storage_Root	Fibrous_Root	OK	0.0655794	3.51575	5.74444	2.78614	0.00915	0.021356	yes	bidirectional amino acid transporter 1
500	XLOC_005238	Manes.02G175000	Chromosome02:13770863-13772366	Storage_Root	Fibrous_Root	OK	101.615	12.605	-3.01104	-7.509689999999999	5e-05	0.00019042200000000001	yes	Plant stearoyl-acyl-carrier-protein desaturase family protein
501	XLOC_005240	Manes.02G175300	Chromosome02:13781669-13785006	Storage_Root	Fibrous_Root	OK	8.5554	0.769666	-3.47453	-4.48102	5e-05	0.00019042200000000001	yes	serine carboxypeptidase-like 42
502	XLOC_005242	Manes.02G175700	Chromosome02:13808471-13811406	Storage_Root	Fibrous_Root	OK	0.190194	2.46433	3.69565	1.96459	0.00585	0.0143829	yes	Protein of unknown function (DUF506)
503	XLOC_005251	Manes.02G177200	Chromosome02:14245238-14256341	Storage_Root	Fibrous_Root	OK	0.24825300000000003	1.58374	2.67345	2.09397	0.01225	0.0275936	yes	receptor-like protein kinase 1
504	XLOC_005257	Manes.02G178200	Chromosome02:14316592-14320797	Storage_Root	Fibrous_Root	OK	30.5602	4.90103	-2.6405	-5.89466	5e-05	0.00019042200000000001	yes	Ca2+-activated RelA/spot homolog
505	XLOC_005284	Manes.02G184500	Chromosome02:14968995-14970410	Storage_Root	Fibrous_Root	OK	0.0	1.21736	inf		5e-05	0.00019042200000000001	yes	Peroxidase superfamily protein
506	XLOC_005285	Manes.02G184600	Chromosome02:14973065-14974436	Storage_Root	Fibrous_Root	OK	0.0	13.058	inf		5e-05	0.00019042200000000001	yes	Peroxidase superfamily protein
507	XLOC_005287	Manes.02G184800	Chromosome02:14992716-14994031	Storage_Root	Fibrous_Root	OK	0.903525	6.204330000000001	2.77964	3.57505	5e-05	0.00019042200000000001	yes	Peroxidase superfamily protein
508	XLOC_005289	Manes.02G185000	Chromosome02:15001109-15002344	Storage_Root	Fibrous_Root	OK	0.0	3.8910699999999996	inf		5e-05	0.00019042200000000001	yes	Peroxidase superfamily protein
509	XLOC_005292	Manes.02G185400	Chromosome02:15033401-15036181	Storage_Root	Fibrous_Root	OK	2.5994	12.4911	2.26465	3.4351599999999998	5e-05	0.00019042200000000001	yes	Ankyrin repeat family protein
510	XLOC_005303	Manes.02G187200	Chromosome02:15180379-15183671	Storage_Root	Fibrous_Root	OK	0.577071	7.6239300000000005	3.7237199999999997	4.84475	5e-05	0.00019042200000000001	yes	laccase 14
511	XLOC_005317	Manes.02G190900	Chromosome02:15570752-15578706	Storage_Root	Fibrous_Root	OK	2.4412599999999998	14.9735	2.61672	4.02811	5e-05	0.00019042200000000001	yes	leucine-rich repeat transmembrane protein kinase family protein
512	XLOC_005323	Manes.02G192400	Chromosome02:15706756-15714838	Storage_Root	Fibrous_Root	OK	1.20194	6.75005	2.4895400000000003	3.95945	5e-05	0.00019042200000000001	yes	ATP-binding casette family G25
513	XLOC_005325	Manes.02G192800	Chromosome02:15832099-15834930	Storage_Root	Fibrous_Root	OK	0.0	1.84621	inf		5e-05	0.00019042200000000001	yes	terpene synthase 21
514	XLOC_005350	Manes.02G198200	Chromosome02:16612034-16612491	Storage_Root	Fibrous_Root	OK	6.3413900000000005	1.11189	-2.51178	-2.02197	0.01215	0.0273938	yes	ADP-ribosylation factor family protein
515	XLOC_005351	Manes.02G198500	Chromosome02:16738840-16741485	Storage_Root	Fibrous_Root	OK	296.915	50.037	-2.56898	-5.31677	5e-05	0.00019042200000000001	yes	Sec14p-like phosphatidylinositol transfer family protein
516	XLOC_005366	Manes.02G202800	Chromosome02:18769322-18775281	Storage_Root	Fibrous_Root	OK	31.3665	5.19886	-2.5929599999999997	-5.029059999999999	5e-05	0.00019042200000000001	yes	PLC-like phosphodiesterases superfamily protein
517	XLOC_005368	Manes.02G203000	Chromosome02:18803128-18814466	Storage_Root	Fibrous_Root	OK	0.43005600000000005	6.15561	3.83931	4.57112	5e-05	0.00019042200000000001	yes	Sucrose-phosphate synthase family protein
518	XLOC_005370	Manes.02G203300	Chromosome02:18894885-18899273	Storage_Root	Fibrous_Root	OK	0.14591400000000002	3.6293300000000004	4.6365099999999995	5.24814	0.00015	0.00052955	yes	Leucine-rich repeat protein kinase family protein
519	XLOC_005378	Manes.02G205200	Chromosome02:19338939-19477856	Storage_Root	Fibrous_Root	OK	0.21949000000000002	59.6338	8.08583	7.65902	0.00035	0.00114903	yes	cytochrome P450, family 81, subfamily D, polypeptide 8
520	XLOC_005382	Manes.02G206300	Chromosome02:19618953-19844282	Storage_Root	Fibrous_Root	OK	0.227064	4.46235	4.29663	0.568658	0.00175	0.00490913	yes	cinnamyl alcohol dehydrogenase 9
521	XLOC_005397	Manes.02G210800	Chromosome02:22054779-22063815	Storage_Root	Fibrous_Root	OK	0.49721899999999997	10.11	4.34576	5.92709	5e-05	0.00019042200000000001	yes	Kinase interacting (KIP1-like) family protein
522	XLOC_005413	Manes.02G213900	Chromosome02:24739447-24746428	Storage_Root	Fibrous_Root	OK	0.309527	4.56746	3.88325	2.9628400000000004	0.00015	0.00052955	yes	Cytochrome P450 superfamily protein
523	XLOC_005423	Manes.02G216200	Chromosome02:25995630-25997427	Storage_Root	Fibrous_Root	OK	20.0397	3.3090599999999997	-2.59837	-2.1922	0.01175	0.0266039	yes	Protein of unknown function (DUF640)
524	XLOC_005425	Manes.02G216800	Chromosome02:26275219-26277009	Storage_Root	Fibrous_Root	OK	0.364446	10.7099	4.8771	5.425330000000001	5e-05	0.00019042200000000001	yes	UDP-Glycosyltransferase superfamily protein
525	XLOC_005432	Manes.02G217900	Chromosome02:26988973-27090342	Storage_Root	Fibrous_Root	OK	0.644239	2.85826	2.14947	2.02735	0.00545	0.0135066	yes	Leucine-rich repeat protein kinase family protein
526	XLOC_005435	Manes.02G219400	Chromosome02:28586398-28592843	Storage_Root	Fibrous_Root	OK	0.43882600000000005	4.61774	3.39546	4.1355900000000005	5e-05	0.00019042200000000001	yes	homolog of yeast CDT1 B homolog of yeast CDT1 B
527	XLOC_005736	Manes.03G003500	Chromosome03:339958-346614	Storage_Root	Fibrous_Root	OK	4.87793	42.287	3.11587	7.998660000000001	5e-05	0.00019042200000000001	yes	H(+)-ATPase 5
528	XLOC_005747	Manes.03G005600	Chromosome03:463481-469455	Storage_Root	Fibrous_Root	OK	0.10629200000000001	2.09173	4.29859	3.5457199999999998	5e-05	0.00019042200000000001	yes	histidine kinase 5
529	XLOC_005748	Manes.03G005800	Chromosome03:480373-481204	Storage_Root	Fibrous_Root	OK	0.6375649999999999	5.606730000000001	3.13651	3.17747	0.00115	0.00336701	yes	glutamine dumper 3
530	XLOC_005763	Manes.03G008700	Chromosome03:687122-692681	Storage_Root	Fibrous_Root	OK	0.8107770000000001	6.061730000000001	2.90235	4.4347199999999996	5e-05	0.00019042200000000001	yes	PTHR10185:SF6,PTHR10185
531	XLOC_005782	Manes.03G012500	Chromosome03:1014136-1016188	Storage_Root	Fibrous_Root	OK	39.4822	7.23614	-2.44791	-6.11625	5e-05	0.00019042200000000001	yes	serine-rich protein-related
532	XLOC_005784	Manes.03G012600	Chromosome03:1036037-1039206	Storage_Root	Fibrous_Root	OK	0.218092	34.0293	7.28569	7.4556	0.00045	0.00144382	yes	glucuronidase 3
533	XLOC_005810	Manes.03G018600	Chromosome03:1518065-1541220	Storage_Root	Fibrous_Root	OK	0.563808	8.50286	3.9146699999999996	4.73951	5e-05	0.00019042200000000001	yes	pleiotropic drug resistance 12
534	XLOC_005812	Manes.03G019200	Chromosome03:1569287-1570272	Storage_Root	Fibrous_Root	OK	5.5516	0.60067	-3.2082599999999997	-3.52428	0.00055	0.00173126	yes	multiprotein bridging factor 1C
535	XLOC_005821	Manes.03G021600	Chromosome03:1758838-1765043	Storage_Root	Fibrous_Root	OK	2.11457	0.348927	-2.59937	-2.66953	0.0016	0.00452929	yes	protein kinase family protein
536	XLOC_005827	Manes.03G023200	Chromosome03:1848283-1854905	Storage_Root	Fibrous_Root	OK	50.9815	6.22082	-3.0348	-6.8989199999999995	5e-05	0.00019042200000000001	yes	Major facilitator superfamily protein
537	XLOC_005828	Manes.03G023800	Chromosome03:1887234-1890080	Storage_Root	Fibrous_Root	OK	35.1483	1.18416	-4.89152	-7.24632	5e-05	0.00019042200000000001	yes	phytochrome-associated protein 2
538	XLOC_005843	Manes.03G027300	Chromosome03:2108958-2115942	Storage_Root	Fibrous_Root	OK	2.0603700000000003	11.5322	2.48469	4.27192	5e-05	0.00019042200000000001	yes	Nucleotide-diphospho-sugar transferases superfamily protein
539	XLOC_005844	Manes.03G027600	Chromosome03:2125408-2131533	Storage_Root	Fibrous_Root	OK	0.08594600000000001	3.0190900000000003	5.13454	5.13063	0.00075	0.00229123	yes	ABC transporter family protein
540	XLOC_005845	Manes.03G027700	Chromosome03:2133305-2137711	Storage_Root	Fibrous_Root	OK	13.7325	66.8086	2.2824400000000002	6.10912	5e-05	0.00019042200000000001	yes	Peptidase M28 family protein
541	XLOC_005854	Manes.03G029300	Chromosome03:2249064-2253928	Storage_Root	Fibrous_Root	OK	0.36449699999999996	3.5415300000000003	3.28039	4.19957	0.0001	0.000364096	yes	phosphofructokinase 3
542	XLOC_005870	Manes.03G032500	Chromosome03:2404458-2785827	Storage_Root	Fibrous_Root	OK	709.6389999999999	4.98121	-7.154439999999999	-2.0968	5e-05	0.00019042200000000001	yes	ACC oxidase 1
543	XLOC_005883	Manes.03G035500	Chromosome03:2834150-2836172	Storage_Root	Fibrous_Root	OK	20.0564	2.8824400000000003	-2.7987	-5.59253	5e-05	0.00019042200000000001	yes	heat shock transcription factor A2
544	XLOC_005902	Manes.03G038300	Chromosome03:3095890-3107497	Storage_Root	Fibrous_Root	OK	0.13558	14.6887	6.7594199999999995	3.99044	5e-05	0.00019042200000000001	yes	mechanosensitive channel of small conductance-like 10
545	XLOC_005905	Manes.03G039100	Chromosome03:3177023-3180444	Storage_Root	Fibrous_Root	OK	0.276515	13.003	5.55534	6.34745	0.0002	0.000689742	yes	cytochrome P450, family 72, subfamily A, polypeptide 15
546	XLOC_005914	Manes.03G041700	Chromosome03:3395665-3406795	Storage_Root	Fibrous_Root	OK	7.26802	1.6692200000000001	-2.1223799999999997	-2.2096	0.01965	0.0417219	yes	inter-alpha-trypsin inhibitor heavy chain-related
547	XLOC_005923	Manes.03G043700	Chromosome03:3518609-3525098	Storage_Root	Fibrous_Root	OK	13.184000000000001	2.3090200000000003	-2.51344	-1.88067	0.00775	0.018444400000000003	yes	fatty acid biosynthesis 1
548	XLOC_007058	Manes.03G043700	Chromosome03:3518609-3525098	Storage_Root	Fibrous_Root	OK	235.76	36.8167	-2.67889	-5.67661	5e-05	0.00019042200000000001	yes	fatty acid biosynthesis 1
549	XLOC_005948	Manes.03G049200	Chromosome03:4223183-4226988	Storage_Root	Fibrous_Root	OK	4.93405	24.4008	2.30609	5.39016	5e-05	0.00019042200000000001	yes	Glycosyl hydrolases family 32 protein
550	XLOC_005950	Manes.03G049500	Chromosome03:4287095-4289566	Storage_Root	Fibrous_Root	OK	13.1194	0.9031870000000001	-3.8605300000000002	-5.55774	5e-05	0.00019042200000000001	yes	heat shock transcription factor A2
551	XLOC_005991	Manes.03G058400	Chromosome03:5509265-5513811	Storage_Root	Fibrous_Root	OK	0.0	1.2222	inf		5e-05	0.00019042200000000001	yes	Exostosin family protein
552	XLOC_005992	Manes.03G058500	Chromosome03:5522489-5524079	Storage_Root	Fibrous_Root	OK	39.3976	7.55041	-2.38348	-5.65399	5e-05	0.00019042200000000001	yes	Integrase-type DNA-binding superfamily protein
553	XLOC_006003	Manes.03G060600	Chromosome03:6027809-6031425	Storage_Root	Fibrous_Root	OK	0.69958	13.8773	4.3101	7.5136899999999995	5e-05	0.00019042200000000001	yes	Protein kinase family protein with leucine-rich repeat domain
554	XLOC_006011	Manes.03G062000	Chromosome03:6445440-6451365	Storage_Root	Fibrous_Root	OK	0.178261	1.16865	2.71278	1.92799	0.00085	0.00256594	yes	Tesmin/TSO1-like CXC domain-containing protein
555	XLOC_006022	Manes.03G063300	Chromosome03:6783661-6788372	Storage_Root	Fibrous_Root	OK	354.67800000000005	23.0442	-3.94404	-9.85401	5e-05	0.00019042200000000001	yes	Peroxidase superfamily protein
556	XLOC_006024	Manes.03G063600	Chromosome03:6839707-6842076	Storage_Root	Fibrous_Root	OK	283.921	43.5806	-2.7037299999999997	-6.92362	5e-05	0.00019042200000000001	yes	S1FA-like DNA-binding protein
557	XLOC_006055	Manes.03G069800	Chromosome03:8520214-8524383	Storage_Root	Fibrous_Root	OK	0.15241400000000002	7.87896	5.69193	3.04873	0.0126	0.0282801	yes	Leucine-rich receptor-like protein kinase family protein
558	XLOC_006071	Manes.03G072600	Chromosome03:9570478-9572954	Storage_Root	Fibrous_Root	OK	0.9815	8.85239	3.1730099999999997	5.08944	5e-05	0.00019042200000000001	yes	DNA glycosylase superfamily protein
559	XLOC_006077	Manes.03G073200	Chromosome03:9719863-9721425	Storage_Root	Fibrous_Root	OK	0.146019	1.02855	2.81638	2.2964599999999997	0.01645	0.0357274	yes	purine permease 4
560	XLOC_006089	Manes.03G075800	Chromosome03:10489519-10491761	Storage_Root	Fibrous_Root	OK	0.28384899999999996	5.34777	4.23574	4.52658	0.0001	0.000364096	yes	Pectin lyase-like superfamily protein
561	XLOC_006090	Manes.03G075900	Chromosome03:10527496-10531014	Storage_Root	Fibrous_Root	OK	0.125907	1.66462	3.72476	3.14317	0.0101	0.0232921	yes	Pectin lyase-like superfamily protein
562	XLOC_006098	Manes.03G077000	Chromosome03:11039256-11046180	Storage_Root	Fibrous_Root	OK	0.0	8.22655	inf		5e-05	0.00019042200000000001	yes	NAD(P)-linked oxidoreductase superfamily protein
563	XLOC_006103	Manes.03G077500	Chromosome03:11195975-11197430	Storage_Root	Fibrous_Root	OK	0.19148800000000002	4.74421	4.63084	3.62625	0.0097	0.0224797	yes	myb domain protein 67
564	XLOC_006144	Manes.03G084700	Chromosome03:13755565-13757622	Storage_Root	Fibrous_Root	OK	0.0	1.1310200000000001	inf		5e-05	0.00019042200000000001	yes	PHYTOENE SYNTHASE
565	XLOC_006145	Manes.03G085000	Chromosome03:13872516-13873490	Storage_Root	Fibrous_Root	OK	2.74321	15.8626	2.53169	3.4356	0.0002	0.000689742	yes	DNA-directed RNA polymerase family protein
566	XLOC_006154	Manes.03G086400	Chromosome03:14257073-14259623	Storage_Root	Fibrous_Root	OK	326.97700000000003	50.074	-2.70706	-6.8746100000000006	5e-05	0.00019042200000000001	yes	RING/U-box superfamily protein
567	XLOC_006186	Manes.03G092000	Chromosome03:15675827-15742750	Storage_Root	Fibrous_Root	OK	0.913522	17.3872	4.25044	4.91303	5e-05	0.00019042200000000001	yes	Leucine-rich repeat transmembrane protein kinase
568	XLOC_006211	Manes.03G097300	Chromosome03:16589809-16595698	Storage_Root	Fibrous_Root	OK	0.255306	4.59884	4.17097	4.4067099999999995	5e-05	0.00019042200000000001	yes	Calcium-dependent protein kinase family protein
569	XLOC_006241	Manes.03G103300	Chromosome03:17970308-17971362	Storage_Root	Fibrous_Root	OK	0.0	17.9913	inf		5e-05	0.00019042200000000001	yes	CLAVATA3/ESR-RELATED 1
570	XLOC_006246	Manes.03G104300	Chromosome03:18029069-18036737	Storage_Root	Fibrous_Root	OK	1099.41	208.048	-2.40175	-5.802919999999999	5e-05	0.00019042200000000001	yes	PTHR20934
571	XLOC_006302	Manes.03G114200	Chromosome03:21026225-21027917	Storage_Root	Fibrous_Root	OK	0.194511	3.4729099999999997	4.1582300000000005	3.8836800000000005	0.0035	0.00911359	yes	NAC (No Apical Meristem) domain transcriptional regulator superfamily protein
572	XLOC_006317	Manes.03G116400	Chromosome03:21267144-21268500	Storage_Root	Fibrous_Root	OK	0.352777	2.8098099999999997	2.99364	2.7961099999999997	0.0015	0.00427436	yes	Protein of unknown function (DUF761)
573	XLOC_006341	Manes.03G120400	Chromosome03:21680905-21686565	Storage_Root	Fibrous_Root	OK	0.0581635	5.65634	6.603610000000001	1.5742	0.00385	0.00991944	yes	organic cation/carnitine transporter4
574	XLOC_006356	Manes.03G123700	Chromosome03:22106292-22108484	Storage_Root	Fibrous_Root	OK	4198.08	863.1139999999999	-2.28211	-3.67886	5e-05	0.00019042200000000001	yes	Translation initiation factor SUI1 family protein
575	XLOC_006372	Manes.03G127000	Chromosome03:22426852-22428476	Storage_Root	Fibrous_Root	OK	5.50126	1.30385	-2.07698	-2.6049	0.00075	0.00229123	yes	Ankyrin repeat family protein
576	XLOC_006399	Manes.03G132300	Chromosome03:22862198-22863375	Storage_Root	Fibrous_Root	OK	0.215178	2.3854	3.4706300000000003	2.51823	0.0049	0.0122913	yes	mitogen-activated protein kinase kinase kinase 15
577	XLOC_006404	Manes.03G133500	Chromosome03:22960025-22960496	Storage_Root	Fibrous_Root	OK	1.36511	8.71194	2.67398	2.90305	0.00555	0.0137268	yes	Stigma-specific Stig1 family protein
578	XLOC_006408	Manes.03G133900	Chromosome03:23015781-23023459	Storage_Root	Fibrous_Root	OK	1.04667	4.61825	2.14155	3.95906	5e-05	0.00019042200000000001	yes	Kinesin motor family protein
579	XLOC_006414	Manes.03G134900	Chromosome03:23072220-23074769	Storage_Root	Fibrous_Root	OK	0.0	1.2827899999999999	inf		5e-05	0.00019042200000000001	yes	MBOAT (membrane bound O-acyl transferase) family protein
580	XLOC_006431	Manes.03G137300	Chromosome03:23222237-23225641	Storage_Root	Fibrous_Root	OK	0.0	6.978960000000001	inf		5e-05	0.00019042200000000001	yes	Copper transport protein family
581	XLOC_006438	Manes.03G138900	Chromosome03:23362058-23390237	Storage_Root	Fibrous_Root	OK	5.08205	23.0392	2.1806099999999997	3.1715299999999997	5e-05	0.00019042200000000001	yes	cytochrome P450, family 71, subfamily B, polypeptide 34
582	XLOC_006440	Manes.03G139300	Chromosome03:23392112-23398434	Storage_Root	Fibrous_Root	OK	0.321301	6.81491	4.4067	3.9507800000000004	0.0009	0.00270102	yes	ytochrome p450, family 71, subfamily B, polypeptide 11
583	XLOC_006451	Manes.03G141200	Chromosome03:23735493-23738203	Storage_Root	Fibrous_Root	OK	2.9176	16.1882	2.47209	4.67286	5e-05	0.00019042200000000001	yes	FASCICLIN-like arabinogalactan 1
584	XLOC_006456	Manes.03G142000	Chromosome03:23833742-23835999	Storage_Root	Fibrous_Root	OK	965.191	176.755	-2.44906	-6.06527	5e-05	0.00019042200000000001	yes	RPM1-interacting protein 4 (RIN4) family protein
585	XLOC_006460	Manes.03G142800	Chromosome03:23888385-23893855	Storage_Root	Fibrous_Root	OK	0.116548	1.61206	3.78991	2.09761	0.00525	0.0130667	yes	D6 protein kinase like 2
586	XLOC_006469	Manes.03G144000	Chromosome03:23965106-23967455	Storage_Root	Fibrous_Root	OK	3.28605	30.171	3.19873	5.71482	5e-05	0.00019042200000000001	yes	serine hydroxymethyltransferase 4
587	XLOC_006486	Manes.03G147700	Chromosome03:24314688-24318120	Storage_Root	Fibrous_Root	OK	0.0	1.8898400000000002	inf		5e-05	0.00019042200000000001	yes	Ankyrin repeat family protein
588	XLOC_006507	Manes.03G152600	Chromosome03:24837129-24842190	Storage_Root	Fibrous_Root	OK	2.16906	12.2109	2.49303	4.68927	5e-05	0.00019042200000000001	yes	Pectin lyase-like superfamily protein
589	XLOC_006508	Manes.03G152800	Chromosome03:24857375-24861435	Storage_Root	Fibrous_Root	OK	0.0	1.20325	inf		5e-05	0.00019042200000000001	yes	Leucine-rich repeat receptor-like protein kinase family protein
590	XLOC_006525	Manes.03G154700	Chromosome03:25015095-25017519	Storage_Root	Fibrous_Root	OK	97.6452	11.0323	-3.14581	-7.0587	5e-05	0.00019042200000000001	yes	hydroxyethylthiazole kinase family protein
591	XLOC_006528	Manes.03G155200	Chromosome03:25059765-25064078	Storage_Root	Fibrous_Root	OK	10.9302	90.655	3.05207	5.63825	5e-05	0.00019042200000000001	yes	glutathione S-transferase tau 7
592	XLOC_006550	Manes.03G160600	Chromosome03:25421816-25426500	Storage_Root	Fibrous_Root	OK	508.60699999999997	118.62200000000001	-2.10018	-4.57275	5e-05	0.00019042200000000001	yes	RNA-binding (RRM/RBD/RNP motifs) family protein
593	XLOC_006556	Manes.03G162100	Chromosome03:25561296-25567733	Storage_Root	Fibrous_Root	OK	10.4032	70.653	2.76372	7.409789999999999	5e-05	0.00019042200000000001	yes	phosphate 1
594	XLOC_006576	Manes.03G167100	Chromosome03:25909884-25912766	Storage_Root	Fibrous_Root	OK	0.136043	1.5421	3.50276	3.43044	0.0013	0.00375951	yes	Protein of unknown function (DUF668)
595	XLOC_006588	Manes.03G170200	Chromosome03:26174346-26182292	Storage_Root	Fibrous_Root	OK	4.1649400000000005	21.684	2.38026	5.79031	5e-05	0.00019042200000000001	yes	acylaminoacyl-peptidase-related
596	XLOC_006590	Manes.03G170600	Chromosome03:26206288-26208912	Storage_Root	Fibrous_Root	OK	0.26305700000000004	39.7106	7.2379999999999995	8.86107	0.0001	0.000364096	yes	3-ketoacyl-CoA synthase 2
597	XLOC_006596	Manes.03G171800	Chromosome03:26273197-26274473	Storage_Root	Fibrous_Root	OK	1.25862	8.754610000000001	2.7982	3.1303799999999997	0.0004	0.00129699	yes	calmodulin-like 11
598	XLOC_006599	Manes.03G172500	Chromosome03:26312524-26321706	Storage_Root	Fibrous_Root	OK	60.5345	11.8257	-2.35583	-3.02946	5e-05	0.00019042200000000001	yes	Stabilizer of iron transporter SufD / Polynucleotidyl transferase
599	XLOC_006602	Manes.03G173500	Chromosome03:26402407-26407239	Storage_Root	Fibrous_Root	OK	1.10406	5.56543	2.3336799999999998	3.3377	5e-05	0.00019042200000000001	yes	TIFY domain/Divergent CCT motif family protein
600	XLOC_006604	Manes.03G173900	Chromosome03:26429227-26431925	Storage_Root	Fibrous_Root	OK	11.472999999999999	2.31833	-2.30709	-3.83319	5e-05	0.00019042200000000001	yes	IQ-domain 19
601	XLOC_006606	Manes.03G174200	Chromosome03:26455411-26456795	Storage_Root	Fibrous_Root	OK	2.20968	14.4572	2.70987	4.78365	5e-05	0.00019042200000000001	yes	Leucine-rich repeat (LRR) family protein
602	XLOC_006620	Manes.03G176400	Chromosome03:26558172-26559488	Storage_Root	Fibrous_Root	OK	0.387409	220.519	9.15283	8.43857	0.00145	0.00414523	yes	Bifunctional inhibitor/lipid-transfer protein/seed storage 2S albumin superfamily protein
603	XLOC_006624	Manes.03G176900	Chromosome03:26622349-26625011	Storage_Root	Fibrous_Root	OK	80.5133	15.0909	-2.41555	-6.52096	5e-05	0.00019042200000000001	yes	Protein of unknown function (DUF581)
604	XLOC_006630	Manes.03G177700	Chromosome03:26676437-26677889	Storage_Root	Fibrous_Root	OK	114.912	26.6562	-2.10798	-5.39537	5e-05	0.00019042200000000001	yes	Lactoylglutathione lyase / glyoxalase I family protein
605	XLOC_006638	Manes.03G179300	Chromosome03:26747263-26752990	Storage_Root	Fibrous_Root	OK	0.103333	2.35949	4.51311	1.27291	5e-05	0.00019042200000000001	yes	Survival protein SurE-like phosphatase/nucleotidase
606	XLOC_006641	Manes.03G179700	Chromosome03:26784076-26789989	Storage_Root	Fibrous_Root	OK	0.315081	8.71937	4.790430000000001	6.17504	5e-05	0.00019042200000000001	yes	Copper amine oxidase family protein
607	XLOC_006653	Manes.03G181900	Chromosome03:26932552-26933816	Storage_Root	Fibrous_Root	OK	0.0	13.1109	inf		5e-05	0.00019042200000000001	yes	Protein of unknown function (DUF3049)
608	XLOC_006657	Manes.03G186600	Chromosome03:26975932-27239305	Storage_Root	Fibrous_Root	OK	7.058789999999999	0.0	-inf		0.0133	0.0296517	yes	glutamine synthetase 2
609	XLOC_006677	Manes.03G186600	Chromosome03:26975932-27239305	Storage_Root	Fibrous_Root	OK	0.933474	318.601	8.41493	0.609692	0.0014	0.0040174	yes	glutamine synthetase 2
610	XLOC_006708	Manes.03G192200	Chromosome03:27591478-27602574	Storage_Root	Fibrous_Root	OK	0.23897800000000002	1.22275	2.35518	1.20963	0.02335	0.0484847	yes	Galactose oxidase/kelch repeat superfamily protein
611	XLOC_006715	Manes.03G193500	Chromosome03:27684176-27688131	Storage_Root	Fibrous_Root	OK	0.0	2.326	inf		5e-05	0.00019042200000000001	yes	high affinity K+ transporter 5
612	XLOC_006737	Manes.03G197100	Chromosome03:27961108-27962074	Storage_Root	Fibrous_Root	OK	3473.53	184.31	-4.2362	-7.240889999999999	5e-05	0.00019042200000000001	yes	drought-induced 21
613	XLOC_006749	Manes.03G199600	Chromosome03:28095142-28108366	Storage_Root	Fibrous_Root	OK	0.409072	3.95235	3.2722900000000004	4.75097	5e-05	0.00019042200000000001	yes	phospholipase D P1
614	XLOC_006752	Manes.03G200100	Chromosome03:28137401-28141735	Storage_Root	Fibrous_Root	OK	0.582693	3.04208	2.38425	3.37544	5e-05	0.00019042200000000001	yes	PTHR14324:SF2,PTHR14324
615	XLOC_006753	Manes.03G200200	Chromosome03:28143791-28147506	Storage_Root	Fibrous_Root	OK	20.3548	4.73465	-2.1040400000000004	-4.70081	5e-05	0.00019042200000000001	yes	Pectin lyase-like superfamily protein
616	XLOC_006754	Manes.03G200300	Chromosome03:28148647-28159263	Storage_Root	Fibrous_Root	OK	2.27723	107.5	5.56091	8.72836	5e-05	0.00019042200000000001	yes	MLP-like protein 423
617	XLOC_006755	Manes.03G200500	Chromosome03:28159466-28161116	Storage_Root	Fibrous_Root	OK	0.0	2.5278099999999997	inf		5e-05	0.00019042200000000001	yes	MLP-like protein 423
618	XLOC_006789	Manes.03G206400	Chromosome03:28660139-28662063	Storage_Root	Fibrous_Root	OK	0.35635100000000003	4.17638	3.5508800000000003	3.6129300000000004	5e-05	0.00019042200000000001	yes	WRKY DNA-binding protein 23
619	XLOC_006801	Manes.03G208900	Chromosome03:28898621-28899141	Storage_Root	Fibrous_Root	OK	0.0	7.19785	inf		5e-05	0.00019042200000000001	yes	heat stable protein 1
620	XLOC_006805	Manes.03G209900	Chromosome03:28976236-28978811	Storage_Root	Fibrous_Root	OK	29.8142	2.11218	-3.8191900000000003	-7.59698	5e-05	0.00019042200000000001	yes	Pectin lyase-like superfamily protein
621	XLOC_006817	Manes.03G212500	Chromosome03:29259303-29265791	Storage_Root	Fibrous_Root	OK	0.151846	1.72965	3.5098	4.38592	5e-05	0.00019042200000000001	yes	P-glycoprotein 11
622	XLOC_006826	Manes.03G001300	Chromosome03:189205-205293	Storage_Root	Fibrous_Root	OK	38.7827	1.41363	-4.77794	-9.25717	5e-05	0.00019042200000000001	yes	arabinose kinase
623	XLOC_006830	Manes.03G002200	Chromosome03:259730-262504	Storage_Root	Fibrous_Root	OK	0.635519	35.0509	5.7853699999999995	6.668710000000001	5e-05	0.00019042200000000001	yes	NAC domain containing protein 38
624	XLOC_006839	Manes.03G004300	Chromosome03:379358-381993	Storage_Root	Fibrous_Root	OK	219.09799999999998	41.1205	-2.41364	-6.10468	5e-05	0.00019042200000000001	yes	Peptidyl-tRNA hydrolase II (PTH2) family protein
625	XLOC_006863	Manes.03G009300	Chromosome03:747312-749167	Storage_Root	Fibrous_Root	OK	0.0	1.35419	inf		5e-05	0.00019042200000000001	yes	WRKY DNA-binding protein 40
626	XLOC_006865	Manes.03G009600	Chromosome03:770276-771623	Storage_Root	Fibrous_Root	OK	0.0881831	2.20775	4.64593	2.50773	0.0173	0.0373325	yes	CBL-interacting protein kinase 25
627	XLOC_006885	Manes.03G013200	Chromosome03:1069198-1073267	Storage_Root	Fibrous_Root	OK	1.1207200000000002	0.21893200000000002	-2.35587	-1.91557	0.00465	0.0117312	yes	Calcium-dependent lipid-binding (CaLB domain) family protein
628	XLOC_006888	Manes.03G013600	Chromosome03:1119114-1131236	Storage_Root	Fibrous_Root	OK	1.85349	18.0956	3.28732	1.3299	0.00935	0.0217667	yes	adenine phosphoribosyltransferase 5
629	XLOC_006923	Manes.03G019700	Chromosome03:1638197-1638797	Storage_Root	Fibrous_Root	OK	365.06300000000005	89.8363	-2.02278	-5.56059	5e-05	0.00019042200000000001	yes	serine-rich protein-related
630	XLOC_006932	Manes.03G021100	Chromosome03:1724661-1734401	Storage_Root	Fibrous_Root	OK	2.9758200000000002e-05	5.51184	17.4989	0.00258016	0.00355	0.00922951	yes	polyol/monosaccharide transporter 5
631	XLOC_006940	Manes.03G022600	Chromosome03:1799522-1802947	Storage_Root	Fibrous_Root	OK	69.4678	7.8585899999999995	-3.1439999999999997	-7.23815	5e-05	0.00019042200000000001	yes	ABL interactor-like protein 4
632	XLOC_006947	Manes.03G023500	Chromosome03:1864863-1871249	Storage_Root	Fibrous_Root	OK	16.296	1.40564	-3.53522	-4.53373	5e-05	0.00019042200000000001	yes	thioredoxin-dependent peroxidase 1
633	XLOC_006967	Manes.03G027200	Chromosome03:2093509-2105139	Storage_Root	Fibrous_Root	OK	0.165	1.19377	2.8549900000000004	2.5503299999999998	0.00025	0.00084586	yes	ARM repeat superfamily protein
634	XLOC_006975	Manes.03G028400	Chromosome03:2193817-2195357	Storage_Root	Fibrous_Root	OK	0.17835	2.29885	3.68813	1.9577900000000001	0.0175	0.0377096	yes	profilin 5
635	XLOC_006977	Manes.03G028700	Chromosome03:2212031-2213988	Storage_Root	Fibrous_Root	OK	1.7878900000000002	0.421843	-2.0834799999999998	-2.39922	0.0013	0.00375951	yes	Leucine-rich repeat (LRR) family protein
636	XLOC_006981	Manes.03G029500	Chromosome03:2257307-2260611	Storage_Root	Fibrous_Root	OK	0.0	1.26299	inf		5e-05	0.00019042200000000001	yes	gamma-glutamyl transpeptidase 4
637	XLOC_006987	Manes.03G030500	Chromosome03:2315848-2317583	Storage_Root	Fibrous_Root	OK	0.590155	61.0099	6.69181	7.080539999999999	5e-05	0.00019042200000000001	yes	S-adenosyl-L-methionine-dependent methyltransferases superfamily protein
638	XLOC_006990	Manes.03G030800	Chromosome03:2361621-2363255	Storage_Root	Fibrous_Root	OK	0.0	1.49682	inf		5e-05	0.00019042200000000001	yes	1-amino-cyclopropane-1-carboxylate synthase 7
639	XLOC_007016	Manes.03G036000	Chromosome03:2892687-2903947	Storage_Root	Fibrous_Root	OK	116.884	7.77295	-3.9104699999999997	-6.52602	5e-05	0.00019042200000000001	yes	membrane bound O-acyl transferase (MBOAT) family protein
640	XLOC_007025	Manes.03G037800	Chromosome03:3057478-3066052	Storage_Root	Fibrous_Root	OK	17.3299	3.90971	-2.14813	-5.1628099999999995	5e-05	0.00019042200000000001	yes	phospholipid:diacylglycerol acyltransferase
641	XLOC_007026	Manes.03G037900	Chromosome03:3071875-3079277	Storage_Root	Fibrous_Root	OK	10.6213	1.82611	-2.54011	-2.37261	0.0049	0.0122913	yes	BREVIS RADIX-like 4
642	XLOC_007030	Manes.03G038900	Chromosome03:3140488-3142470	Storage_Root	Fibrous_Root	OK	90.6267	6.608510000000001	-3.77754	-7.042339999999999	5e-05	0.00019042200000000001	yes	ELF4-like 4
643	XLOC_007045	Manes.03G041300	Chromosome03:3365685-3368060	Storage_Root	Fibrous_Root	OK	18.887999999999998	3.9668300000000003	-2.25142	-3.48345	5e-05	0.00019042200000000001	yes	Protein of unknown function (DUF1677)
644	XLOC_007053	Manes.03G042600	Chromosome03:3453396-3455032	Storage_Root	Fibrous_Root	OK	1221.81	99.3808	-3.61991	-7.26202	5e-05	0.00019042200000000001	yes	Protein of unknown function (DUF581)
645	XLOC_007089	Manes.03G049100	Chromosome03:4191183-4193987	Storage_Root	Fibrous_Root	OK	24.8382	2.6829099999999997	-3.21069	-6.95684	5e-05	0.00019042200000000001	yes	indeterminate(ID)-domain 7
646	XLOC_007090	Manes.03G049400	Chromosome03:4265035-4266245	Storage_Root	Fibrous_Root	OK	2.00484	25.9589	3.69467	3.3344	0.0001	0.000364096	yes	Thioredoxin superfamily protein
647	XLOC_007091	Manes.03G049700	Chromosome03:4319121-4322177	Storage_Root	Fibrous_Root	OK	3.3253199999999996	27.3164	3.0382	6.54244	5e-05	0.00019042200000000001	yes	calmodulin-binding family protein
648	XLOC_007110	Manes.03G052800	Chromosome03:4625393-4627086	Storage_Root	Fibrous_Root	OK	1.42982	8.643419999999999	2.59577	3.3268199999999997	5e-05	0.00019042200000000001	yes	myb domain protein 5
649	XLOC_007112	Manes.03G053300	Chromosome03:4799185-4801012	Storage_Root	Fibrous_Root	OK	38.1767	4.998069999999999	-2.93325	-5.75885	5e-05	0.00019042200000000001	yes	YGGT family protein
650	XLOC_007116	Manes.03G054000	Chromosome03:4864431-4869829	Storage_Root	Fibrous_Root	OK	2.4880299999999997	13.0155	2.3871599999999997	4.82284	5e-05	0.00019042200000000001	yes	Chalcone-flavanone isomerase family protein
651	XLOC_007118	Manes.03G054200	Chromosome03:4889944-4894388	Storage_Root	Fibrous_Root	OK	2.082	12.4358	2.5784599999999998	4.0913699999999995	5e-05	0.00019042200000000001	yes	alpha/beta-Hydrolases superfamily protein
652	XLOC_007119	Manes.03G054300	Chromosome03:4903599-4906515	Storage_Root	Fibrous_Root	OK	0.175534	2.39807	3.77205	3.6943900000000003	0.00135	0.00388876	yes	pectin methylesterase 44
653	XLOC_007128	Manes.03G055800	Chromosome03:5074325-5076433	Storage_Root	Fibrous_Root	OK	0.619262	21.2691	5.10206	7.30703	5e-05	0.00019042200000000001	yes	3-ketoacyl-CoA synthase 10
654	XLOC_007134	Manes.03G057500	Chromosome03:5392624-5395029	Storage_Root	Fibrous_Root	OK	207.71	39.7844	-2.3843	-6.388380000000001	5e-05	0.00019042200000000001	yes	PTHR13373,PTHR13373:SF14
655	XLOC_007149	Manes.03G059600	Chromosome03:5847930-5856778	Storage_Root	Fibrous_Root	OK	159.349	13.1706	-3.5968	-8.21602	5e-05	0.00019042200000000001	yes	Polyketide cyclase/dehydrase and lipid transport superfamily protein
656	XLOC_007157	Manes.03G061200	Chromosome03:6243008-6245999	Storage_Root	Fibrous_Root	OK	0.0	3.18341	inf		5e-05	0.00019042200000000001	yes	Tetraspanin family protein
657	XLOC_007169	Manes.03G064100	Chromosome03:6881313-6882733	Storage_Root	Fibrous_Root	OK	0.853991	15.4807	4.1801	4.40735	0.0003	0.000998846	yes	potassium channel in Arabidopsis thaliana 3
658	XLOC_007171	Manes.03G064600	Chromosome03:7062782-7070408	Storage_Root	Fibrous_Root	OK	1642.43	124.99799999999999	-3.7158599999999997	-5.02721	5e-05	0.00019042200000000001	yes	CHY-type/CTCHY-type/RING-type Zinc finger protein
659	XLOC_007196	Manes.03G069300	Chromosome03:8338103-8355799	Storage_Root	Fibrous_Root	OK	295.05400000000003	62.4459	-2.2403	-4.18883	5e-05	0.00019042200000000001	yes	alpha/beta-Hydrolases superfamily protein
660	XLOC_007199	Manes.03G069600	Chromosome03:8436539-8437449	Storage_Root	Fibrous_Root	OK	2.2509799999999998	101.428	5.49376	8.34491	5e-05	0.00019042200000000001	yes	Uncharacterised protein family (UPF0497)
661	XLOC_007225	Manes.03G074500	Chromosome03:10193478-10194511	Storage_Root	Fibrous_Root	OK	0.0	3.10657	inf		5e-05	0.00019042200000000001	yes	VQ motif-containing protein
662	XLOC_007235	Manes.03G076800	Chromosome03:10913296-10930328	Storage_Root	Fibrous_Root	OK	0.0	17.6977	inf		5e-05	0.00019042200000000001	yes	protein serine/threonine kinases;protein kinases;ATP binding;sugar binding;kinases;carbohydrate binding
663	XLOC_007237	Manes.03G077700	Chromosome03:11247011-11249142	Storage_Root	Fibrous_Root	OK	0.158551	2.5152200000000002	3.98766	2.8183599999999998	0.00205	0.00565478	yes	Homeodomain-like superfamily protein
664	XLOC_007238	Manes.03G077800	Chromosome03:11305070-11306747	Storage_Root	Fibrous_Root	OK	0.47583100000000006	7.08321	3.8958800000000005	4.8369800000000005	5e-05	0.00019042200000000001	yes	Exostosin family protein
665	XLOC_007239	Manes.03G077900	Chromosome03:11307816-11310890	Storage_Root	Fibrous_Root	OK	2.37169	14.699000000000002	2.63173	4.6014	5e-05	0.00019042200000000001	yes	senescence-related gene 1
666	XLOC_007253	Manes.03G079900	Chromosome03:11869608-11871463	Storage_Root	Fibrous_Root	OK	0.0	1.06758	inf		5e-05	0.00019042200000000001	yes	Carbohydrate-binding X8 domain superfamily protein
667	XLOC_007289	Manes.03G088500	Chromosome03:14851491-14852793	Storage_Root	Fibrous_Root	OK	0.0	2.3867	inf		5e-05	0.00019042200000000001	yes	Family of unknown function (DUF716)
668	XLOC_007291	Manes.03G089100	Chromosome03:15025212-15036373	Storage_Root	Fibrous_Root	OK	0.8036479999999999	5.46349	2.76519	4.74446	5e-05	0.00019042200000000001	yes	chromomethylase 3
669	XLOC_007304	Manes.03G091900	Chromosome03:15662734-15670681	Storage_Root	Fibrous_Root	OK	0.5625060000000001	17.4261	4.95324	8.1302	5e-05	0.00019042200000000001	yes	Leucine-rich repeat transmembrane protein kinase
670	XLOC_007316	Manes.03G094400	Chromosome03:15966970-15967813	Storage_Root	Fibrous_Root	OK	2.6601	0.525363	-2.34009	-2.1886	0.0083	0.0195959	yes	Pentatricopeptide repeat (PPR) superfamily protein
671	XLOC_007355	Manes.03G100300	Chromosome03:17646173-17647753	Storage_Root	Fibrous_Root	OK	2.459	0.256637	-3.2602700000000002	-2.4437599999999997	0.0167	0.0362051	yes	pathogenesis-related family protein
672	XLOC_007361	Manes.03G101700	Chromosome03:17802471-17804820	Storage_Root	Fibrous_Root	OK	2.50878	0.594325	-2.07766	-2.1613599999999997	0.0038	0.00980486	yes	Protein of unknown function (DUF640)
673	XLOC_007366	Manes.03G103400	Chromosome03:17973871-17977494	Storage_Root	Fibrous_Root	OK	132.233	10.2288	-3.6923800000000004	-8.580039999999999	5e-05	0.00019042200000000001	yes	IQ-domain 10
674	XLOC_007398	Manes.03G110500	Chromosome03:20147842-20148647	Storage_Root	Fibrous_Root	OK	12.9898	245.354	4.23942	8.333960000000001	5e-05	0.00019042200000000001	yes	metallothionein 3
675	XLOC_007401	Manes.03G111600	Chromosome03:20759218-20760893	Storage_Root	Fibrous_Root	OK	0.0	1.0578	inf		5e-05	0.00019042200000000001	yes	OBF-binding protein 3
676	XLOC_007402	Manes.03G112000	Chromosome03:20813348-20821291	Storage_Root	Fibrous_Root	OK	4.89116	21.7437	2.15235	5.12996	5e-05	0.00019042200000000001	yes	Plasma-membrane choline transporter family protein
677	XLOC_007403	Manes.03G112100	Chromosome03:20823842-20832391	Storage_Root	Fibrous_Root	OK	0.0687345	1.1098	4.01312	1.11158	0.01365	0.0303325	yes	silencing defective 5
678	XLOC_007405	Manes.03G112400	Chromosome03:20860499-20869225	Storage_Root	Fibrous_Root	OK	2.9603599999999997	26.2383	3.14783	6.18689	5e-05	0.00019042200000000001	yes	Seven transmembrane MLO family protein
679	XLOC_007408	Manes.03G113100	Chromosome03:20921393-20923658	Storage_Root	Fibrous_Root	OK	1.94242	11.6367	2.58276	4.2706	5e-05	0.00019042200000000001	yes	CBS domain-containing protein
680	XLOC_007412	Manes.03G113600	Chromosome03:20974603-20981160	Storage_Root	Fibrous_Root	OK	59.1511	6.6371	-3.15578	-8.335230000000001	5e-05	0.00019042200000000001	yes	COP1-interacting protein 7
681	XLOC_007415	Manes.03G114500	Chromosome03:21099197-21103139	Storage_Root	Fibrous_Root	OK	1.3101399999999999	0.172987	-2.92099	-1.9056799999999998	0.0055	0.0136173	yes	Peroxisomal membrane 22 kDa (Mpv17/PMP22) family protein
682	XLOC_007430	Manes.03G117300	Chromosome03:21326100-21326596	Storage_Root	Fibrous_Root	OK	244.143	19.7683	-3.62646	-7.40348	5e-05	0.00019042200000000001	yes	Wound-responsive family protein
683	XLOC_007463	Manes.03G124100	Chromosome03:22131448-22144750	Storage_Root	Fibrous_Root	OK	0.111088	1.25462	3.4974800000000004	2.965	0.0046	0.011619200000000001	yes	NB-ARC domain-containing disease resistance protein
684	XLOC_007474	Manes.03G125500	Chromosome03:22212768-22399702	Storage_Root	Fibrous_Root	OK	0.422684	2.35825	2.48006	3.27629	5e-05	0.00019042200000000001	yes	Leucine-rich repeat receptor-like protein kinase family protein
685	XLOC_007484	Manes.03G128000	Chromosome03:22524042-22525104	Storage_Root	Fibrous_Root	OK	0.678326	18.9131	4.80126	5.45897	0.0001	0.000364096	yes	early nodulin-like protein 9
686	XLOC_007491	Manes.03G129300	Chromosome03:22554929-22783262	Storage_Root	Fibrous_Root	OK	14.8743	1.59772	-3.21874	-0.325079	0.00225	0.00614468	yes	RING/U-box superfamily protein
687	XLOC_007495	Manes.03G130300	Chromosome03:22554929-22783262	Storage_Root	Fibrous_Root	OK	0.0	1.6673200000000001	inf		0.02305	0.0479435	yes	geranylgeranyl pyrophosphate synthase 1
688	XLOC_007501	Manes.03G132100	Chromosome03:22837537-22844507	Storage_Root	Fibrous_Root	OK	7.78897	53.1369	2.77021	5.68415	5e-05	0.00019042200000000001	yes	aspartic proteinase A1
689	XLOC_007502	Manes.03G132200	Chromosome03:22856890-22860134	Storage_Root	Fibrous_Root	OK	0.0	6.6029100000000005	inf		5e-05	0.00019042200000000001	yes	WRKY family transcription factor
690	XLOC_007522	Manes.03G137500	Chromosome03:23227248-23229348	Storage_Root	Fibrous_Root	OK	2.08347	22.2905	3.4193599999999997	5.97701	5e-05	0.00019042200000000001	yes	Protein kinase superfamily protein
691	XLOC_007527	Manes.03G138600	Chromosome03:23313972-23352272	Storage_Root	Fibrous_Root	OK	0.42409300000000005	9.06781	4.4183	4.770580000000001	5e-05	0.00019042200000000001	yes	multidrug resistance-associated protein 3
692	XLOC_007543	Manes.03G141600	Chromosome03:23784524-23787301	Storage_Root	Fibrous_Root	OK	46.626000000000005	8.874789999999999	-2.39335	-3.82548	5e-05	0.00019042200000000001	yes	nicotinate/nicotinamide mononucleotide adenyltransferase
693	XLOC_007545	Manes.03G141900	Chromosome03:23825488-23832843	Storage_Root	Fibrous_Root	OK	68.2517	15.1393	-2.17257	-5.73084	5e-05	0.00019042200000000001	yes	Polynucleotidyl transferase, ribonuclease H-like superfamily protein
694	XLOC_007576	Manes.03G147600	Chromosome03:24303533-24309903	Storage_Root	Fibrous_Root	OK	0.234773	2.59936	3.4688199999999996	2.43891	5e-05	0.00019042200000000001	yes	HMG (high mobility group) box protein with ARID/BRIGHT DNA-binding domain
695	XLOC_007577	Manes.03G147800	Chromosome03:24318520-24322840	Storage_Root	Fibrous_Root	OK	0.7721319999999999	3.10675	2.00849	3.13577	5e-05	0.00019042200000000001	yes	Protein of unknown function, DUF593
696	XLOC_007579	Manes.03G148100	Chromosome03:24330246-24338726	Storage_Root	Fibrous_Root	OK	119.979	18.4235	-2.70317	-5.67468	5e-05	0.00019042200000000001	yes	Homeodomain-like superfamily protein
697	XLOC_007594	Manes.03G150000	Chromosome03:24488053-24489599	Storage_Root	Fibrous_Root	OK	0.757454	34.3346	5.5023599999999995	8.05762	5e-05	0.00019042200000000001	yes	Chalcone and stilbene synthase family protein
698	XLOC_007596	Manes.03G150300	Chromosome03:24553689-24555581	Storage_Root	Fibrous_Root	OK	1.29205	58.4157	5.49862	8.98105	5e-05	0.00019042200000000001	yes	2-oxoglutarate (2OG) and Fe(II)-dependent oxygenase superfamily protein
699	XLOC_007614	Manes.03G155800	Chromosome03:25139516-25142657	Storage_Root	Fibrous_Root	OK	0.191104	2.29541	3.5863199999999997	2.28008	0.0007	0.00215317	yes	beta-amylase 1
700	XLOC_007618	Manes.03G156800	Chromosome03:25181353-25190328	Storage_Root	Fibrous_Root	OK	7.786910000000001	1.65264	-2.23628	-2.10042	0.01535	0.033617900000000006	yes	mitochondrial editing factor 22
701	XLOC_007622	Manes.03G157400	Chromosome03:25238811-25242853	Storage_Root	Fibrous_Root	OK	0.311884	1.9530299999999998	2.64663	2.47968	0.00205	0.00565478	yes	Protein kinase family protein with leucine-rich repeat domain
702	XLOC_007642	Manes.03G160700	Chromosome03:25433645-25501955	Storage_Root	Fibrous_Root	OK	0.316485	3.25374	3.3618900000000003	1.7005599999999998	5e-05	0.00019042200000000001	yes	Cyclopropane-fatty-acyl-phospholipid synthase
703	XLOC_007644	Manes.03G161600	Chromosome03:25511398-25519265	Storage_Root	Fibrous_Root	OK	0.296616	2.26526	2.93301	3.81294	5e-05	0.00019042200000000001	yes	peptide transporter 3
704	XLOC_007648	Manes.03G162800	Chromosome03:25601786-25602755	Storage_Root	Fibrous_Root	OK	0.0	10.9253	inf		5e-05	0.00019042200000000001	yes	PTHR14552,PTHR14552:SF2
705	XLOC_007655	Manes.03G163600	Chromosome03:25685211-25688023	Storage_Root	Fibrous_Root	OK	17.4761	2.89961	-2.5914599999999997	-4.83174	5e-05	0.00019042200000000001	yes	Protein of unknown function (DUF640)
706	XLOC_007658	Manes.03G164200	Chromosome03:25745906-25747470	Storage_Root	Fibrous_Root	OK	0.60119	2.44492	2.02389	2.34119	0.0028	0.00746951	yes	myb domain protein 15
707	XLOC_007662	Manes.03G164700	Chromosome03:25772432-25775567	Storage_Root	Fibrous_Root	OK	0.0	5.7043800000000005	inf		5e-05	0.00019042200000000001	yes	phosphate transporter 1;7
708	XLOC_007669	Manes.03G166100	Chromosome03:25841589-25845486	Storage_Root	Fibrous_Root	OK	0.0711153	10.7049	7.23389	2.1313	5e-05	0.00019042200000000001	yes	2-oxoglutarate (2OG) and Fe(II)-dependent oxygenase superfamily protein
709	XLOC_007670	Manes.03G166200	Chromosome03:25849896-25851389	Storage_Root	Fibrous_Root	OK	4.21253	50.2954	3.57767	7.27108	5e-05	0.00019042200000000001	yes	2-oxoglutarate (2OG) and Fe(II)-dependent oxygenase superfamily protein
710	XLOC_007680	Manes.03G167700	Chromosome03:25956789-25962218	Storage_Root	Fibrous_Root	OK	3.49934	28.5997	3.03085	6.947839999999999	5e-05	0.00019042200000000001	yes	Protein kinase superfamily protein
711	XLOC_007681	Manes.03G167900	Chromosome03:25965127-25968687	Storage_Root	Fibrous_Root	OK	0.10142000000000001	1.40468	3.7918300000000005	2.15159	0.0004	0.00129699	yes	cellulose synthase like G3
712	XLOC_007692	Manes.03G169700	Chromosome03:26117998-26120424	Storage_Root	Fibrous_Root	OK	117.801	13.9785	-3.07507	-7.642860000000001	5e-05	0.00019042200000000001	yes	indole-3-acetic acid 7
713	XLOC_007695	Manes.03G170100	Chromosome03:26152252-26170342	Storage_Root	Fibrous_Root	OK	2.67667	10.8833	2.0236	4.63776	5e-05	0.00019042200000000001	yes	Protein of unknown function (DUF1012)
714	XLOC_007696	Manes.03G170300	Chromosome03:26183895-26185179	Storage_Root	Fibrous_Root	OK	145.296	30.1255	-2.26994	-6.18381	5e-05	0.00019042200000000001	yes	CBL-interacting protein kinase 7
715	XLOC_007715	Manes.03G173300	Chromosome03:26379666-26384848	Storage_Root	Fibrous_Root	OK	920.209	173.679	-2.4055400000000002	-5.53258	5e-05	0.00019042200000000001	yes	RmlC-like cupins superfamily protein
716	XLOC_007718	Manes.03G173800	Chromosome03:26414623-26418905	Storage_Root	Fibrous_Root	OK	60.2527	11.5667	-2.38105	-6.254659999999999	5e-05	0.00019042200000000001	yes	Plant protein of unknown function (DUF828) with plant pleckstrin homology-like region
717	XLOC_007749	Manes.03G181300	Chromosome03:26874582-26878023	Storage_Root	Fibrous_Root	OK	0.36664800000000003	6.49597	4.14708	5.21868	5e-05	0.00019042200000000001	yes	Leucine-rich repeat (LRR) family protein
718	XLOC_007754	Manes.03G182200	Chromosome03:26947134-26955092	Storage_Root	Fibrous_Root	OK	19.5215	3.11523	-2.6476599999999997	-5.2438400000000005	5e-05	0.00019042200000000001	yes	P-loop containing nucleoside triphosphate hydrolases superfamily protein
719	XLOC_007756	Manes.03G182600	Chromosome03:26971565-26974533	Storage_Root	Fibrous_Root	OK	20.8892	4.77625	-2.1288099999999996	-4.77007	5e-05	0.00019042200000000001	yes	somatic embryogenesis receptor-like kinase 1
720	XLOC_007766	Manes.03G183900	Chromosome03:26975932-27239305	Storage_Root	Fibrous_Root	OK	0.0	3.71973	inf		0.00055	0.00173126	yes	Eukaryotic aspartyl protease family protein
721	XLOC_007787	Manes.03G188500	Chromosome03:27344271-27345297	Storage_Root	Fibrous_Root	OK	0.14929800000000001	4.317880000000001	4.85406	2.62652	0.0173	0.0373325	yes	DUF679 domain membrane protein 2
722	XLOC_007789	Manes.03G189100	Chromosome03:27373294-27378387	Storage_Root	Fibrous_Root	OK	0.207958	2.78241	3.74197	2.8904099999999997	5e-05	0.00019042200000000001	yes	inosine-uridine preferring nucleoside hydrolase family protein
723	XLOC_007794	Manes.03G189800	Chromosome03:27462251-27463921	Storage_Root	Fibrous_Root	OK	0.0	4.5932699999999995	inf		5e-05	0.00019042200000000001	yes	Peroxidase superfamily protein
724	XLOC_007815	Manes.03G193600	Chromosome03:27695403-27697515	Storage_Root	Fibrous_Root	OK	0.0	27.6579	inf		5e-05	0.00019042200000000001	yes	nuclear factor Y, subunit B5
725	XLOC_007819	Manes.03G194700	Chromosome03:27754282-27762172	Storage_Root	Fibrous_Root	OK	2.84878	28.0358	3.29885	5.73172	5e-05	0.00019042200000000001	yes	alanine-tRNA ligases;nucleic acid binding;ligases, forming aminoacyl-tRNA and related compounds;nucleotide binding;ATP binding
726	XLOC_007824	Manes.03G195700	Chromosome03:27875529-27880299	Storage_Root	Fibrous_Root	OK	0.587663	3.13988	2.41765	1.8278900000000002	0.015	0.032949	yes	ARM repeat superfamily protein
727	XLOC_007844	Manes.03G200600	Chromosome03:28159466-28161116	Storage_Root	Fibrous_Root	OK	0.0	6.4667699999999995	inf		5e-05	0.00019042200000000001	yes	MLP-like protein 423
728	XLOC_007845	Manes.03G200800	Chromosome03:28166374-28168703	Storage_Root	Fibrous_Root	OK	252.062	41.909	-2.58845	-6.24589	5e-05	0.00019042200000000001	yes	Drought-responsive family protein
729	XLOC_007852	Manes.03G202000	Chromosome03:28287553-28293420	Storage_Root	Fibrous_Root	OK	1.3355299999999999	47.0403	5.13842	8.90188	5e-05	0.00019042200000000001	yes	Glycine-rich protein family
730	XLOC_007876	Manes.03G207100	Chromosome03:28782206-28785188	Storage_Root	Fibrous_Root	OK	119.619	22.1701	-2.4317599999999997	-5.8968300000000005	5e-05	0.00019042200000000001	yes	cell wall / vacuolar inhibitor of fructosidase 1
731	XLOC_007883	Manes.03G208500	Chromosome03:28853341-28855474	Storage_Root	Fibrous_Root	OK	1.07368	9.22615	3.10317	4.54774	5e-05	0.00019042200000000001	yes	myb domain protein 108
732	XLOC_008162	Manes.04G002200	Chromosome04:401407-403787	Storage_Root	Fibrous_Root	OK	3455.41	587.146	-2.55706	-4.4286900000000005	5e-05	0.00019042200000000001	yes	Ribosomal protein S11 family protein
733	XLOC_008172	Manes.04G004100	Chromosome04:487438-494584	Storage_Root	Fibrous_Root	OK	23.7435	117.281	2.30436	5.28983	5e-05	0.00019042200000000001	yes	bZIP transcription factor family protein
734	XLOC_008174	Manes.04G004800	Chromosome04:535400-538252	Storage_Root	Fibrous_Root	OK	0.298344	1.88162	2.65693	2.6406099999999997	0.0036	0.00934502	yes	WIP domain protein 3
735	XLOC_008179	Manes.04G005400	Chromosome04:611510-614420	Storage_Root	Fibrous_Root	OK	4.65986	24.1285	2.3723799999999997	5.16402	5e-05	0.00019042200000000001	yes	Jojoba acyl CoA reductase-related male sterility protein
736	XLOC_008191	Manes.04G007300	Chromosome04:799587-801515	Storage_Root	Fibrous_Root	OK	0.0625313	17.5327	8.13125	3.51424	0.01085	0.0248082	yes	Plant protein of unknown function (DUF247)
737	XLOC_008193	Manes.04G007800	Chromosome04:864343-864894	Storage_Root	Fibrous_Root	OK	3.4727900000000003	54.4701	3.9713	5.55375	5e-05	0.00019042200000000001	yes	Stress responsive A/B Barrel Domain
738	XLOC_008210	Manes.04G010700	Chromosome04:1276805-1280765	Storage_Root	Fibrous_Root	OK	2.03748	0.298111	-2.77287	-3.3147900000000003	0.00025	0.00084586	yes	Lecithin:cholesterol acyltransferase family protein
739	XLOC_008213	Manes.04G011100	Chromosome04:1304661-1357326	Storage_Root	Fibrous_Root	OK	0.17083900000000002	9.217139999999999	5.75361	4.1292800000000005	0.0001	0.000364096	yes	hydroxycinnamoyl-CoA shikimate/quinate hydroxycinnamoyl transferase
740	XLOC_008215	Manes.04G011400	Chromosome04:1383413-1389707	Storage_Root	Fibrous_Root	OK	3.1075	16.910999999999998	2.44413	5.89551	5e-05	0.00019042200000000001	yes	Argonaute family protein
741	XLOC_008217	Manes.04G012100	Chromosome04:1477093-1478031	Storage_Root	Fibrous_Root	OK	6.39424	1.2388700000000001	-2.36774	-2.9866900000000003	0.00035	0.00114903	yes	RING/U-box superfamily protein
742	XLOC_008221	Manes.04G012900	Chromosome04:1540598-1615486	Storage_Root	Fibrous_Root	OK	264.506	36.4387	-2.8597599999999996	-6.88535	5e-05	0.00019042200000000001	yes	PTHR13091
743	XLOC_008224	Manes.04G014300	Chromosome04:1697680-1702086	Storage_Root	Fibrous_Root	OK	1.67639	7.15463	2.0935200000000003	3.20457	5e-05	0.00019042200000000001	yes	serine carboxypeptidase-like 48
744	XLOC_008227	Manes.04G014800	Chromosome04:1743174-1744800	Storage_Root	Fibrous_Root	OK	0.739512	12.5062	4.07993	5.3498	5e-05	0.00019042200000000001	yes	myb domain protein 36
745	XLOC_008231	Manes.04G015600	Chromosome04:1815119-1816727	Storage_Root	Fibrous_Root	OK	8.570789999999999	0.525424	-4.02787	-5.09279	5e-05	0.00019042200000000001	yes	UDP-Glycosyltransferase superfamily protein
746	XLOC_008240	Manes.04G017000	Chromosome04:1981564-1990214	Storage_Root	Fibrous_Root	OK	0.208823	1.10962	2.40971	2.59844	0.0002	0.000689742	yes	ABC transporter family protein
747	XLOC_008251	Manes.04G018800	Chromosome04:2083792-2087357	Storage_Root	Fibrous_Root	OK	0.0	7.03863	inf		5e-05	0.00019042200000000001	yes	cyclic nucleotide-gated channel 15
748	XLOC_008252	Manes.04G018900	Chromosome04:2087782-2091491	Storage_Root	Fibrous_Root	OK	0.0	7.66705	inf		5e-05	0.00019042200000000001	yes	cyclic nucleotide-gated channel 15
749	XLOC_008255	Manes.04G019300	Chromosome04:2131978-2136070	Storage_Root	Fibrous_Root	OK	5.49639	1.00729	-2.44801	-3.07413	0.0007	0.00215317	yes	Putative lysine decarboxylase family protein
750	XLOC_008256	Manes.04G019400	Chromosome04:2139772-2145208	Storage_Root	Fibrous_Root	OK	0.19681500000000002	1.80922	3.2004599999999996	3.45152	0.0001	0.000364096	yes	glycosyltransferase family protein 2
751	XLOC_008260	Manes.04G019800	Chromosome04:2178015-2181695	Storage_Root	Fibrous_Root	OK	55.6067	4.024769999999999	-3.7882800000000003	-7.965610000000001	5e-05	0.00019042200000000001	yes	auxin response factor 10
752	XLOC_008275	Manes.04G022900	Chromosome04:2467075-2471284	Storage_Root	Fibrous_Root	OK	114.061	18.2993	-2.63994	-5.76005	5e-05	0.00019042200000000001	yes	FASCICLIN-like arabinogalactan-protein 11
753	XLOC_009134	Manes.04G022900	Chromosome04:2467075-2471284	Storage_Root	Fibrous_Root	OK	16.302	2.35799	-2.7894200000000002	-2.81494	0.0005	0.00158845	yes	FASCICLIN-like arabinogalactan-protein 11
754	XLOC_008276	Manes.04G023000	Chromosome04:2471665-2472733	Storage_Root	Fibrous_Root	OK	91.58200000000001	7.54776	-3.60094	-6.74757	5e-05	0.00019042200000000001	yes	FASCICLIN-like arabinogalactan-protein 12
755	XLOC_008277	Manes.04G023100	Chromosome04:2474571-2475375	Storage_Root	Fibrous_Root	OK	27.041	0.9667129999999999	-4.8059199999999995	-5.50484	0.00045	0.00144382	yes	FASCICLIN-like arabinogalactan-protein 12
756	XLOC_008278	Manes.04G023200	Chromosome04:2477310-2478123	Storage_Root	Fibrous_Root	OK	103.78	9.820310000000001	-3.40162	-6.4772099999999995	5e-05	0.00019042200000000001	yes	FASCICLIN-like arabinogalactan-protein 12
757	XLOC_008279	Manes.04G023300	Chromosome04:2480283-2481233	Storage_Root	Fibrous_Root	OK	150.685	5.91746	-4.6704099999999995	-7.93973	5e-05	0.00019042200000000001	yes	FASCICLIN-like arabinogalactan-protein 11
758	XLOC_008280	Manes.04G023400	Chromosome04:2485867-2487044	Storage_Root	Fibrous_Root	OK	24.1281	4.4077	-2.45261	-4.01915	5e-05	0.00019042200000000001	yes	FASCICLIN-like arabinogalactan-protein 11
759	XLOC_008282	Manes.04G023600	Chromosome04:2491400-2492331	Storage_Root	Fibrous_Root	OK	17.2458	3.9384900000000003	-2.13053	-3.55902	5e-05	0.00019042200000000001	yes	FASCICLIN-like arabinogalactan-protein 11
760	XLOC_008297	Manes.04G026300	Chromosome04:2756965-2763768	Storage_Root	Fibrous_Root	OK	23.5601	4.257619999999999	-2.46823	-5.67336	5e-05	0.00019042200000000001	yes	ROP interactive partner 5
761	XLOC_008314	Manes.04G029700	Chromosome04:3262592-3263903	Storage_Root	Fibrous_Root	OK	0.0	1.33833	inf		5e-05	0.00019042200000000001	yes	Heavy metal transport/detoxification superfamily protein
762	XLOC_008327	Manes.04G032000	Chromosome04:3648107-3651510	Storage_Root	Fibrous_Root	OK	0.0	4.346369999999999	inf		5e-05	0.00019042200000000001	yes	cytochrome P450, family 714, subfamily A, polypeptide 1
763	XLOC_008338	Manes.04G033900	Chromosome04:3905662-3907734	Storage_Root	Fibrous_Root	OK	0.135568	9.90584	6.19119	3.60773	0.006	0.014708	yes	Dof-type zinc finger DNA-binding family protein
764	XLOC_008357	Manes.04G038600	Chromosome04:4833709-4848481	Storage_Root	Fibrous_Root	OK	0.781808	5.063269999999999	2.69518	3.3936	0.0005	0.00158845	yes	3-beta hydroxysteroid dehydrogenase/isomerase family protein
765	XLOC_008383	Manes.04G044100	Chromosome04:6127816-6128850	Storage_Root	Fibrous_Root	OK	0.159788	7.35682	5.52485	2.8000599999999998	0.0089	0.020844799999999997	yes	CAMV movement protein interacting protein 7
766	XLOC_008421	Manes.04G052400	Chromosome04:8839206-8841299	Storage_Root	Fibrous_Root	OK	1.17899	12.3453	3.3883300000000003	4.80644	5e-05	0.00019042200000000001	yes	Late embryogenesis abundant (LEA) hydroxyproline-rich glycoprotein family
767	XLOC_008430	Manes.04G053900	Chromosome04:9722491-9726033	Storage_Root	Fibrous_Root	OK	6.27502	0.729704	-3.1042400000000003	-4.49097	5e-05	0.00019042200000000001	yes	pectin methylesterase 61
768	XLOC_008435	Manes.04G054600	Chromosome04:10352315-10380804	Storage_Root	Fibrous_Root	OK	0.240866	7.07026	4.8754599999999995	3.26514	5e-05	0.00019042200000000001	yes	O-acyltransferase (WSD1-like) family protein
769	XLOC_008440	Manes.04G055300	Chromosome04:11014094-11015789	Storage_Root	Fibrous_Root	OK	0.0	1.24309	inf		5e-05	0.00019042200000000001	yes	HSP20-like chaperones superfamily protein
770	XLOC_008476	Manes.04G060000	Chromosome04:14465708-14468306	Storage_Root	Fibrous_Root	OK	0.0	2.58803	inf		5e-05	0.00019042200000000001	yes	Aluminium activated malate transporter family protein
771	XLOC_008487	Manes.04G062200	Chromosome04:16353463-16355688	Storage_Root	Fibrous_Root	OK	6.87167	43.6043	2.66574	6.75633	5e-05	0.00019042200000000001	yes	Protein of unknown function (DUF3049)
772	XLOC_008495	Manes.04G064800	Chromosome04:18271738-18279971	Storage_Root	Fibrous_Root	OK	2.227	9.68746	2.12101	3.22712	5e-05	0.00019042200000000001	yes	Phosphoglycerate mutase family protein
773	XLOC_008502	Manes.04G065800	Chromosome04:18654783-18656136	Storage_Root	Fibrous_Root	OK	0.0	4.0029	inf		5e-05	0.00019042200000000001	yes	basic chitinase
774	XLOC_008503	Manes.04G065900	Chromosome04:18697314-18698688	Storage_Root	Fibrous_Root	OK	0.0	17.1991	inf		5e-05	0.00019042200000000001	yes	basic chitinase
775	XLOC_008504	Manes.04G066000	Chromosome04:18707705-18708817	Storage_Root	Fibrous_Root	OK	0.0	1.32105	inf		5e-05	0.00019042200000000001	yes	basic chitinase
776	XLOC_008515	Manes.04G067800	Chromosome04:19777329-19790588	Storage_Root	Fibrous_Root	OK	0.33320900000000003	33.6256	6.6569899999999995	2.9799599999999997	0.0041	0.010491	yes	basic chitinase
777	XLOC_008517	Manes.04G068600	Chromosome04:19929808-19932108	Storage_Root	Fibrous_Root	OK	0.0	6.67668	inf		5e-05	0.00019042200000000001	yes	Transmembrane amino acid transporter family protein
778	XLOC_008525	Manes.04G069600	Chromosome04:20048811-20064351	Storage_Root	Fibrous_Root	OK	57.8332	12.7467	-2.18178	-5.52609	5e-05	0.00019042200000000001	yes	ACT-like protein tyrosine kinase family protein
779	XLOC_008538	Manes.04G071600	Chromosome04:20359833-20371156	Storage_Root	Fibrous_Root	OK	552.231	136.719	-2.01405	-4.050730000000001	5e-05	0.00019042200000000001	yes	Splicing factor, CC1-like
780	XLOC_008558	Manes.04G075500	Chromosome04:21223454-21225736	Storage_Root	Fibrous_Root	OK	0.0	1.02611	inf		5e-05	0.00019042200000000001	yes	Protein kinase superfamily protein
781	XLOC_008559	Manes.04G075600	Chromosome04:21228333-21233806	Storage_Root	Fibrous_Root	OK	0.25285100000000005	2.01578	2.99498	3.0188	0.0003	0.000998846	yes	minichromosome maintenance 10
782	XLOC_008564	Manes.04G076500	Chromosome04:21375865-21377517	Storage_Root	Fibrous_Root	OK	304.80400000000003	73.5079	-2.05191	-5.2241599999999995	5e-05	0.00019042200000000001	yes	plasma membrane intrinsic protein 2;8
783	XLOC_008565	Manes.04G076700	Chromosome04:21445280-21449185	Storage_Root	Fibrous_Root	OK	1.0858	9.99361	3.20225	5.19296	5e-05	0.00019042200000000001	yes	like AUXIN RESISTANT 2
784	XLOC_008586	Manes.04G082100	Chromosome04:21948431-21948746	Storage_Root	Fibrous_Root	OK	0.0	1.0490700000000002	inf		0.01215	0.0273938	yes	SAUR-like auxin-responsive protein family
785	XLOC_008590	Manes.04G083000	Chromosome04:22043237-22048875	Storage_Root	Fibrous_Root	OK	17.9111	96.3486	2.42741	6.1856599999999995	5e-05	0.00019042200000000001	yes	arginine decarboxylase 2
786	XLOC_008606	Manes.04G086000	Chromosome04:22368692-22370180	Storage_Root	Fibrous_Root	OK	0.0	4.4665300000000006	inf		5e-05	0.00019042200000000001	yes	purple acid phosphatase 10
787	XLOC_008619	Manes.04G088900	Chromosome04:22632640-22634204	Storage_Root	Fibrous_Root	OK	0.0	1.37602	inf		5e-05	0.00019042200000000001	yes	pectinesterase 11
788	XLOC_008628	Manes.04G090700	Chromosome04:22797843-22798202	Storage_Root	Fibrous_Root	OK	16.3584	76.2028	2.21981	3.70508	5e-05	0.00019042200000000001	yes	Uncharacterised protein family (UPF0497)
789	XLOC_008638	Manes.04G092400	Chromosome04:22946494-22950550	Storage_Root	Fibrous_Root	OK	0.622437	2.64699	2.08835	2.7216	0.0009	0.00270102	yes	basic helix-loop-helix (bHLH) DNA-binding superfamily protein
790	XLOC_008653	Manes.04G094500	Chromosome04:23174349-23176973	Storage_Root	Fibrous_Root	OK	0.281833	8.23756	4.86931	4.02076	0.0005	0.00158845	yes	nudix hydrolase homolog 12
791	XLOC_008656	Manes.04G094800	Chromosome04:23208444-23209214	Storage_Root	Fibrous_Root	OK	1.10745	36.9613	5.06071	5.62465	0.0002	0.000689742	yes	Bifunctional inhibitor/lipid-transfer protein/seed storage 2S albumin superfamily protein
792	XLOC_008675	Manes.04G098800	Chromosome04:23456458-23458791	Storage_Root	Fibrous_Root	OK	0.408549	1.6813099999999999	2.04101	2.53539	0.0015	0.00427436	yes	Pentatricopeptide repeat (PPR) superfamily protein
793	XLOC_008686	Manes.04G100600	Chromosome04:23633492-23636616	Storage_Root	Fibrous_Root	OK	0.789339	3.41655	2.11383	2.89926	0.0002	0.000689742	yes	tubby like protein 8
794	XLOC_008689	Manes.04G100900	Chromosome04:23655150-23662319	Storage_Root	Fibrous_Root	OK	0.0	4.59286	inf		5e-05	0.00019042200000000001	yes	PTHR26266:SF147,PTHR26266
795	XLOC_008709	Manes.04G105800	Chromosome04:24151542-24201831	Storage_Root	Fibrous_Root	OK	11.6673	127.927	3.4547800000000004	8.38722	5e-05	0.00019042200000000001	yes	pleiotropic drug resistance 12
796	XLOC_008730	Manes.04G109700	Chromosome04:24412337-24419027	Storage_Root	Fibrous_Root	OK	91.212	12.824000000000002	-2.83038	-6.996239999999999	5e-05	0.00019042200000000001	yes	2-oxoglutarate (2OG) and Fe(II)-dependent oxygenase superfamily protein
797	XLOC_008735	Manes.04G110800	Chromosome04:24496523-24506308	Storage_Root	Fibrous_Root	OK	21.6551	4.77884	-2.17997	-4.80346	5e-05	0.00019042200000000001	yes	MUTM homolog-1
798	XLOC_008760	Manes.04G116100	Chromosome04:24778086-24779481	Storage_Root	Fibrous_Root	OK	2.2441	2386.68	10.0546	14.0277	5e-05	0.00019042200000000001	yes	unknown seed protein like 1
799	XLOC_008786	Manes.04G119700	Chromosome04:25014638-25016109	Storage_Root	Fibrous_Root	OK	0.0	1.7638	inf		5e-05	0.00019042200000000001	yes	2-oxoglutarate (2OG) and Fe(II)-dependent oxygenase superfamily protein
800	XLOC_008787	Manes.04G119800	Chromosome04:25018187-25019295	Storage_Root	Fibrous_Root	OK	0.0	1.2335200000000002	inf		5e-05	0.00019042200000000001	yes	2-oxoglutarate (2OG) and Fe(II)-dependent oxygenase superfamily protein
801	XLOC_008788	Manes.04G119900	Chromosome04:25020299-25021602	Storage_Root	Fibrous_Root	OK	0.0	80.3614	inf		5e-05	0.00019042200000000001	yes	2-oxoglutarate (2OG) and Fe(II)-dependent oxygenase superfamily protein
802	XLOC_008789	Manes.04G120000	Chromosome04:25023333-25024793	Storage_Root	Fibrous_Root	OK	0.0	26.2292	inf		5e-05	0.00019042200000000001	yes	2-oxoglutarate (2OG) and Fe(II)-dependent oxygenase superfamily protein
803	XLOC_008790	Manes.04G120100	Chromosome04:25026351-25028380	Storage_Root	Fibrous_Root	OK	0.15588	71.5936	8.84325	6.2446	0.00985	0.0227842	yes	2-oxoglutarate (2OG) and Fe(II)-dependent oxygenase superfamily protein
804	XLOC_008791	Manes.04G120600	Chromosome04:25124369-25133209	Storage_Root	Fibrous_Root	OK	0.45000200000000007	3.49208	2.95608	2.88456	5e-05	0.00019042200000000001	yes	Cyclin A2;4
805	XLOC_008795	Manes.04G121400	Chromosome04:25235278-25240809	Storage_Root	Fibrous_Root	OK	7.87598	1.39736	-2.49475	-2.3976599999999997	0.0013	0.00375951	yes	centromere protein C
806	XLOC_008802	Manes.04G122800	Chromosome04:25337671-25341346	Storage_Root	Fibrous_Root	OK	0.33096	1.6805599999999998	2.34421	2.58327	0.0007	0.00215317	yes	sulfate transporter 3;4
807	XLOC_008838	Manes.04G131300	Chromosome04:26087287-26097182	Storage_Root	Fibrous_Root	OK	0.8393379999999999	6.6043899999999995	2.9761	3.57786	5e-05	0.00019042200000000001	yes	phytochrome-associated protein 2
808	XLOC_008844	Manes.04G132200	Chromosome04:26123231-26125669	Storage_Root	Fibrous_Root	OK	0.34994400000000003	1.7633900000000002	2.33315	2.65067	0.00025	0.00084586	yes	Ankyrin repeat family protein
809	XLOC_008847	Manes.04G133000	Chromosome04:26166579-26168122	Storage_Root	Fibrous_Root	OK	0.0	1.5200799999999999	inf		5e-05	0.00019042200000000001	yes	Protein of unknown function (DUF1677)
810	XLOC_008853	Manes.04G133700	Chromosome04:26240180-26266939	Storage_Root	Fibrous_Root	OK	0.10815999999999999	6.7502	5.96369	6.60845	5e-05	0.00019042200000000001	yes	pleiotropic drug resistance 1
811	XLOC_008855	Manes.04G134000	Chromosome04:26282533-26286690	Storage_Root	Fibrous_Root	OK	102.945	20.1667	-2.35183	-6.1949	5e-05	0.00019042200000000001	yes	Homeodomain-like superfamily protein
812	XLOC_008860	Manes.04G134400	Chromosome04:26327324-26331013	Storage_Root	Fibrous_Root	OK	186.658	14.2922	-3.7071	-8.234	5e-05	0.00019042200000000001	yes	phytochrome-associated protein 1
813	XLOC_008868	Manes.04G136100	Chromosome04:26419353-26420636	Storage_Root	Fibrous_Root	OK	0.274435	17.3382	5.98135	5.15535	0.00425	0.010829700000000001	yes	2-oxoglutarate (2OG) and Fe(II)-dependent oxygenase superfamily protein
814	XLOC_008900	Manes.04G142400	Chromosome04:26848910-26850731	Storage_Root	Fibrous_Root	OK	0.26155900000000004	4.57565	4.128769999999999	2.2429200000000002	0.02315	0.048125699999999993	yes	hydroxyproline-rich glycoprotein family protein
815	XLOC_008905	Manes.04G143000	Chromosome04:26930443-26935399	Storage_Root	Fibrous_Root	OK	0.14519400000000002	12.4604	6.42322	3.65551	0.00055	0.00173126	yes	DZC (Disease resistance/zinc finger/chromosome condensation-like region) domain containing protein
816	XLOC_008936	Manes.04G147900	Chromosome04:27251008-27252619	Storage_Root	Fibrous_Root	OK	0.42326400000000003	5.3872599999999995	3.66992	3.4952900000000002	0.0009	0.00270102	yes	jasmonate-zim-domain protein 1
817	XLOC_008948	Manes.04G150700	Chromosome04:27444442-27448255	Storage_Root	Fibrous_Root	OK	0.0	2.44539	inf		5e-05	0.00019042200000000001	yes	Remorin family protein
818	XLOC_008990	Manes.04G159800	Chromosome04:28201121-28202485	Storage_Root	Fibrous_Root	OK	0.40697	15.4441	5.24599	5.39035	0.00045	0.00144382	yes	response regulator 9
819	XLOC_008992	Manes.04G159900	Chromosome04:28204424-28217588	Storage_Root	Fibrous_Root	OK	0.407915	3.00442	2.88075	4.41695	5e-05	0.00019042200000000001	yes	Regulator of chromosome condensation (RCC1) family with FYVE zinc finger domain
820	XLOC_008999	Manes.04G161700	Chromosome04:28335103-28337332	Storage_Root	Fibrous_Root	OK	0.491758	2.08775	2.08593	2.63769	0.0006	0.00187318	yes	Leucine-rich repeat (LRR) family protein
821	XLOC_009005	Manes.04G162500	Chromosome04:28404242-28410644	Storage_Root	Fibrous_Root	OK	0.677161	5.5301800000000005	3.02975	3.5615900000000003	0.00025	0.00084586	yes	GRAM domain-containing protein / ABA-responsive protein-related
822	XLOC_009019	Manes.04G165900	Chromosome04:28669180-28675519	Storage_Root	Fibrous_Root	OK	0.151394	18.465999999999998	6.93042	1.5248	0.01945	0.041349699999999996	yes	Calcium-dependent ARF-type GTPase activating protein family
823	XLOC_009044	Manes.04G004300	Chromosome04:504676-506562	Storage_Root	Fibrous_Root	OK	0.0	2.96548	inf		5e-05	0.00019042200000000001	yes	Basic-leucine zipper (bZIP) transcription factor family protein
824	XLOC_009046	Manes.04G004500	Chromosome04:516947-518827	Storage_Root	Fibrous_Root	OK	0.517889	9.58398	4.20991	4.9692099999999995	5e-05	0.00019042200000000001	yes	alpha/beta-Hydrolases superfamily protein
825	XLOC_009050	Manes.04G005600	Chromosome04:651505-653522	Storage_Root	Fibrous_Root	OK	0.0	1.11656	inf		5e-05	0.00019042200000000001	yes	cytochrome P450, family 94, subfamily C, polypeptide 1
826	XLOC_009051	Manes.04G006100	Chromosome04:692783-720041	Storage_Root	Fibrous_Root	OK	0.508676	2.46175	2.27487	2.11386	0.00185	0.0051591	yes	DNA polymerase epsilon catalytic subunit
827	XLOC_009054	Manes.04G006600	Chromosome04:757254-760786	Storage_Root	Fibrous_Root	OK	3.2995400000000004	14.0306	2.0882400000000003	3.61562	5e-05	0.00019042200000000001	yes	Protein kinase superfamily protein
828	XLOC_009082	Manes.04G012200	Chromosome04:1491566-1492151	Storage_Root	Fibrous_Root	OK	0.0	3.08415	inf		5e-05	0.00019042200000000001	yes	Late embryogenesis abundant (LEA) hydroxyproline-rich glycoprotein family
829	XLOC_009092	Manes.04G013900	Chromosome04:1676279-1678340	Storage_Root	Fibrous_Root	OK	7.63766	49.7057	2.70221	6.33563	5e-05	0.00019042200000000001	yes	xyloglucan endotransglucosylase/hydrolase 32
830	XLOC_009099	Manes.04G015400	Chromosome04:1795472-1797617	Storage_Root	Fibrous_Root	OK	63.1821	5.79769	-3.4459699999999995	-6.9920800000000005	5e-05	0.00019042200000000001	yes	Heavy metal transport/detoxification superfamily protein
831	XLOC_009106	Manes.04G017100	Chromosome04:1992188-1996897	Storage_Root	Fibrous_Root	OK	1.0279399999999999	18.1681	4.14358	6.48578	5e-05	0.00019042200000000001	yes	P-loop containing nucleoside triphosphate hydrolases superfamily protein
832	XLOC_009111	Manes.04G017800	Chromosome04:2029727-2030592	Storage_Root	Fibrous_Root	OK	806.9810000000001	21.2735	-5.24541	-6.48139	5e-05	0.00019042200000000001	yes	Putative membrane lipoprotein
833	XLOC_009132	Manes.04G022500	Chromosome04:2428462-2434991	Storage_Root	Fibrous_Root	OK	2.57902	11.630999999999998	2.17308	4.19417	5e-05	0.00019042200000000001	yes	beta-galactosidase 8
834	XLOC_009150	Manes.04G026600	Chromosome04:2801230-2805246	Storage_Root	Fibrous_Root	OK	86.3479	16.4465	-2.3923799999999997	-5.20367	5e-05	0.00019042200000000001	yes	Cysteine proteinases superfamily protein
835	XLOC_009166	Manes.04G029500	Chromosome04:3224382-3226245	Storage_Root	Fibrous_Root	OK	0.311744	2.27507	2.86748	2.9504099999999998	0.00105	0.00310204	yes	exocyst subunit exo70 family protein H7
836	XLOC_009170	Manes.04G030400	Chromosome04:3360154-3361296	Storage_Root	Fibrous_Root	OK	2.26918	567.116	7.965330000000001	12.8365	5e-05	0.00019042200000000001	yes	gamma tonoplast intrinsic protein
837	XLOC_009181	Manes.04G033100	Chromosome04:3759909-3771598	Storage_Root	Fibrous_Root	OK	115.775	24.6373	-2.23241	-5.900869999999999	5e-05	0.00019042200000000001	yes	SEC14 cytosolic factor family protein / phosphoglyceride transfer family protein
838	XLOC_009187	Manes.04G034100	Chromosome04:3919023-3920644	Storage_Root	Fibrous_Root	OK	1.57684	6.95471	2.14095	2.8707700000000003	0.0003	0.000998846	yes	Protein of unknown function (DUF674)
839	XLOC_009192	Manes.04G034700	Chromosome04:4031985-4033272	Storage_Root	Fibrous_Root	OK	24.5956	5.83749	-2.07498	-4.45993	5e-05	0.00019042200000000001	yes	Fasciclin-like arabinogalactan family protein
840	XLOC_009223	Manes.04G041700	Chromosome04:5711352-5719105	Storage_Root	Fibrous_Root	OK	0.0	1.28945	inf		5e-05	0.00019042200000000001	yes	auxin response factor 2
841	XLOC_009237	Manes.04G044800	Chromosome04:6229270-6442150	Storage_Root	Fibrous_Root	OK	0.20529499999999998	19.51	6.57037	2.6552700000000002	0.00695	0.016748	yes	suppressor of npr1-1 constitutive 4
842	XLOC_009250	Manes.04G047400	Chromosome04:6971966-7022488	Storage_Root	Fibrous_Root	OK	6.44316	113.414	4.13769	9.68244	5e-05	0.00019042200000000001	yes	ent-kaurenoic acid hydroxylase 2
843	XLOC_009301	Manes.04G057100	Chromosome04:12690896-12753223	Storage_Root	Fibrous_Root	OK	12.4198	2.33869	-2.4088700000000003	-3.8118199999999995	5e-05	0.00019042200000000001	yes	abscisic aldehyde oxidase 3
844	XLOC_009335	Manes.04G064000	Chromosome04:17416612-17418397	Storage_Root	Fibrous_Root	OK	0.0	2.01302	inf		5e-05	0.00019042200000000001	yes	cytochrome P450, family 81, subfamily D, polypeptide 8
845	XLOC_009360	Manes.04G068200	Chromosome04:19849941-19851863	Storage_Root	Fibrous_Root	OK	135.827	28.9085	-2.23221	-4.44886	5e-05	0.00019042200000000001	yes	expansin-like A1
846	XLOC_009379	Manes.04G072200	Chromosome04:20517738-20519341	Storage_Root	Fibrous_Root	OK	1.7768400000000002	0.236148	-2.91155	-2.5863	0.00415	0.0106048	yes	UDP-glucosyl transferase 71B1
847	XLOC_009388	Manes.04G073700	Chromosome04:20915287-20920434	Storage_Root	Fibrous_Root	OK	0.46979799999999994	7.23509	3.9449	2.82908	0.0009	0.00270102	yes	thymidylate synthase 1
848	XLOC_009397	Manes.04G075400	Chromosome04:21215345-21223433	Storage_Root	Fibrous_Root	OK	0.0	2.33798	inf		5e-05	0.00019042200000000001	yes	Protein kinase superfamily protein
849	XLOC_009433	Manes.04G080900	Chromosome04:21830471-21849206	Storage_Root	Fibrous_Root	OK	45.0402	5.496230000000001	-3.0347	-1.3849799999999999	5e-05	0.00019042200000000001	yes	SAUR-like auxin-responsive protein family
850	XLOC_009434	Manes.04G082200	Chromosome04:21964455-21964866	Storage_Root	Fibrous_Root	OK	1.7272900000000002	10.2432	2.56809	2.43383	0.005	0.012513799999999999	yes	SAUR-like auxin-responsive protein family
851	XLOC_009463	Manes.04G087200	Chromosome04:22458957-22460714	Storage_Root	Fibrous_Root	OK	55.6002	2.1214	-4.712	-6.6082600000000005	5e-05	0.00019042200000000001	yes	Tyrosine transaminase family protein
852	XLOC_009470	Manes.04G088000	Chromosome04:22477158-22569453	Storage_Root	Fibrous_Root	OK	0.36043000000000003	14.9081	5.37023	0.8851969999999999	0.0151	0.0331396	yes	HXXXD-type acyl-transferase family protein
853	XLOC_009473	Manes.04G088500	Chromosome04:22580286-22582190	Storage_Root	Fibrous_Root	OK	29.2855	4.87812	-2.5857900000000003	-5.5925	5e-05	0.00019042200000000001	yes	TEOSINTE BRANCHED 1, cycloidea, PCF (TCP)-domain family protein 20
854	XLOC_009499	Manes.04G094200	Chromosome04:23141974-23143604	Storage_Root	Fibrous_Root	OK	0.261407	20.5308	6.29535	6.37603	0.00055	0.00173126	yes	Chalcone and stilbene synthase family protein
855	XLOC_009506	Manes.04G096600	Chromosome04:23348288-23350546	Storage_Root	Fibrous_Root	OK	0.252602	4.11101	4.02456	3.3117400000000004	0.0049	0.0122913	yes	xyloglucan endotransglucosylase/hydrolase 5
856	XLOC_009523	Manes.04G099700	Chromosome04:23531600-23537255	Storage_Root	Fibrous_Root	OK	0.43783599999999995	1.9778799999999999	2.17549	2.76969	0.00075	0.00229123	yes	PTHR13108,PTHR13108:SF9
857	XLOC_009528	Manes.04G100700	Chromosome04:23638005-23641270	Storage_Root	Fibrous_Root	OK	0.257729	6.09936	4.56473	3.46201	0.0001	0.000364096	yes	ARIA-interacting double AP2 domain protein
858	XLOC_009534	Manes.04G101800	Chromosome04:23777006-23794461	Storage_Root	Fibrous_Root	OK	8.88911	37.4089	2.07327	5.71054	5e-05	0.00019042200000000001	yes	pleiotropic drug resistance 12
859	XLOC_009538	Manes.04G102700	Chromosome04:23853490-23854303	Storage_Root	Fibrous_Root	OK	1.00379	109.634	6.771089999999999	8.789769999999999	5e-05	0.00019042200000000001	yes	Calcium-binding EF-hand family protein
860	XLOC_009539	Manes.04G102800	Chromosome04:23856904-23857619	Storage_Root	Fibrous_Root	OK	1.57749	23.9133	3.92211	5.3068	5e-05	0.00019042200000000001	yes	Calcium-binding EF-hand family protein
861	XLOC_009540	Manes.04G102900	Chromosome04:23860805-23879630	Storage_Root	Fibrous_Root	OK	5.49844	175.685	4.99783	7.5559	5e-05	0.00019042200000000001	yes	Calcium-binding EF-hand family protein
862	XLOC_009541	Manes.04G103000	Chromosome04:23860805-23879630	Storage_Root	Fibrous_Root	OK	2.8538200000000002	191.65200000000002	6.06945	7.603960000000001	5e-05	0.00019042200000000001	yes	Calcium-binding EF-hand family protein
863	XLOC_009542	Manes.04G103100	Chromosome04:23882284-23882842	Storage_Root	Fibrous_Root	OK	0.0	104.398	inf		5e-05	0.00019042200000000001	yes	Calcium-binding EF-hand family protein
864	XLOC_009543	Manes.04G103200	Chromosome04:23891389-23894525	Storage_Root	Fibrous_Root	OK	0.0	1.8839	inf		5e-05	0.00019042200000000001	yes	cinnamoyl coa reductase 1
865	XLOC_009548	Manes.04G103800	Chromosome04:23980546-23996176	Storage_Root	Fibrous_Root	OK	30.8466	6.26555	-2.2996	-4.62223	5e-05	0.00019042200000000001	yes	XH/XS domain-containing protein
866	XLOC_009555	Manes.04G105300	Chromosome04:24124123-24125770	Storage_Root	Fibrous_Root	OK	84.7407	18.7357	-2.17727	-5.30786	5e-05	0.00019042200000000001	yes	RNAse THREE-like protein 1
867	XLOC_009564	Manes.04G107700	Chromosome04:24293616-24293902	Storage_Root	Fibrous_Root	OK	0.0	7.8358	inf		5e-05	0.00019042200000000001	yes	photosynthetic electron transfer D
868	XLOC_009569	Manes.04G108400	Chromosome04:24314554-24316193	Storage_Root	Fibrous_Root	OK	0.31954099999999996	1.3823299999999998	2.1130299999999997	2.1930099999999997	0.00735	0.0175963	yes	Transmembrane amino acid transporter family protein
869	XLOC_009570	Manes.04G108700	Chromosome04:24344235-24357949	Storage_Root	Fibrous_Root	OK	232.377	34.0213	-2.77196	-6.86998	5e-05	0.00019042200000000001	yes	Leucine-rich repeat family protein
870	XLOC_009582	Manes.04G111000	Chromosome04:24506528-24508774	Storage_Root	Fibrous_Root	OK	5865.91	1218.31	-2.26747	-3.0438	0.0001	0.000364096	yes	polyubiquitin 10
871	XLOC_009598	Manes.04G113600	Chromosome04:24653334-24654588	Storage_Root	Fibrous_Root	OK	66.9809	7.09565	-3.23874	-6.1311599999999995	5e-05	0.00019042200000000001	yes	HSP20-like chaperones superfamily protein
872	XLOC_009601	Manes.04G113900	Chromosome04:24666048-24672175	Storage_Root	Fibrous_Root	OK	1.75731	13.4952	2.9410000000000003	5.95878	5e-05	0.00019042200000000001	yes	phospholipase D alpha 1
873	XLOC_009610	Manes.04G116400	Chromosome04:24798696-24800220	Storage_Root	Fibrous_Root	OK	2.5893	38.7185	3.90239	6.53228	5e-05	0.00019042200000000001	yes	Ran BP2/NZF zinc finger-like superfamily protein
874	XLOC_009617	Manes.04G118200	Chromosome04:24935208-24937364	Storage_Root	Fibrous_Root	OK	22.9722	3.3123199999999997	-2.7939700000000003	-5.67801	5e-05	0.00019042200000000001	yes	Protein of unknown function, DUF642
875	XLOC_009622	Manes.04G120200	Chromosome04:25044105-25045744	Storage_Root	Fibrous_Root	OK	0.0	1.03205	inf		5e-05	0.00019042200000000001	yes	gibberellin 3-oxidase 1
876	XLOC_009625	Manes.04G120800	Chromosome04:25143859-25145242	Storage_Root	Fibrous_Root	OK	142.85299999999998	16.8153	-3.08668	-7.68336	5e-05	0.00019042200000000001	yes	indoleacetic acid-induced protein 16
877	XLOC_009644	Manes.04G124200	Chromosome04:25353189-25406744	Storage_Root	Fibrous_Root	OK	13.0477	302.694	4.53599	2.00161	0.0115	0.026106099999999997	yes	glutathione S-transferase TAU 19
878	XLOC_009645	Manes.04G124400	Chromosome04:25407159-25409929	Storage_Root	Fibrous_Root	OK	0.0	1.34263	inf		5e-05	0.00019042200000000001	yes	Regulator of Vps4 activity in the MVB pathway protein
879	XLOC_009660	Manes.04G127800	Chromosome04:25864979-25934174	Storage_Root	Fibrous_Root	OK	0.0	2.04553	inf		0.00445	0.011280799999999999	yes	proline extensin-like receptor kinase 1
880	XLOC_009668	Manes.04G130100	Chromosome04:26033826-26038814	Storage_Root	Fibrous_Root	OK	0.40928000000000003	6.556139999999999	4.00169	5.61183	5e-05	0.00019042200000000001	yes	HD-ZIP IV family of homeobox-leucine zipper protein with lipid-binding START domain
881	XLOC_009682	Manes.04G133100	Chromosome04:26168409-26177662	Storage_Root	Fibrous_Root	OK	132.528	14.5594	-3.18627	-5.41308	5e-05	0.00019042200000000001	yes	Homeobox-leucine zipper family protein / lipid-binding START domain-containing protein
882	XLOC_009688	Manes.04G134800	Chromosome04:26343095-26348985	Storage_Root	Fibrous_Root	OK	252.21200000000002	53.2962	-2.24253	-5.14848	5e-05	0.00019042200000000001	yes	nuclear poly(a) polymerase
883	XLOC_009694	Manes.04G135400	Chromosome04:26381021-26383567	Storage_Root	Fibrous_Root	OK	11.4544	1.9384400000000002	-2.56294	-4.75469	5e-05	0.00019042200000000001	yes	F-box/RNI-like superfamily protein
884	XLOC_009698	Manes.04G136200	Chromosome04:26421325-26425850	Storage_Root	Fibrous_Root	OK	0.0	33.8907	inf		5e-05	0.00019042200000000001	yes	2-oxoglutarate (2OG) and Fe(II)-dependent oxygenase superfamily protein
885	XLOC_009708	Manes.04G138200	Chromosome04:26551855-26558844	Storage_Root	Fibrous_Root	OK	0.536612	11.5249	4.42473	7.425389999999999	5e-05	0.00019042200000000001	yes	multidrug resistance-associated protein 6
886	XLOC_009710	Manes.04G138600	Chromosome04:26570183-26570552	Storage_Root	Fibrous_Root	OK	0.0	1.68487	inf		0.0002	0.000689742	yes	heat shock protein 18.2
887	XLOC_009758	Manes.04G148800	Chromosome04:27326543-27327963	Storage_Root	Fibrous_Root	OK	0.0	5.61702	inf		5e-05	0.00019042200000000001	yes	Dormancy/auxin associated family protein
888	XLOC_009764	Manes.04G149900	Chromosome04:27394225-27395926	Storage_Root	Fibrous_Root	OK	8.19476	39.1709	2.2570099999999997	4.79657	5e-05	0.00019042200000000001	yes	GDSL lipase 1
889	XLOC_009769	Manes.04G150400	Chromosome04:27426151-27427009	Storage_Root	Fibrous_Root	OK	0.0	125.61399999999999	inf		5e-05	0.00019042200000000001	yes	Protein of unknown function (DUF567)
890	XLOC_009779	Manes.04G152300	Chromosome04:27532146-27539792	Storage_Root	Fibrous_Root	OK	0.139653	8.77328	5.97319	6.14345	5e-05	0.00019042200000000001	yes	autoinhibited H(+)-ATPase isoform 10
891	XLOC_009785	Manes.04G153200	Chromosome04:27621284-27626149	Storage_Root	Fibrous_Root	OK	0.0764238	1.4372200000000002	4.2331199999999995	2.29757	0.0011	0.0032348	yes	Subtilisin-like serine endopeptidase family protein
892	XLOC_009808	Manes.04G157300	Chromosome04:27994279-27998003	Storage_Root	Fibrous_Root	OK	0.146348	1.8062599999999998	3.6255300000000004	2.05647	0.00265	0.00711165	yes	GINS complex protein
893	XLOC_009832	Manes.04G161800	Chromosome04:28338409-28341725	Storage_Root	Fibrous_Root	OK	1.55859	8.340689999999999	2.4199200000000003	3.3472199999999996	5e-05	0.00019042200000000001	yes	high-mobility group box 6
894	XLOC_009842	Manes.04G163800	Chromosome04:28489358-28491067	Storage_Root	Fibrous_Root	OK	0.298107	1.94816	2.70821	2.80418	0.00145	0.00414523	yes	Transducin/WD40 repeat-like superfamily protein
895	XLOC_009849	Manes.04G164900	Chromosome04:28560349-28563896	Storage_Root	Fibrous_Root	OK	0.0587571	8.75999	7.22002	2.92207	0.00035	0.00114903	yes	senescence-associated E3 ubiquitin ligase 1
896	XLOC_009852	Manes.04G165300	Chromosome04:28577360-28579345	Storage_Root	Fibrous_Root	OK	1.4276799999999998	76.6526	5.74659	8.92259	5e-05	0.00019042200000000001	yes	annexin 8
897	XLOC_010071	Manes.05G000100	Chromosome05:5952-8808	Storage_Root	Fibrous_Root	OK	2693.0	618.915	-2.1214	-3.59231	5e-05	0.00019042200000000001	yes	Ribosomal protein L19e family protein
898	XLOC_010073	Manes.05G000600	Chromosome05:58859-82762	Storage_Root	Fibrous_Root	OK	0.9549860000000001	5.7609	2.59274	2.2643299999999997	0.00255	0.00687411	yes	Protein of unknown function (DUF789)
899	XLOC_010076	Manes.05G000900	Chromosome05:96310-100783	Storage_Root	Fibrous_Root	OK	0.563896	2.36282	2.06701	3.24713	5e-05	0.00019042200000000001	yes	cellulose synthase-like D5
900	XLOC_010104	Manes.05G008300	Chromosome05:552829-553945	Storage_Root	Fibrous_Root	OK	1.81118	7.26916	2.00486	2.71569	0.00075	0.00229123	yes	indole-3-acetic acid inducible 30
901	XLOC_010117	Manes.05G010700	Chromosome05:697596-711734	Storage_Root	Fibrous_Root	OK	132.744	19.3075	-2.7814099999999997	-4.201919999999999	5e-05	0.00019042200000000001	yes	Ubiquitin-like superfamily protein
902	XLOC_010119	Manes.05G011200	Chromosome05:732516-735751	Storage_Root	Fibrous_Root	OK	1.5312700000000001	6.97743	2.18796	3.2768800000000002	5e-05	0.00019042200000000001	yes	Polyketide cyclase/dehydrase and lipid transport superfamily protein
903	XLOC_010121	Manes.05G011500	Chromosome05:781685-784151	Storage_Root	Fibrous_Root	OK	0.05575359999999999	4.96853	6.477609999999999	3.5628	0.0173	0.0373325	yes	Pectin lyase-like superfamily protein
904	XLOC_010122	Manes.05G011600	Chromosome05:787889-788789	Storage_Root	Fibrous_Root	OK	0.0	1.23278	inf		5e-05	0.00019042200000000001	yes	NIM1-interacting 1
905	XLOC_010126	Manes.05G012100	Chromosome05:833905-835228	Storage_Root	Fibrous_Root	OK	0.5334270000000001	2.26858	2.08843	1.9579	0.00845	0.019908900000000004	yes	myb domain protein 78
906	XLOC_010147	Manes.05G016400	Chromosome05:1176736-1197957	Storage_Root	Fibrous_Root	OK	29.298000000000002	3.7189099999999997	-2.97785	-3.30752	0.00075	0.00229123	yes	PTHR24016
907	XLOC_010151	Manes.05G017100	Chromosome05:1231808-1233408	Storage_Root	Fibrous_Root	OK	8.811010000000001	2.20186	-2.00058	-3.2114599999999998	5e-05	0.00019042200000000001	yes	NAC (No Apical Meristem) domain transcriptional regulator superfamily protein
908	XLOC_010161	Manes.05G018900	Chromosome05:1373199-1375239	Storage_Root	Fibrous_Root	OK	1.6790200000000002	7.290139999999999	2.11833	2.8358	0.00035	0.00114903	yes	cytochrome P450, family 78, subfamily A, polypeptide 6
909	XLOC_010181	Manes.05G022800	Chromosome05:1658321-1665021	Storage_Root	Fibrous_Root	OK	0.20308199999999998	1.0222	2.33154	1.50942	0.0048	0.0120682	yes	DYNAMIN-like 1B
910	XLOC_010190	Manes.05G024300	Chromosome05:1789386-1792294	Storage_Root	Fibrous_Root	OK	592.25	113.616	-2.38204	-5.769769999999999	5e-05	0.00019042200000000001	yes	regulatory component of ABA receptor 1
911	XLOC_010194	Manes.05G024900	Chromosome05:1816639-1817792	Storage_Root	Fibrous_Root	OK	0.25792800000000005	3.17599	3.62216	1.4821600000000001	0.00445	0.011280799999999999	yes	Homeodomain-like superfamily protein
912	XLOC_010212	Manes.05G029400	Chromosome05:2099471-2102174	Storage_Root	Fibrous_Root	OK	0.243348	1.65157	2.76275	3.2469099999999997	0.00045	0.00144382	yes	Pentatricopeptide repeat (PPR) superfamily protein
913	XLOC_010213	Manes.05G029900	Chromosome05:2152177-2154837	Storage_Root	Fibrous_Root	OK	0.0	3.91185	inf		5e-05	0.00019042200000000001	yes	ACC synthase 1
914	XLOC_010222	Manes.05G031400	Chromosome05:2289349-2291031	Storage_Root	Fibrous_Root	OK	1.02969	15.2645	3.8899	6.133290000000001	5e-05	0.00019042200000000001	yes	UDP-Glycosyltransferase superfamily protein
915	XLOC_010224	Manes.05G031600	Chromosome05:2297691-2301696	Storage_Root	Fibrous_Root	OK	0.0	1.6812099999999999	inf		5e-05	0.00019042200000000001	yes	ferric reduction oxidase 2
916	XLOC_010231	Manes.05G032800	Chromosome05:2363270-2377473	Storage_Root	Fibrous_Root	OK	77.26899999999999	16.537	-2.22419	-1.9492200000000002	0.0133	0.0296517	yes	transcription regulatory protein SNF2, putative
917	XLOC_010252	Manes.05G036700	Chromosome05:2632483-2633348	Storage_Root	Fibrous_Root	OK	0.0	3.3797	inf		5e-05	0.00019042200000000001	yes	actin depolymerizing factor 11
918	XLOC_010263	Manes.05G038800	Chromosome05:2785058-2785604	Storage_Root	Fibrous_Root	OK	0.0	2.19	inf		5e-05	0.00019042200000000001	yes	BON association protein 2
919	XLOC_010269	Manes.05G040500	Chromosome05:2878556-2880737	Storage_Root	Fibrous_Root	OK	0.466009	2.28867	2.29608	2.1299900000000003	0.00945	0.0219738	yes	UDP-galactose transporter 2
920	XLOC_010279	Manes.05G041900	Chromosome05:2978222-2986817	Storage_Root	Fibrous_Root	OK	0.0	2.79846	inf		5e-05	0.00019042200000000001	yes	AGAMOUS-like 20
921	XLOC_010288	Manes.05G043600	Chromosome05:3141048-3146617	Storage_Root	Fibrous_Root	OK	0.22057600000000002	1.20526	2.44999	1.29836	0.02335	0.0484847	yes	ataurora3
922	XLOC_010289	Manes.05G043800	Chromosome05:3148214-3150718	Storage_Root	Fibrous_Root	OK	4.87615	29.7577	2.60945	3.2540299999999998	0.00065	0.00201381	yes	FASCICLIN-like arabinogalactan-protein 10
923	XLOC_010294	Manes.05G044600	Chromosome05:3264599-3267183	Storage_Root	Fibrous_Root	OK	0.0	1.8534099999999998	inf		5e-05	0.00019042200000000001	yes	LOB domain-containing protein 31
924	XLOC_010318	Manes.05G050000	Chromosome05:3716919-3719689	Storage_Root	Fibrous_Root	OK	0.552725	3.57576	2.69362	3.62185	5e-05	0.00019042200000000001	yes	RNI-like superfamily protein
925	XLOC_010341	Manes.05G055600	Chromosome05:4208717-4209570	Storage_Root	Fibrous_Root	OK	2.22884	134.944	5.919919999999999	8.9357	5e-05	0.00019042200000000001	yes	uclacyanin 1
926	XLOC_010345	Manes.05G056100	Chromosome05:4252323-4255684	Storage_Root	Fibrous_Root	OK	140.47299999999998	4.34373	-5.015219999999999	-8.49987	5e-05	0.00019042200000000001	yes	WRKY family transcription factor
927	XLOC_010360	Manes.05G058800	Chromosome05:4451808-4455189	Storage_Root	Fibrous_Root	OK	511.289	123.104	-2.0542599999999998	-5.06214	5e-05	0.00019042200000000001	yes	Ras-related small GTP-binding family protein
928	XLOC_010368	Manes.05G059700	Chromosome05:4539229-4599154	Storage_Root	Fibrous_Root	OK	0.310288	25.0715	6.3363	6.12257	5e-05	0.00019042200000000001	yes	Fatty acid hydroxylase superfamily
929	XLOC_010370	Manes.05G060100	Chromosome05:4616365-4625002	Storage_Root	Fibrous_Root	OK	2.18518	15.4663	2.8233099999999998	5.14427	5e-05	0.00019042200000000001	yes	zinc ion binding
930	XLOC_010381	Manes.05G062700	Chromosome05:4813726-4821655	Storage_Root	Fibrous_Root	OK	14.084000000000001	120.01299999999999	3.0910599999999997	7.5679300000000005	5e-05	0.00019042200000000001	yes	beta glucosidase 11
931	XLOC_010382	Manes.05G063000	Chromosome05:4832428-4835887	Storage_Root	Fibrous_Root	OK	67.1536	10.6942	-2.65063	-6.5254199999999996	5e-05	0.00019042200000000001	yes	SPX (SYG1/Pho81/XPR1) domain-containing protein
932	XLOC_010385	Manes.05G063600	Chromosome05:4864459-4867497	Storage_Root	Fibrous_Root	OK	1.55192	7.015110000000001	2.1764099999999997	3.0966299999999998	5e-05	0.00019042200000000001	yes	thiamin pyrophosphokinase1
933	XLOC_010389	Manes.05G065000	Chromosome05:4946744-4948544	Storage_Root	Fibrous_Root	OK	0.198034	45.1691	7.8334399999999995	8.25034	0.00155	0.00440222	yes	cytochrome P450, family 71, subfamily B, polypeptide 36
934	XLOC_010391	Manes.05G065200	Chromosome05:4970529-4974837	Storage_Root	Fibrous_Root	OK	0.0493413	1.9151099999999999	5.278490000000001	2.87202	0.0173	0.0373325	yes	high affinity K+ transporter 5
935	XLOC_010393	Manes.05G065500	Chromosome05:5009956-5012895	Storage_Root	Fibrous_Root	OK	0.0	27.4169	inf		5e-05	0.00019042200000000001	yes	indeterminate(ID)-domain 2
936	XLOC_010406	Manes.05G068000	Chromosome05:5179929-5188074	Storage_Root	Fibrous_Root	OK	8.75968	1.7667400000000002	-2.30979	-2.84412	0.0001	0.000364096	yes	Kinase interacting (KIP1-like) family protein
937	XLOC_010416	Manes.05G069400	Chromosome05:5268506-5281634	Storage_Root	Fibrous_Root	OK	0.0	1.15034	inf		5e-05	0.00019042200000000001	yes	Peroxidase superfamily protein
938	XLOC_010426	Manes.05G071200	Chromosome05:5396189-5399812	Storage_Root	Fibrous_Root	OK	1.4879799999999999	6.10113	2.03572	2.64779	0.00195	0.00540874	yes	receptor-like kinase in in flowers 3
939	XLOC_010428	Manes.05G071400	Chromosome05:5401291-5405863	Storage_Root	Fibrous_Root	OK	3.74795	43.8906	3.5497400000000003	7.127000000000001	5e-05	0.00019042200000000001	yes	Major facilitator superfamily protein
940	XLOC_010434	Manes.05G072300	Chromosome05:5508702-5515376	Storage_Root	Fibrous_Root	OK	0.15319000000000002	2.6202099999999997	4.09629	2.3184299999999998	0.0237	0.0491213	yes	oxidoreductase, 2OG-Fe(II) oxygenase family protein
941	XLOC_011529	Manes.05G072300	Chromosome05:5508702-5515376	Storage_Root	Fibrous_Root	OK	0.960191	37.26	5.27816	7.979189999999999	5e-05	0.00019042200000000001	yes	oxidoreductase, 2OG-Fe(II) oxygenase family protein
942	XLOC_010443	Manes.05G073900	Chromosome05:5631717-5632242	Storage_Root	Fibrous_Root	OK	50.6688	4.22839	-3.5829199999999997	-5.41598	5e-05	0.00019042200000000001	yes	ROTUNDIFOLIA like 14
943	XLOC_010449	Manes.05G074900	Chromosome05:5672110-5673596	Storage_Root	Fibrous_Root	OK	0.154672	20.1049	7.022189999999999	6.2691300000000005	0.00975	0.022581099999999996	yes	Eukaryotic aspartyl protease family protein
944	XLOC_010461	Manes.05G077200	Chromosome05:5833056-5839310	Storage_Root	Fibrous_Root	OK	0.100462	38.9	8.596969999999999	7.0864199999999995	0.0009	0.00270102	yes	Terpenoid cyclases/Protein prenyltransferases superfamily protein
945	XLOC_010470	Manes.05G079400	Chromosome05:6026174-6027239	Storage_Root	Fibrous_Root	OK	4.9566	69.5352	3.81032	4.76144	5e-05	0.00019042200000000001	yes	Bifunctional inhibitor/lipid-transfer protein/seed storage 2S albumin superfamily protein
946	XLOC_010471	Manes.05G079500	Chromosome05:6028743-6030164	Storage_Root	Fibrous_Root	OK	0.9281020000000001	32.4243	5.12665	6.8047699999999995	5e-05	0.00019042200000000001	yes	Bifunctional inhibitor/lipid-transfer protein/seed storage 2S albumin superfamily protein
947	XLOC_010480	Manes.05G080600	Chromosome05:6154500-6157833	Storage_Root	Fibrous_Root	OK	0.0	1.09903	inf		5e-05	0.00019042200000000001	yes	Plant protein of unknown function (DUF828) with plant pleckstrin homology-like region
948	XLOC_010489	Manes.05G081800	Chromosome05:6229065-6232379	Storage_Root	Fibrous_Root	OK	9.90081	1.39628	-2.82595	-4.44557	5e-05	0.00019042200000000001	yes	indeterminate(ID)-domain 12
949	XLOC_010498	Manes.05G083100	Chromosome05:6339479-6343162	Storage_Root	Fibrous_Root	OK	7.858110000000001	33.9044	2.10922	5.41568	5e-05	0.00019042200000000001	yes	Protein of unknown function (DUF506)
950	XLOC_010503	Manes.05G083600	Chromosome05:6383382-6384470	Storage_Root	Fibrous_Root	OK	0.0	9.76154	inf		5e-05	0.00019042200000000001	yes	Ubiquitin-conjugating enzyme/RWD-like protein
951	XLOC_010508	Manes.05G084300	Chromosome05:6477469-6480390	Storage_Root	Fibrous_Root	OK	0.0	1.77319	inf		5e-05	0.00019042200000000001	yes	indole-3-acetic acid inducible 14
952	XLOC_010510	Manes.05G084600	Chromosome05:6496914-6499764	Storage_Root	Fibrous_Root	OK	0.122714	9.65322	6.29764	5.60156	0.00975	0.022581099999999996	yes	alpha/beta-Hydrolases superfamily protein
953	XLOC_010515	Manes.05G085600	Chromosome05:6576114-6579152	Storage_Root	Fibrous_Root	OK	1.51698	6.74016	2.15158	3.5337	5e-05	0.00019042200000000001	yes	WRKY DNA-binding protein 39
954	XLOC_010528	Manes.05G087300	Chromosome05:6856376-6857562	Storage_Root	Fibrous_Root	OK	0.0	3.9556199999999997	inf		5e-05	0.00019042200000000001	yes	telomerase activator1
955	XLOC_010542	Manes.05G089200	Chromosome05:7299440-7303916	Storage_Root	Fibrous_Root	OK	1.10735	17.8867	4.0137	6.3916699999999995	5e-05	0.00019042200000000001	yes	nodulin MtN21 /EamA-like transporter family protein
956	XLOC_010546	Manes.05G090400	Chromosome05:7396710-7401248	Storage_Root	Fibrous_Root	OK	0.322774	11.4984	5.15476	5.38569	5e-05	0.00019042200000000001	yes	nucleobase-ascorbate transporter 7
957	XLOC_010561	Manes.05G093100	Chromosome05:7673372-7676014	Storage_Root	Fibrous_Root	OK	0.120702	4.50124	5.22081	2.71493	0.00265	0.00711165	yes	C2H2 and C2HC zinc fingers superfamily protein
958	XLOC_010579	Manes.05G096200	Chromosome05:7987387-7991966	Storage_Root	Fibrous_Root	OK	2.0110200000000003	37.153	4.20748	8.47535	5e-05	0.00019042200000000001	yes	nitrate transporter 1:2
959	XLOC_010583	Manes.05G097100	Chromosome05:8093838-8104759	Storage_Root	Fibrous_Root	OK	293.418	15.2966	-4.26168	-9.52839	5e-05	0.00019042200000000001	yes	alpha-amylase-like 3
960	XLOC_010598	Manes.05G101000	Chromosome05:8557320-8560044	Storage_Root	Fibrous_Root	OK	0.0	2.08269	inf		5e-05	0.00019042200000000001	yes	NAC (No Apical Meristem) domain transcriptional regulator superfamily protein
961	XLOC_010599	Manes.05G101400	Chromosome05:8609451-8612617	Storage_Root	Fibrous_Root	OK	0.0	3.25723	inf		5e-05	0.00019042200000000001	yes	CLAVATA3/ESR-RELATED 45
962	XLOC_010602	Manes.05G101900	Chromosome05:8694001-8697374	Storage_Root	Fibrous_Root	OK	1.02105	4.32918	2.08405	2.38347	0.00455	0.011507	yes	Glucose-methanol-choline (GMC) oxidoreductase family protein
963	XLOC_010630	Manes.05G108600	Chromosome05:9801844-9807889	Storage_Root	Fibrous_Root	OK	2.48047	13.272	2.4197	3.73677	5e-05	0.00019042200000000001	yes	WRKY DNA-binding protein 57
964	XLOC_010633	Manes.05G109000	Chromosome05:9886825-9898235	Storage_Root	Fibrous_Root	OK	1.4641899999999999	21.4984	3.87605	4.54928	5e-05	0.00019042200000000001	yes	Glucose-6-phosphate/phosphate translocator-related
965	XLOC_010670	Manes.05G116300	Chromosome05:11487778-11489805	Storage_Root	Fibrous_Root	OK	1.17242	22.6824	4.27401	7.12144	5e-05	0.00019042200000000001	yes	UDP-glucosyl transferase 73B3
966	XLOC_010677	Manes.05G117600	Chromosome05:11670750-11671787	Storage_Root	Fibrous_Root	OK	0.0	1.01601	inf		5e-05	0.00019042200000000001	yes	Protein of unknown function, DUF617
967	XLOC_010689	Manes.05G119600	Chromosome05:12516643-12518871	Storage_Root	Fibrous_Root	OK	46.5858	3.33408	-3.80453	-7.541060000000001	5e-05	0.00019042200000000001	yes	alkenal reductase
968	XLOC_010693	Manes.05G120300	Chromosome05:13361107-13372564	Storage_Root	Fibrous_Root	OK	0.368517	12.1179	5.03926	5.633430000000001	5e-05	0.00019042200000000001	yes	UDP-glucosyltransferase 74F2
969	XLOC_010743	Manes.05G129800	Chromosome05:15795040-15800004	Storage_Root	Fibrous_Root	OK	436.616	93.8021	-2.21867	-5.2207300000000005	5e-05	0.00019042200000000001	yes	CP12 domain-containing protein 3
970	XLOC_010749	Manes.05G130500	Chromosome05:16065464-16079139	Storage_Root	Fibrous_Root	OK	1100.58	224.446	-2.29382	-4.15479	5e-05	0.00019042200000000001	yes	catalase 2
971	XLOC_010763	Manes.05G132800	Chromosome05:17434173-17435856	Storage_Root	Fibrous_Root	OK	0.0	1.4171799999999999	inf		5e-05	0.00019042200000000001	yes	Reticulon family protein
972	XLOC_010768	Manes.05G133800	Chromosome05:17845721-17853457	Storage_Root	Fibrous_Root	OK	298.401	49.6465	-2.5874900000000003	-3.8138300000000003	5e-05	0.00019042200000000001	yes	starch branching enzyme 2.1
973	XLOC_010825	Manes.05G143800	Chromosome05:20516124-20518632	Storage_Root	Fibrous_Root	OK	0.19575399999999998	1.04634	2.41823	1.65398	0.0123	0.0276916	yes	expansin 11
974	XLOC_010832	Manes.05G145600	Chromosome05:20712167-20716945	Storage_Root	Fibrous_Root	OK	0.0	19.858	inf		5e-05	0.00019042200000000001	yes	Leucine-rich receptor-like protein kinase family protein
975	XLOC_010840	Manes.05G147500	Chromosome05:20933189-20936505	Storage_Root	Fibrous_Root	OK	0.07168150000000001	1.30398	4.185169999999999	2.45113	0.0138	0.0306219	yes	Plant neutral invertase family protein
976	XLOC_010842	Manes.05G147700	Chromosome05:20953309-20954185	Storage_Root	Fibrous_Root	OK	514.8969999999999	20.8909	-4.62334	-10.3474	5e-05	0.00019042200000000001	yes	GAST1 protein homolog 1
977	XLOC_010854	Manes.05G150000	Chromosome05:21280179-21295949	Storage_Root	Fibrous_Root	OK	0.0	1.16083	inf		5e-05	0.00019042200000000001	yes	cytochrome P450, family 83, subfamily B, polypeptide 1
978	XLOC_010868	Manes.05G153500	Chromosome05:21885237-21887832	Storage_Root	Fibrous_Root	OK	9.752189999999999	179.47299999999998	4.2019	9.658430000000001	5e-05	0.00019042200000000001	yes	Walls Are Thin 1
979	XLOC_010888	Manes.05G156400	Chromosome05:22171350-22174215	Storage_Root	Fibrous_Root	OK	0.11123800000000002	3.38507	4.92746	2.35118	0.00905	0.0211532	yes	jasmonic acid carboxyl methyltransferase
980	XLOC_010918	Manes.05G162200	Chromosome05:22721884-22726751	Storage_Root	Fibrous_Root	OK	3.7776	15.9824	2.08094	4.39918	5e-05	0.00019042200000000001	yes	cytochrome P450, family 721, subfamily A, polypeptide 1
981	XLOC_010922	Manes.05G162900	Chromosome05:22760320-22763939	Storage_Root	Fibrous_Root	OK	20.8574	5.03837	-2.04953	-4.3877	5e-05	0.00019042200000000001	yes	DNA glycosylase superfamily protein
982	XLOC_010931	Manes.05G164500	Chromosome05:22899826-22903544	Storage_Root	Fibrous_Root	OK	0.190707	39.2295	7.68443	6.8193600000000005	0.0011	0.0032348	yes	MATE efflux family protein
983	XLOC_010979	Manes.05G173100	Chromosome05:23907538-23908345	Storage_Root	Fibrous_Root	OK	0.657384	13.6304	4.37394	4.6013	0.0002	0.000689742	yes	Calcium-binding EF-hand family protein
984	XLOC_010980	Manes.05G173200	Chromosome05:23922861-23923374	Storage_Root	Fibrous_Root	OK	0.798387	78.8512	6.6259	5.73885	0.00425	0.010829700000000001	yes	Calcium-binding EF-hand family protein
985	XLOC_010982	Manes.05G173600	Chromosome05:23961027-23964014	Storage_Root	Fibrous_Root	OK	1.02871	5.608619999999999	2.4468099999999997	3.5407800000000003	0.00015	0.00052955	yes	plant glycogenin-like starch initiation protein 3
986	XLOC_010986	Manes.05G174500	Chromosome05:24103629-24111022	Storage_Root	Fibrous_Root	OK	167.25799999999998	30.0743	-2.47547	-5.65076	5e-05	0.00019042200000000001	yes	abscisic acid responsive elements-binding factor 2
987	XLOC_010994	Manes.05G176900	Chromosome05:24349211-24352808	Storage_Root	Fibrous_Root	OK	0.392805	3.45915	3.13853	3.8768800000000003	5e-05	0.00019042200000000001	yes	Granulin repeat cysteine protease family protein
988	XLOC_010997	Manes.05G177400	Chromosome05:24396168-24398133	Storage_Root	Fibrous_Root	OK	0.956606	11.6559	3.60699	5.27126	5e-05	0.00019042200000000001	yes	CYCLIN D3;1
989	XLOC_011049	Manes.05G188300	Chromosome05:26052735-26057476	Storage_Root	Fibrous_Root	OK	0.241771	1.25233	2.3729	2.25238	0.00325	0.00853053	yes	Rhamnogalacturonate lyase family protein
990	XLOC_011055	Manes.05G189700	Chromosome05:26277047-26285142	Storage_Root	Fibrous_Root	OK	2.2962	70.1417	4.93296	10.0818	5e-05	0.00019042200000000001	yes	Protein kinase superfamily protein
991	XLOC_011065	Manes.05G192300	Chromosome05:26542600-26544541	Storage_Root	Fibrous_Root	OK	0.19248900000000002	7.16942	5.21901	5.3612400000000004	0.00155	0.00440222	yes	Dof-type zinc finger DNA-binding family protein
992	XLOC_011078	Manes.05G193800	Chromosome05:26678025-26687236	Storage_Root	Fibrous_Root	OK	3.9391599999999998	0.37585599999999997	-3.38964	-2.89	5e-05	0.00019042200000000001	yes	Nucleic acid-binding proteins superfamily
993	XLOC_011093	Manes.05G196100	Chromosome05:26957847-26966138	Storage_Root	Fibrous_Root	OK	13.6467	58.637	2.10327	5.64194	5e-05	0.00019042200000000001	yes	SPFH/Band 7/PHB domain-containing membrane-associated protein family
994	XLOC_011115	Manes.05G199600	Chromosome05:27334501-27336331	Storage_Root	Fibrous_Root	OK	120.398	22.1548	-2.44212	-6.52085	5e-05	0.00019042200000000001	yes	xyloglucan endotransglucosylase/hydrolase 16
995	XLOC_011130	Manes.05G202300	Chromosome05:27573443-27588060	Storage_Root	Fibrous_Root	OK	0.9784	4.1313	2.0781	1.9916599999999998	0.0085	0.0200136	yes	Late embryogenesis abundant (LEA) hydroxyproline-rich glycoprotein family
996	XLOC_011138	Manes.05G203800	Chromosome05:27867255-27871955	Storage_Root	Fibrous_Root	OK	0.166298	9.91487	5.89775	7.90821	5e-05	0.00019042200000000001	yes	BRI1 like
997	XLOC_011147	Manes.05G205300	Chromosome05:28052006-28056563	Storage_Root	Fibrous_Root	OK	19.5486	103.78399999999999	2.40845	6.15381	5e-05	0.00019042200000000001	yes	Calcium-binding EF-hand family protein
998	XLOC_011188	Manes.05G004100	Chromosome05:163805-342489	Storage_Root	Fibrous_Root	OK	0.0	1.44277	inf		0.0177	0.0380856	yes	RGA-like 2
999	XLOC_011196	Manes.05G005400	Chromosome05:411576-415877	Storage_Root	Fibrous_Root	OK	162.67600000000002	13.607999999999999	-3.5794699999999997	-8.01795	5e-05	0.00019042200000000001	yes	Calcium-binding endonuclease/exonuclease/phosphatase family
1000	XLOC_011202	Manes.05G006800	Chromosome05:466798-472815	Storage_Root	Fibrous_Root	OK	4.11315	26.1648	2.66931	5.597519999999999	5e-05	0.00019042200000000001	yes	Protein phosphatase 2C family protein
1001	XLOC_011203	Manes.05G007000	Chromosome05:476311-481601	Storage_Root	Fibrous_Root	OK	1.02399	29.0324	4.8253900000000005	4.25991	0.00145	0.00414523	yes	Haloacid dehalogenase-like hydrolase (HAD) superfamily protein
1002	XLOC_011207	Manes.05G007700	Chromosome05:519151-526139	Storage_Root	Fibrous_Root	OK	3.41066	0.28427800000000003	-3.5846699999999996	-3.26269	0.0008	0.00242879	yes	cytochrome P450, family 709, subfamily B, polypeptide 2
1003	XLOC_011210	Manes.05G008400	Chromosome05:555712-556906	Storage_Root	Fibrous_Root	OK	0.461261	3.41244	2.88715	2.92515	0.0022	0.00602285	yes	Chitinase family protein
1004	XLOC_011215	Manes.05G009300	Chromosome05:604465-620360	Storage_Root	Fibrous_Root	OK	0.42282299999999995	13.2858	4.97369	3.4499199999999997	0.0011	0.0032348	yes	P-glycoprotein 11
1005	XLOC_011223	Manes.05G011700	Chromosome05:790891-792679	Storage_Root	Fibrous_Root	OK	6.594360000000001	0.818819	-3.00961	-3.7189099999999997	5e-05	0.00019042200000000001	yes	GDSL-like Lipase/Acylhydrolase superfamily protein
1006	XLOC_011232	Manes.05G013500	Chromosome05:899248-901066	Storage_Root	Fibrous_Root	OK	0.23054000000000002	8.24433	5.16031	4.792	0.002	0.00553209	yes	WRKY DNA-binding protein 23
1007	XLOC_011244	Manes.05G015100	Chromosome05:1054042-1056198	Storage_Root	Fibrous_Root	OK	0.225316	2.37663	3.3989	3.3794	0.00045	0.00144382	yes	AP2/B3-like transcriptional factor family protein
1008	XLOC_011247	Manes.05G015600	Chromosome05:1123107-1137468	Storage_Root	Fibrous_Root	OK	62.2259	7.579339999999999	-3.03737	-6.9177800000000005	5e-05	0.00019042200000000001	yes	Homeodomain-like superfamily protein
1009	XLOC_011252	Manes.05G016200	Chromosome05:1168606-1174079	Storage_Root	Fibrous_Root	OK	21.7427	2.82761	-2.9428799999999997	-6.55351	5e-05	0.00019042200000000001	yes	pseudo-response regulator 5
1010	XLOC_011258	Manes.05G017600	Chromosome05:1283318-1285164	Storage_Root	Fibrous_Root	OK	0.215865	13.5848	5.97572	6.64515	0.0002	0.000689742	yes	3-ketoacyl-CoA synthase 1
1011	XLOC_011274	Manes.05G020600	Chromosome05:1486144-1488308	Storage_Root	Fibrous_Root	OK	10.4923	46.7808	2.15659	5.241140000000001	5e-05	0.00019042200000000001	yes	Dof-type zinc finger DNA-binding family protein
1012	XLOC_011275	Manes.05G021000	Chromosome05:1525017-1527750	Storage_Root	Fibrous_Root	OK	0.297187	3.3980900000000003	3.51528	3.84039	0.00065	0.00201381	yes	laccase 6
1013	XLOC_011279	Manes.05G021700	Chromosome05:1555503-1560786	Storage_Root	Fibrous_Root	OK	2.37244	13.0331	2.4577400000000003	5.040369999999999	5e-05	0.00019042200000000001	yes	auxin response factor 11
1014	XLOC_011283	Manes.05G023000	Chromosome05:1671226-1687603	Storage_Root	Fibrous_Root	OK	0.041055400000000006	1.37637	5.06715	3.2705900000000003	0.00035	0.00114903	yes	Tetratricopeptide repeat (TPR)-like superfamily protein
1015	XLOC_011291	Manes.05G025000	Chromosome05:1819746-1821409	Storage_Root	Fibrous_Root	OK	0.866985	9.145	3.3989	5.127280000000001	5e-05	0.00019042200000000001	yes	UDP-Glycosyltransferase superfamily protein
1016	XLOC_011295	Manes.05G025500	Chromosome05:1848562-1853348	Storage_Root	Fibrous_Root	OK	4.61456	26.6695	2.53093	5.93877	5e-05	0.00019042200000000001	yes	Auxin-responsive GH3 family protein
1017	XLOC_011314	Manes.05G028700	Chromosome05:2073104-2073814	Storage_Root	Fibrous_Root	OK	0.0	3.69751	inf		5e-05	0.00019042200000000001	yes	Late embryogenesis abundant protein
1018	XLOC_011320	Manes.05G030000	Chromosome05:2157392-2160567	Storage_Root	Fibrous_Root	OK	566.283	93.1654	-2.6036599999999996	-6.55241	5e-05	0.00019042200000000001	yes	Heavy metal transport/detoxification superfamily protein
1019	XLOC_011334	Manes.05G033800	Chromosome05:2462252-2465816	Storage_Root	Fibrous_Root	OK	0.0	1.83812	inf		5e-05	0.00019042200000000001	yes	U-box domain-containing protein kinase family protein
1020	XLOC_011337	Manes.05G034500	Chromosome05:2524971-2528693	Storage_Root	Fibrous_Root	OK	0.308266	2.24475	2.8643099999999997	1.8364	0.00155	0.00440222	yes	Calcium-dependent lipid-binding (CaLB domain) family protein
1021	XLOC_011347	Manes.05G036600	Chromosome05:2626057-2631280	Storage_Root	Fibrous_Root	OK	1.43756	11.2761	2.97158	2.99937	0.0015	0.00427436	yes	C2 calcium/lipid-binding plant phosphoribosyltransferase family protein
1022	XLOC_011348	Manes.05G036800	Chromosome05:2633816-2637291	Storage_Root	Fibrous_Root	OK	0.0	8.58205	inf		5e-05	0.00019042200000000001	yes	Arabidopsis thaliana protein of unknown function (DUF821)
1023	XLOC_011352	Manes.05G037600	Chromosome05:2699180-2737153	Storage_Root	Fibrous_Root	OK	348.98900000000003	45.952	-2.92498	-6.26775	5e-05	0.00019042200000000001	yes	NAD(P)-binding Rossmann-fold superfamily protein
1024	XLOC_011356	Manes.05G038900	Chromosome05:2789148-2790824	Storage_Root	Fibrous_Root	OK	15.8127	3.5178599999999998	-2.16831	-2.76611	0.00045	0.00144382	yes	Zinc finger, C3HC4 type (RING finger) family protein
1025	XLOC_011370	Manes.05G041500	Chromosome05:2947735-2956254	Storage_Root	Fibrous_Root	OK	105.57	7.345089999999999	-3.8452800000000003	-8.45208	5e-05	0.00019042200000000001	yes	xylem serine peptidase 1
1026	XLOC_011372	Manes.05G042300	Chromosome05:3013277-3015176	Storage_Root	Fibrous_Root	OK	0.0	5.73461	inf		5e-05	0.00019042200000000001	yes	gibberellin 20 oxidase 2
1027	XLOC_011378	Manes.05G043100	Chromosome05:3075202-3079220	Storage_Root	Fibrous_Root	OK	3.69496	17.2211	2.22055	4.92437	5e-05	0.00019042200000000001	yes	Protein kinase superfamily protein
1028	XLOC_011381	Manes.05G043700	Chromosome05:3141048-3146617	Storage_Root	Fibrous_Root	OK	4.05014	0.6460859999999999	-2.64818	-2.8606700000000003	0.0014	0.0040174	yes	growth-regulating factor 9
1029	XLOC_011384	Manes.05G044200	Chromosome05:3192681-3193605	Storage_Root	Fibrous_Root	OK	0.13997	14.2055	6.665189999999999	3.6705900000000002	0.0173	0.0373325	yes	AT-hook motif nuclear-localized protein 22
1030	XLOC_011404	Manes.05G047900	Chromosome05:3552600-3554920	Storage_Root	Fibrous_Root	OK	0.5441239999999999	13.3429	4.6160000000000005	6.28943	5e-05	0.00019042200000000001	yes	SAUR-like auxin-responsive protein family
1031	XLOC_011416	Manes.05G049500	Chromosome05:3662719-3664382	Storage_Root	Fibrous_Root	OK	0.0	1.67172	inf		5e-05	0.00019042200000000001	yes	C2H2-like zinc finger protein
1032	XLOC_011424	Manes.05G050700	Chromosome05:3799007-3800090	Storage_Root	Fibrous_Root	OK	5.2012	0.47859300000000005	-3.4419699999999995	-3.49355	0.0005	0.00158845	yes	Matrixin family protein
1033	XLOC_011476	Manes.05G060800	Chromosome05:4669077-4673619	Storage_Root	Fibrous_Root	OK	884.0319999999999	202.46400000000003	-2.12643	-5.02347	5e-05	0.00019042200000000001	yes	Protein of unknown function (DUF498/DUF598)
1034	XLOC_011484	Manes.05G062900	Chromosome05:4822335-4824583	Storage_Root	Fibrous_Root	OK	386.655	76.8081	-2.3317200000000002	-6.15325	5e-05	0.00019042200000000001	yes	Adenine nucleotide alpha hydrolases-like superfamily protein
1035	XLOC_011486	Manes.05G063200	Chromosome05:4840261-4847884	Storage_Root	Fibrous_Root	OK	1.41401	87.3426	5.94883	10.7125	5e-05	0.00019042200000000001	yes	multidrug resistance-associated protein 4
1036	XLOC_011489	Manes.05G063700	Chromosome05:4872229-4873402	Storage_Root	Fibrous_Root	OK	0.7721720000000001	4.888730000000001	2.66247	3.01907	0.00075	0.00229123	yes	Rubber elongation factor protein (REF)
1037	XLOC_011492	Manes.05G064300	Chromosome05:4897664-4898018	Storage_Root	Fibrous_Root	OK	1.29338	94.2188	6.1868	7.6327	0.01535	0.033617900000000006	yes	rapid alkalinization factor 1
1038	XLOC_011495	Manes.05G064800	Chromosome05:4921506-4922637	Storage_Root	Fibrous_Root	OK	7.8830800000000005	188.06900000000002	4.57636	9.85042	5e-05	0.00019042200000000001	yes	glutathione S-transferase phi 8
1039	XLOC_011497	Manes.05G065300	Chromosome05:4976238-4976724	Storage_Root	Fibrous_Root	OK	0.0	8.15713	inf		5e-05	0.00019042200000000001	yes	nuclear factor Y, subunit B5
1040	XLOC_011510	Manes.05G068100	Chromosome05:5179929-5188074	Storage_Root	Fibrous_Root	OK	54.54	10.9274	-2.31937	-2.15732	0.0058	0.0142736	yes	arabinogalactan protein 26
1041	XLOC_011516	Manes.05G070300	Chromosome05:5315453-5316321	Storage_Root	Fibrous_Root	OK	1.24129	11.6783	3.23392	3.8712199999999997	5e-05	0.00019042200000000001	yes	Histone superfamily protein
1042	XLOC_011540	Manes.05G075300	Chromosome05:5687734-5688478	Storage_Root	Fibrous_Root	OK	3.90984	17.8723	2.19255	3.12668	0.00025	0.00084586	yes	receptor-like protein kinase-related family protein
1043	XLOC_011543	Manes.05G076000	Chromosome05:5745447-5746992	Storage_Root	Fibrous_Root	OK	0.303124	1.70895	2.49513	2.47528	0.0036	0.00934502	yes	Protein of unknown function (DUF3049)
1044	XLOC_011558	Manes.05G078900	Chromosome05:5985452-6014465	Storage_Root	Fibrous_Root	OK	188.997	42.8253	-2.14183	-5.59701	5e-05	0.00019042200000000001	yes	cupin family protein
1045	XLOC_011565	Manes.05G080400	Chromosome05:6133153-6137984	Storage_Root	Fibrous_Root	OK	0.49054200000000003	8.153310000000001	4.05494	5.3838099999999995	5e-05	0.00019042200000000001	yes	sulfate transporter 3;1
1046	XLOC_011570	Manes.05G082100	Chromosome05:6267450-6272336	Storage_Root	Fibrous_Root	OK	0.0	2.60744	inf		5e-05	0.00019042200000000001	yes	ATPase E1-E2 type family protein / haloacid dehalogenase-like hydrolase family protein
1047	XLOC_011574	Manes.05G083000	Chromosome05:6332085-6334241	Storage_Root	Fibrous_Root	OK	0.9409549999999999	5.4802800000000005	2.54205	2.7702	0.00165	0.00465655	yes	histone H2A 11
1048	XLOC_011587	Manes.05G086300	Chromosome05:6740238-6741995	Storage_Root	Fibrous_Root	OK	2.32662	20.914	3.16816	5.688359999999999	5e-05	0.00019042200000000001	yes	cytochrome P450, family 94, subfamily B, polypeptide 1
1049	XLOC_011590	Manes.05G087400	Chromosome05:6860892-6865228	Storage_Root	Fibrous_Root	OK	2119.24	274.902	-2.94656	-6.35193	5e-05	0.00019042200000000001	yes	BET1P/SFT1P-like protein 14A
1050	XLOC_011593	Manes.05G088400	Chromosome05:7204019-7206656	Storage_Root	Fibrous_Root	OK	2.2481400000000002	11.8956	2.40362	3.85782	5e-05	0.00019042200000000001	yes	RING/U-box superfamily protein
1051	XLOC_011599	Manes.05G089800	Chromosome05:7335816-7336712	Storage_Root	Fibrous_Root	OK	0.0	1.31718	inf		5e-05	0.00019042200000000001	yes	MLP-like protein 423
1052	XLOC_011613	Manes.05G092200	Chromosome05:7622068-7623985	Storage_Root	Fibrous_Root	OK	0.227527	2.05463	3.17477	2.8395799999999998	0.0019	0.00528427	yes	response regulator 3
1053	XLOC_011626	Manes.05G095700	Chromosome05:7903557-7906614	Storage_Root	Fibrous_Root	OK	9.921330000000001	1.5659399999999999	-2.66351	-4.94741	5e-05	0.00019042200000000001	yes	nitrate transporter 1.7
1054	XLOC_011640	Manes.05G097800	Chromosome05:8163987-8167104	Storage_Root	Fibrous_Root	OK	3.7284300000000004	44.0301	3.56185	7.33949	5e-05	0.00019042200000000001	yes	Leucine-rich repeat transmembrane protein kinase
1055	XLOC_011642	Manes.05G098000	Chromosome05:8228045-8230601	Storage_Root	Fibrous_Root	OK	0.835066	13.525	4.0176	6.8723399999999994	5e-05	0.00019042200000000001	yes	HOPZ-ACTIVATED RESISTANCE 1
1056	XLOC_011648	Manes.05G098900	Chromosome05:8325461-8327962	Storage_Root	Fibrous_Root	OK	1.14494	10.5062	3.1979	4.64645	5e-05	0.00019042200000000001	yes	Homeobox-leucine zipper protein family
1057	XLOC_011652	Manes.05G099100	Chromosome05:8371970-8373086	Storage_Root	Fibrous_Root	OK	0.0	3.51131	inf		5e-05	0.00019042200000000001	yes	basic helix-loop-helix (bHLH) DNA-binding family protein
1058	XLOC_011668	Manes.05G101300	Chromosome05:8598196-8599096	Storage_Root	Fibrous_Root	OK	7.53712	1.30141	-2.53393	-3.07672	0.00025	0.00084586	yes	zinc finger homeodomain 1
1059	XLOC_011673	Manes.05G102000	Chromosome05:8694001-8697374	Storage_Root	Fibrous_Root	OK	13.7864	2.63245	-2.38877	-2.30163	0.0095	0.0220748	yes	RING/U-box superfamily protein
1060	XLOC_011674	Manes.05G102300	Chromosome05:8707551-8713366	Storage_Root	Fibrous_Root	OK	0.95675	7.29063	2.92983	4.81468	5e-05	0.00019042200000000001	yes	galactosyltransferase1
1061	XLOC_011680	Manes.05G103900	Chromosome05:8921833-8923599	Storage_Root	Fibrous_Root	OK	0.322482	35.4609	6.780869999999999	7.4378	0.00025	0.00084586	yes	expansin A1
1062	XLOC_011690	Manes.05G105500	Chromosome05:9118955-9122391	Storage_Root	Fibrous_Root	OK	0.169067	2.51951	3.8974699999999998	4.05843	0.00035	0.00114903	yes	EXS (ERD1/XPR1/SYG1) family protein
1063	XLOC_011702	Manes.05G107200	Chromosome05:9341881-9343274	Storage_Root	Fibrous_Root	OK	0.0	1.03426	inf		5e-05	0.00019042200000000001	yes	Peroxidase superfamily protein
1064	XLOC_011715	Manes.05G109500	Chromosome05:9970534-9974590	Storage_Root	Fibrous_Root	OK	620.977	121.287	-2.3561099999999997	-4.8739300000000005	5e-05	0.00019042200000000001	yes	SPIRAL1-like1
1065	XLOC_011716	Manes.05G109700	Chromosome05:10000306-10005698	Storage_Root	Fibrous_Root	OK	2.88375	41.8457	3.85906	7.50996	5e-05	0.00019042200000000001	yes	methyl esterase 13
1066	XLOC_011731	Manes.05G112400	Chromosome05:10403326-10406103	Storage_Root	Fibrous_Root	OK	12.5151	0.376922	-5.05325	-4.13485	5e-05	0.00019042200000000001	yes	brassinosteroid-6-oxidase 2
1067	XLOC_011736	Manes.05G113100	Chromosome05:10617722-10618754	Storage_Root	Fibrous_Root	OK	0.0	3.1849	inf		5e-05	0.00019042200000000001	yes	sulphotransferase 12
1068	XLOC_011747	Manes.05G115600	Chromosome05:11354611-11356257	Storage_Root	Fibrous_Root	OK	0.0	5.22236	inf		5e-05	0.00019042200000000001	yes	glutamine dumper 4
1069	XLOC_011753	Manes.05G117200	Chromosome05:11570375-11578547	Storage_Root	Fibrous_Root	OK	0.271708	10.262	5.23911	7.443239999999999	5e-05	0.00019042200000000001	yes	ATPase E1-E2 type family protein / haloacid dehalogenase-like hydrolase family protein
1070	XLOC_011762	Manes.05G118800	Chromosome05:11936861-11938618	Storage_Root	Fibrous_Root	OK	0.40235	3.82859	3.25029	2.9029	0.0045	0.0113936	yes	CLAVATA3/ESR-RELATED 13
1071	XLOC_011770	Manes.05G120100	Chromosome05:12989516-12995197	Storage_Root	Fibrous_Root	OK	0.8796809999999999	4.18112	2.24884	2.8738799999999998	5e-05	0.00019042200000000001	yes	Uncharacterised conserved protein UCP031088, alpha/beta hydrolase
1072	XLOC_011775	Manes.05G121500	Chromosome05:13849516-13865961	Storage_Root	Fibrous_Root	OK	0.256204	34.0791	7.05545	4.1679699999999995	0.00045	0.00144382	yes	alkenal reductase
1073	XLOC_011776	Manes.05G121700	Chromosome05:13973942-13977360	Storage_Root	Fibrous_Root	OK	2.38233	11.1524	2.2269099999999997	3.09711	0.00025	0.00084586	yes	Zinc-binding dehydrogenase family protein
1074	XLOC_011783	Manes.05G122400	Chromosome05:14286452-14287121	Storage_Root	Fibrous_Root	OK	0.39647	4.6319300000000005	3.54633	1.88431	0.0179	0.0384599	yes	Scorpion toxin-like knottin superfamily protein
1075	XLOC_011792	Manes.05G124200	Chromosome05:14885306-14888468	Storage_Root	Fibrous_Root	OK	3.3940599999999996	16.6701	2.29618	4.5198599999999995	5e-05	0.00019042200000000001	yes	12-oxophytodienoate reductase 2
1076	XLOC_011820	Manes.05G131000	Chromosome05:16178989-16182041	Storage_Root	Fibrous_Root	OK	0.550508	4.84326	3.13714	3.69556	5e-05	0.00019042200000000001	yes	Protein kinase superfamily protein
1077	XLOC_011827	Manes.05G132600	Chromosome05:17281913-17282637	Storage_Root	Fibrous_Root	OK	4612.82	99.145	-5.539969999999999	-9.19543	5e-05	0.00019042200000000001	yes	Bifunctional inhibitor/lipid-transfer protein/seed storage 2S albumin superfamily protein
1078	XLOC_011848	Manes.05G137700	Chromosome05:19061306-19066556	Storage_Root	Fibrous_Root	OK	0.0	1.12194	inf		5e-05	0.00019042200000000001	yes	lysm domain GPI-anchored protein 1 precursor
1079	XLOC_011863	Manes.05G141200	Chromosome05:20092716-20097525	Storage_Root	Fibrous_Root	OK	8.51905	37.2447	2.12827	3.16574	5e-05	0.00019042200000000001	yes	Prolyl oligopeptidase family protein
1080	XLOC_011877	Manes.05G143500	Chromosome05:20482703-20485225	Storage_Root	Fibrous_Root	OK	393.134	53.0997	-2.88825	-7.30543	5e-05	0.00019042200000000001	yes	RING/U-box superfamily protein
1081	XLOC_011882	Manes.05G144600	Chromosome05:20647377-20653351	Storage_Root	Fibrous_Root	OK	0.45891899999999997	36.9075	6.32953	5.24343	0.00015	0.00052955	yes	GDSL-like Lipase/Acylhydrolase superfamily protein
1082	XLOC_011885	Manes.05G145100	Chromosome05:20674295-20678454	Storage_Root	Fibrous_Root	OK	0.241191	4.82314	4.32172	5.18855	5e-05	0.00019042200000000001	yes	Protein kinase protein with adenine nucleotide alpha hydrolases-like domain
1083	XLOC_011894	Manes.05G146200	Chromosome05:20806131-20808384	Storage_Root	Fibrous_Root	OK	3.78914	16.1411	2.0908	4.24696	5e-05	0.00019042200000000001	yes	Pathogenesis-related thaumatin superfamily protein
1084	XLOC_011911	Manes.05G149600	Chromosome05:21213201-21220126	Storage_Root	Fibrous_Root	OK	164.40900000000002	19.4847	-3.07688	-5.8631400000000005	5e-05	0.00019042200000000001	yes	Plant protein of unknown function (DUF869)
1085	XLOC_011925	Manes.05G151400	Chromosome05:21506359-21509529	Storage_Root	Fibrous_Root	OK	0.6179319999999999	2.5662599999999998	2.05415	2.8310400000000002	0.0005	0.00158845	yes	Basic-leucine zipper (bZIP) transcription factor family protein
1086	XLOC_011947	Manes.05G156800	Chromosome05:22217296-22219667	Storage_Root	Fibrous_Root	OK	134.988	20.5778	-2.71367	-6.50891	5e-05	0.00019042200000000001	yes	Ribosomal protein L31
1087	XLOC_011951	Manes.05G157500	Chromosome05:22284447-22287534	Storage_Root	Fibrous_Root	OK	11.4821	55.0846	2.26226	5.50087	5e-05	0.00019042200000000001	yes	pfkB-like carbohydrate kinase family protein
1088	XLOC_011969	Manes.05G161000	Chromosome05:22610445-22612700	Storage_Root	Fibrous_Root	OK	0.5647770000000001	4.518269999999999	3.00002	3.70937	5e-05	0.00019042200000000001	yes	DUTP-PYROPHOSPHATASE-LIKE 1
1089	XLOC_011979	Manes.05G163800	Chromosome05:22842296-22843880	Storage_Root	Fibrous_Root	OK	0.0	2.35531	inf		5e-05	0.00019042200000000001	yes	GNS1/SUR4 membrane protein family
1090	XLOC_011989	Manes.05G166300	Chromosome05:23004199-23040366	Storage_Root	Fibrous_Root	OK	11.1246	45.5549	2.03385	2.9061	5e-05	0.00019042200000000001	yes	Protein kinase superfamily protein
1091	XLOC_011991	Manes.05G166400	Chromosome05:23042928-23046927	Storage_Root	Fibrous_Root	OK	0.647972	3.07295	2.24562	3.3159099999999997	0.0001	0.000364096	yes	Protein kinase superfamily protein
1092	XLOC_011993	Manes.05G166700	Chromosome05:23063396-23068098	Storage_Root	Fibrous_Root	OK	0.6491239999999999	2.69454	2.05347	2.59456	0.0002	0.000689742	yes	Protein kinase protein with adenine nucleotide alpha hydrolases-like domain
1093	XLOC_011995	Manes.05G167000	Chromosome05:23100195-23149410	Storage_Root	Fibrous_Root	OK	1.1966299999999999	14.2235	3.5712300000000003	2.63449	0.0051	0.012734899999999999	yes	cytochrome P450, family 82, subfamily C, polypeptide 4
1094	XLOC_011998	Manes.05G168200	Chromosome05:23354985-23356872	Storage_Root	Fibrous_Root	OK	1.36307	38.6591	4.825880000000001	8.45829	5e-05	0.00019042200000000001	yes	cytochrome P450, family 82, subfamily C, polypeptide 4
1095	XLOC_011999	Manes.05G168300	Chromosome05:23360557-23362862	Storage_Root	Fibrous_Root	OK	0.15949000000000002	6.50197	5.34934	3.7457800000000003	0.0013	0.00375951	yes	cytochrome P450, family 82, subfamily C, polypeptide 4
1096	XLOC_012000	Manes.05G168400	Chromosome05:23374848-23376761	Storage_Root	Fibrous_Root	OK	0.9837969999999999	30.1085	4.93567	5.98121	5e-05	0.00019042200000000001	yes	cytochrome P450, family 82, subfamily C, polypeptide 4
1097	XLOC_012001	Manes.05G168500	Chromosome05:23377856-23383024	Storage_Root	Fibrous_Root	OK	0.45369	1.96092	2.11175	2.60435	5e-05	0.00019042200000000001	yes	cytochrome P450, family 82, subfamily C, polypeptide 4
1098	XLOC_012003	Manes.05G168800	Chromosome05:23419226-23420106	Storage_Root	Fibrous_Root	OK	25.3914	1.99407	-3.67056	-5.37418	5e-05	0.00019042200000000001	yes	cytochrome b6f complex subunit (petM), putative
1099	XLOC_012005	Manes.05G169100	Chromosome05:23436142-23441017	Storage_Root	Fibrous_Root	OK	0.48646999999999996	7.3433	3.9160000000000004	4.97989	5e-05	0.00019042200000000001	yes	Transmembrane amino acid transporter family protein
1100	XLOC_012020	Manes.05G171600	Chromosome05:23734408-23738603	Storage_Root	Fibrous_Root	OK	0.42473599999999995	6.7937199999999995	3.99956	4.11289	5e-05	0.00019042200000000001	yes	alpha/beta-Hydrolases superfamily protein
1101	XLOC_012025	Manes.05G173400	Chromosome05:23939555-23939840	Storage_Root	Fibrous_Root	OK	0.0	1.69022	inf		0.00695	0.016748	yes	EF hand calcium-binding protein family
1102	XLOC_012038	Manes.05G175600	Chromosome05:24233280-24235132	Storage_Root	Fibrous_Root	OK	15.2746	0.5272319999999999	-4.85655	-5.04925	0.00035	0.00114903	yes	basic helix-loop-helix (bHLH) DNA-binding superfamily protein
1103	XLOC_012044	Manes.05G176600	Chromosome05:24314197-24315484	Storage_Root	Fibrous_Root	OK	0.0930673	1.21199	3.70296	1.9691400000000001	0.0175	0.0377096	yes	Leucine-rich repeat (LRR) family protein
1104	XLOC_012045	Manes.05G176700	Chromosome05:24322952-24324765	Storage_Root	Fibrous_Root	OK	1.31895	118.536	6.48979	10.7256	5e-05	0.00019042200000000001	yes	Leucine-rich repeat (LRR) family protein
1105	XLOC_012059	Manes.05G178700	Chromosome05:24540629-24542428	Storage_Root	Fibrous_Root	OK	0.101594	7.7454600000000005	6.25247	4.64243	0.01575	0.0343844	yes	cytochrome P450, family 81, subfamily D, polypeptide 5
1106	XLOC_012062	Manes.05G179800	Chromosome05:24696017-24696745	Storage_Root	Fibrous_Root	OK	13.1398	1.9091799999999999	-2.7829200000000003	-3.6574	0.0002	0.000689742	yes	Gibberellin-regulated family protein
1107	XLOC_012069	Manes.05G181700	Chromosome05:24880510-24883195	Storage_Root	Fibrous_Root	OK	50.6487	9.33895	-2.43919	-6.18661	5e-05	0.00019042200000000001	yes	ARM repeat superfamily protein
1108	XLOC_012076	Manes.05G182600	Chromosome05:25062079-25066951	Storage_Root	Fibrous_Root	OK	0.790574	22.2435	4.8143400000000005	6.950810000000001	5e-05	0.00019042200000000001	yes	serine carboxypeptidase-like 17
1109	XLOC_012077	Manes.05G182700	Chromosome05:25096071-25096835	Storage_Root	Fibrous_Root	OK	342.075	67.3105	-2.3454099999999998	-6.36263	5e-05	0.00019042200000000001	yes	Uncharacterised conserved protein UCP031279
1110	XLOC_012086	Manes.05G184900	Chromosome05:25387594-25394220	Storage_Root	Fibrous_Root	OK	173.356	15.79	-3.45665	-7.92655	5e-05	0.00019042200000000001	yes	KNOTTED-like from Arabidopsis thaliana
1111	XLOC_012096	Manes.05G187100	Chromosome05:25808144-25813000	Storage_Root	Fibrous_Root	OK	671.0160000000001	166.187	-2.0135400000000003	-4.31466	5e-05	0.00019042200000000001	yes	indole-3-acetic acid inducible 9
1112	XLOC_012099	Manes.05G187400	Chromosome05:25875380-25881395	Storage_Root	Fibrous_Root	OK	22.6362	4.61802	-2.2932900000000003	-5.2266	5e-05	0.00019042200000000001	yes	oxidoreductase, zinc-binding dehydrogenase family protein
1113	XLOC_012115	Manes.05G190400	Chromosome05:26335814-26343174	Storage_Root	Fibrous_Root	OK	1.59648	13.3557	3.06449	5.179119999999999	5e-05	0.00019042200000000001	yes	alpha/beta-Hydrolases superfamily protein
1114	XLOC_012119	Manes.05G191200	Chromosome05:26460614-26461740	Storage_Root	Fibrous_Root	OK	6.8279	29.3754	2.10509	2.5894	0.00025	0.00084586	yes	SAUR-like auxin-responsive protein family
1115	XLOC_012137	Manes.05G194600	Chromosome05:26786797-26813622	Storage_Root	Fibrous_Root	OK	100.52799999999999	22.8216	-2.1391299999999998	-4.06963	5e-05	0.00019042200000000001	yes	NAD(P)-linked oxidoreductase superfamily protein
1116	XLOC_012139	Manes.05G195400	Chromosome05:26897297-26899252	Storage_Root	Fibrous_Root	OK	0.22075100000000003	2.84269	3.6867699999999997	1.43949	0.0037	0.00957497	yes	Mitochondrial import inner membrane translocase subunit Tim17/Tim22/Tim23 family protein
1117	XLOC_012143	Manes.05G196600	Chromosome05:27039670-27060201	Storage_Root	Fibrous_Root	OK	2.57797	22.8824	3.14993	6.138719999999999	5e-05	0.00019042200000000001	yes	Vacuolar iron transporter (VIT) family protein
1118	XLOC_012180	Manes.05G205100	Chromosome05:28024783-28030824	Storage_Root	Fibrous_Root	OK	0.16025799999999998	2.89711	4.17615	3.55473	5e-05	0.00019042200000000001	yes	Sec14p-like phosphatidylinositol transfer family protein
1119	XLOC_012188	Manes.05G206000	Chromosome05:28108831-28112978	Storage_Root	Fibrous_Root	OK	2.93223	37.7358	3.6858699999999995	7.91097	5e-05	0.00019042200000000001	yes	seed imbibition 1
1120	XLOC_012423	Manes.06G000800	Chromosome06:319724-325326	Storage_Root	Fibrous_Root	OK	173.485	13.1889	-3.7174099999999997	-7.082139999999999	5e-05	0.00019042200000000001	yes	glutamate decarboxylase 5
1121	XLOC_012426	Manes.06G001400	Chromosome06:466652-469382	Storage_Root	Fibrous_Root	OK	0.358456	6.25841	4.12593	3.9886800000000004	0.0008	0.00242879	yes	C2H2-like zinc finger protein
1122	XLOC_012436	Manes.06G004000	Chromosome06:834409-839868	Storage_Root	Fibrous_Root	OK	7.20649	49.7759	2.78808	6.6172699999999995	5e-05	0.00019042200000000001	yes	jasmonate-zim-domain protein 3
1123	XLOC_012459	Manes.06G007100	Chromosome06:1161067-1170297	Storage_Root	Fibrous_Root	OK	7.305680000000001	45.4536	2.6373	4.94428	5e-05	0.00019042200000000001	yes	S-adenosyl-L-methionine-dependent methyltransferases superfamily protein
1124	XLOC_012463	Manes.06G007600	Chromosome06:1204740-1205688	Storage_Root	Fibrous_Root	OK	0.555241	5.04205	3.18282	3.13769	0.0015	0.00427436	yes	Calcium-binding EF-hand family protein
1125	XLOC_012465	Manes.06G008000	Chromosome06:1256965-1265744	Storage_Root	Fibrous_Root	OK	1.37976	6.1288599999999995	2.1512	3.84651	5e-05	0.00019042200000000001	yes	MAP kinase 9
1126	XLOC_012491	Manes.06G013000	Chromosome06:1990594-1994488	Storage_Root	Fibrous_Root	OK	7.31668	55.3579	2.91953	8.22477	5e-05	0.00019042200000000001	yes	protein kinase family protein / C-type lectin domain-containing protein
1127	XLOC_012492	Manes.06G013200	Chromosome06:2005754-2036151	Storage_Root	Fibrous_Root	OK	1.34111	9.454189999999999	2.81753	4.6073699999999995	5e-05	0.00019042200000000001	yes	Subtilase family protein
1128	XLOC_012506	Manes.06G016300	Chromosome06:2506679-2509306	Storage_Root	Fibrous_Root	OK	0.15626400000000001	4.78576	4.9366900000000005	3.8850599999999997	0.0043	0.0109426	yes	Serine carboxypeptidase S28 family protein
1129	XLOC_012511	Manes.06G017000	Chromosome06:2620715-2630820	Storage_Root	Fibrous_Root	OK	0.0	2.1166099999999997	inf		5e-05	0.00019042200000000001	yes	Seven transmembrane MLO family protein
1130	XLOC_012526	Manes.06G020500	Chromosome06:3413777-3420503	Storage_Root	Fibrous_Root	OK	0.590434	2.97779	2.33439	2.73516	5e-05	0.00019042200000000001	yes	OSBP(oxysterol binding protein)-related protein 4C
1131	XLOC_012529	Manes.06G021000	Chromosome06:3528729-3539329	Storage_Root	Fibrous_Root	OK	0.2637	2.3437099999999997	3.1518200000000003	1.81275	0.0015	0.00427436	yes	dual specificity protein phosphatase (DsPTP1) family protein
1132	XLOC_012545	Manes.06G023400	Chromosome06:4491677-4493204	Storage_Root	Fibrous_Root	OK	1080.69	54.193999999999996	-4.31768	-9.62247	5e-05	0.00019042200000000001	yes	Ribulose bisphosphate carboxylase (small chain) family protein
1133	XLOC_012570	Manes.06G028100	Chromosome06:6420810-6424114	Storage_Root	Fibrous_Root	OK	0.285603	23.0045	6.33176	8.22808	5e-05	0.00019042200000000001	yes	Deoxyxylulose-5-phosphate synthase
1134	XLOC_012583	Manes.06G030900	Chromosome06:7754328-7780211	Storage_Root	Fibrous_Root	OK	20.2275	2.6162	-2.95078	-6.45643	5e-05	0.00019042200000000001	yes	Cellulose synthase family protein
1135	XLOC_012585	Manes.06G031300	Chromosome06:7874853-7887219	Storage_Root	Fibrous_Root	OK	0.647634	4.335	2.7427799999999998	2.21713	0.00035	0.00114903	yes	Calcium-binding EF-hand family protein
1136	XLOC_012589	Manes.06G032400	Chromosome06:8311239-8315012	Storage_Root	Fibrous_Root	OK	14.4996	3.21508	-2.17308	-2.79007	5e-05	0.00019042200000000001	yes	SIGNAL PEPTIDE PEPTIDASE-LIKE 2
1137	XLOC_012610	Manes.06G036700	Chromosome06:10131538-10133541	Storage_Root	Fibrous_Root	OK	587.089	123.196	-2.25263	-2.6298	0.00165	0.00465655	yes	SOS3-interacting protein 3
1138	XLOC_012637	Manes.06G041300	Chromosome06:11905320-11906327	Storage_Root	Fibrous_Root	OK	288.296	13.1477	-4.45467	-9.846680000000001	5e-05	0.00019042200000000001	yes	RING/U-box superfamily protein
1139	XLOC_012645	Manes.06G043600	Chromosome06:12696924-12698984	Storage_Root	Fibrous_Root	OK	154.304	8.8373	-4.12603	-8.22499	5e-05	0.00019042200000000001	yes	serine-rich protein-related
1140	XLOC_012654	Manes.06G045000	Chromosome06:13176304-13178852	Storage_Root	Fibrous_Root	OK	6.819210000000001	45.4589	2.7368900000000003	6.42225	5e-05	0.00019042200000000001	yes	2-oxoglutarate (2OG) and Fe(II)-dependent oxygenase superfamily protein
1141	XLOC_012656	Manes.06G045400	Chromosome06:13363359-13367686	Storage_Root	Fibrous_Root	OK	1.02789	5.10173	2.3113	3.3020400000000003	5e-05	0.00019042200000000001	yes	Avirulence induced gene (AIG1) family protein
1142	XLOC_012659	Manes.06G045900	Chromosome06:13482230-13483956	Storage_Root	Fibrous_Root	OK	0.42673199999999994	2.88042	2.75488	3.0348599999999997	0.0011	0.0032348	yes	heptahelical transmembrane protein1
1143	XLOC_012669	Manes.06G047200	Chromosome06:13792569-13795675	Storage_Root	Fibrous_Root	OK	0.24116500000000002	1.31227	2.44398	2.78566	0.00145	0.00414523	yes	Raffinose synthase family protein
1144	XLOC_012678	Manes.06G049000	Chromosome06:14199692-14203923	Storage_Root	Fibrous_Root	OK	0.284451	12.5449	5.46278	2.33555	5e-05	0.00019042200000000001	yes	Peptidase S24/S26A/S26B/S26C family protein
1145	XLOC_012686	Manes.06G051000	Chromosome06:14433787-14434252	Storage_Root	Fibrous_Root	OK	0.0	2.19417	inf		0.01065	0.0244075	yes	histone H2A 11
1146	XLOC_012688	Manes.06G051300	Chromosome06:14537692-14540805	Storage_Root	Fibrous_Root	OK	0.0	1.8003799999999999	inf		5e-05	0.00019042200000000001	yes	WRKY DNA-binding protein 14
1147	XLOC_012690	Manes.06G052100	Chromosome06:14648723-14650968	Storage_Root	Fibrous_Root	OK	1.683	12.1951	2.85719	4.93564	5e-05	0.00019042200000000001	yes	Sec14p-like phosphatidylinositol transfer family protein
1148	XLOC_012691	Manes.06G052200	Chromosome06:14694275-14695886	Storage_Root	Fibrous_Root	OK	0.0	2.3677799999999998	inf		5e-05	0.00019042200000000001	yes	FAD-binding Berberine family protein
1149	XLOC_012695	Manes.06G053000	Chromosome06:15258080-15260375	Storage_Root	Fibrous_Root	OK	0.44913000000000003	2.16913	2.2719099999999997	2.79357	0.0005	0.00158845	yes	Protein kinase superfamily protein
1150	XLOC_012702	Manes.06G054300	Chromosome06:15617696-15618950	Storage_Root	Fibrous_Root	OK	45.468999999999994	6.878439999999999	-2.72473	-6.0663800000000005	5e-05	0.00019042200000000001	yes	Protein of unknown function (DUF640)
1151	XLOC_012717	Manes.06G057600	Chromosome06:16472183-16480954	Storage_Root	Fibrous_Root	OK	129.186	25.2542	-2.35486	-6.34914	5e-05	0.00019042200000000001	yes	Protein kinase superfamily protein
1152	XLOC_012734	Manes.06G061700	Chromosome06:17375004-17376580	Storage_Root	Fibrous_Root	OK	1.06489	11.4222	3.42306	5.01967	5e-05	0.00019042200000000001	yes	ribose-5-phosphate isomerase 2
1153	XLOC_012751	Manes.06G065400	Chromosome06:17859875-17864326	Storage_Root	Fibrous_Root	OK	0.0707053	1.1835799999999999	4.06519	2.44433	0.0096	0.022277900000000003	yes	Protein kinase superfamily protein
1154	XLOC_012782	Manes.06G070300	Chromosome06:18490995-18492322	Storage_Root	Fibrous_Root	OK	15.657	3.63866	-2.10533	-3.3887099999999997	5e-05	0.00019042200000000001	yes	Regulator of Vps4 activity in the MVB pathway protein
1155	XLOC_012794	Manes.06G072400	Chromosome06:18702136-18715679	Storage_Root	Fibrous_Root	OK	3.2778	19.3418	2.56092	3.4268199999999998	0.0001	0.000364096	yes	NAD(P)-binding Rossmann-fold superfamily protein
1156	XLOC_012804	Manes.06G074200	Chromosome06:18866449-18867144	Storage_Root	Fibrous_Root	OK	0.20521399999999998	8.26548	5.3319	2.88849	0.0173	0.0373325	yes	Putative membrane lipoprotein
1157	XLOC_012815	Manes.06G075500	Chromosome06:18954310-18964113	Storage_Root	Fibrous_Root	OK	4.086880000000001	0.7713810000000001	-2.4054900000000004	-1.6296700000000002	0.01145	0.0260068	yes	Zim17-type zinc finger protein
1158	XLOC_012818	Manes.06G076900	Chromosome06:19141436-19144284	Storage_Root	Fibrous_Root	OK	32.2249	165.977	2.3647400000000003	4.25333	5e-05	0.00019042200000000001	yes	conserved peptide upstream open reading frame 9
1159	XLOC_012820	Manes.06G077100	Chromosome06:19152784-19159100	Storage_Root	Fibrous_Root	OK	2.31407	15.7682	2.76852	4.72135	5e-05	0.00019042200000000001	yes	NSP-interacting kinase 2
1160	XLOC_012826	Manes.06G078800	Chromosome06:19304180-19306172	Storage_Root	Fibrous_Root	OK	30.1897	4.059	-2.89486	-5.6349800000000005	5e-05	0.00019042200000000001	yes	DNA glycosylase superfamily protein
1161	XLOC_012842	Manes.06G082300	Chromosome06:19577675-19579894	Storage_Root	Fibrous_Root	OK	0.182755	3.95951	4.43734	4.06255	0.00635	0.0154619	yes	COBRA-like extracellular glycosyl-phosphatidyl inositol-anchored protein family
1162	XLOC_012868	Manes.06G087300	Chromosome06:20158516-20162294	Storage_Root	Fibrous_Root	OK	0.769663	11.448	3.8947199999999995	5.16155	5e-05	0.00019042200000000001	yes	soluble N-ethylmaleimide-sensitive factor adaptor protein 33
1163	XLOC_012890	Manes.06G091400	Chromosome06:20454283-20461005	Storage_Root	Fibrous_Root	OK	6.11113	1.5088	-2.01803	-1.8667599999999998	0.0133	0.0296517	yes	light-harvesting chlorophyll-protein complex I subunit A4
1164	XLOC_012894	Manes.06G091900	Chromosome06:20482577-20485960	Storage_Root	Fibrous_Root	OK	4.29691	365.869	6.41188	12.9852	5e-05	0.00019042200000000001	yes	malate dehydrogenase
1165	XLOC_012904	Manes.06G093900	Chromosome06:20627230-20631189	Storage_Root	Fibrous_Root	OK	0.806018	4.53977	2.49373	3.9567	5e-05	0.00019042200000000001	yes	TEOSINTE BRANCHED, cycloidea and PCF (TCP) 14
1166	XLOC_012939	Manes.06G099900	Chromosome06:21152625-21154079	Storage_Root	Fibrous_Root	OK	1225.71	275.897	-2.15142	-5.42603	5e-05	0.00019042200000000001	yes	B12D protein
1167	XLOC_012940	Manes.06G100000	Chromosome06:21155748-21164959	Storage_Root	Fibrous_Root	OK	0.461649	2.23415	2.27486	1.7470599999999998	0.01125	0.025610400000000005	yes	DP-E2F-like 1
1168	XLOC_012970	Manes.06G105100	Chromosome06:21547487-21549799	Storage_Root	Fibrous_Root	OK	0.311621	6.56765	4.39751	4.40468	0.00025	0.00084586	yes	Dof-type zinc finger DNA-binding family protein
1169	XLOC_012979	Manes.06G106700	Chromosome06:21659405-21679509	Storage_Root	Fibrous_Root	OK	20.5035	4.24824	-2.27094	-4.78694	5e-05	0.00019042200000000001	yes	KNOTTED1-like homeobox gene 6
1170	XLOC_012982	Manes.06G107700	Chromosome06:21737051-21740452	Storage_Root	Fibrous_Root	OK	0.370069	8.987639999999999	4.60208	5.444719999999999	5e-05	0.00019042200000000001	yes	Protein of Unknown Function (DUF239)
1171	XLOC_012983	Manes.06G107800	Chromosome06:21743967-21747967	Storage_Root	Fibrous_Root	OK	0.0	2.50999	inf		5e-05	0.00019042200000000001	yes	ATPase, AAA-type, CDC48 protein
1172	XLOC_012994	Manes.06G109700	Chromosome06:21892007-21893808	Storage_Root	Fibrous_Root	OK	17.1746	1.43724	-3.5789	-5.96529	5e-05	0.00019042200000000001	yes	Octicosapeptide/Phox/Bem1p family protein
1173	XLOC_013003	Manes.06G111200	Chromosome06:22046886-22049358	Storage_Root	Fibrous_Root	OK	5.212619999999999	0.5784699999999999	-3.1717	-3.92194	5e-05	0.00019042200000000001	yes	Plant protein of unknown function (DUF868)
1174	XLOC_013004	Manes.06G111400	Chromosome06:22054540-22055660	Storage_Root	Fibrous_Root	OK	0.431728	168.368	8.607280000000001	8.39339	0.0008	0.00242879	yes	nitrate transmembrane transporters
1175	XLOC_013006	Manes.06G112200	Chromosome06:22088952-22091118	Storage_Root	Fibrous_Root	OK	0.460725	7.68955	4.060919999999999	5.72824	5e-05	0.00019042200000000001	yes	Leucine-rich repeat protein kinase family protein
1176	XLOC_013012	Manes.06G113300	Chromosome06:22153922-22160845	Storage_Root	Fibrous_Root	OK	0.24567199999999997	1.09009	2.14964	2.3745	0.002	0.00553209	yes	AAA-type ATPase family protein
1177	XLOC_013016	Manes.06G113800	Chromosome06:22192878-22193997	Storage_Root	Fibrous_Root	OK	0.11015	1.09897	3.3186199999999997	1.75163	0.01875	0.0400589	yes	S-adenosyl-L-methionine-dependent methyltransferases superfamily protein
1178	XLOC_013027	Manes.06G115600	Chromosome06:22360204-22368022	Storage_Root	Fibrous_Root	OK	0.0	1.6728900000000002	inf		5e-05	0.00019042200000000001	yes	HXXXD-type acyl-transferase family protein
1179	XLOC_013061	Manes.06G121400	Chromosome06:23010720-23012698	Storage_Root	Fibrous_Root	OK	264.145	17.4265	-3.9219800000000005	-8.562380000000001	5e-05	0.00019042200000000001	yes	Heavy metal transport/detoxification superfamily protein
1180	XLOC_014006	Manes.06G121400	Chromosome06:23010720-23012698	Storage_Root	Fibrous_Root	OK	258.711	13.397	-4.27136	-4.19079	5e-05	0.00019042200000000001	yes	Heavy metal transport/detoxification superfamily protein
1181	XLOC_013064	Manes.06G121700	Chromosome06:23027048-23036905	Storage_Root	Fibrous_Root	OK	0.0	6.07377	inf		5e-05	0.00019042200000000001	yes	hydroxysteroid dehydrogenase 2
1182	XLOC_013070	Manes.06G122500	Chromosome06:23083031-23085020	Storage_Root	Fibrous_Root	OK	0.7491140000000001	32.0856	5.4206	7.71718	5e-05	0.00019042200000000001	yes	HXXXD-type acyl-transferase family protein
1183	XLOC_013071	Manes.06G122700	Chromosome06:23094520-23097663	Storage_Root	Fibrous_Root	OK	0.652626	8.40674	3.6872199999999995	3.17596	5e-05	0.00019042200000000001	yes	tapetum determinant 1
1184	XLOC_013076	Manes.06G123900	Chromosome06:23173012-23174284	Storage_Root	Fibrous_Root	OK	0.285934	4.9397199999999994	4.11067	3.86585	0.0035	0.00911359	yes	NAC domain containing protein 83
1185	XLOC_013098	Manes.06G127300	Chromosome06:23489294-23493662	Storage_Root	Fibrous_Root	OK	70.7225	7.26703	-3.2827300000000004	-4.82704	5e-05	0.00019042200000000001	yes	Rubredoxin-like superfamily protein
1186	XLOC_013105	Manes.06G128400	Chromosome06:23547449-23552996	Storage_Root	Fibrous_Root	OK	2.87194	12.3347	2.10263	3.8977800000000005	5e-05	0.00019042200000000001	yes	inositol polyphosphate kinase 2 beta
1187	XLOC_013108	Manes.06G128800	Chromosome06:23571075-23578635	Storage_Root	Fibrous_Root	OK	0.583576	3.6928900000000002	2.6617599999999997	4.21393	5e-05	0.00019042200000000001	yes	forkhead-associated domain-containing protein / FHA domain-containing protein
1188	XLOC_013117	Manes.06G129800	Chromosome06:23721059-23729319	Storage_Root	Fibrous_Root	OK	0.440841	1.9507	2.14567	2.18016	0.00035	0.00114903	yes	Mitochondrial import inner membrane translocase subunit Tim17/Tim22/Tim23 family protein
1189	XLOC_013139	Manes.06G134700	Chromosome06:24020654-24022012	Storage_Root	Fibrous_Root	OK	81.2603	17.9518	-2.17842	-5.45544	5e-05	0.00019042200000000001	yes	mitochondrion-localized small heat shock protein 23.6
1190	XLOC_013145	Manes.06G135400	Chromosome06:24078618-24084912	Storage_Root	Fibrous_Root	OK	0.0	2.17552	inf		5e-05	0.00019042200000000001	yes	Haloacid dehalogenase-like hydrolase (HAD) superfamily protein
1191	XLOC_013146	Manes.06G135500	Chromosome06:24086576-24090060	Storage_Root	Fibrous_Root	OK	0.0	2.03932	inf		5e-05	0.00019042200000000001	yes	Glycosyl hydrolases family 32 protein
1192	XLOC_013152	Manes.06G136500	Chromosome06:24149192-24150551	Storage_Root	Fibrous_Root	OK	65.9926	8.55786	-2.94698	-6.580210000000001	5e-05	0.00019042200000000001	yes	myb domain protein 42
1193	XLOC_013175	Manes.06G140500	Chromosome06:24502289-24504920	Storage_Root	Fibrous_Root	OK	0.0	11.0524	inf		5e-05	0.00019042200000000001	yes	basic helix-loop-helix (bHLH) DNA-binding superfamily protein
1194	XLOC_013177	Manes.06G140700	Chromosome06:24512201-24513724	Storage_Root	Fibrous_Root	OK	0.0	2.56041	inf		5e-05	0.00019042200000000001	yes	basic helix-loop-helix (bHLH) DNA-binding superfamily protein
1195	XLOC_013178	Manes.06G140800	Chromosome06:24516470-24518091	Storage_Root	Fibrous_Root	OK	0.0	10.8931	inf		5e-05	0.00019042200000000001	yes	Protein kinase superfamily protein
1196	XLOC_013180	Manes.06G141000	Chromosome06:24530137-24531388	Storage_Root	Fibrous_Root	OK	2.80763	16.9515	2.5939900000000002	4.66734	5e-05	0.00019042200000000001	yes	carboxyesterase 20
1197	XLOC_013193	Manes.06G143600	Chromosome06:24788621-24795182	Storage_Root	Fibrous_Root	OK	0.0	45.7479	inf		5e-05	0.00019042200000000001	yes	MATE efflux family protein
1198	XLOC_013197	Manes.06G144500	Chromosome06:24835698-24849700	Storage_Root	Fibrous_Root	OK	0.140041	11.3344	6.33871	3.71973	0.00015	0.00052955	yes	cytochrome P450, family 76, subfamily C, polypeptide 2
1199	XLOC_013208	Manes.06G146600	Chromosome06:24988804-24990845	Storage_Root	Fibrous_Root	OK	0.0	5.261	inf		5e-05	0.00019042200000000001	yes	myb domain protein 18
1200	XLOC_013210	Manes.06G147000	Chromosome06:25015373-25019891	Storage_Root	Fibrous_Root	OK	0.49795900000000004	3.5404699999999996	2.8298400000000004	3.7270300000000005	5e-05	0.00019042200000000001	yes	Myosin heavy chain-related protein
1201	XLOC_013248	Manes.06G154500	Chromosome06:25742924-25755391	Storage_Root	Fibrous_Root	OK	0.0	4.13563	inf		0.00665	0.0161047	yes	SLAC1 homologue 3
1202	XLOC_013252	Manes.06G156100	Chromosome06:25834933-25837380	Storage_Root	Fibrous_Root	OK	0.42478	3.64569	3.1014	4.18938	5e-05	0.00019042200000000001	yes	Leucine-rich repeat protein kinase family protein
1203	XLOC_013276	Manes.06G161300	Chromosome06:26442079-26443722	Storage_Root	Fibrous_Root	OK	1.77158	9.053289999999999	2.35341	3.36464	5e-05	0.00019042200000000001	yes	ubiquitin-conjugating enzyme 20
1204	XLOC_013307	Manes.06G167100	Chromosome06:26844492-26845973	Storage_Root	Fibrous_Root	OK	1.8536	26.9914	3.8641	6.89231	5e-05	0.00019042200000000001	yes	AGC (cAMP-dependent, cGMP-dependent and protein kinase C) kinase family protein
1205	XLOC_013311	Manes.06G167700	Chromosome06:26876486-26879335	Storage_Root	Fibrous_Root	OK	32.0728	3.3259800000000004	-3.2695	-7.07498	5e-05	0.00019042200000000001	yes	basic helix-loop-helix (bHLH) DNA-binding superfamily protein
1206	XLOC_013313	Manes.06G168000	Chromosome06:26898064-26898861	Storage_Root	Fibrous_Root	OK	1.8040200000000002	8.62525	2.25736	3.01952	0.0005	0.00158845	yes	Histone superfamily protein
1207	XLOC_013317	Manes.06G168500	Chromosome06:26918155-26920272	Storage_Root	Fibrous_Root	OK	0.844822	12.9044	3.93307	6.447780000000001	5e-05	0.00019042200000000001	yes	UDP-Glycosyltransferase superfamily protein
1208	XLOC_013348	Manes.06G175200	Chromosome06:27425986-27428478	Storage_Root	Fibrous_Root	OK	0.236146	5.210380000000001	4.46364	3.85828	0.0015	0.00427436	yes	myb domain protein 63
1209	XLOC_013351	Manes.06G175600	Chromosome06:27443095-27445677	Storage_Root	Fibrous_Root	OK	0.0	5.86776	inf		5e-05	0.00019042200000000001	yes	terpene synthase 21
1210	XLOC_013376	Manes.06G000100	Chromosome06:78970-82380	Storage_Root	Fibrous_Root	OK	0.053388099999999994	2.12584	5.31537	2.53658	0.0092	0.0214571	yes	Auxin efflux carrier family protein
1211	XLOC_013385	Manes.06G001500	Chromosome06:475938-476451	Storage_Root	Fibrous_Root	OK	23.1722	0.555236	-5.38315	-4.24996	0.0209	0.0440293	yes	homeobox protein 34
1212	XLOC_013388	Manes.06G002100	Chromosome06:570202-574806	Storage_Root	Fibrous_Root	OK	0.0	5.38464	inf		5e-05	0.00019042200000000001	yes	Disease resistance protein (TIR-NBS-LRR class) family
1213	XLOC_013389	Manes.06G002200	Chromosome06:576575-588459	Storage_Root	Fibrous_Root	OK	0.0	24.0776	inf		5e-05	0.00019042200000000001	yes	Nucleotide-diphospho-sugar transferase family protein
1214	XLOC_013402	Manes.06G004700	Chromosome06:865660-879021	Storage_Root	Fibrous_Root	OK	0.8870379999999999	9.52238	3.42426	5.35249	5e-05	0.00019042200000000001	yes	Outer arm dynein light chain 1 protein
1215	XLOC_013413	Manes.06G006800	Chromosome06:1120117-1123920	Storage_Root	Fibrous_Root	OK	2.91767	14.5967	2.3227599999999997	5.16897	5e-05	0.00019042200000000001	yes	Auxin efflux carrier family protein
1216	XLOC_013423	Manes.06G009000	Chromosome06:1403450-1406158	Storage_Root	Fibrous_Root	OK	0.731867	247.725	8.40294	11.5269	5e-05	0.00019042200000000001	yes	S-adenosyl-L-methionine-dependent methyltransferases superfamily protein
1217	XLOC_013428	Manes.06G009900	Chromosome06:1500331-1501516	Storage_Root	Fibrous_Root	OK	0.672883	4.60731	2.7755	3.3826	0.0005	0.00158845	yes	PTHR24882,PTHR24882:SF20
1218	XLOC_013459	Manes.06G015800	Chromosome06:2436783-2448617	Storage_Root	Fibrous_Root	OK	3.3961699999999997	19.4692	2.5192099999999997	6.11477	5e-05	0.00019042200000000001	yes	Leucine-rich repeat protein kinase family protein
1219	XLOC_013464	Manes.06G017300	Chromosome06:2662615-2663749	Storage_Root	Fibrous_Root	OK	0.0	4.84641	inf		5e-05	0.00019042200000000001	yes	ENTH/ANTH/VHS superfamily protein
1220	XLOC_013487	Manes.06G020900	Chromosome06:3519696-3524863	Storage_Root	Fibrous_Root	OK	0.521425	2.7858099999999997	2.41756	2.41922	0.00235	0.0063883	yes	glycosyltransferase family protein 47
1221	XLOC_013492	Manes.06G022300	Chromosome06:3901965-3909774	Storage_Root	Fibrous_Root	OK	0.33425900000000003	759.706	11.1503	13.4708	5e-05	0.00019042200000000001	yes	H(+)-ATPase 2
1222	XLOC_013504	Manes.06G024800	Chromosome06:4853616-4855461	Storage_Root	Fibrous_Root	OK	0.0	7.878439999999999	inf		5e-05	0.00019042200000000001	yes	myb domain protein 36
1223	XLOC_013508	Manes.06G025800	Chromosome06:5395096-5397943	Storage_Root	Fibrous_Root	OK	266.282	35.4482	-2.90917	-7.49304	5e-05	0.00019042200000000001	yes	RING/U-box superfamily protein
1224	XLOC_013522	Manes.06G028500	Chromosome06:6503435-6508216	Storage_Root	Fibrous_Root	OK	0.22660100000000002	1.08575	2.26047	2.19481	0.00185	0.0051591	yes	Protein kinase superfamily protein
1225	XLOC_013534	Manes.06G031500	Chromosome06:7966656-7970114	Storage_Root	Fibrous_Root	OK	0.0	3.60088	inf		5e-05	0.00019042200000000001	yes	Leucine-rich receptor-like protein kinase family protein
1226	XLOC_013540	Manes.06G032300	Chromosome06:8270778-8295354	Storage_Root	Fibrous_Root	OK	0.626602	5.0196	3.00195	2.77667	0.00055	0.00173126	yes	heptahelical transmembrane protein2
1227	XLOC_013565	Manes.06G036900	Chromosome06:10202540-10211441	Storage_Root	Fibrous_Root	OK	1.2032200000000002	9.77533	3.02225	3.79115	5e-05	0.00019042200000000001	yes	AP2/B3 transcription factor family protein
1228	XLOC_013573	Manes.06G039300	Chromosome06:10904980-11000029	Storage_Root	Fibrous_Root	OK	6.878430000000001	0.669389	-3.36116	-2.10723	0.0066	0.0159989	yes	sodium:hydrogen antiporter 1
1229	XLOC_013582	Manes.06G040400	Chromosome06:11508989-11515297	Storage_Root	Fibrous_Root	OK	0.320387	3.9652	3.6295	4.41892	5e-05	0.00019042200000000001	yes	Minichromosome maintenance (MCM2/3/5) family protein
1230	XLOC_013583	Manes.06G040500	Chromosome06:11537298-11541111	Storage_Root	Fibrous_Root	OK	0.807194	7.724589999999999	3.25847	5.69224	5e-05	0.00019042200000000001	yes	Leucine-rich repeat transmembrane protein kinase family protein
1231	XLOC_013601	Manes.06G043000	Chromosome06:12325237-12326119	Storage_Root	Fibrous_Root	OK	61.3914	10.9764	-2.4836400000000003	-5.55236	5e-05	0.00019042200000000001	yes	serine-rich protein-related
1232	XLOC_013603	Manes.06G043200	Chromosome06:12463984-12465483	Storage_Root	Fibrous_Root	OK	17.8118	3.3332300000000004	-2.41784	-4.38341	5e-05	0.00019042200000000001	yes	PLATZ transcription factor family protein
1233	XLOC_013604	Manes.06G043300	Chromosome06:12492380-12495085	Storage_Root	Fibrous_Root	OK	3.10739	0.11278900000000001	-4.784	-3.01565	0.00875	0.020533799999999998	yes	flavin-dependent monooxygenase 1
1234	XLOC_013610	Manes.06G045100	Chromosome06:13181209-13188023	Storage_Root	Fibrous_Root	OK	646.591	56.9603	-3.5048199999999996	-6.76503	5e-05	0.00019042200000000001	yes	Inorganic H pyrophosphatase family protein
1235	XLOC_013661	Manes.06G054800	Chromosome06:15730921-15735344	Storage_Root	Fibrous_Root	OK	86.1128	437.11	2.3437	5.84644	5e-05	0.00019042200000000001	yes	root FNR 1
1236	XLOC_013666	Manes.06G056400	Chromosome06:16061530-16065428	Storage_Root	Fibrous_Root	OK	3.0141400000000003	19.7428	2.7115	4.79801	5e-05	0.00019042200000000001	yes	blue-copper-binding protein
1237	XLOC_013667	Manes.06G056500	Chromosome06:16073580-16114602	Storage_Root	Fibrous_Root	OK	2.31795	59.9715	4.69336	7.6542699999999995	5e-05	0.00019042200000000001	yes	copper ion binding;electron carriers
1238	XLOC_013668	Manes.06G056700	Chromosome06:16138169-16139557	Storage_Root	Fibrous_Root	OK	0.39705	5.918819999999999	3.8979199999999996	2.85974	0.00585	0.0143829	yes	plastocyanin-like domain-containing protein
1239	XLOC_013669	Manes.06G056800	Chromosome06:16142129-16143184	Storage_Root	Fibrous_Root	OK	17.7724	647.842	5.187930000000001	11.5455	5e-05	0.00019042200000000001	yes	blue-copper-binding protein
1240	XLOC_013674	Manes.06G057500	Chromosome06:16356989-16358619	Storage_Root	Fibrous_Root	OK	28.2303	6.44736	-2.13046	-4.48918	5e-05	0.00019042200000000001	yes	Tetratricopeptide repeat (TPR)-like superfamily protein
1241	XLOC_013690	Manes.06G060000	Chromosome06:17054384-17057078	Storage_Root	Fibrous_Root	OK	0.0	2.96372	inf		5e-05	0.00019042200000000001	yes	Homeodomain-like superfamily protein
1242	XLOC_013692	Manes.06G060300	Chromosome06:17156938-17172866	Storage_Root	Fibrous_Root	OK	0.215356	4.46595	4.3741699999999994	2.15417	0.00255	0.00687411	yes	amino acid transporter 1
1243	XLOC_013695	Manes.06G060800	Chromosome06:17217845-17266250	Storage_Root	Fibrous_Root	OK	22.4436	154.909	2.78704	6.34054	5e-05	0.00019042200000000001	yes	multidrug resistance-associated protein 1
1244	XLOC_013735	Manes.06G068700	Chromosome06:18342371-18345648	Storage_Root	Fibrous_Root	OK	0.824362	5.02824	2.6087	3.6325	5e-05	0.00019042200000000001	yes	Homocysteine S-methyltransferase family protein
1245	XLOC_013736	Manes.06G068800	Chromosome06:18350440-18352409	Storage_Root	Fibrous_Root	OK	0.900322	49.0498	5.76766	8.73424	5e-05	0.00019042200000000001	yes	NAD(P)-binding Rossmann-fold superfamily protein
1246	XLOC_013743	Manes.06G071000	Chromosome06:18528619-18530811	Storage_Root	Fibrous_Root	OK	0.796359	8.105839999999999	3.3474699999999995	5.04473	5e-05	0.00019042200000000001	yes	Eukaryotic aspartyl protease family protein
1247	XLOC_013759	Manes.06G073500	Chromosome06:18785007-18786726	Storage_Root	Fibrous_Root	OK	48.4892	5.1578	-3.23284	-6.275580000000001	5e-05	0.00019042200000000001	yes	Cytochrome b561/ferric reductase transmembrane protein family
1248	XLOC_013775	Manes.06G076800	Chromosome06:19125918-19127715	Storage_Root	Fibrous_Root	OK	1.8581900000000002	0.0	-inf		5e-05	0.00019042200000000001	yes	Calcium-dependent phosphotriesterase superfamily protein
1249	XLOC_013777	Manes.06G077500	Chromosome06:19168592-19176788	Storage_Root	Fibrous_Root	OK	0.418225	2.72725	2.70509	2.75481	5e-05	0.00019042200000000001	yes	Phosphoribulokinase / Uridine kinase family
1250	XLOC_013788	Manes.06G078900	Chromosome06:19309435-19312787	Storage_Root	Fibrous_Root	OK	150.214	29.1023	-2.36782	-6.15552	5e-05	0.00019042200000000001	yes	phosphoinositide 4-kinase gamma 7
1251	XLOC_013797	Manes.06G080900	Chromosome06:19462018-19462827	Storage_Root	Fibrous_Root	OK	0.0	1.5842100000000001	inf		5e-05	0.00019042200000000001	yes	breaking of asymmetry in the stomatal lineage
1252	XLOC_013798	Manes.06G081000	Chromosome06:19464239-19465273	Storage_Root	Fibrous_Root	OK	0.418991	57.7031	7.105589999999999	7.243119999999999	0.00045	0.00144382	yes	Disease resistance-responsive (dirigent-like protein) family protein
1253	XLOC_013800	Manes.06G081400	Chromosome06:19490632-19491670	Storage_Root	Fibrous_Root	OK	0.0	1.24169	inf		5e-05	0.00019042200000000001	yes	sulfotransferase 16
1254	XLOC_013803	Manes.06G081800	Chromosome06:19510514-19517299	Storage_Root	Fibrous_Root	OK	42.9251	3.2927800000000005	-3.70444	-6.1263	5e-05	0.00019042200000000001	yes	AGAMOUS-like 8
1255	XLOC_013814	Manes.06G083700	Chromosome06:19679956-19690911	Storage_Root	Fibrous_Root	OK	97.1499	8.70354	-3.48054	-4.80872	5e-05	0.00019042200000000001	yes	Protein of unknown function (DUF1118)
1256	XLOC_013816	Manes.06G084200	Chromosome06:19744878-19748514	Storage_Root	Fibrous_Root	OK	0.41043199999999996	4.02104	3.29235	4.034269999999999	0.00015	0.00052955	yes	RPA70-kDa subunit B
1257	XLOC_013825	Manes.06G085500	Chromosome06:19905025-19908206	Storage_Root	Fibrous_Root	OK	5.82371	93.2565	4.00119	9.2814	5e-05	0.00019042200000000001	yes	Cytochrome P450 superfamily protein
1258	XLOC_013855	Manes.06G091800	Chromosome06:20479747-20481477	Storage_Root	Fibrous_Root	OK	0.320743	44.038999999999994	7.10122	7.4355	0.0001	0.000364096	yes	GDSL-like Lipase/Acylhydrolase superfamily protein
1259	XLOC_013860	Manes.06G092500	Chromosome06:20529654-20534005	Storage_Root	Fibrous_Root	OK	27.1278	135.077	2.3159400000000003	2.95385	5e-05	0.00019042200000000001	yes	mini zinc finger 1
1260	XLOC_013869	Manes.06G094500	Chromosome06:20680643-20681373	Storage_Root	Fibrous_Root	OK	40.561	6.47192	-2.64783	-2.30315	0.0003	0.000998846	yes	BANQUO 3
1261	XLOC_013872	Manes.06G095100	Chromosome06:20722901-20731392	Storage_Root	Fibrous_Root	OK	0.117352	20.3699	7.43946	5.77617	5e-05	0.00019042200000000001	yes	ABC2 homolog 6
1262	XLOC_013875	Manes.06G095600	Chromosome06:20779899-20783420	Storage_Root	Fibrous_Root	OK	0.05442919999999999	8.16695	7.22927	3.99327	0.0173	0.0373325	yes	WRKY DNA-binding protein 61
1263	XLOC_013877	Manes.06G095800	Chromosome06:20793690-20801520	Storage_Root	Fibrous_Root	OK	340.277	35.6249	-3.25575	-8.1039	5e-05	0.00019042200000000001	yes	SPFH/Band 7/PHB domain-containing membrane-associated protein family
1264	XLOC_013883	Manes.06G096800	Chromosome06:20852640-20853844	Storage_Root	Fibrous_Root	OK	0.36104400000000003	30.8992	6.41925	6.77089	0.0008	0.00242879	yes	NAD(P)-binding Rossmann-fold superfamily protein
1265	XLOC_013887	Manes.06G097400	Chromosome06:20913870-20927312	Storage_Root	Fibrous_Root	OK	20.0616	96.0827	2.25984	5.85069	5e-05	0.00019042200000000001	yes	zinc ion binding
1266	XLOC_013888	Manes.06G098000	Chromosome06:20953067-20972139	Storage_Root	Fibrous_Root	OK	0.0975302	4.9551	5.666919999999999	1.1213899999999999	0.0001	0.000364096	yes	AAA-ATPase 1
1267	XLOC_013920	Manes.06G104800	Chromosome06:21462436-21463291	Storage_Root	Fibrous_Root	OK	54.3533	6.4222	-3.08123	-6.06765	5e-05	0.00019042200000000001	yes	Protein of unknown function (DUF1645)
1268	XLOC_013923	Manes.06G105300	Chromosome06:21564078-21568390	Storage_Root	Fibrous_Root	OK	36.1304	8.07955	-2.16087	-5.85783	5e-05	0.00019042200000000001	yes	ataxia-telangiectasia mutated
1269	XLOC_013937	Manes.06G108500	Chromosome06:21800774-21804251	Storage_Root	Fibrous_Root	OK	0.0	7.56283	inf		5e-05	0.00019042200000000001	yes	protein kinase family protein / peptidoglycan-binding LysM domain-containing protein
1270	XLOC_013939	Manes.06G108700	Chromosome06:21828073-21830418	Storage_Root	Fibrous_Root	OK	0.943276	5.47496	2.53709	3.1794	0.00025	0.00084586	yes	Lateral organ boundaries (LOB) domain family protein
1271	XLOC_013968	Manes.06G114800	Chromosome06:22299790-22301407	Storage_Root	Fibrous_Root	OK	0.0	2.93192	inf		5e-05	0.00019042200000000001	yes	Xanthine/uracil permease family protein
1272	XLOC_013971	Manes.06G115200	Chromosome06:22330912-22336573	Storage_Root	Fibrous_Root	OK	112.479	20.1652	-2.47972	-5.79557	5e-05	0.00019042200000000001	yes	radical SAM domain-containing protein / GCN5-related N-acetyltransferase (GNAT) family protein
1273	XLOC_013973	Manes.06G116100	Chromosome06:22450183-22452170	Storage_Root	Fibrous_Root	OK	0.574829	4.23595	2.88148	3.6804699999999997	0.0002	0.000689742	yes	HXXXD-type acyl-transferase family protein
1274	XLOC_013978	Manes.06G117400	Chromosome06:22568126-22574864	Storage_Root	Fibrous_Root	OK	1.1804299999999999	9.60795	3.0249099999999998	4.71285	5e-05	0.00019042200000000001	yes	AMP-dependent synthetase and ligase family protein
1275	XLOC_013988	Manes.06G119300	Chromosome06:22782258-22787898	Storage_Root	Fibrous_Root	OK	242.202	26.0661	-3.21597	-5.6237900000000005	5e-05	0.00019042200000000001	yes	purple acid phosphatase 27
1276	XLOC_013996	Manes.06G120300	Chromosome06:22908748-22914012	Storage_Root	Fibrous_Root	OK	0.20778200000000002	1.21448	2.5472	2.81295	0.00075	0.00229123	yes	DNAJ heat shock N-terminal domain-containing protein
1277	XLOC_014023	Manes.06G125300	Chromosome06:23290250-23293118	Storage_Root	Fibrous_Root	OK	0.0	2.9178599999999997	inf		5e-05	0.00019042200000000001	yes	phosphate transporter 3;1
1278	XLOC_014028	Manes.06G126300	Chromosome06:23396895-23405668	Storage_Root	Fibrous_Root	OK	2.30841	29.6495	3.6830300000000005	8.25325	5e-05	0.00019042200000000001	yes	Glycosyl hydrolase family 38 protein
1279	XLOC_014035	Manes.06G128700	Chromosome06:23562903-23568597	Storage_Root	Fibrous_Root	OK	1.61932	30.4172	4.2314300000000005	6.43981	5e-05	0.00019042200000000001	yes	NADPH/respiratory burst oxidase protein D
1280	XLOC_014042	Manes.06G130500	Chromosome06:23757442-23758289	Storage_Root	Fibrous_Root	OK	0.467733	35.6499	6.25207	6.060230000000001	0.003	0.00794463	yes	Cupredoxin superfamily protein
1281	XLOC_014044	Manes.06G131100	Chromosome06:23790095-23791235	Storage_Root	Fibrous_Root	OK	0.7087680000000001	11.512	4.02168	5.0759099999999995	0.0001	0.000364096	yes	ethylene responsive element binding factor 1
1282	XLOC_014048	Manes.06G132100	Chromosome06:23837655-23844649	Storage_Root	Fibrous_Root	OK	2.05714	12.1319	2.56009	3.93145	5e-05	0.00019042200000000001	yes	U-box domain-containing protein kinase family protein
1283	XLOC_014052	Manes.06G132600	Chromosome06:23868426-23871019	Storage_Root	Fibrous_Root	OK	0.0646274	1.6483299999999999	4.67272	2.3270299999999997	0.0105	0.0241042	yes	Major facilitator superfamily protein
1284	XLOC_014053	Manes.06G132700	Chromosome06:23871105-23873052	Storage_Root	Fibrous_Root	OK	0.516524	5.68384	3.4599599999999997	4.43032	5e-05	0.00019042200000000001	yes	Major facilitator superfamily protein
1285	XLOC_014057	Manes.06G133900	Chromosome06:23974083-23988500	Storage_Root	Fibrous_Root	OK	0.0	63.1069	inf		5e-05	0.00019042200000000001	yes	NAD(P)-linked oxidoreductase superfamily protein
1286	XLOC_014069	Manes.06G136000	Chromosome06:24124045-24124654	Storage_Root	Fibrous_Root	OK	5.15728	0.866287	-2.57369	-2.50464	0.00715	0.0171724	yes	Plant invertase/pectin methylesterase inhibitor superfamily protein
1287	XLOC_014101	Manes.06G143200	Chromosome06:24764983-24767048	Storage_Root	Fibrous_Root	OK	0.16072899999999998	1.51589	3.23746	1.5771	0.00145	0.00414523	yes	Integrase-type DNA-binding superfamily protein
1288	XLOC_014117	Manes.06G146300	Chromosome06:24942282-24945899	Storage_Root	Fibrous_Root	OK	1783.29	324.416	-2.45863	-4.17933	5e-05	0.00019042200000000001	yes	membrane-associated progesterone binding protein 3
1289	XLOC_014121	Manes.06G146800	Chromosome06:25003160-25005893	Storage_Root	Fibrous_Root	OK	197.358	44.3819	-2.1527700000000003	-5.82883	5e-05	0.00019042200000000001	yes	Remorin family protein
1290	XLOC_014136	Manes.06G150500	Chromosome06:25451360-25459894	Storage_Root	Fibrous_Root	OK	0.0724106	96.0969	10.3741	3.6768	0.00025	0.00084586	yes	Divalent ion symporter
1291	XLOC_014145	Manes.06G152200	Chromosome06:25556653-25558943	Storage_Root	Fibrous_Root	OK	0.66585	24.0638	5.17552	6.663710000000001	5e-05	0.00019042200000000001	yes	beta-hydroxylase 1
1292	XLOC_014152	Manes.06G153200	Chromosome06:25654211-25657412	Storage_Root	Fibrous_Root	OK	0.0288623	11.9298	8.69116	1.52796	0.0158	0.0344819	yes	CBS domain-containing protein with a domain of unknown function (DUF21)
1293	XLOC_014156	Manes.06G154000	Chromosome06:25712431-25714777	Storage_Root	Fibrous_Root	OK	33.1502	7.78343	-2.0905400000000003	-5.27664	5e-05	0.00019042200000000001	yes	ABC-2 type transporter family protein
1294	XLOC_014163	Manes.06G155000	Chromosome06:25779935-25791076	Storage_Root	Fibrous_Root	OK	0.7869430000000001	3.2776199999999998	2.05832	2.91791	0.0001	0.000364096	yes	timeless family protein
1295	XLOC_014165	Manes.06G155400	Chromosome06:25803976-25804981	Storage_Root	Fibrous_Root	OK	0.12582100000000002	28.7316	7.83512	4.337280000000001	0.0173	0.0373325	yes	chitinase A
1296	XLOC_014166	Manes.06G155500	Chromosome06:25809514-25810517	Storage_Root	Fibrous_Root	OK	0.5655319999999999	23.4768	5.37549	6.139469999999999	0.0001	0.000364096	yes	chitinase A
1297	XLOC_014186	Manes.06G159100	Chromosome06:26066495-26068452	Storage_Root	Fibrous_Root	OK	0.522073	2.10733	2.0131	2.24765	0.00495	0.012402700000000001	yes	RING/U-box superfamily protein
1298	XLOC_014188	Manes.06G159400	Chromosome06:26069584-26084464	Storage_Root	Fibrous_Root	OK	38.4847	710.569	4.20662	4.86275	5e-05	0.00019042200000000001	yes	NADH-dependent glutamate synthase 1
1299	XLOC_014197	Manes.06G160600	Chromosome06:26287922-26352692	Storage_Root	Fibrous_Root	OK	0.163876	1.42565	3.12094	1.0754	0.00435	0.0110554	yes	BURP domain-containing protein
1300	XLOC_014224	Manes.06G164800	Chromosome06:26694654-26697090	Storage_Root	Fibrous_Root	OK	7.76634	1.35874	-2.51497	-3.87181	5e-05	0.00019042200000000001	yes	myb domain protein 83
1301	XLOC_014230	Manes.06G166000	Chromosome06:26784759-26789706	Storage_Root	Fibrous_Root	OK	0.0	2.0409200000000003	inf		5e-05	0.00019042200000000001	yes	ADP/ATP carrier 2
1302	XLOC_014236	Manes.06G167000	Chromosome06:26832451-26837428	Storage_Root	Fibrous_Root	OK	0.0	2.6560099999999998	inf		5e-05	0.00019042200000000001	yes	Integrase-type DNA-binding superfamily protein
1303	XLOC_014243	Manes.06G168900	Chromosome06:26933797-26937377	Storage_Root	Fibrous_Root	OK	0.392071	4.34963	3.47171	5.14604	5e-05	0.00019042200000000001	yes	Calcium-dependent lipid-binding (CaLB domain) plant phosphoribosyltransferase family protein
1304	XLOC_014246	Manes.06G169200	Chromosome06:26951952-26954388	Storage_Root	Fibrous_Root	OK	0.045163699999999994	1.29792	4.84489	2.61895	0.0173	0.0373325	yes	receptor-like protein kinase 1
1305	XLOC_014268	Manes.06G173200	Chromosome06:27283818-27287276	Storage_Root	Fibrous_Root	OK	0.0	2.6461900000000003	inf		5e-05	0.00019042200000000001	yes	2-oxoglutarate (2OG) and Fe(II)-dependent oxygenase superfamily protein
1306	XLOC_014269	Manes.06G173300	Chromosome06:27289237-27290875	Storage_Root	Fibrous_Root	OK	0.343713	5.7824	4.07239	4.2937	0.0003	0.000998846	yes	2-oxoglutarate (2OG) and Fe(II)-dependent oxygenase superfamily protein
1307	XLOC_014275	Manes.06G174600	Chromosome06:27362563-27391692	Storage_Root	Fibrous_Root	OK	6.933510000000001	43.9605	2.66455	7.006939999999999	5e-05	0.00019042200000000001	yes	Leucine-rich repeat transmembrane protein kinase
1308	XLOC_014286	Manes.06G177900	Chromosome06:27677733-27681332	Storage_Root	Fibrous_Root	OK	0.182999	22.1023	6.91621	6.75807	0.003	0.00794463	yes	HXXXD-type acyl-transferase family protein
1309	XLOC_014287	Manes.06G178000	Chromosome06:27687588-27695765	Storage_Root	Fibrous_Root	OK	143.408	21.419	-2.74316	-7.18734	5e-05	0.00019042200000000001	yes	myb-like HTH transcriptional regulator family protein
1310	XLOC_014290	Manes.06G178400	Chromosome06:27817684-27822243	Storage_Root	Fibrous_Root	OK	0.0	3.15416	inf		5e-05	0.00019042200000000001	yes	Major facilitator superfamily protein
1311	XLOC_014491	Manes.07G000400	Chromosome07:240753-242619	Storage_Root	Fibrous_Root	OK	0.325581	1.32427	2.02411	2.16641	0.0062	0.015137999999999999	yes	Plant protein of unknown function (DUF946)
1312	XLOC_014494	Manes.07G000700	Chromosome07:311465-313351	Storage_Root	Fibrous_Root	OK	0.0	1.18705	inf		5e-05	0.00019042200000000001	yes	2-oxoglutarate (2OG) and Fe(II)-dependent oxygenase superfamily protein
1313	XLOC_014498	Manes.07G001400	Chromosome07:361609-365339	Storage_Root	Fibrous_Root	OK	0.495774	26.4156	5.7355599999999995	7.653910000000001	5e-05	0.00019042200000000001	yes	beta glucosidase 17
1314	XLOC_014499	Manes.07G001500	Chromosome07:369584-373619	Storage_Root	Fibrous_Root	OK	0.0625313	2.03781	5.0263	2.43729	0.01005	0.023189500000000002	yes	beta glucosidase 17
1315	XLOC_014511	Manes.07G003600	Chromosome07:614150-615947	Storage_Root	Fibrous_Root	OK	0.706702	71.0638	6.65187	9.526639999999999	5e-05	0.00019042200000000001	yes	cytochrome P450, family 716, subfamily A, polypeptide 1
1316	XLOC_014523	Manes.07G006000	Chromosome07:773219-778014	Storage_Root	Fibrous_Root	OK	1.11725	35.0136	4.96989	8.890989999999999	5e-05	0.00019042200000000001	yes	MATE efflux family protein
1317	XLOC_014538	Manes.07G008300	Chromosome07:943993-951326	Storage_Root	Fibrous_Root	OK	0.194675	4.47811	4.52375	4.59316	0.0011	0.0032348	yes	polyamine oxidase 1
1318	XLOC_014565	Manes.07G014300	Chromosome07:1406724-1407516	Storage_Root	Fibrous_Root	OK	86.8645	11.1864	-2.95702	-5.5380199999999995	5e-05	0.00019042200000000001	yes	plantacyanin
1319	XLOC_014611	Manes.07G023300	Chromosome07:2149473-2153276	Storage_Root	Fibrous_Root	OK	6.23174	52.69	3.0798200000000002	6.37983	5e-05	0.00019042200000000001	yes	Lactoylglutathione lyase / glyoxalase I family protein
1320	XLOC_014629	Manes.07G027700	Chromosome07:2606732-2633472	Storage_Root	Fibrous_Root	OK	0.48509399999999997	4.4299	3.1909400000000003	1.76537	0.0013	0.00375951	yes	Glycosyl hydrolase superfamily protein
1321	XLOC_014634	Manes.07G028900	Chromosome07:2720475-2725138	Storage_Root	Fibrous_Root	OK	0.818084	3.70939	2.18086	3.4738800000000003	0.0001	0.000364096	yes	MAPK/ERK kinase kinase 1
1322	XLOC_014653	Manes.07G034700	Chromosome07:3335035-3339683	Storage_Root	Fibrous_Root	OK	2.07135	11.6214	2.48814	4.2748099999999996	5e-05	0.00019042200000000001	yes	UbiA prenyltransferase family protein
1323	XLOC_014654	Manes.07G034900	Chromosome07:3352592-3353867	Storage_Root	Fibrous_Root	OK	0.0	11.4071	inf		5e-05	0.00019042200000000001	yes	2-oxoglutarate (2OG) and Fe(II)-dependent oxygenase superfamily protein
1324	XLOC_014655	Manes.07G035000	Chromosome07:3359057-3360186	Storage_Root	Fibrous_Root	OK	0.502862	8.3763	4.05808	4.22299	0.00025	0.00084586	yes	2-oxoglutarate (2OG) and Fe(II)-dependent oxygenase superfamily protein
1325	XLOC_014660	Manes.07G035600	Chromosome07:3408202-3408667	Storage_Root	Fibrous_Root	OK	2.5146	10.118	2.00852	2.3298200000000002	0.00285	0.00758872	yes	arabinogalactan protein 1
1326	XLOC_014661	Manes.07G036100	Chromosome07:3546106-3546730	Storage_Root	Fibrous_Root	OK	4.75749	192.611	5.33935	9.16746	5e-05	0.00019042200000000001	yes	hydroxyproline-rich glycoprotein family protein
1327	XLOC_014662	Manes.07G036200	Chromosome07:3549494-3574336	Storage_Root	Fibrous_Root	OK	1.78414	148.135	6.37554	6.37732	0.00015	0.00052955	yes	hydroxyproline-rich glycoprotein family protein
1328	XLOC_014664	Manes.07G036400	Chromosome07:3549494-3574336	Storage_Root	Fibrous_Root	OK	1.73995	91.3828	5.7148	5.63523	0.00115	0.00336701	yes	hydroxyproline-rich glycoprotein family protein
1329	XLOC_014676	Manes.07G038900	Chromosome07:3792841-3840316	Storage_Root	Fibrous_Root	OK	1.85486	198.076	6.738589999999999	5.11866	0.0008	0.00242879	yes	hydroxyproline-rich glycoprotein family protein
1330	XLOC_014679	Manes.07G039700	Chromosome07:4004027-4040881	Storage_Root	Fibrous_Root	OK	2.10502	56.2471	4.73987	6.24244	5e-05	0.00019042200000000001	yes	hydroxyproline-rich glycoprotein family protein
1331	XLOC_014684	Manes.07G040100	Chromosome07:4045213-4053677	Storage_Root	Fibrous_Root	OK	0.9285899999999999	74.6828	6.3295900000000005	5.926480000000001	0.0004	0.00129699	yes	hydroxyproline-rich glycoprotein family protein
1332	XLOC_014686	Manes.07G040400	Chromosome07:4068699-4081770	Storage_Root	Fibrous_Root	OK	1.51184	77.5555	5.68085	5.88774	5e-05	0.00019042200000000001	yes	hydroxyproline-rich glycoprotein family protein
1333	XLOC_014694	Manes.07G041700	Chromosome07:4236697-4240060	Storage_Root	Fibrous_Root	OK	39.876999999999995	4.20691	-3.24472	-5.91705	5e-05	0.00019042200000000001	yes	nicotinamidase 1
1334	XLOC_014700	Manes.07G043000	Chromosome07:4350978-4361601	Storage_Root	Fibrous_Root	OK	2.9977099999999997	13.0297	2.11987	3.00077	0.00015	0.00052955	yes	HVA22 homologue A
1335	XLOC_014710	Manes.07G045600	Chromosome07:4484274-4486362	Storage_Root	Fibrous_Root	OK	0.0	1.38362	inf		5e-05	0.00019042200000000001	yes	Concanavalin A-like lectin protein kinase family protein
1336	XLOC_014727	Manes.07G049200	Chromosome07:5003876-5007483	Storage_Root	Fibrous_Root	OK	0.0	2.64565	inf		5e-05	0.00019042200000000001	yes	Leucine-rich receptor-like protein kinase family protein
1337	XLOC_014770	Manes.07G057200	Chromosome07:6438109-6447520	Storage_Root	Fibrous_Root	OK	0.0	4.41334	inf		5e-05	0.00019042200000000001	yes	nodulin MtN21 /EamA-like transporter family protein
1338	XLOC_014777	Manes.07G058000	Chromosome07:6750250-6752322	Storage_Root	Fibrous_Root	OK	224.002	26.563000000000002	-3.07602	-8.0112	5e-05	0.00019042200000000001	yes	GATA type zinc finger transcription factor family protein
1339	XLOC_014779	Manes.07G058400	Chromosome07:6890328-6891515	Storage_Root	Fibrous_Root	OK	7.14682	249.64	5.12641	10.94	5e-05	0.00019042200000000001	yes	LOB domain-containing protein 39
1340	XLOC_014811	Manes.07G063600	Chromosome07:8813646-8816280	Storage_Root	Fibrous_Root	OK	1046.41	127.60799999999999	-3.03566	-4.97518	5e-05	0.00019042200000000001	yes	Bifunctional inhibitor/lipid-transfer protein/seed storage 2S albumin superfamily protein
1341	XLOC_014837	Manes.07G066800	Chromosome07:9686811-9690004	Storage_Root	Fibrous_Root	OK	2.07488	8.34938	2.00864	3.95376	5e-05	0.00019042200000000001	yes	Protein of unknown function (DUF620)
1342	XLOC_014853	Manes.07G070400	Chromosome07:11846267-11847778	Storage_Root	Fibrous_Root	OK	1.51016	15.055	3.3174699999999997	5.5559400000000005	5e-05	0.00019042200000000001	yes	UDP-Glycosyltransferase superfamily protein
1343	XLOC_014861	Manes.07G071700	Chromosome07:12474403-12475272	Storage_Root	Fibrous_Root	OK	0.386374	1.8312599999999999	2.24477	1.80132	0.0207	0.0436598	yes	Plant basic secretory protein (BSP) family protein
1344	XLOC_014874	Manes.07G074600	Chromosome07:14788117-14799228	Storage_Root	Fibrous_Root	OK	262.18	53.8317	-2.28403	-4.6805	5e-05	0.00019042200000000001	yes	P-loop containing nucleoside triphosphate hydrolases superfamily protein
1345	XLOC_014929	Manes.07G083200	Chromosome07:19326583-19328632	Storage_Root	Fibrous_Root	OK	0.0	4.07024	inf		5e-05	0.00019042200000000001	yes	HSP20-like chaperones superfamily protein
1346	XLOC_014940	Manes.07G084800	Chromosome07:19651370-19653056	Storage_Root	Fibrous_Root	OK	0.511229	5.27311	3.3666099999999997	4.40585	0.00015	0.00052955	yes	Glutaredoxin family protein
1347	XLOC_014942	Manes.07G085000	Chromosome07:19658659-19660150	Storage_Root	Fibrous_Root	OK	1.92009	12.1803	2.66531	4.63195	5e-05	0.00019042200000000001	yes	UDP-Glycosyltransferase superfamily protein
1348	XLOC_014949	Manes.07G085900	Chromosome07:20042614-20045894	Storage_Root	Fibrous_Root	OK	0.0	1.83693	inf		5e-05	0.00019042200000000001	yes	Double Clp-N motif-containing P-loop nucleoside triphosphate hydrolases superfamily protein
1349	XLOC_014962	Manes.07G088200	Chromosome07:20781249-20820883	Storage_Root	Fibrous_Root	OK	0.7617649999999999	4.57391	2.58601	2.65405	0.0001	0.000364096	yes	alkaline/neutral invertase
1350	XLOC_014972	Manes.07G090400	Chromosome07:21218099-21222605	Storage_Root	Fibrous_Root	OK	2.41548	0.395494	-2.61058	-2.94519	0.0007	0.00215317	yes	Protein of unknown function (DUF2296)
1351	XLOC_014978	Manes.07G091700	Chromosome07:21385210-21391917	Storage_Root	Fibrous_Root	OK	0.09793099999999999	7.2235	6.20479	2.8961799999999998	0.00785	0.0186522	yes	nodulin MtN21 /EamA-like transporter family protein
1352	XLOC_014985	Manes.07G092700	Chromosome07:21585433-21606152	Storage_Root	Fibrous_Root	OK	0.316407	5.2274400000000005	4.04625	2.99933	0.00725	0.017383000000000003	yes	Matrixin family protein
1353	XLOC_014998	Manes.07G094900	Chromosome07:21954845-21979906	Storage_Root	Fibrous_Root	OK	27.537	6.504169999999999	-2.0819400000000003	-3.8276	5e-05	0.00019042200000000001	yes	Protein of unknown function (DUF1635)
1354	XLOC_015000	Manes.07G095400	Chromosome07:22151127-22161147	Storage_Root	Fibrous_Root	OK	41.7398	9.217080000000001	-2.17904	-5.29505	5e-05	0.00019042200000000001	yes	Transmembrane amino acid transporter family protein
1355	XLOC_015028	Manes.07G100900	Chromosome07:22901451-22909832	Storage_Root	Fibrous_Root	OK	0.0956591	8.12834	6.40891	6.642919999999999	5e-05	0.00019042200000000001	yes	PDI-like 1-3
1356	XLOC_015033	Manes.07G101400	Chromosome07:22979382-22983316	Storage_Root	Fibrous_Root	OK	0.484318	4.888780000000001	3.33545	3.2934099999999997	5e-05	0.00019042200000000001	yes	Protein kinase superfamily protein
1357	XLOC_015035	Manes.07G101700	Chromosome07:23057388-23060308	Storage_Root	Fibrous_Root	OK	0.36084499999999997	3.1109400000000003	3.1079	3.35121	5e-05	0.00019042200000000001	yes	Integrase-type DNA-binding superfamily protein
1358	XLOC_015038	Manes.07G102200	Chromosome07:23105286-23106645	Storage_Root	Fibrous_Root	OK	0.0	1.9005599999999998	inf		5e-05	0.00019042200000000001	yes	LOB domain-containing protein 1
1359	XLOC_015046	Manes.07G104000	Chromosome07:23287639-23289332	Storage_Root	Fibrous_Root	OK	0.18443199999999998	11.3374	5.94186	5.35736	0.00845	0.019908900000000004	yes	tetraspanin6
1360	XLOC_015047	Manes.07G104100	Chromosome07:23298957-23303711	Storage_Root	Fibrous_Root	OK	0.505156	15.9191	4.97788	7.62335	5e-05	0.00019042200000000001	yes	Seven transmembrane MLO family protein
1361	XLOC_015071	Manes.07G109200	Chromosome07:23796701-23798087	Storage_Root	Fibrous_Root	OK	0.0	2.41705	inf		5e-05	0.00019042200000000001	yes	Disease resistance-responsive (dirigent-like protein) family protein
1362	XLOC_015082	Manes.07G111200	Chromosome07:23966016-23983050	Storage_Root	Fibrous_Root	OK	41.5296	5.81454	-2.8364	-3.54607	5e-05	0.00019042200000000001	yes	Sugar isomerase (SIS) family protein
1363	XLOC_015110	Manes.07G116900	Chromosome07:24532481-24534197	Storage_Root	Fibrous_Root	OK	0.458567	21.2112	5.53155	3.9019999999999997	0.0002	0.000689742	yes	Calcium-dependent lipid-binding (CaLB domain) family protein
1364	XLOC_015121	Manes.07G118600	Chromosome07:24650599-24654956	Storage_Root	Fibrous_Root	OK	0.259916	5.4215	4.382569999999999	3.00473	0.00055	0.00173126	yes	LOB domain-containing protein 33
1365	XLOC_015123	Manes.07G119000	Chromosome07:24683096-24684256	Storage_Root	Fibrous_Root	OK	0.0	7.313689999999999	inf		5e-05	0.00019042200000000001	yes	zinc-finger protein 10
1366	XLOC_015129	Manes.07G120000	Chromosome07:24753411-24756657	Storage_Root	Fibrous_Root	OK	0.184	1.6542	3.16835	2.84382	0.00305	0.00806186	yes	Protein kinase family protein
1367	XLOC_015135	Manes.07G121100	Chromosome07:24823706-24842166	Storage_Root	Fibrous_Root	OK	34.7606	5.86885	-2.5663	-4.54361	5e-05	0.00019042200000000001	yes	Disease resistance protein (CC-NBS-LRR class) family
1368	XLOC_015139	Manes.07G121700	Chromosome07:24876800-24877944	Storage_Root	Fibrous_Root	OK	0.0	3.5791199999999996	inf		5e-05	0.00019042200000000001	yes	AWPM-19-like family protein
1369	XLOC_015164	Manes.07G126000	Chromosome07:25183543-25185230	Storage_Root	Fibrous_Root	OK	1.12039	12.7792	3.5117300000000005	5.69343	5e-05	0.00019042200000000001	yes	HXXXD-type acyl-transferase family protein
1370	XLOC_015168	Manes.07G127400	Chromosome07:25271050-25275123	Storage_Root	Fibrous_Root	OK	3.4204800000000004	20.4263	2.57816	5.83663	5e-05	0.00019042200000000001	yes	Transmembrane amino acid transporter family protein
1371	XLOC_015186	Manes.07G130900	Chromosome07:25605648-25607634	Storage_Root	Fibrous_Root	OK	50.853	10.6334	-2.25773	-5.61993	5e-05	0.00019042200000000001	yes	2-oxoglutarate (2OG) and Fe(II)-dependent oxygenase superfamily protein
1372	XLOC_015189	Manes.07G131300	Chromosome07:25640284-25642213	Storage_Root	Fibrous_Root	OK	0.306894	13.6632	5.47641	5.93708	0.00025	0.00084586	yes	phosphatase 2C5
1373	XLOC_015193	Manes.07G131700	Chromosome07:25668847-25670430	Storage_Root	Fibrous_Root	OK	101.01100000000001	4.59486	-4.45834	-7.47872	5e-05	0.00019042200000000001	yes	basic helix-loop-helix (bHLH) DNA-binding superfamily protein
1374	XLOC_015194	Manes.07G131800	Chromosome07:25672140-25672753	Storage_Root	Fibrous_Root	OK	4.90182	0.520368	-3.2357099999999996	-2.96198	0.0149	0.0327574	yes	myb domain protein 109
1375	XLOC_015206	Manes.07G134700	Chromosome07:25912089-25912774	Storage_Root	Fibrous_Root	OK	0.0	2.04794	inf		5e-05	0.00019042200000000001	yes	Lateral organ boundaries (LOB) domain family protein
1376	XLOC_015220	Manes.07G137600	Chromosome07:26354676-26361808	Storage_Root	Fibrous_Root	OK	0.537622	6.30903	3.5527599999999997	4.6323	5e-05	0.00019042200000000001	yes	E2F target gene 1
1377	XLOC_015228	Manes.07G139400	Chromosome07:26456761-26461678	Storage_Root	Fibrous_Root	OK	1188.94	211.773	-2.48909	-4.73675	5e-05	0.00019042200000000001	yes	PTHR14211:SF10,PTHR14211
1378	XLOC_015249	Manes.07G000800	Chromosome07:317232-320098	Storage_Root	Fibrous_Root	OK	0.11667899999999999	60.5842	9.02025	6.49784	0.00165	0.00465655	yes	myb-like HTH transcriptional regulator family protein
1379	XLOC_015250	Manes.07G000900	Chromosome07:323674-326059	Storage_Root	Fibrous_Root	OK	0.0	1.98425	inf		5e-05	0.00019042200000000001	yes	receptor-like protein kinase 1
1380	XLOC_015252	Manes.07G002400	Chromosome07:487960-504975	Storage_Root	Fibrous_Root	OK	0.694214	75.9016	6.77261	10.2818	5e-05	0.00019042200000000001	yes	lipoxygenase 2
1381	XLOC_015253	Manes.07G002600	Chromosome07:522099-526035	Storage_Root	Fibrous_Root	OK	4.61615	87.7329	4.24836	9.44985	5e-05	0.00019042200000000001	yes	urophorphyrin methylase 1
1382	XLOC_015263	Manes.07G004500	Chromosome07:668183-671011	Storage_Root	Fibrous_Root	OK	425.02	66.6176	-2.6735599999999997	-6.7639	5e-05	0.00019042200000000001	yes	A20/AN1-like zinc finger family protein
1383	XLOC_015269	Manes.07G005300	Chromosome07:711656-713182	Storage_Root	Fibrous_Root	OK	0.0	1.3875	inf		5e-05	0.00019042200000000001	yes	HXXXD-type acyl-transferase family protein
1384	XLOC_015314	Manes.07G014800	Chromosome07:1434317-1446463	Storage_Root	Fibrous_Root	OK	0.055442399999999996	1.6070200000000001	4.85725	0.427834	0.01525	0.0334283	yes	Pathogenesis-related thaumatin superfamily protein
1385	XLOC_015319	Manes.07G016100	Chromosome07:1585695-1589737	Storage_Root	Fibrous_Root	OK	85.5309	13.9173	-2.61957	-6.41881	5e-05	0.00019042200000000001	yes	oxidoreductase, 2OG-Fe(II) oxygenase family protein
1386	XLOC_015359	Manes.07G023500	Chromosome07:2162495-2165845	Storage_Root	Fibrous_Root	OK	0.174341	1.9459	3.48046	1.9584	0.00595	0.0146004	yes	jasmonate-zim-domain protein 12
1387	XLOC_015361	Manes.07G023700	Chromosome07:2182979-2184076	Storage_Root	Fibrous_Root	OK	1.16091	7.848330000000001	2.75713	3.6187199999999997	5e-05	0.00019042200000000001	yes	Protein of unknown function (DUF679)
1388	XLOC_015365	Manes.07G024200	Chromosome07:2243793-2248464	Storage_Root	Fibrous_Root	OK	0.0597059	4.23572	6.14859	3.7402300000000004	0.00065	0.00201381	yes	Leucine-rich receptor-like protein kinase family protein
1389	XLOC_015382	Manes.07G027100	Chromosome07:2536463-2539393	Storage_Root	Fibrous_Root	OK	0.11483299999999999	1.33061	3.53447	1.85677	0.0048	0.0120682	yes	beta glucosidase 15
1390	XLOC_015391	Manes.07G028800	Chromosome07:2707068-2715854	Storage_Root	Fibrous_Root	OK	1.01013	6.4012400000000005	2.66382	4.14098	5e-05	0.00019042200000000001	yes	MAPK/ERK kinase kinase 1
1391	XLOC_015407	Manes.07G031300	Chromosome07:2990931-2991507	Storage_Root	Fibrous_Root	OK	11.6743	1.9593900000000002	-2.5748599999999997	-2.90578	0.00045	0.00144382	yes	HSP20-like chaperones superfamily protein
1392	XLOC_015408	Manes.07G031400	Chromosome07:2992538-3003854	Storage_Root	Fibrous_Root	OK	2.28226	10.5678	2.2111400000000003	4.95735	5e-05	0.00019042200000000001	yes	methionine S-methyltransferase
1393	XLOC_015411	Manes.07G031900	Chromosome07:3042943-3044660	Storage_Root	Fibrous_Root	OK	0.0	3.8180199999999997	inf		5e-05	0.00019042200000000001	yes	metacaspase 1
1394	XLOC_015412	Manes.07G032100	Chromosome07:3073134-3103765	Storage_Root	Fibrous_Root	OK	0.156723	13.3468	6.41213	2.75801	0.0009	0.00270102	yes	metacaspase 1
1395	XLOC_015413	Manes.07G032400	Chromosome07:3115141-3117565	Storage_Root	Fibrous_Root	OK	0.0	2.42305	inf		5e-05	0.00019042200000000001	yes	metacaspase 1
1396	XLOC_015418	Manes.07G033000	Chromosome07:3160555-3230863	Storage_Root	Fibrous_Root	OK	2.20289	205.583	6.54418	11.7051	5e-05	0.00019042200000000001	yes	UDP-glucosyl transferase 85A2
1397	XLOC_015420	Manes.07G033800	Chromosome07:3248504-3252116	Storage_Root	Fibrous_Root	OK	10.5026	51.838	2.30327	5.81801	5e-05	0.00019042200000000001	yes	Aldolase-type TIM barrel family protein
1398	XLOC_015422	Manes.07G034100	Chromosome07:3276226-3281135	Storage_Root	Fibrous_Root	OK	0.0	10.2218	inf		5e-05	0.00019042200000000001	yes	cysteine-rich RLK (RECEPTOR-like protein kinase) 2
1399	XLOC_015427	Manes.07G034600	Chromosome07:3326271-3332029	Storage_Root	Fibrous_Root	OK	0.669859	25.4958	5.25026	8.64733	5e-05	0.00019042200000000001	yes	white-brown complex homolog protein 11
1400	XLOC_015436	Manes.07G037100	Chromosome07:3668984-3676821	Storage_Root	Fibrous_Root	OK	24.2609	3.48244	-2.8004599999999997	-6.449669999999999	5e-05	0.00019042200000000001	yes	Phototropic-responsive NPH3 family protein
1401	XLOC_015441	Manes.07G037600	Chromosome07:3710069-3737191	Storage_Root	Fibrous_Root	OK	161.221	16.2607	-3.3095800000000004	-7.2876199999999995	5e-05	0.00019042200000000001	yes	2-oxoglutarate (2OG) and Fe(II)-dependent oxygenase superfamily protein
1402	XLOC_015453	Manes.07G040200	Chromosome07:4055259-4055948	Storage_Root	Fibrous_Root	OK	0.730591	55.3665	6.24381	6.970960000000001	0.0002	0.000689742	yes	hydroxyproline-rich glycoprotein family protein
1403	XLOC_015480	Manes.07G045800	Chromosome07:4493167-4498180	Storage_Root	Fibrous_Root	OK	0.0	1.20594	inf		5e-05	0.00019042200000000001	yes	Concanavalin A-like lectin protein kinase family protein
1404	XLOC_015501	Manes.07G050600	Chromosome07:5243490-5248769	Storage_Root	Fibrous_Root	OK	1129.55	209.845	-2.42835	-5.93539	5e-05	0.00019042200000000001	yes	vacuolar ATPase subunit F family protein
1405	XLOC_015505	Manes.07G051500	Chromosome07:5326370-5328241	Storage_Root	Fibrous_Root	OK	59.4283	14.4419	-2.04089	-5.44934	5e-05	0.00019042200000000001	yes	Protein of unknown function (DUF1005)
1406	XLOC_015511	Manes.07G052800	Chromosome07:5497419-5516893	Storage_Root	Fibrous_Root	OK	0.0	14.7896	inf		5e-05	0.00019042200000000001	yes	Protein kinase superfamily protein
1407	XLOC_015522	Manes.07G055600	Chromosome07:6142087-6154159	Storage_Root	Fibrous_Root	OK	1.73563	7.40912	2.09385	3.4963699999999998	5e-05	0.00019042200000000001	yes	Xanthine/uracil permease family protein
1408	XLOC_015536	Manes.07G059900	Chromosome07:7194352-7199943	Storage_Root	Fibrous_Root	OK	20.4016	676.8530000000001	5.05209	8.528089999999999	5e-05	0.00019042200000000001	yes	Plant regulator RWP-RK family protein
1409	XLOC_015542	Manes.07G061700	Chromosome07:8220806-8221556	Storage_Root	Fibrous_Root	OK	1.5779	30.8806	4.29063	5.90601	5e-05	0.00019042200000000001	yes	salt tolerance zinc finger
1410	XLOC_015551	Manes.07G064000	Chromosome07:8933356-8935457	Storage_Root	Fibrous_Root	OK	3661.13	470.74800000000005	-2.95926	-5.7284	5e-05	0.00019042200000000001	yes	Uncharacterised protein family SERF
1411	XLOC_015561	Manes.07G067200	Chromosome07:10040513-10043243	Storage_Root	Fibrous_Root	OK	1.06704	0.140284	-2.92719	-2.27019	0.0106	0.024306900000000003	yes	Pentatricopeptide repeat (PPR) superfamily protein
1412	XLOC_015569	Manes.07G067900	Chromosome07:10395264-10398506	Storage_Root	Fibrous_Root	OK	0.3403	52.2941	7.2636899999999995	7.168089999999999	0.0013	0.00375951	yes	Cyclase family protein
1413	XLOC_015585	Manes.07G071300	Chromosome07:12295813-12297362	Storage_Root	Fibrous_Root	OK	0.0	2.06905	inf		5e-05	0.00019042200000000001	yes	alpha/beta-Hydrolases superfamily protein
1414	XLOC_015597	Manes.07G073900	Chromosome07:14634081-14636509	Storage_Root	Fibrous_Root	OK	0.22132399999999997	1.6437700000000002	2.89278	3.08921	0.0012	0.00349834	yes	BAK1-interacting receptor-like kinase 1
1415	XLOC_015613	Manes.07G076800	Chromosome07:16231602-16233601	Storage_Root	Fibrous_Root	OK	0.539669	4.72939	3.13151	3.9891	5e-05	0.00019042200000000001	yes	CYCLIN D3;1
1416	XLOC_015630	Manes.07G081600	Chromosome07:18630165-18631125	Storage_Root	Fibrous_Root	OK	1.6978	83.9533	5.62785	8.37519	5e-05	0.00019042200000000001	yes	carboxyesterase 13
1417	XLOC_015649	Manes.07G086300	Chromosome07:20231490-20236937	Storage_Root	Fibrous_Root	OK	0.13713599999999998	2.8701	4.38742	2.99173	0.01495	0.0328539	yes	cationic amino acid transporter 7
1418	XLOC_015651	Manes.07G086600	Chromosome07:20323810-20357987	Storage_Root	Fibrous_Root	OK	0.0	1.7160900000000001	inf		0.0011	0.0032348	yes	Ankyrin repeat family protein
1419	XLOC_015658	Manes.07G088300	Chromosome07:20781249-20820883	Storage_Root	Fibrous_Root	OK	1.0174299999999998	14.7728	3.85994	3.91422	5e-05	0.00019042200000000001	yes	Ankyrin repeat family protein
1420	XLOC_015659	Manes.07G088400	Chromosome07:20781249-20820883	Storage_Root	Fibrous_Root	OK	0.227766	5.36715	4.55853	2.04803	0.02105	0.044306	yes	Ankyrin repeat family protein
1421	XLOC_015677	Manes.07G093600	Chromosome07:21796428-21798615	Storage_Root	Fibrous_Root	OK	0.0	5.4528300000000005	inf		5e-05	0.00019042200000000001	yes	haemoglobin 2
1422	XLOC_015685	Manes.07G095200	Chromosome07:22011340-22016882	Storage_Root	Fibrous_Root	OK	0.0	1.04224	inf		5e-05	0.00019042200000000001	yes	Cupredoxin superfamily protein
1423	XLOC_015741	Manes.07G106700	Chromosome07:23598510-23601342	Storage_Root	Fibrous_Root	OK	0.218692	18.2256	6.38092	7.75528	5e-05	0.00019042200000000001	yes	ABC-2 type transporter family protein
1424	XLOC_015752	Manes.07G107900	Chromosome07:23694929-23697843	Storage_Root	Fibrous_Root	OK	0.171978	7.320010000000001	5.41155	3.40504	5e-05	0.00019042200000000001	yes	protein kinase 1B
1425	XLOC_015759	Manes.07G109300	Chromosome07:23800334-23801228	Storage_Root	Fibrous_Root	OK	0.0	2.11691	inf		5e-05	0.00019042200000000001	yes	Disease resistance-responsive (dirigent-like protein) family protein
1426	XLOC_015763	Manes.07G110000	Chromosome07:23841421-23843346	Storage_Root	Fibrous_Root	OK	10.8831	1.35664	-3.0039700000000003	-4.32851	5e-05	0.00019042200000000001	yes	nodulin MtN21 /EamA-like transporter family protein
1427	XLOC_015769	Manes.07G112100	Chromosome07:24040681-24048187	Storage_Root	Fibrous_Root	OK	0.9850270000000001	16.2977	4.04836	5.74126	5e-05	0.00019042200000000001	yes	nodulin MtN21 /EamA-like transporter family protein
1428	XLOC_015770	Manes.07G112300	Chromosome07:24058785-24066702	Storage_Root	Fibrous_Root	OK	0.629526	7.115010000000001	3.49853	5.836119999999999	5e-05	0.00019042200000000001	yes	2-oxoglutarate dehydrogenase, E1 component
1429	XLOC_015776	Manes.07G113600	Chromosome07:24183199-24183940	Storage_Root	Fibrous_Root	OK	60.5479	8.644219999999999	-2.8082700000000003	-5.72987	5e-05	0.00019042200000000001	yes	delta(3), delta(2)-enoyl CoA isomerase 1
1430	XLOC_015778	Manes.07G113900	Chromosome07:24219567-24223633	Storage_Root	Fibrous_Root	OK	3496.28	409.48400000000004	-3.0939400000000004	-4.85631	5e-05	0.00019042200000000001	yes	ubiquitin-conjugating enzyme 14
1431	XLOC_015788	Manes.07G116400	Chromosome07:24492641-24498141	Storage_Root	Fibrous_Root	OK	0.306803	6.6856100000000005	4.44568	4.88751	5e-05	0.00019042200000000001	yes	Toll-Interleukin-Resistance (TIR) domain family protein
1432	XLOC_015790	Manes.07G117200	Chromosome07:24553573-24555165	Storage_Root	Fibrous_Root	OK	3.32159	35.928000000000004	3.4351599999999998	6.06669	5e-05	0.00019042200000000001	yes	expansin A4
1433	XLOC_015807	Manes.07G121000	Chromosome07:24816091-24820383	Storage_Root	Fibrous_Root	OK	62.5523	12.0739	-2.37317	-5.81099	5e-05	0.00019042200000000001	yes	prenylated RAB acceptor 1.A3
1434	XLOC_015808	Manes.07G121400	Chromosome07:24852287-24859904	Storage_Root	Fibrous_Root	OK	0.376808	2.44302	2.69676	3.46996	5e-05	0.00019042200000000001	yes	Transducin/WD40 repeat-like superfamily protein
1435	XLOC_015815	Manes.07G123200	Chromosome07:24961610-24962099	Storage_Root	Fibrous_Root	OK	797.664	119.99	-2.73286	-4.7992099999999995	5e-05	0.00019042200000000001	yes	HSP20-like chaperones superfamily protein
1436	XLOC_015816	Manes.07G123500	Chromosome07:24970260-24972775	Storage_Root	Fibrous_Root	OK	0.988028	4.059880000000001	2.03881	2.95045	5e-05	0.00019042200000000001	yes	Protein of unknown function (DUF620)
1437	XLOC_015842	Manes.07G128500	Chromosome07:25350976-25352646	Storage_Root	Fibrous_Root	OK	2.52371	0.478425	-2.39918	-2.43418	0.00525	0.0130667	yes	light harvesting complex photosystem II
1438	XLOC_015854	Manes.07G130000	Chromosome07:25452721-25457757	Storage_Root	Fibrous_Root	OK	175.892	18.5381	-3.24613	-6.1503	5e-05	0.00019042200000000001	yes	Protein kinase superfamily protein
1439	XLOC_015858	Manes.07G130700	Chromosome07:25593217-25597881	Storage_Root	Fibrous_Root	OK	6.87229	27.94	2.02347	4.25135	5e-05	0.00019042200000000001	yes	fatty acid desaturase 8
1440	XLOC_015866	Manes.07G132500	Chromosome07:25713623-25715739	Storage_Root	Fibrous_Root	OK	0.0	5.3255	inf		5e-05	0.00019042200000000001	yes	myb-like HTH transcriptional regulator family protein
1441	XLOC_015878	Manes.07G134600	Chromosome07:25889367-25892426	Storage_Root	Fibrous_Root	OK	489.135	98.0385	-2.31881	-5.67663	5e-05	0.00019042200000000001	yes	ferritin 2
1442	XLOC_015883	Manes.07G135400	Chromosome07:25982119-25984977	Storage_Root	Fibrous_Root	OK	5.41513	36.7693	2.76343	6.27374	5e-05	0.00019042200000000001	yes	laccase 5
1443	XLOC_015885	Manes.07G135600	Chromosome07:26000131-26002859	Storage_Root	Fibrous_Root	OK	0.102823	1.13027	3.45844	2.85394	0.0018	0.00503454	yes	inflorescence meristem receptor-like kinase 2
1444	XLOC_015903	Manes.07G138700	Chromosome07:26424686-26428810	Storage_Root	Fibrous_Root	OK	0.0	1.19825	inf		5e-05	0.00019042200000000001	yes	Major facilitator superfamily protein
1445	XLOC_015912	Manes.07G140700	Chromosome07:26522243-26523621	Storage_Root	Fibrous_Root	OK	1.0397299999999998	37.0671	5.15586	7.541860000000001	5e-05	0.00019042200000000001	yes	expansin A8
1446	XLOC_015913	Manes.07G140900	Chromosome07:26542954-26544448	Storage_Root	Fibrous_Root	OK	2.1983200000000003	40.707	4.2108099999999995	7.009110000000001	5e-05	0.00019042200000000001	yes	Chalcone-flavanone isomerase family protein
1447	XLOC_016123	Manes.08G000100	Chromosome08:23751-26184	Storage_Root	Fibrous_Root	OK	0.135674	12.9449	6.576110000000001	6.89325	0.00155	0.00440222	yes	ABC-2 type transporter family protein
1448	XLOC_016131	Manes.08G001400	Chromosome08:148243-157830	Storage_Root	Fibrous_Root	OK	7.26151	1.5103	-2.2654400000000003	-3.1776	5e-05	0.00019042200000000001	yes	Ypt/Rab-GAP domain of gyp1p superfamily protein
1449	XLOC_016159	Manes.08G005700	Chromosome08:460147-463233	Storage_Root	Fibrous_Root	OK	0.270795	17.1445	5.9844	6.654039999999999	5e-05	0.00019042200000000001	yes	C2H2-like zinc finger protein
1450	XLOC_016178	Manes.08G009300	Chromosome08:680398-682230	Storage_Root	Fibrous_Root	OK	0.0	4.418480000000001	inf		5e-05	0.00019042200000000001	yes	nitrate transporter 2.4
1451	XLOC_016211	Manes.08G015600	Chromosome08:1477569-1479183	Storage_Root	Fibrous_Root	OK	0.0	6.96041	inf		5e-05	0.00019042200000000001	yes	UDP-glucosyl transferase 73C1
1452	XLOC_016215	Manes.08G016200	Chromosome08:1515730-1518069	Storage_Root	Fibrous_Root	OK	0.0897887	51.5586	9.165460000000001	4.7239	0.0097	0.0224797	yes	2-oxoglutarate (2OG) and Fe(II)-dependent oxygenase superfamily protein
1453	XLOC_016229	Manes.08G018100	Chromosome08:1711722-1715077	Storage_Root	Fibrous_Root	OK	0.299279	2.95818	3.30515	3.62761	0.0003	0.000998846	yes	Sulfite exporter TauE/SafE family protein
1454	XLOC_016230	Manes.08G018600	Chromosome08:1749272-1751516	Storage_Root	Fibrous_Root	OK	28.1813	1.2558799999999999	-4.48796	-7.328069999999999	5e-05	0.00019042200000000001	yes	sequence-specific DNA binding transcription factors
1455	XLOC_016240	Manes.08G020300	Chromosome08:1863036-1866184	Storage_Root	Fibrous_Root	OK	175.29	42.4525	-2.04582	-4.77746	5e-05	0.00019042200000000001	yes	Zinc finger C-x8-C-x5-C-x3-H type family protein
1456	XLOC_016245	Manes.08G021200	Chromosome08:1957206-1959221	Storage_Root	Fibrous_Root	OK	1.8186400000000003	22.1078	3.60362	6.85375	5e-05	0.00019042200000000001	yes	D-mannose binding lectin protein with Apple-like carbohydrate-binding domain
1457	XLOC_016246	Manes.08G021300	Chromosome08:1975201-1977033	Storage_Root	Fibrous_Root	OK	0.157082	1.2278	2.9664900000000003	1.91684	0.0099	0.0228857	yes	Plant protein of unknown function (DUF868)
1458	XLOC_016254	Manes.08G023400	Chromosome08:2181070-2185005	Storage_Root	Fibrous_Root	OK	0.0945803	3.45305	5.19019	2.90383	0.00515	0.012846100000000001	yes	IQ calmodulin-binding motif family protein
1459	XLOC_016276	Manes.08G027100	Chromosome08:2421674-2430789	Storage_Root	Fibrous_Root	OK	0.266863	1.8811	2.8174099999999997	3.5649900000000003	0.0001	0.000364096	yes	P-loop containing nucleoside triphosphate hydrolases superfamily protein
1460	XLOC_016294	Manes.08G030100	Chromosome08:2726563-2727724	Storage_Root	Fibrous_Root	OK	0.7720239999999999	8.11381	3.3936599999999997	4.27461	0.0002	0.000689742	yes	NAD(P)-binding Rossmann-fold superfamily protein
1461	XLOC_016295	Manes.08G030200	Chromosome08:2746753-2748371	Storage_Root	Fibrous_Root	OK	0.576091	11.1307	4.2721	4.65236	5e-05	0.00019042200000000001	yes	NAD(P)-binding Rossmann-fold superfamily protein
1462	XLOC_016296	Manes.08G030300	Chromosome08:2750020-2751310	Storage_Root	Fibrous_Root	OK	7.58105	152.3	4.32837	9.54927	5e-05	0.00019042200000000001	yes	NAD(P)-binding Rossmann-fold superfamily protein
1463	XLOC_016309	Manes.08G032300	Chromosome08:2902818-2906534	Storage_Root	Fibrous_Root	OK	0.0341492	1.99646	5.86944	3.21274	0.0173	0.0373325	yes	Double Clp-N motif-containing P-loop nucleoside triphosphate hydrolases superfamily protein
1464	XLOC_016320	Manes.08G034400	Chromosome08:3098780-3102813	Storage_Root	Fibrous_Root	OK	0.43003100000000005	13.3305	4.95415	6.22195	5e-05	0.00019042200000000001	yes	syntaxin of plants 121
1465	XLOC_016324	Manes.08G035300	Chromosome08:3203496-3204389	Storage_Root	Fibrous_Root	OK	0.0	3.8515599999999997	inf		5e-05	0.00019042200000000001	yes	RING/U-box superfamily protein
1466	XLOC_016331	Manes.08G036300	Chromosome08:3263959-3268358	Storage_Root	Fibrous_Root	OK	0.290584	3.69765	3.6695800000000003	4.91596	5e-05	0.00019042200000000001	yes	calmodulin-domain protein kinase cdpk isoform 2
1467	XLOC_016368	Manes.08G042500	Chromosome08:3907058-3909659	Storage_Root	Fibrous_Root	OK	1.03451	30.5275	4.8830800000000005	6.442830000000001	5e-05	0.00019042200000000001	yes	Cation efflux family protein
1468	XLOC_016374	Manes.08G043400	Chromosome08:4022414-4023501	Storage_Root	Fibrous_Root	OK	0.0	14.3257	inf		5e-05	0.00019042200000000001	yes	Cysteine/Histidine-rich C1 domain family protein
1469	XLOC_016376	Manes.08G043700	Chromosome08:4041099-4042747	Storage_Root	Fibrous_Root	OK	0.495392	19.2039	5.27669	6.3631	5e-05	0.00019042200000000001	yes	peroxidase 2
1470	XLOC_016378	Manes.08G043900	Chromosome08:4070217-4071694	Storage_Root	Fibrous_Root	OK	2.13804	13.9135	2.70213	4.27724	5e-05	0.00019042200000000001	yes	homeobox from Arabidopsis thaliana
1471	XLOC_016381	Manes.08G044700	Chromosome08:4150775-4157885	Storage_Root	Fibrous_Root	OK	0.642654	34.7675	5.75755	7.5642	5e-05	0.00019042200000000001	yes	Plastid-lipid associated protein PAP / fibrillin family protein
1472	XLOC_016389	Manes.08G046700	Chromosome08:4354665-4361908	Storage_Root	Fibrous_Root	OK	0.0	10.0779	inf		5e-05	0.00019042200000000001	yes	bZIP transcription factor family protein
1473	XLOC_016390	Manes.08G046800	Chromosome08:4375302-4381108	Storage_Root	Fibrous_Root	OK	0.372938	6.60805	4.14722	2.2431900000000002	0.00175	0.00490913	yes	cytochrome P450, family 93, subfamily D, polypeptide 1
1474	XLOC_017304	Manes.08G046800	Chromosome08:4375302-4381108	Storage_Root	Fibrous_Root	OK	0.7603489999999999	21.844	4.84443	7.19923	5e-05	0.00019042200000000001	yes	cytochrome P450, family 93, subfamily D, polypeptide 1
1475	XLOC_016401	Manes.08G049300	Chromosome08:4709209-4711026	Storage_Root	Fibrous_Root	OK	3.99479	24.412	2.6114	5.03686	5e-05	0.00019042200000000001	yes	Remorin family protein
1476	XLOC_016404	Manes.08G049600	Chromosome08:4760133-4766815	Storage_Root	Fibrous_Root	OK	3.05668	29.8995	3.29008	7.32908	5e-05	0.00019042200000000001	yes	seed imbibition 2
1477	XLOC_016429	Manes.08G054200	Chromosome08:5467519-5470041	Storage_Root	Fibrous_Root	OK	1.57721	0.35911	-2.1348700000000003	-2.19903	0.0013	0.00375951	yes	IQ-domain 12
1478	XLOC_016439	Manes.08G055800	Chromosome08:5738610-5747936	Storage_Root	Fibrous_Root	OK	4.06334	0.395868	-3.3595699999999997	-3.4698300000000004	0.00015	0.00052955	yes	calmodulin binding
1479	XLOC_016447	Manes.08G057100	Chromosome08:6048198-6049282	Storage_Root	Fibrous_Root	OK	0.705795	23.0003	5.02626	6.31018	5e-05	0.00019042200000000001	yes	S-adenosyl-L-methionine-dependent methyltransferases superfamily protein
1480	XLOC_016450	Manes.08G057400	Chromosome08:6094102-6098878	Storage_Root	Fibrous_Root	OK	1.19781	0.2032	-2.55943	-1.14139	0.0034	0.00888019	yes	Eukaryotic rpb5 RNA polymerase subunit family protein
1481	XLOC_016469	Manes.08G059900	Chromosome08:6718139-6734274	Storage_Root	Fibrous_Root	OK	125.844	5.0227900000000005	-4.64701	-5.723319999999999	5e-05	0.00019042200000000001	yes	Transmembrane amino acid transporter family protein
1482	XLOC_016480	Manes.08G061900	Chromosome08:7537764-7570299	Storage_Root	Fibrous_Root	OK	0.9425600000000001	4.375369999999999	2.21475	2.83281	0.0001	0.000364096	yes	Cyclin family protein
1483	XLOC_016484	Manes.08G062500	Chromosome08:7691329-7702095	Storage_Root	Fibrous_Root	OK	203.62400000000002	41.8974	-2.28097	-5.2317	5e-05	0.00019042200000000001	yes	Single-stranded nucleic acid binding R3H protein
1484	XLOC_016492	Manes.08G063100	Chromosome08:7864312-7866447	Storage_Root	Fibrous_Root	OK	7.08655	124.126	4.13057	9.68483	5e-05	0.00019042200000000001	yes	nodulin MtN21 /EamA-like transporter family protein
1485	XLOC_016500	Manes.08G064000	Chromosome08:8076186-8078187	Storage_Root	Fibrous_Root	OK	26.8643	5.79586	-2.2126	-4.77807	5e-05	0.00019042200000000001	yes	PLATZ transcription factor family protein
1486	XLOC_016541	Manes.08G071300	Chromosome08:11219337-11240677	Storage_Root	Fibrous_Root	OK	6.49632	26.0612	2.00421	3.7965400000000002	5e-05	0.00019042200000000001	yes	Chaperone DnaJ-domain superfamily protein
1487	XLOC_016549	Manes.08G072600	Chromosome08:11826840-11829010	Storage_Root	Fibrous_Root	OK	0.0	3.94921	inf		5e-05	0.00019042200000000001	yes	exocyst subunit exo70 family protein H4
1488	XLOC_016558	Manes.08G074900	Chromosome08:13015684-13018614	Storage_Root	Fibrous_Root	OK	0.132241	28.463	7.74977	8.05723	0.0013	0.00375951	yes	DPP6 N-terminal domain-like protein
1489	XLOC_016559	Manes.08G075100	Chromosome08:13161461-13165592	Storage_Root	Fibrous_Root	OK	43.8122	6.951169999999999	-2.6560099999999998	-6.10465	5e-05	0.00019042200000000001	yes	Zinc finger (C3HC4-type RING finger) family protein
1490	XLOC_016566	Manes.08G076500	Chromosome08:14115327-14121478	Storage_Root	Fibrous_Root	OK	4.06836	20.6758	2.3454200000000003	4.3557	5e-05	0.00019042200000000001	yes	farnesyl diphosphate synthase 2
1491	XLOC_016575	Manes.08G078300	Chromosome08:15792647-15796133	Storage_Root	Fibrous_Root	OK	0.0	1.40163	inf		5e-05	0.00019042200000000001	yes	NAD(P)-binding Rossmann-fold superfamily protein
1492	XLOC_016576	Manes.08G078600	Chromosome08:16146179-16146705	Storage_Root	Fibrous_Root	OK	0.938473	19.8367	4.40172	4.35596	0.00155	0.00440222	yes	basic chitinase
1493	XLOC_016580	Manes.08G079000	Chromosome08:16713084-16718383	Storage_Root	Fibrous_Root	OK	945.512	27.4362	-5.10694	-10.3578	5e-05	0.00019042200000000001	yes	metallothionein 2A
1494	XLOC_016587	Manes.08G080000	Chromosome08:17468327-17471951	Storage_Root	Fibrous_Root	OK	0.407695	2.20182	2.43313	2.57903	0.0008	0.00242879	yes	Protein kinase superfamily protein
1495	XLOC_016589	Manes.08G080400	Chromosome08:17857065-17878283	Storage_Root	Fibrous_Root	OK	8.8879	53.0002	2.57608	4.75816	5e-05	0.00019042200000000001	yes	Regulator of chromosome condensation (RCC1) family protein
1496	XLOC_016590	Manes.08G080700	Chromosome08:17960130-17970609	Storage_Root	Fibrous_Root	OK	43.5418	8.9858	-2.27668	-5.33929	5e-05	0.00019042200000000001	yes	Ribonuclease II/R family protein
1497	XLOC_016607	Manes.08G084400	Chromosome08:20197599-20200254	Storage_Root	Fibrous_Root	OK	3.4592	17.429000000000002	2.33298	4.68361	5e-05	0.00019042200000000001	yes	Haloacid dehalogenase-like hydrolase (HAD) superfamily protein
1498	XLOC_016638	Manes.08G090400	Chromosome08:23342502-23344902	Storage_Root	Fibrous_Root	OK	0.0	3.6414699999999995	inf		5e-05	0.00019042200000000001	yes	alpha 1,4-glycosyltransferase family protein
1499	XLOC_016643	Manes.08G091100	Chromosome08:23639757-23642003	Storage_Root	Fibrous_Root	OK	48.4817	11.5855	-2.06513	-5.29301	5e-05	0.00019042200000000001	yes	Carbohydrate-binding-like fold
1500	XLOC_016644	Manes.08G091200	Chromosome08:23692600-23694709	Storage_Root	Fibrous_Root	OK	222.011	46.5143	-2.25488	-6.14911	5e-05	0.00019042200000000001	yes	Clathrin light chain protein
1501	XLOC_016659	Manes.08G094400	Chromosome08:24673823-24676614	Storage_Root	Fibrous_Root	OK	1.50766	6.67209	2.14583	3.85544	5e-05	0.00019042200000000001	yes	Thiamine pyrophosphate dependent pyruvate decarboxylase family protein
1502	XLOC_016675	Manes.08G097200	Chromosome08:25497399-25499501	Storage_Root	Fibrous_Root	OK	0.6253	10.0061	4.00019	5.54459	5e-05	0.00019042200000000001	yes	SEC14 cytosolic factor family protein / phosphoglyceride transfer family protein
1503	XLOC_016706	Manes.08G103000	Chromosome08:26777138-26778526	Storage_Root	Fibrous_Root	OK	2.7603	17.416	2.65752	4.71989	5e-05	0.00019042200000000001	yes	GRAM domain family protein
1504	XLOC_016709	Manes.08G103600	Chromosome08:26898968-26901276	Storage_Root	Fibrous_Root	OK	0.437378	54.2046	6.95339	7.026789999999999	0.0007	0.00215317	yes	Leucine-rich repeat (LRR) family protein
1505	XLOC_016716	Manes.08G105100	Chromosome08:27134094-27137333	Storage_Root	Fibrous_Root	OK	1.5213	7.1529	2.23322	3.7265800000000002	5e-05	0.00019042200000000001	yes	Alpha-1,4-glucan-protein synthase family protein
1506	XLOC_016718	Manes.08G105600	Chromosome08:27167404-27168878	Storage_Root	Fibrous_Root	OK	0.311397	9.7036	4.96169	5.07704	0.00155	0.00440222	yes	F-box family protein
1507	XLOC_016741	Manes.08G109200	Chromosome08:27441551-27444796	Storage_Root	Fibrous_Root	OK	0.18624300000000002	43.5996	7.870989999999999	8.20454	0.0013	0.00375951	yes	nodulin MtN21 /EamA-like transporter family protein
1508	XLOC_016751	Manes.08G110900	Chromosome08:27628523-27629239	Storage_Root	Fibrous_Root	OK	456.8	79.4951	-2.52263	-3.6092800000000005	5e-05	0.00019042200000000001	yes	HIT zinc finger ;PAPA-1-like conserved region
1509	XLOC_016757	Manes.08G111900	Chromosome08:27726725-27730818	Storage_Root	Fibrous_Root	OK	0.327415	2.4515	2.90448	3.9511800000000004	5e-05	0.00019042200000000001	yes	Inorganic H pyrophosphatase family protein
1510	XLOC_016767	Manes.08G113400	Chromosome08:27845905-27864046	Storage_Root	Fibrous_Root	OK	332.48699999999997	58.7524	-2.50058	-2.84627	0.00015	0.00052955	yes	Drought-responsive family protein
1511	XLOC_016795	Manes.08G120000	Chromosome08:28465753-28470021	Storage_Root	Fibrous_Root	OK	3.7402699999999998	0.21864499999999998	-4.096480000000001	-3.29534	0.0002	0.000689742	yes	cullin 1
1512	XLOC_016802	Manes.08G121300	Chromosome08:28696361-28700040	Storage_Root	Fibrous_Root	OK	5.79099	0.493542	-3.55257	-3.8017300000000005	0.00015	0.00052955	yes	peroxisomal adenine nucleotide carrier 1
1513	XLOC_016809	Manes.08G123100	Chromosome08:28835340-28837241	Storage_Root	Fibrous_Root	OK	64.2999	6.51812	-3.30229	-7.48008	5e-05	0.00019042200000000001	yes	basic helix-loop-helix (bHLH) DNA-binding superfamily protein
1514	XLOC_016810	Manes.08G123200	Chromosome08:28839365-28845789	Storage_Root	Fibrous_Root	OK	4.9184	0.29073000000000004	-4.08044	-4.51656	5e-05	0.00019042200000000001	yes	ATP binding microtubule motor family protein
1515	XLOC_016832	Manes.08G128900	Chromosome08:29455416-29460707	Storage_Root	Fibrous_Root	OK	4.00544	17.6439	2.1391400000000003	4.3506599999999995	5e-05	0.00019042200000000001	yes	auxin response factor 1
1516	XLOC_016838	Manes.08G129700	Chromosome08:29651357-29662319	Storage_Root	Fibrous_Root	OK	5.80392	32.7617	2.4969099999999997	5.2146	5e-05	0.00019042200000000001	yes	cellulose synthase like E1
1517	XLOC_016839	Manes.08G129900	Chromosome08:29721483-29722350	Storage_Root	Fibrous_Root	OK	0.0	18.2812	inf		5e-05	0.00019042200000000001	yes	RmlC-like cupins superfamily protein
1518	XLOC_016842	Manes.08G131000	Chromosome08:29838782-29876670	Storage_Root	Fibrous_Root	OK	2.1484099999999997	404.38199999999995	7.556310000000001	9.59167	5e-05	0.00019042200000000001	yes	RmlC-like cupins superfamily protein
1519	XLOC_016846	Manes.08G131700	Chromosome08:29880837-29881573	Storage_Root	Fibrous_Root	OK	0.0	20.8709	inf		5e-05	0.00019042200000000001	yes	RmlC-like cupins superfamily protein
1520	XLOC_016850	Manes.08G132300	Chromosome08:29936146-29947275	Storage_Root	Fibrous_Root	OK	15.6784	96.8184	2.6265	9.23982	5e-05	0.00019042200000000001	yes	Pseudouridine synthase family protein
1521	XLOC_016856	Manes.08G134300	Chromosome08:30054593-30056611	Storage_Root	Fibrous_Root	OK	5.28235	22.043000000000003	2.06107	4.12781	5e-05	0.00019042200000000001	yes	calcium-binding EF hand family protein
1522	XLOC_016860	Manes.08G134700	Chromosome08:30109124-30116841	Storage_Root	Fibrous_Root	OK	3.52681	18.4413	2.38651	4.27951	5e-05	0.00019042200000000001	yes	basic helix-loop-helix (bHLH) DNA-binding superfamily protein
1523	XLOC_016863	Manes.08G135100	Chromosome08:30163588-30164498	Storage_Root	Fibrous_Root	OK	3.7456	64.0679	4.0963400000000005	6.91935	5e-05	0.00019042200000000001	yes	pathogenesis-related 4
1524	XLOC_016873	Manes.08G136900	Chromosome08:30307329-30312121	Storage_Root	Fibrous_Root	OK	13.9303	1.76016	-2.98445	-4.25988	5e-05	0.00019042200000000001	yes	SSXT family protein
1525	XLOC_016887	Manes.08G139300	Chromosome08:30456769-30458410	Storage_Root	Fibrous_Root	OK	76.6578	9.23627	-3.05305	-7.37127	5e-05	0.00019042200000000001	yes	Protein of unknown function (DUF640)
1526	XLOC_016912	Manes.08G144400	Chromosome08:30983557-30988633	Storage_Root	Fibrous_Root	OK	1.07083	32.5314	4.9250300000000005	5.72184	5e-05	0.00019042200000000001	yes	Methyltransferase-related protein
1527	XLOC_016915	Manes.08G145200	Chromosome08:31042482-31045883	Storage_Root	Fibrous_Root	OK	1258.98	184.99400000000003	-2.76671	-5.9966	5e-05	0.00019042200000000001	yes	novel cap-binding protein
1528	XLOC_016916	Manes.08G145500	Chromosome08:31055437-31057311	Storage_Root	Fibrous_Root	OK	0.0	1.10396	inf		5e-05	0.00019042200000000001	yes	myb domain protein 5
1529	XLOC_016923	Manes.08G146500	Chromosome08:31165016-31168839	Storage_Root	Fibrous_Root	OK	2.81713	115.852	5.36191	6.98653	5e-05	0.00019042200000000001	yes	RmlC-like cupins superfamily protein
1530	XLOC_016930	Manes.08G147800	Chromosome08:31305648-31307632	Storage_Root	Fibrous_Root	OK	0.401698	3.17302	2.9816700000000003	3.47917	0.00035	0.00114903	yes	NAC domain containing protein 47
1531	XLOC_016932	Manes.08G148000	Chromosome08:31334639-31336511	Storage_Root	Fibrous_Root	OK	1.65047	16.1176	3.28769	5.55831	5e-05	0.00019042200000000001	yes	Arabidopsis NAC domain containing protein 87
1532	XLOC_016941	Manes.08G149200	Chromosome08:31414789-31420176	Storage_Root	Fibrous_Root	OK	10.3761	2.10874	-2.29881	-3.53511	5e-05	0.00019042200000000001	yes	HNH endonuclease
1533	XLOC_016963	Manes.08G152900	Chromosome08:31731414-31733864	Storage_Root	Fibrous_Root	OK	0.221479	9.97403	5.49294	6.33214	0.00015	0.00052955	yes	Sodium/calcium exchanger family protein
1534	XLOC_016976	Manes.08G154900	Chromosome08:31862842-31885865	Storage_Root	Fibrous_Root	OK	0.0	4.86955	inf		5e-05	0.00019042200000000001	yes	O-methyltransferase 1
1535	XLOC_016988	Manes.08G157100	Chromosome08:32042354-32049382	Storage_Root	Fibrous_Root	OK	3.89422	18.589000000000002	2.25504	3.06828	0.00015	0.00052955	yes	Major facilitator superfamily protein
1536	XLOC_017003	Manes.08G159700	Chromosome08:32208345-32209965	Storage_Root	Fibrous_Root	OK	2.18577	22.2438	3.3471900000000003	6.16579	5e-05	0.00019042200000000001	yes	cytochrome P450, family 87, subfamily A, polypeptide 6
1537	XLOC_017004	Manes.08G159800	Chromosome08:32211956-32219594	Storage_Root	Fibrous_Root	OK	36.6482	0.8287690000000001	-5.46663	-1.9382599999999999	0.015	0.032949	yes	cytochrome P450, family 87, subfamily A, polypeptide 6
1538	XLOC_017024	Manes.08G163900	Chromosome08:32501419-32512189	Storage_Root	Fibrous_Root	OK	0.35985900000000004	2.25201	2.64571	3.83155	5e-05	0.00019042200000000001	yes	Protein kinase family protein with ARM repeat domain
1539	XLOC_017037	Manes.08G166500	Chromosome08:32726101-32727181	Storage_Root	Fibrous_Root	OK	108.257	19.5121	-2.47201	-6.25835	5e-05	0.00019042200000000001	yes	Ribosomal protein L17 family protein
1540	XLOC_017039	Manes.08G166600	Chromosome08:32749717-32751004	Storage_Root	Fibrous_Root	OK	2.8248	163.365	5.85381	10.5618	5e-05	0.00019042200000000001	yes	Protein of unknown function (DUF567)
1541	XLOC_017045	Manes.08G167400	Chromosome08:32805576-32806637	Storage_Root	Fibrous_Root	OK	2.60684	13.3537	2.3568700000000002	3.78424	5e-05	0.00019042200000000001	yes	calmodulin like 42
1542	XLOC_017056	Manes.08G169800	Chromosome08:33005893-33015667	Storage_Root	Fibrous_Root	OK	2612.21	596.601	-2.13043	-3.36858	5e-05	0.00019042200000000001	yes	ubiquitin-conjugating enzyme 28
1543	XLOC_017057	Manes.08G170000	Chromosome08:33016486-33022054	Storage_Root	Fibrous_Root	OK	58.6565	9.673760000000001	-2.60014	-5.38874	5e-05	0.00019042200000000001	yes	thioredoxin H-type 9
1544	XLOC_017062	Manes.08G170600	Chromosome08:33065766-33067734	Storage_Root	Fibrous_Root	OK	0.44371000000000005	22.6564	5.67416	6.6506300000000005	0.0001	0.000364096	yes	WRKY DNA-binding protein 70
1545	XLOC_017078	Manes.08G173500	Chromosome08:33566914-33569560	Storage_Root	Fibrous_Root	OK	0.08390639999999999	4.4915199999999995	5.74228	4.586040000000001	0.0097	0.0224797	yes	ARM repeat superfamily protein
1546	XLOC_017080	Manes.08G173700	Chromosome08:33571993-33573462	Storage_Root	Fibrous_Root	OK	1.03985	11.2512	3.43563	5.01256	5e-05	0.00019042200000000001	yes	ovate family protein 2
1547	XLOC_017085	Manes.08G000700	Chromosome08:57082-60267	Storage_Root	Fibrous_Root	OK	1.91598	92.7659	5.59744	9.516919999999999	5e-05	0.00019042200000000001	yes	aluminum sensitive 3
1548	XLOC_017087	Manes.08G001500	Chromosome08:158542-162441	Storage_Root	Fibrous_Root	OK	1.17802	8.91279	2.91951	5.11739	5e-05	0.00019042200000000001	yes	WRKY family transcription factor family protein
1549	XLOC_017110	Manes.08G006100	Chromosome08:481052-485532	Storage_Root	Fibrous_Root	OK	10.5228	47.5379	2.17556	5.6279699999999995	5e-05	0.00019042200000000001	yes	RING/U-box superfamily protein
1550	XLOC_017147	Manes.08G013100	Chromosome08:832194-1030801	Storage_Root	Fibrous_Root	OK	0.874798	43.2083	5.62622	0.430278	0.0238	0.049298	yes	RAB GTPase homolog C2A
1551	XLOC_017160	Manes.08G015500	Chromosome08:1438929-1441770	Storage_Root	Fibrous_Root	OK	227.68599999999998	32.9024	-2.79078	-7.4401	5e-05	0.00019042200000000001	yes	RAB GTPase homolog B1C
1552	XLOC_017176	Manes.08G019100	Chromosome08:1783837-1796314	Storage_Root	Fibrous_Root	OK	0.250783	22.8367	6.508769999999999	3.9846800000000004	0.0006	0.00187318	yes	cytochrome P450, family 76, subfamily G, polypeptide 1
1553	XLOC_017177	Manes.08G019300	Chromosome08:1797839-1800072	Storage_Root	Fibrous_Root	OK	0.0	2.83007	inf		5e-05	0.00019042200000000001	yes	cytochrome P450, family 76, subfamily G, polypeptide 1
1554	XLOC_017183	Manes.08G021100	Chromosome08:1940308-1941033	Storage_Root	Fibrous_Root	OK	5.50229	25.5439	2.21487	3.2572	0.0001	0.000364096	yes	PHYTOSULFOKINE 3 PRECURSOR
1555	XLOC_017184	Manes.08G021500	Chromosome08:1987991-1991250	Storage_Root	Fibrous_Root	OK	44.5918	8.12681	-2.45602	-6.3561	5e-05	0.00019042200000000001	yes	Duplicated homeodomain-like superfamily protein
1556	XLOC_017187	Manes.08G021900	Chromosome08:2033959-2035421	Storage_Root	Fibrous_Root	OK	0.0	1.0649600000000001	inf		5e-05	0.00019042200000000001	yes	Plant protein of unknown function (DUF247)
1557	XLOC_017191	Manes.08G022400	Chromosome08:2064303-2083856	Storage_Root	Fibrous_Root	OK	192.737	22.9215	-3.07186	-6.558339999999999	5e-05	0.00019042200000000001	yes	starch branching enzyme 2.2
1558	XLOC_017192	Manes.08G022500	Chromosome08:2084504-2095963	Storage_Root	Fibrous_Root	OK	62.333999999999996	13.0796	-2.2527	-3.8251800000000005	5e-05	0.00019042200000000001	yes	starch branching enzyme 2.2
1559	XLOC_017197	Manes.08G023500	Chromosome08:2185614-2187066	Storage_Root	Fibrous_Root	OK	0.0	1.35107	inf		5e-05	0.00019042200000000001	yes	histidine-containing phosphotransfer factor 5
1560	XLOC_017203	Manes.08G024600	Chromosome08:2278739-2279405	Storage_Root	Fibrous_Root	OK	2.7370099999999997	28.6731	3.3890300000000004	5.110119999999999	5e-05	0.00019042200000000001	yes	RmlC-like cupins superfamily protein
1561	XLOC_017215	Manes.08G027400	Chromosome08:2441073-2443440	Storage_Root	Fibrous_Root	OK	370.524	82.1581	-2.17309	-5.78871	5e-05	0.00019042200000000001	yes	ubiquitin extension protein 1
1562	XLOC_017216	Manes.08G027500	Chromosome08:2443511-2445825	Storage_Root	Fibrous_Root	OK	0.8564309999999999	3.62077	2.0798900000000002	2.98786	0.0002	0.000689742	yes	alpha/beta-Hydrolases superfamily protein
1563	XLOC_017221	Manes.08G029300	Chromosome08:2645801-2649738	Storage_Root	Fibrous_Root	OK	0.37288699999999997	9.36621	4.65065	5.582669999999999	5e-05	0.00019042200000000001	yes	alpha/beta-Hydrolases superfamily protein
1564	XLOC_017228	Manes.08G031600	Chromosome08:2845944-2852012	Storage_Root	Fibrous_Root	OK	0.312739	2.42365	2.95415	3.09804	0.00025	0.00084586	yes	E2F transcription factor 3
1565	XLOC_017231	Manes.08G032500	Chromosome08:2924537-2925431	Storage_Root	Fibrous_Root	OK	1124.71	245.852	-2.1937	-5.0853	5e-05	0.00019042200000000001	yes	NDR1/HIN1-like 1
1566	XLOC_017233	Manes.08G032700	Chromosome08:2936693-2937587	Storage_Root	Fibrous_Root	OK	10.0421	0.334148	-4.90943	-3.8618	0.0067	0.016212999999999998	yes	hydroxyproline-rich glycoprotein family protein
1567	XLOC_017248	Manes.08G035000	Chromosome08:3153751-3155528	Storage_Root	Fibrous_Root	OK	0.413368	33.3462	6.33395	6.07287	0.00055	0.00173126	yes	NAD(P)-binding Rossmann-fold superfamily protein
1568	XLOC_017262	Manes.08G037700	Chromosome08:3457223-3461729	Storage_Root	Fibrous_Root	OK	0.0	2.7438599999999997	inf		5e-05	0.00019042200000000001	yes	high-affinity K+ transporter 1
1569	XLOC_017292	Manes.08G044800	Chromosome08:4163519-4169502	Storage_Root	Fibrous_Root	OK	0.59165	7.10048	3.5851	3.8976	0.0001	0.000364096	yes	fatty acid desaturase 2
1570	XLOC_017297	Manes.08G045400	Chromosome08:4238709-4241772	Storage_Root	Fibrous_Root	OK	0.0898694	42.5129	8.88585	5.086930000000001	0.00465	0.0117312	yes	myb-like HTH transcriptional regulator family protein
1571	XLOC_017306	Manes.08G047000	Chromosome08:4392387-4394404	Storage_Root	Fibrous_Root	OK	0.0662718	234.58700000000002	11.7894	6.5225599999999995	0.0173	0.0373325	yes	cytochrome P450, family 712, subfamily A, polypeptide 1
1572	XLOC_017328	Manes.08G051600	Chromosome08:5136244-5138111	Storage_Root	Fibrous_Root	OK	0.76835	47.6518	5.954619999999999	7.59282	5e-05	0.00019042200000000001	yes	heat shock transcription factor B3
1573	XLOC_017338	Manes.08G053200	Chromosome08:5363906-5365666	Storage_Root	Fibrous_Root	OK	0.0	4.10481	inf		5e-05	0.00019042200000000001	yes	Plant invertase/pectin methylesterase inhibitor superfamily
1574	XLOC_017359	Manes.08G058700	Chromosome08:6499815-6504691	Storage_Root	Fibrous_Root	OK	0.07335830000000002	36.8964	8.9743	8.91823	0.00055	0.00173126	yes	basic helix-loop-helix (bHLH) DNA-binding superfamily protein
1575	XLOC_017362	Manes.08G060200	Chromosome08:6797215-6801370	Storage_Root	Fibrous_Root	OK	3.15978	24.0992	2.93109	6.73867	5e-05	0.00019042200000000001	yes	Auxin efflux carrier family protein
1576	XLOC_017365	Manes.08G060700	Chromosome08:6937717-6947525	Storage_Root	Fibrous_Root	OK	13.497	2.81006	-2.26396	-3.9028400000000003	5e-05	0.00019042200000000001	yes	microtubule-associated proteins 70-2
1577	XLOC_017366	Manes.08G061000	Chromosome08:7051063-7053299	Storage_Root	Fibrous_Root	OK	1.77092	8.25982	2.22162	3.54956	5e-05	0.00019042200000000001	yes	basic helix-loop-helix (bHLH) DNA-binding superfamily protein
1578	XLOC_017385	Manes.08G067500	Chromosome08:9462925-9464721	Storage_Root	Fibrous_Root	OK	0.0	3.8689699999999996	inf		5e-05	0.00019042200000000001	yes	UDP-Glycosyltransferase superfamily protein
1579	XLOC_017389	Manes.08G067900	Chromosome08:9705084-9706382	Storage_Root	Fibrous_Root	OK	0.888122	5.42531	2.61088	2.66695	0.00055	0.00173126	yes	Carbohydrate-binding X8 domain superfamily protein
1580	XLOC_017418	Manes.08G073600	Chromosome08:12448121-12451840	Storage_Root	Fibrous_Root	OK	0.6011479999999999	6.48349	3.4309800000000004	4.59783	5e-05	0.00019042200000000001	yes	RING domain ligase2
1581	XLOC_017422	Manes.08G074500	Chromosome08:12873260-12879458	Storage_Root	Fibrous_Root	OK	16.02	3.71244	-2.10944	-4.22644	5e-05	0.00019042200000000001	yes	C2 calcium/lipid-binding and GRAM domain containing protein
1582	XLOC_017423	Manes.08G074600	Chromosome08:12937526-12939126	Storage_Root	Fibrous_Root	OK	0.137945	1.52647	3.4680400000000002	2.0209099999999998	0.01145	0.0260068	yes	Heavy metal transport/detoxification superfamily protein
1583	XLOC_017425	Manes.08G074800	Chromosome08:13001768-13004244	Storage_Root	Fibrous_Root	OK	0.0605049	40.7279	9.39475	5.20958	0.0173	0.0373325	yes	Zinc finger (C3HC4-type RING finger) family protein
1584	XLOC_017437	Manes.08G077400	Chromosome08:14783230-14793318	Storage_Root	Fibrous_Root	OK	0.27145	5.478680000000001	4.33507	4.66354	5e-05	0.00019042200000000001	yes	DNAse I-like superfamily protein
1585	XLOC_017445	Manes.08G078900	Chromosome08:16549886-16552874	Storage_Root	Fibrous_Root	OK	0.537413	8.89198	4.0484	5.53579	5e-05	0.00019042200000000001	yes	poltergeist like 4
1586	XLOC_017450	Manes.08G080300	Chromosome08:17487775-17489673	Storage_Root	Fibrous_Root	OK	0.16539600000000002	15.8705	6.584280000000001	4.07255	0.0116	0.026304700000000004	yes	expansin A4
1587	XLOC_017455	Manes.08G081400	Chromosome08:18303775-18306334	Storage_Root	Fibrous_Root	OK	0.371757	2.04676	2.4609099999999997	2.60255	0.00155	0.00440222	yes	zinc finger (C3HC4-type RING finger) family protein
1588	XLOC_017480	Manes.08G085500	Chromosome08:20907699-20909070	Storage_Root	Fibrous_Root	OK	0.0	27.9104	inf		5e-05	0.00019042200000000001	yes	zinc-finger protein 10
1589	XLOC_017496	Manes.08G088900	Chromosome08:22404740-22407390	Storage_Root	Fibrous_Root	OK	11.3504	2.48826	-2.18953	-3.89414	5e-05	0.00019042200000000001	yes	NAD(P)-binding Rossmann-fold superfamily protein
1590	XLOC_017509	Manes.08G091300	Chromosome08:23696062-23700308	Storage_Root	Fibrous_Root	OK	0.536089	10.4308	4.28224	4.28991	5e-05	0.00019042200000000001	yes	Protein kinase superfamily protein
1591	XLOC_017513	Manes.08G091700	Chromosome08:23807138-23808330	Storage_Root	Fibrous_Root	OK	44.2444	4.68659	-3.23888	-6.45245	5e-05	0.00019042200000000001	yes	light harvesting complex photosystem II
1592	XLOC_017514	Manes.08G092000	Chromosome08:23837968-23842118	Storage_Root	Fibrous_Root	OK	158.341	26.7343	-2.5662700000000003	-6.680839999999999	5e-05	0.00019042200000000001	yes	RING/U-box superfamily protein
1593	XLOC_017530	Manes.08G095000	Chromosome08:24909054-24914634	Storage_Root	Fibrous_Root	OK	0.780751	3.90924	2.32395	3.49246	5e-05	0.00019042200000000001	yes	ammonium transporter 2
1594	XLOC_017533	Manes.08G095600	Chromosome08:25016353-25020409	Storage_Root	Fibrous_Root	OK	3.1288099999999996	0.747081	-2.06628	-1.85458	0.02025	0.042830400000000005	yes	gamma interferon responsive lysosomal thiol (GILT) reductase family protein
1595	XLOC_017534	Manes.08G095700	Chromosome08:25021198-25023541	Storage_Root	Fibrous_Root	OK	0.0	2.16403	inf		5e-05	0.00019042200000000001	yes	gamma interferon responsive lysosomal thiol (GILT) reductase family protein
1596	XLOC_017541	Manes.08G097100	Chromosome08:25371428-25372608	Storage_Root	Fibrous_Root	OK	1.95498	20.8325	3.4136	4.4890099999999995	5e-05	0.00019042200000000001	yes	Tautomerase/MIF superfamily protein
1597	XLOC_017549	Manes.08G099300	Chromosome08:25829842-25836752	Storage_Root	Fibrous_Root	OK	0.377558	5.60907	3.89299	4.85085	5e-05	0.00019042200000000001	yes	minichromosome maintenance (MCM2/3/5) family protein
1598	XLOC_017552	Manes.08G099600	Chromosome08:25846813-25847788	Storage_Root	Fibrous_Root	OK	0.0	7.85173	inf		5e-05	0.00019042200000000001	yes	RNA binding (RRM/RBD/RNP motifs) family protein
1599	XLOC_017554	Manes.08G099800	Chromosome08:25901808-25902633	Storage_Root	Fibrous_Root	OK	0.162274	3.09785	4.25476	2.2859	0.0173	0.0373325	yes	Integrase-type DNA-binding superfamily protein
1600	XLOC_017555	Manes.08G099900	Chromosome08:25948888-25952148	Storage_Root	Fibrous_Root	OK	0.257785	7.04897	4.7731699999999995	4.85177	0.00155	0.00440222	yes	nudix hydrolase homolog 12
1601	XLOC_017557	Manes.08G100100	Chromosome08:25990894-25993864	Storage_Root	Fibrous_Root	OK	0.0	5.26996	inf		5e-05	0.00019042200000000001	yes	Auxin-responsive GH3 family protein
1602	XLOC_017571	Manes.08G102800	Chromosome08:26741692-26744476	Storage_Root	Fibrous_Root	OK	0.964182	12.0877	3.6480900000000003	4.48612	5e-05	0.00019042200000000001	yes	jasmonate-zim-domain protein 10
1603	XLOC_017601	Manes.08G109300	Chromosome08:27446316-27447941	Storage_Root	Fibrous_Root	OK	0.0	7.29953	inf		5e-05	0.00019042200000000001	yes	galactinol synthase 2
1604	XLOC_017604	Manes.08G109900	Chromosome08:27470839-27472138	Storage_Root	Fibrous_Root	OK	0.555307	9.5967	4.11118	5.1080000000000005	5e-05	0.00019042200000000001	yes	Protein of unknown function, DUF538
1605	XLOC_017613	Manes.08G111100	Chromosome08:27649986-27650952	Storage_Root	Fibrous_Root	OK	0.0	1.27601	inf		5e-05	0.00019042200000000001	yes	nicotianamine synthase 3
1606	XLOC_017621	Manes.08G112500	Chromosome08:27760252-27762362	Storage_Root	Fibrous_Root	OK	13.4345	3.1021	-2.11463	-4.21244	5e-05	0.00019042200000000001	yes	Protein of unknown function (DUF1645)
1607	XLOC_017623	Manes.08G112700	Chromosome08:27772634-27780337	Storage_Root	Fibrous_Root	OK	5.50899	72.5629	3.7193699999999996	8.8925	5e-05	0.00019042200000000001	yes	Polynucleotidyl transferase, ribonuclease H-like superfamily protein
1608	XLOC_017664	Manes.08G120200	Chromosome08:28545913-28558959	Storage_Root	Fibrous_Root	OK	5.38316	26.8389	2.3178	3.4157800000000003	5e-05	0.00019042200000000001	yes	chloroplast signal recognition particle component (CAO)
1609	XLOC_017668	Manes.08G121200	Chromosome08:28680647-28688261	Storage_Root	Fibrous_Root	OK	82.7837	19.2852	-2.10185	-5.4616	5e-05	0.00019042200000000001	yes	MIRO-related GTP-ase 1
1610	XLOC_017673	Manes.08G122100	Chromosome08:28735549-28736398	Storage_Root	Fibrous_Root	OK	0.0	5.2364	inf		5e-05	0.00019042200000000001	yes	Glycoprotein membrane precursor GPI-anchored
1611	XLOC_017678	Manes.08G122800	Chromosome08:28768111-28770653	Storage_Root	Fibrous_Root	OK	247.887	17.337	-3.83776	-9.02984	5e-05	0.00019042200000000001	yes	Heavy metal transport/detoxification superfamily protein
1612	XLOC_017686	Manes.08G124200	Chromosome08:28918847-28958938	Storage_Root	Fibrous_Root	OK	0.830205	29.3128	5.14192	2.2871599999999996	0.0062	0.015137999999999999	yes	Major facilitator superfamily protein
1613	XLOC_017690	Manes.08G125100	Chromosome08:29024355-29030717	Storage_Root	Fibrous_Root	OK	0.383862	2.4002	2.6444900000000002	2.04529	0.00335	0.00876363	yes	Calcium-dependent phospholipid-binding Copine family protein
1614	XLOC_017708	Manes.08G127700	Chromosome08:29317081-29332444	Storage_Root	Fibrous_Root	OK	4.194030000000001	27.7287	2.72497	2.16166	0.00725	0.017383000000000003	yes	Cytidine/deoxycytidylate deaminase family protein
1615	XLOC_017719	Manes.08G130300	Chromosome08:29755729-29756677	Storage_Root	Fibrous_Root	OK	0.545295	136.77100000000002	7.970510000000001	8.22764	0.00045	0.00144382	yes	RmlC-like cupins superfamily protein
1616	XLOC_017721	Manes.08G130500	Chromosome08:29765709-29766707	Storage_Root	Fibrous_Root	OK	0.755151	199.649	8.046489999999999	8.88448	0.0002	0.000689742	yes	RmlC-like cupins superfamily protein
1617	XLOC_017722	Manes.08G130600	Chromosome08:29772451-29773012	Storage_Root	Fibrous_Root	OK	0.0	3.9977199999999997	inf		5e-05	0.00019042200000000001	yes	RmlC-like cupins superfamily protein
1618	XLOC_017724	Manes.08G130900	Chromosome08:29821621-29822586	Storage_Root	Fibrous_Root	OK	1.45275	19.9289	3.778	5.06192	5e-05	0.00019042200000000001	yes	RmlC-like cupins superfamily protein
1619	XLOC_017731	Manes.08G132900	Chromosome08:29966854-29968518	Storage_Root	Fibrous_Root	OK	2.83291	13.2318	2.2236599999999997	4.2811699999999995	5e-05	0.00019042200000000001	yes	Ribose 5-phosphate isomerase, type A protein
1620	XLOC_017737	Manes.08G134400	Chromosome08:30057258-30060677	Storage_Root	Fibrous_Root	OK	107.37799999999999	599.658	2.48144	5.05319	5e-05	0.00019042200000000001	yes	GDP-D-mannose 3\',5\'-epimerase
1621	XLOC_017749	Manes.08G137100	Chromosome08:30317555-30317942	Storage_Root	Fibrous_Root	OK	0.0	2.10475	inf		0.00015	0.00052955	yes	sigma factor binding protein 1
1622	XLOC_017755	Manes.08G138300	Chromosome08:30391247-30392734	Storage_Root	Fibrous_Root	OK	69.0708	9.43967	-2.87127	-6.90532	5e-05	0.00019042200000000001	yes	phosphoenolpyruvate carboxylase kinase 2
1623	XLOC_017764	Manes.08G140500	Chromosome08:30619918-30621060	Storage_Root	Fibrous_Root	OK	0.0	5.07776	inf		5e-05	0.00019042200000000001	yes	plasmodesmata-located protein 2
1624	XLOC_017771	Manes.08G141800	Chromosome08:30761388-30763349	Storage_Root	Fibrous_Root	OK	0.09897439999999999	285.829	11.4958	6.723039999999999	0.01295	0.028968900000000002	yes	ammonium transporter 1;2
1625	XLOC_017775	Manes.08G142900	Chromosome08:30832391-30833472	Storage_Root	Fibrous_Root	OK	3.92181	167.105	5.41309	9.04153	5e-05	0.00019042200000000001	yes	RmlC-like cupins superfamily protein
1626	XLOC_017776	Manes.08G143000	Chromosome08:30844516-30845469	Storage_Root	Fibrous_Root	OK	0.32124	191.282	9.217830000000001	7.99741	0.00975	0.022581099999999996	yes	RmlC-like cupins superfamily protein
1627	XLOC_017777	Manes.08G143100	Chromosome08:30848808-30908373	Storage_Root	Fibrous_Root	OK	0.5545770000000001	86.0232	7.2772	5.3581	0.00215	0.00590121	yes	RmlC-like cupins superfamily protein
1628	XLOC_017785	Manes.08G145400	Chromosome08:31051368-31052295	Storage_Root	Fibrous_Root	OK	1.31269	12.2048	3.2168400000000004	4.4318	0.0001	0.000364096	yes	related to AP2 11
1629	XLOC_017791	Manes.08G146100	Chromosome08:31112352-31117546	Storage_Root	Fibrous_Root	OK	117.713	12.4671	-3.23908	-8.071760000000001	5e-05	0.00019042200000000001	yes	RNA binding (RRM/RBD/RNP motifs) family protein
1630	XLOC_017800	Manes.08G147400	Chromosome08:31284573-31285952	Storage_Root	Fibrous_Root	OK	0.581179	4.31481	2.89224	3.43059	0.00025	0.00084586	yes	syntaxin of plants 111
1631	XLOC_017807	Manes.08G149600	Chromosome08:31438107-31445238	Storage_Root	Fibrous_Root	OK	0.0	2.2294	inf		5e-05	0.00019042200000000001	yes	Homeodomain-like superfamily protein
1632	XLOC_017808	Manes.08G149800	Chromosome08:31452622-31459713	Storage_Root	Fibrous_Root	OK	2.41767	18.9145	2.96781	3.6733	5e-05	0.00019042200000000001	yes	NAD(P)-binding Rossmann-fold superfamily protein
1633	XLOC_017815	Manes.08G151500	Chromosome08:31567926-31607842	Storage_Root	Fibrous_Root	OK	5.36913	1.0417399999999999	-2.3656900000000003	-2.30554	0.00115	0.00336701	yes	alpha/beta-Hydrolases superfamily protein
1634	XLOC_017844	Manes.08G158200	Chromosome08:32096662-32100034	Storage_Root	Fibrous_Root	OK	76.9233	18.2955	-2.07193	-5.27956	5e-05	0.00019042200000000001	yes	TatD related DNase
1635	XLOC_017875	Manes.08G163200	Chromosome08:32439654-32443757	Storage_Root	Fibrous_Root	OK	2.85338	14.020999999999999	2.29685	4.2203599999999994	5e-05	0.00019042200000000001	yes	UDP-glucosyl transferase 78D2
1636	XLOC_017889	Manes.08G166200	Chromosome08:32665394-32671491	Storage_Root	Fibrous_Root	OK	2.76531	17.6258	2.67218	4.16943	5e-05	0.00019042200000000001	yes	Protein of unknown function (DUF567)
1637	XLOC_017907	Manes.08G170400	Chromosome08:33038160-33041552	Storage_Root	Fibrous_Root	OK	0.513253	6.19246	3.59277	4.68352	5e-05	0.00019042200000000001	yes	transcript elongation factor IIS
1638	XLOC_017908	Manes.08G170900	Chromosome08:33095345-33099305	Storage_Root	Fibrous_Root	OK	276.656	24.443	-3.5006	-8.38212	5e-05	0.00019042200000000001	yes	Transmembrane proteins 14C
1639	XLOC_017911	Manes.08G171300	Chromosome08:33115102-33117926	Storage_Root	Fibrous_Root	OK	0.683465	3.1237	2.19232	1.80856	0.0129	0.0288709	yes	elongation factor P (EF-P) family protein
1640	XLOC_017916	Manes.08G172100	Chromosome08:33177502-33183613	Storage_Root	Fibrous_Root	OK	2.89185	21.4287	2.88948	6.40555	5e-05	0.00019042200000000001	yes	MAC/Perforin domain-containing protein
1641	XLOC_017917	Manes.08G172200	Chromosome08:33185561-33189858	Storage_Root	Fibrous_Root	OK	1.92985	10.0925	2.38672	4.74135	5e-05	0.00019042200000000001	yes	Protein kinase superfamily protein
1642	XLOC_017922	Manes.08G172900	Chromosome08:33404509-33409786	Storage_Root	Fibrous_Root	OK	0.22305100000000003	3.9810300000000005	4.1577	2.1038200000000002	0.00265	0.00711165	yes	alanine:glyoxylate aminotransferase 3
1643	XLOC_017925	Manes.08G173800	Chromosome08:33577329-33583963	Storage_Root	Fibrous_Root	OK	17.7583	159.469	3.1667099999999997	7.5202100000000005	5e-05	0.00019042200000000001	yes	2-oxoglutarate (2OG) and Fe(II)-dependent oxygenase superfamily protein
1644	XLOC_018178	Manes.09G004400	Chromosome09:970008-973054	Storage_Root	Fibrous_Root	OK	2.4971	13.8678	2.47341	5.38236	5e-05	0.00019042200000000001	yes	Protein kinase superfamily protein
1645	XLOC_018181	Manes.09G004900	Chromosome09:1065954-1067391	Storage_Root	Fibrous_Root	OK	0.583041	4.8012	3.04173	2.65298	0.00105	0.00310204	yes	sigma factor binding protein 1
1646	XLOC_018187	Manes.09G005600	Chromosome09:1206218-1246591	Storage_Root	Fibrous_Root	OK	7.3567800000000005	55.3543	2.91155	7.73205	5e-05	0.00019042200000000001	yes	glutamate synthase 1
1647	XLOC_018190	Manes.09G006300	Chromosome09:1388639-1390655	Storage_Root	Fibrous_Root	OK	0.0	2.66534	inf		5e-05	0.00019042200000000001	yes	Concanavalin A-like lectin protein kinase family protein
1648	XLOC_018279	Manes.09G019400	Chromosome09:2872395-2873375	Storage_Root	Fibrous_Root	OK	2.60885	57.7065	4.46725	7.271210000000001	5e-05	0.00019042200000000001	yes	Protein of unknown function, DUF617
1649	XLOC_018285	Manes.09G020300	Chromosome09:2948138-2950077	Storage_Root	Fibrous_Root	OK	0.117192	1.08895	3.216	1.69547	0.0189	0.0403288	yes	heat shock transcription factor B3
1650	XLOC_018289	Manes.09G021100	Chromosome09:3130609-3132086	Storage_Root	Fibrous_Root	OK	0.8346549999999999	33.5854	5.330509999999999	7.3282300000000005	5e-05	0.00019042200000000001	yes	Protein of unknown function, DUF642
1651	XLOC_018299	Manes.09G023900	Chromosome09:3515497-3529435	Storage_Root	Fibrous_Root	OK	5.44451	0.656485	-3.0519700000000003	-2.35743	0.00115	0.00336701	yes	NB-ARC domain-containing disease resistance protein
1652	XLOC_018331	Manes.09G029400	Chromosome09:4379366-4382024	Storage_Root	Fibrous_Root	OK	78.8384	4.774830000000001	-4.045380000000001	-8.67633	5e-05	0.00019042200000000001	yes	C2H2-type zinc finger family protein
1653	XLOC_018339	Manes.09G030900	Chromosome09:4509113-4512152	Storage_Root	Fibrous_Root	OK	0.204305	1.7965099999999998	3.1364	2.28669	0.00585	0.0143829	yes	Leucine-rich repeat protein kinase family protein
1654	XLOC_018341	Manes.09G031100	Chromosome09:4522524-4525015	Storage_Root	Fibrous_Root	OK	0.325214	3.3594800000000005	3.36878	3.29586	0.00145	0.00414523	yes	RAB GTPase homolog A4D
1655	XLOC_018342	Manes.09G031200	Chromosome09:4525242-4528877	Storage_Root	Fibrous_Root	OK	0.36874	2.60312	2.81957	3.39715	0.00025	0.00084586	yes	cytochrome P450, family 93, subfamily D, polypeptide 1
1656	XLOC_018366	Manes.09G035200	Chromosome09:4923818-4924805	Storage_Root	Fibrous_Root	OK	0.0	15.4935	inf		5e-05	0.00019042200000000001	yes	VQ motif-containing protein
1657	XLOC_018367	Manes.09G035400	Chromosome09:4955286-4955775	Storage_Root	Fibrous_Root	OK	0.0	1.29172	inf		0.0001	0.000364096	yes	PTHR24580:SF18,PTHR24580
1658	XLOC_018388	Manes.09G038500	Chromosome09:5314310-5315071	Storage_Root	Fibrous_Root	OK	0.7356560000000001	8.64765	3.5552099999999998	3.74263	0.00065	0.00201381	yes	Disease resistance-responsive (dirigent-like protein) family protein
1659	XLOC_018391	Manes.09G039200	Chromosome09:5375618-5377235	Storage_Root	Fibrous_Root	OK	1419.11	330.086	-2.1040799999999997	-4.80516	5e-05	0.00019042200000000001	yes	Translation protein SH3-like family protein
1660	XLOC_018394	Manes.09G039900	Chromosome09:5435794-5445212	Storage_Root	Fibrous_Root	OK	311.381	68.8235	-2.17771	-5.66414	5e-05	0.00019042200000000001	yes	protein phosphatase 2A-4
1661	XLOC_018395	Manes.09G040100	Chromosome09:5478222-5479671	Storage_Root	Fibrous_Root	OK	58.0101	12.2448	-2.2441400000000002	-5.67534	5e-05	0.00019042200000000001	yes	Galactose oxidase/kelch repeat superfamily protein
1662	XLOC_018418	Manes.09G044100	Chromosome09:5921098-5922022	Storage_Root	Fibrous_Root	OK	0.0	6.621160000000001	inf		5e-05	0.00019042200000000001	yes	NAD(P)-binding Rossmann-fold superfamily protein
1663	XLOC_018453	Manes.09G051400	Chromosome09:6845502-6846874	Storage_Root	Fibrous_Root	OK	0.724561	5.03404	2.7965400000000002	3.40427	5e-05	0.00019042200000000001	yes	AP2/B3-like transcriptional factor family protein
1664	XLOC_018489	Manes.09G057700	Chromosome09:7556524-7564673	Storage_Root	Fibrous_Root	OK	0.915057	6.01588	2.7168400000000004	5.21751	5e-05	0.00019042200000000001	yes	ATP binding cassette subfamily B19
1665	XLOC_018497	Manes.09G059200	Chromosome09:7888597-7910218	Storage_Root	Fibrous_Root	OK	53.8711	12.1114	-2.15315	-5.91108	5e-05	0.00019042200000000001	yes	pleiotropic drug resistance 11
1666	XLOC_018498	Manes.09G059400	Chromosome09:7914806-7937258	Storage_Root	Fibrous_Root	OK	149.392	13.5418	-3.4636099999999996	-7.56385	5e-05	0.00019042200000000001	yes	starch branching enzyme 2.2
1667	XLOC_018515	Manes.09G062300	Chromosome09:8402764-8403905	Storage_Root	Fibrous_Root	OK	3468.15	131.907	-4.71657	-7.32118	5e-05	0.00019042200000000001	yes	gamma tonoplast intrinsic protein
1668	XLOC_018536	Manes.09G065700	Chromosome09:8950758-8957626	Storage_Root	Fibrous_Root	OK	0.692338	4.271719999999999	2.62527	4.66721	5e-05	0.00019042200000000001	yes	ATP binding cassette subfamily B1
1669	XLOC_018553	Manes.09G068800	Chromosome09:9307273-9308662	Storage_Root	Fibrous_Root	OK	67.832	370.625	2.44992	6.48698	5e-05	0.00019042200000000001	yes	plasma membrane intrinsic protein 2
1670	XLOC_018589	Manes.09G075900	Chromosome09:11957843-11960025	Storage_Root	Fibrous_Root	OK	1.31808	19.94	3.9191599999999998	6.29787	5e-05	0.00019042200000000001	yes	Auxin-responsive family protein
1671	XLOC_018615	Manes.09G080500	Chromosome09:14411819-14422446	Storage_Root	Fibrous_Root	OK	105.609	10.8214	-3.2867800000000003	-5.9201	5e-05	0.00019042200000000001	yes	Leucine-rich repeat protein kinase family protein
1672	XLOC_018661	Manes.09G090200	Chromosome09:19210785-19220735	Storage_Root	Fibrous_Root	OK	0.359297	2.81577	2.97028	3.73072	5e-05	0.00019042200000000001	yes	cation/H+ exchanger 20
1673	XLOC_018666	Manes.09G090900	Chromosome09:19481873-19483053	Storage_Root	Fibrous_Root	OK	0.0	4.24761	inf		5e-05	0.00019042200000000001	yes	glutathione S-transferase TAU 19
1674	XLOC_018675	Manes.09G092600	Chromosome09:20117380-20119996	Storage_Root	Fibrous_Root	OK	2.17373	25.4546	3.5496800000000004	5.90276	5e-05	0.00019042200000000001	yes	Haloacid dehalogenase-like hydrolase (HAD) superfamily protein
1675	XLOC_018680	Manes.09G093900	Chromosome09:20707532-20708487	Storage_Root	Fibrous_Root	OK	9.086969999999999	1.9528	-2.21825	-2.85847	0.0006	0.00187318	yes	one helix protein
1676	XLOC_018681	Manes.09G094100	Chromosome09:20720433-20721584	Storage_Root	Fibrous_Root	OK	0.236959	9.9749	5.39559	4.38621	0.00705	0.01696	yes	Pathogenesis-related thaumatin superfamily protein
1677	XLOC_018685	Manes.09G094600	Chromosome09:20780304-20782906	Storage_Root	Fibrous_Root	OK	0.45147600000000004	2.90416	2.6854	3.32997	0.00015	0.00052955	yes	laccase 17
1678	XLOC_018687	Manes.09G094800	Chromosome09:20813706-20814122	Storage_Root	Fibrous_Root	OK	0.0	2.2539700000000003	inf		0.0002	0.000689742	yes	Serine protease inhibitor, potato inhibitor I-type family protein
1679	XLOC_018688	Manes.09G095200	Chromosome09:20862198-20868434	Storage_Root	Fibrous_Root	OK	0.0	6.08208	inf		5e-05	0.00019042200000000001	yes	C2H2 and C2HC zinc fingers superfamily protein
1680	XLOC_019652	Manes.09G095200	Chromosome09:20862198-20868434	Storage_Root	Fibrous_Root	OK	0.0	12.8591	inf		5e-05	0.00019042200000000001	yes	C2H2 and C2HC zinc fingers superfamily protein
1681	XLOC_018706	Manes.09G098800	Chromosome09:21814568-21819557	Storage_Root	Fibrous_Root	OK	1.51026	16.1727	3.4207	5.09811	5e-05	0.00019042200000000001	yes	glutathione S-transferase TAU 8
1682	XLOC_018710	Manes.09G099700	Chromosome09:21906435-21914075	Storage_Root	Fibrous_Root	OK	3.72781	24.3174	2.70559	5.21513	5e-05	0.00019042200000000001	yes	Protein kinase protein with tetratricopeptide repeat domain
1683	XLOC_018725	Manes.09G102700	Chromosome09:22219515-22221913	Storage_Root	Fibrous_Root	OK	25.7659	5.0814699999999995	-2.34214	-5.54375	5e-05	0.00019042200000000001	yes	Duplicated homeodomain-like superfamily protein
1684	XLOC_018726	Manes.09G102800	Chromosome09:22258188-22260133	Storage_Root	Fibrous_Root	OK	4.39349	34.473	2.9720299999999997	6.43021	5e-05	0.00019042200000000001	yes	HXXXD-type acyl-transferase family protein
1685	XLOC_018729	Manes.09G103700	Chromosome09:22430638-22434330	Storage_Root	Fibrous_Root	OK	7.95897	1.42194	-2.4847200000000003	-3.09819	0.0001	0.000364096	yes	cation exchanger 3
1686	XLOC_018746	Manes.09G105900	Chromosome09:22672675-22674873	Storage_Root	Fibrous_Root	OK	0.166878	5.18353	4.95707	4.3205599999999995	0.00845	0.019908900000000004	yes	2-oxoglutarate (2OG) and Fe(II)-dependent oxygenase superfamily protein
1687	XLOC_018751	Manes.09G106800	Chromosome09:22828570-22834868	Storage_Root	Fibrous_Root	OK	6.59617	1.4378600000000001	-2.19771	-2.01099	0.0085	0.0200136	yes	Stress induced protein
1688	XLOC_018755	Manes.09G107700	Chromosome09:22940121-22941942	Storage_Root	Fibrous_Root	OK	73.1945	8.510069999999999	-3.10449	-7.61308	5e-05	0.00019042200000000001	yes	ALC-interacting protein 1
1689	XLOC_018776	Manes.09G110800	Chromosome09:23361194-23362384	Storage_Root	Fibrous_Root	OK	2.24885	56.463	4.65005	8.17906	5e-05	0.00019042200000000001	yes	PYR1-like 4
1690	XLOC_018794	Manes.09G115300	Chromosome09:23799497-23801880	Storage_Root	Fibrous_Root	OK	0.8338040000000001	3.55274	2.09115	2.54284	0.00055	0.00173126	yes	Peroxidase superfamily protein
1691	XLOC_018795	Manes.09G115400	Chromosome09:23807920-23809348	Storage_Root	Fibrous_Root	OK	0.0	4.83127	inf		5e-05	0.00019042200000000001	yes	Peroxidase superfamily protein
1692	XLOC_019745	Manes.09G115400	Chromosome09:23807920-23809348	Storage_Root	Fibrous_Root	OK	0.0	1.60164	inf		5e-05	0.00019042200000000001	yes	Peroxidase superfamily protein
1693	XLOC_018802	Manes.09G116300	Chromosome09:23941474-23944672	Storage_Root	Fibrous_Root	OK	1.27872	5.56855	2.12261	2.45607	0.00105	0.00310204	yes	ARM repeat superfamily protein
1694	XLOC_018814	Manes.09G118600	Chromosome09:24176818-24177634	Storage_Root	Fibrous_Root	OK	6.80739	62.7485	3.2044099999999998	6.10709	5e-05	0.00019042200000000001	yes	Protein of unknown function, DUF599
1695	XLOC_018824	Manes.09G119900	Chromosome09:24321717-24322752	Storage_Root	Fibrous_Root	OK	39.6715	173.47400000000002	2.12854	5.8772199999999994	5e-05	0.00019042200000000001	yes	Protein of unknown function (DUF567)
1696	XLOC_018826	Manes.09G120100	Chromosome09:24336223-24337938	Storage_Root	Fibrous_Root	OK	0.197272	1.10342	2.48373	2.16883	0.0143	0.0315933	yes	Calcineurin-like metallo-phosphoesterase superfamily protein
1697	XLOC_018829	Manes.09G120700	Chromosome09:24386307-24387095	Storage_Root	Fibrous_Root	OK	1.06392	18.2721	4.102180000000001	4.765619999999999	5e-05	0.00019042200000000001	yes	calmodulin like 42
1698	XLOC_018831	Manes.09G120900	Chromosome09:24392088-24395909	Storage_Root	Fibrous_Root	OK	0.185723	31.4041	7.401660000000001	7.1417600000000006	0.00035	0.00114903	yes	cytochrome P450, family 714, subfamily A, polypeptide 1
1699	XLOC_018848	Manes.09G123700	Chromosome09:24601266-24603139	Storage_Root	Fibrous_Root	OK	0.0	6.763889999999999	inf		5e-05	0.00019042200000000001	yes	WRKY DNA-binding protein 70
1700	XLOC_018859	Manes.09G126100	Chromosome09:24908699-24922762	Storage_Root	Fibrous_Root	OK	0.09577580000000001	30.548000000000002	8.3172	3.14964	0.0035	0.00911359	yes	Phosphorylase superfamily protein
1701	XLOC_018873	Manes.09G128700	Chromosome09:25121338-25122034	Storage_Root	Fibrous_Root	OK	44.2296	5.8531	-2.9177400000000002	-5.243580000000001	5e-05	0.00019042200000000001	yes	basic helix-loop-helix (bHLH) DNA-binding superfamily protein
1702	XLOC_018875	Manes.09G129000	Chromosome09:25140446-25141472	Storage_Root	Fibrous_Root	OK	13.9894	65.3658	2.2242	5.51495	5e-05	0.00019042200000000001	yes	AIG2-like (avirulence induced gene) family protein
1703	XLOC_018882	Manes.09G130200	Chromosome09:25225562-25227308	Storage_Root	Fibrous_Root	OK	1.0689799999999998	33.3849	4.9649	8.16417	5e-05	0.00019042200000000001	yes	cytochrome P450, family 87, subfamily A, polypeptide 6
1704	XLOC_018888	Manes.09G131200	Chromosome09:25277911-25280562	Storage_Root	Fibrous_Root	OK	0.60735	18.5448	4.93234	6.718160000000001	5e-05	0.00019042200000000001	yes	HXXXD-type acyl-transferase family protein
1705	XLOC_018891	Manes.09G132100	Chromosome09:25349101-25350289	Storage_Root	Fibrous_Root	OK	0.0	3.8898599999999997	inf		5e-05	0.00019042200000000001	yes	KAR-UP F-box 1
1706	XLOC_018892	Manes.09G132200	Chromosome09:25361294-25362887	Storage_Root	Fibrous_Root	OK	4.48065	19.0418	2.08739	3.2225900000000003	0.0001	0.000364096	yes	glutathione S-transferase tau 7
1707	XLOC_018912	Manes.09G136500	Chromosome09:25669194-25675070	Storage_Root	Fibrous_Root	OK	0.1335	1.36196	3.35077	2.6806400000000004	0.00175	0.00490913	yes	Plasma-membrane choline transporter family protein
1708	XLOC_018927	Manes.09G139000	Chromosome09:25841093-25845293	Storage_Root	Fibrous_Root	OK	1019.54	103.975	-3.2936099999999997	-7.07763	5e-05	0.00019042200000000001	yes	RNA binding (RRM/RBD/RNP motifs) family protein
1709	XLOC_018930	Manes.09G139300	Chromosome09:25866072-25869636	Storage_Root	Fibrous_Root	OK	0.08805539999999999	2.33411	4.72832	4.35683	0.002	0.00553209	yes	C2 calcium/lipid-binding plant phosphoribosyltransferase family protein
1710	XLOC_018944	Manes.09G141600	Chromosome09:25997874-26000340	Storage_Root	Fibrous_Root	OK	2.84606	11.8437	2.05708	3.8469599999999997	5e-05	0.00019042200000000001	yes	UTP:galactose-1-phosphate uridylyltransferases;ribose-5-phosphate adenylyltransferases
1711	XLOC_018950	Manes.09G142300	Chromosome09:26030521-26037995	Storage_Root	Fibrous_Root	OK	0.19351	3.4534199999999995	4.15755	3.40786	0.0003	0.000998846	yes	Homeodomain-like superfamily protein
1712	XLOC_018953	Manes.09G143000	Chromosome09:26097984-26100673	Storage_Root	Fibrous_Root	OK	0.0	2.63958	inf		5e-05	0.00019042200000000001	yes	Pyruvate kinase family protein
1713	XLOC_018958	Manes.09G144500	Chromosome09:26237934-26239462	Storage_Root	Fibrous_Root	OK	1.08481	4.81917	2.1513400000000003	2.97859	0.0004	0.00129699	yes	syntaxin of plants 111
1714	XLOC_018964	Manes.09G146400	Chromosome09:26404991-26406422	Storage_Root	Fibrous_Root	OK	0.0	1.89372	inf		5e-05	0.00019042200000000001	yes	Curculin-like (mannose-binding) lectin family protein
1715	XLOC_018979	Manes.09G149300	Chromosome09:26655368-26658144	Storage_Root	Fibrous_Root	OK	0.21748299999999998	1.6658	2.93724	3.3411800000000005	0.0004	0.00129699	yes	Pentatricopeptide repeat (PPR) superfamily protein
1716	XLOC_018982	Manes.09G150100	Chromosome09:26706448-26706856	Storage_Root	Fibrous_Root	OK	0.0	2.7587099999999998	inf		5e-05	0.00019042200000000001	yes	sigma factor binding protein 1
1717	XLOC_018991	Manes.09G152100	Chromosome09:26871875-26872598	Storage_Root	Fibrous_Root	OK	210.827	4.87108	-5.43567	-9.22298	5e-05	0.00019042200000000001	yes	photosystem II reaction center W
1718	XLOC_018996	Manes.09G152700	Chromosome09:26904956-26905848	Storage_Root	Fibrous_Root	OK	78.1531	4.53761	-4.1063	-6.5283	5e-05	0.00019042200000000001	yes	AUX/IAA transcriptional regulator family protein
1719	XLOC_019004	Manes.09G154300	Chromosome09:27019221-27021802	Storage_Root	Fibrous_Root	OK	0.0	1.27241	inf		5e-05	0.00019042200000000001	yes	Duplicated homeodomain-like superfamily protein
1720	XLOC_019009	Manes.09G155500	Chromosome09:27089118-27091956	Storage_Root	Fibrous_Root	OK	80.2638	10.8883	-2.88197	-6.33589	5e-05	0.00019042200000000001	yes	syntaxin of plants 52
1721	XLOC_019012	Manes.09G156000	Chromosome09:27104852-27108557	Storage_Root	Fibrous_Root	OK	8.85685	1.53085	-2.53247	-3.2658099999999997	5e-05	0.00019042200000000001	yes	Uncharacterized conserved protein (DUF2358)
1722	XLOC_019047	Manes.09G162200	Chromosome09:27601310-27613793	Storage_Root	Fibrous_Root	OK	3.86309	56.2488	3.864	7.49412	5e-05	0.00019042200000000001	yes	Major facilitator superfamily protein
1723	XLOC_019072	Manes.09G166800	Chromosome09:27881494-27886956	Storage_Root	Fibrous_Root	OK	0.582986	2.38103	2.0300599999999998	2.80025	0.0003	0.000998846	yes	NPK1-related protein kinase 1
1724	XLOC_019076	Manes.09G167700	Chromosome09:27934294-27939596	Storage_Root	Fibrous_Root	OK	0.737306	5.97014	3.01743	4.13606	5e-05	0.00019042200000000001	yes	lipoxygenase 1
1725	XLOC_019082	Manes.09G169000	Chromosome09:28050862-28054004	Storage_Root	Fibrous_Root	OK	75.3009	11.2574	-2.74179	-7.20423	5e-05	0.00019042200000000001	yes	C2H2-like zinc finger protein
1726	XLOC_019089	Manes.09G170000	Chromosome09:28104463-28106603	Storage_Root	Fibrous_Root	OK	1.78578	18.3343	3.3599099999999997	4.649369999999999	5e-05	0.00019042200000000001	yes	Rubber elongation factor protein (REF)
1727	XLOC_019096	Manes.09G171400	Chromosome09:28162687-28164729	Storage_Root	Fibrous_Root	OK	9570.44	1631.32	-2.55255	-3.03788	0.0002	0.000689742	yes	Dormancy/auxin associated family protein
1728	XLOC_019101	Manes.09G172500	Chromosome09:28336140-28340739	Storage_Root	Fibrous_Root	OK	2.5731	22.1104	3.10315	7.069539999999999	5e-05	0.00019042200000000001	yes	respiratory burst oxidase homologue D
1729	XLOC_019104	Manes.09G173100	Chromosome09:28399482-28405603	Storage_Root	Fibrous_Root	OK	0.6935640000000001	2.97555	2.10106	3.39745	5e-05	0.00019042200000000001	yes	ARM repeat superfamily protein
1730	XLOC_019121	Manes.09G176800	Chromosome09:28650867-28651918	Storage_Root	Fibrous_Root	OK	0.40666599999999997	146.192	8.4898	8.57118	0.00055	0.00173126	yes	nicotianamine synthase 4
1731	XLOC_019124	Manes.09G177500	Chromosome09:28699611-28713262	Storage_Root	Fibrous_Root	OK	20.3885	4.37266	-2.22117	-5.57627	5e-05	0.00019042200000000001	yes	haloacid dehalogenase-like hydrolase family protein
1732	XLOC_019125	Manes.09G177600	Chromosome09:28716991-28718900	Storage_Root	Fibrous_Root	OK	146.839	27.9033	-2.39573	-6.305540000000001	5e-05	0.00019042200000000001	yes	basic helix-loop-helix (bHLH) DNA-binding superfamily protein
1733	XLOC_019131	Manes.09G179100	Chromosome09:28784796-28786402	Storage_Root	Fibrous_Root	OK	1.97567	50.7645	4.6834	8.2156	5e-05	0.00019042200000000001	yes	galactinol synthase 2
1734	XLOC_019133	Manes.09G179800	Chromosome09:28810968-28814165	Storage_Root	Fibrous_Root	OK	785.367	113.975	-2.78465	-6.44779	5e-05	0.00019042200000000001	yes	Peptidase C15, pyroglutamyl peptidase I-like
1735	XLOC_019141	Manes.09G181200	Chromosome09:28897554-28901411	Storage_Root	Fibrous_Root	OK	0.9453010000000001	20.2248	4.41921	6.68675	5e-05	0.00019042200000000001	yes	aspartic proteinase A1
1736	XLOC_019144	Manes.09G181600	Chromosome09:28913335-28916126	Storage_Root	Fibrous_Root	OK	10.7545	1.81073	-2.5703	-3.3118800000000004	0.00025	0.00084586	yes	anaphase-promoting complex/cyclosome 11
1737	XLOC_019163	Manes.09G185300	Chromosome09:29128890-29131375	Storage_Root	Fibrous_Root	OK	11.9257	78.4407	2.71752	6.7666699999999995	5e-05	0.00019042200000000001	yes	NAC domain containing protein 83
1738	XLOC_019220	Manes.09G006500	Chromosome09:1420249-1425133	Storage_Root	Fibrous_Root	OK	0.401505	3.04528	2.92308	2.9662900000000003	0.0002	0.000689742	yes	Haloacid dehalogenase-like hydrolase (HAD) superfamily protein
1739	XLOC_019233	Manes.09G008500	Chromosome09:1753903-1754537	Storage_Root	Fibrous_Root	OK	7.652	34.5807	2.1760599999999997	3.4130300000000005	5e-05	0.00019042200000000001	yes	RNA polymerase subunit alpha
1740	XLOC_019234	Manes.09G008600	Chromosome09:1755917-1782488	Storage_Root	Fibrous_Root	OK	236.358	11.0221	-4.4225	-2.94729	5e-05	0.00019042200000000001	yes	S-adenosyl-L-methionine-dependent methyltransferases superfamily protein
1741	XLOC_019255	Manes.09G016200	Chromosome09:2509926-2519547	Storage_Root	Fibrous_Root	OK	0.211813	8.87797	5.3893699999999995	3.2853	5e-05	0.00019042200000000001	yes	DHFS-FPGS homolog C
1742	XLOC_019283	Manes.09G021800	Chromosome09:3262975-3266855	Storage_Root	Fibrous_Root	OK	20.1729	167.373	3.05258	6.71134	5e-05	0.00019042200000000001	yes	Glutathione S-transferase family protein
1743	XLOC_019291	Manes.09G023000	Chromosome09:3424052-3431330	Storage_Root	Fibrous_Root	OK	1.40619	0.22111399999999998	-2.66893	-2.99024	0.00025	0.00084586	yes	NB-ARC domain-containing disease resistance protein
1744	XLOC_019301	Manes.09G024100	Chromosome09:3542442-3564685	Storage_Root	Fibrous_Root	OK	71.4586	2.60038	-4.78032	-2.2103	0.00015	0.00052955	yes	Pectin lyase-like superfamily protein
1745	XLOC_019302	Manes.09G024300	Chromosome09:3587444-3598213	Storage_Root	Fibrous_Root	OK	10.7175	90.7927	3.08261	6.69445	5e-05	0.00019042200000000001	yes	seed imbibition 2
1746	XLOC_019331	Manes.09G030400	Chromosome09:4455621-4458594	Storage_Root	Fibrous_Root	OK	0.46271899999999994	3.22423	2.80075	3.8950099999999996	5e-05	0.00019042200000000001	yes	Pentatricopeptide repeat (PPR) superfamily protein
1747	XLOC_019333	Manes.09G030600	Chromosome09:4465643-4470406	Storage_Root	Fibrous_Root	OK	1.7277200000000001	15.5391	3.1689599999999998	4.89877	5e-05	0.00019042200000000001	yes	basic helix-loop-helix (bHLH) DNA-binding superfamily protein
1748	XLOC_019338	Manes.09G031700	Chromosome09:4572356-4579790	Storage_Root	Fibrous_Root	OK	0.0	17.1223	inf		5e-05	0.00019042200000000001	yes	bZIP transcription factor family protein
1749	XLOC_019349	Manes.09G033500	Chromosome09:4779668-4783016	Storage_Root	Fibrous_Root	OK	9.768139999999999	75.7906	2.95586	7.716019999999999	5e-05	0.00019042200000000001	yes	myb-like HTH transcriptional regulator family protein
1750	XLOC_019368	Manes.09G039400	Chromosome09:5383548-5384151	Storage_Root	Fibrous_Root	OK	1363.98	173.44099999999997	-2.97531	-7.3204899999999995	5e-05	0.00019042200000000001	yes	Cystatin/monellin superfamily protein
1751	XLOC_019381	Manes.09G042700	Chromosome09:5805225-5809063	Storage_Root	Fibrous_Root	OK	73.1403	9.43746	-2.9542	-7.407789999999999	5e-05	0.00019042200000000001	yes	TPX2 (targeting protein for Xklp2) protein family
1752	XLOC_019396	Manes.09G045200	Chromosome09:6000892-6005217	Storage_Root	Fibrous_Root	OK	2.52019	47.7321	4.24336	9.4041	5e-05	0.00019042200000000001	yes	Leucine-rich repeat protein kinase family protein
1753	XLOC_019405	Manes.09G047000	Chromosome09:6292493-6296570	Storage_Root	Fibrous_Root	OK	0.069223	4.30506	5.95864	3.11889	0.00475	0.011956200000000002	yes	Double Clp-N motif-containing P-loop nucleoside triphosphate hydrolases superfamily protein
1754	XLOC_019456	Manes.09G057400	Chromosome09:7377378-7381850	Storage_Root	Fibrous_Root	OK	21.1057	5.2112	-2.0179400000000003	-4.7963	5e-05	0.00019042200000000001	yes	Basic-leucine zipper (bZIP) transcription factor family protein
1755	XLOC_019463	Manes.09G059100	Chromosome09:7865925-7867679	Storage_Root	Fibrous_Root	OK	0.0	2.5430900000000003	inf		5e-05	0.00019042200000000001	yes	histidine-containing phosphotransfer factor 5
1756	XLOC_019466	Manes.09G059900	Chromosome09:7994454-7995898	Storage_Root	Fibrous_Root	OK	10.7884	57.0026	2.40155	4.90179	5e-05	0.00019042200000000001	yes	Thioredoxin superfamily protein
1757	XLOC_019470	Manes.09G060600	Chromosome09:8078653-8082395	Storage_Root	Fibrous_Root	OK	10.1385	2.35977	-2.1031299999999997	-3.20673	5e-05	0.00019042200000000001	yes	heat shock transcription factor A3
1758	XLOC_019474	Manes.09G061200	Chromosome09:8241452-8243721	Storage_Root	Fibrous_Root	OK	71.3317	3.27832	-4.4435199999999995	-9.30547	5e-05	0.00019042200000000001	yes	sequence-specific DNA binding transcription factors
1759	XLOC_019479	Manes.09G062500	Chromosome09:8441439-8448607	Storage_Root	Fibrous_Root	OK	0.241065	8.24435	5.09591	3.6437699999999995	0.0005	0.00158845	yes	alpha carbonic anhydrase 7
1760	XLOC_019494	Manes.09G065800	Chromosome09:8959048-8960823	Storage_Root	Fibrous_Root	OK	2694.59	430.485	-2.64603	-5.2156199999999995	5e-05	0.00019042200000000001	yes	zinc finger (C2H2 type) family protein
1761	XLOC_019497	Manes.09G066100	Chromosome09:8972156-8979642	Storage_Root	Fibrous_Root	OK	18.6216	3.96162	-2.2328200000000002	-3.40719	5e-05	0.00019042200000000001	yes	Histidyl-tRNA synthetase 1
1762	XLOC_019519	Manes.09G070500	Chromosome09:9800978-9801912	Storage_Root	Fibrous_Root	OK	27.3887	2.29927	-3.5743300000000002	-5.16413	5e-05	0.00019042200000000001	yes	Bifunctional inhibitor/lipid-transfer protein/seed storage 2S albumin superfamily protein
1763	XLOC_019523	Manes.09G070900	Chromosome09:9883812-9887737	Storage_Root	Fibrous_Root	OK	18.8238	3.6817800000000003	-2.3540799999999997	-3.9346400000000004	5e-05	0.00019042200000000001	yes	Thioredoxin superfamily protein
1764	XLOC_019529	Manes.09G071700	Chromosome09:9983172-9985665	Storage_Root	Fibrous_Root	OK	1.29508	5.2298800000000005	2.0137400000000003	3.31351	5e-05	0.00019042200000000001	yes	Pentatricopeptide repeat (PPR) superfamily protein
1765	XLOC_019533	Manes.09G073000	Chromosome09:10186330-10188594	Storage_Root	Fibrous_Root	OK	712.572	118.29799999999999	-2.59061	-3.1800200000000003	5e-05	0.00019042200000000001	yes	Ribosomal L27e protein family
1766	XLOC_019538	Manes.09G074400	Chromosome09:10855200-10858872	Storage_Root	Fibrous_Root	OK	118.882	8.92895	-3.7349	-8.61905	5e-05	0.00019042200000000001	yes	ubiquitin-conjugating enzyme 22
1767	XLOC_019566	Manes.09G079400	Chromosome09:14103010-14105133	Storage_Root	Fibrous_Root	OK	4.99559	56.661	3.5036300000000002	7.98111	5e-05	0.00019042200000000001	yes	cytochrome P450, family 71, subfamily B, polypeptide 35
1768	XLOC_019589	Manes.09G084200	Chromosome09:15774940-15779308	Storage_Root	Fibrous_Root	OK	0.0	18.6724	inf		5e-05	0.00019042200000000001	yes	Adenine nucleotide alpha hydrolases-like superfamily protein
1769	XLOC_019591	Manes.09G084500	Chromosome09:15891052-15895965	Storage_Root	Fibrous_Root	OK	4.644480000000001	32.7769	2.81909	6.0708400000000005	5e-05	0.00019042200000000001	yes	farnesyl diphosphate synthase 2
1770	XLOC_019614	Manes.09G088600	Chromosome09:18112388-18120297	Storage_Root	Fibrous_Root	OK	0.047348400000000006	4.78681	6.6596	2.72193	0.01005	0.023189500000000002	yes	Ankyrin repeat family protein
1771	XLOC_019641	Manes.09G093300	Chromosome09:20343154-20346655	Storage_Root	Fibrous_Root	OK	4.25191	18.2944	2.10522	2.77875	5e-05	0.00019042200000000001	yes	RHOMBOID-like 1
1772	XLOC_019650	Manes.09G095000	Chromosome09:20855448-20857949	Storage_Root	Fibrous_Root	OK	9.26181	0.921113	-3.3298400000000004	-5.13245	5e-05	0.00019042200000000001	yes	rubisco activase
1773	XLOC_019653	Manes.09G095300	Chromosome09:20877775-20879801	Storage_Root	Fibrous_Root	OK	0.0	19.2869	inf		5e-05	0.00019042200000000001	yes	zinc-finger protein 10
1774	XLOC_019655	Manes.09G095700	Chromosome09:20969989-20981528	Storage_Root	Fibrous_Root	OK	51.6045	248.46099999999998	2.26745	5.32678	5e-05	0.00019042200000000001	yes	transcription factor-related
1775	XLOC_019660	Manes.09G097500	Chromosome09:21574406-21584000	Storage_Root	Fibrous_Root	OK	53.371	6.1868099999999995	-3.10879	-7.13887	5e-05	0.00019042200000000001	yes	POX (plant homeobox) family protein
1776	XLOC_019667	Manes.09G098600	Chromosome09:21789134-21795857	Storage_Root	Fibrous_Root	OK	5515.48	993.528	-2.47285	-4.38349	5e-05	0.00019042200000000001	yes	Bifunctional inhibitor/lipid-transfer protein/seed storage 2S albumin superfamily protein
1777	XLOC_019671	Manes.09G099300	Chromosome09:21860425-21861037	Storage_Root	Fibrous_Root	OK	0.502135	44.1143	6.4570300000000005	5.1506300000000005	0.0097	0.0224797	yes	HSP20-like chaperones superfamily protein
1778	XLOC_019699	Manes.09G106300	Chromosome09:22746324-22750575	Storage_Root	Fibrous_Root	OK	6.47278	0.879618	-2.87944	-4.71633	5e-05	0.00019042200000000001	yes	Thiamine pyrophosphate dependent pyruvate decarboxylase family protein
1779	XLOC_019706	Manes.09G107400	Chromosome09:22871641-22873940	Storage_Root	Fibrous_Root	OK	32.2726	5.7510699999999995	-2.48841	-5.40965	5e-05	0.00019042200000000001	yes	Plant protein of unknown function (DUF828)
1780	XLOC_019709	Manes.09G108200	Chromosome09:23069591-23072407	Storage_Root	Fibrous_Root	OK	1.25793	16.1321	3.6808099999999997	5.65038	5e-05	0.00019042200000000001	yes	Immunoglobulin E-set superfamily protein
1781	XLOC_019723	Manes.09G111400	Chromosome09:23401276-23404497	Storage_Root	Fibrous_Root	OK	0.715058	5.03311	2.8153200000000003	4.19474	5e-05	0.00019042200000000001	yes	inflorescence meristem receptor-like kinase 2
1782	XLOC_019731	Manes.09G112700	Chromosome09:23537402-23541926	Storage_Root	Fibrous_Root	OK	1.16219	10.7163	3.2048900000000002	3.59195	5e-05	0.00019042200000000001	yes	WRKY DNA-binding protein 33
1783	XLOC_019732	Manes.09G112800	Chromosome09:23560696-23564557	Storage_Root	Fibrous_Root	OK	1.8800700000000001	18.6255	3.30842	6.77844	5e-05	0.00019042200000000001	yes	RNI-like superfamily protein
1784	XLOC_019743	Manes.09G114900	Chromosome09:23745873-23750399	Storage_Root	Fibrous_Root	OK	238.558	25.6152	-3.21927	-7.08702	5e-05	0.00019042200000000001	yes	alanine:glyoxylate aminotransferase 3
1785	XLOC_019759	Manes.09G118100	Chromosome09:24114339-24119342	Storage_Root	Fibrous_Root	OK	0.679367	3.58889	2.40128	4.11308	5e-05	0.00019042200000000001	yes	Leucine-rich receptor-like protein kinase family protein
1786	XLOC_019768	Manes.09G119400	Chromosome09:24247626-24251582	Storage_Root	Fibrous_Root	OK	0.060127599999999996	5.57036	6.5336	3.9579800000000005	0.0102	0.023496	yes	GRAS family transcription factor
1787	XLOC_019771	Manes.09G119800	Chromosome09:24283825-24284944	Storage_Root	Fibrous_Root	OK	0.426479	2.37675	2.47845	2.44921	0.0048	0.0120682	yes	Protein of unknown function (DUF567)
1788	XLOC_019780	Manes.09G122100	Chromosome09:24502542-24503640	Storage_Root	Fibrous_Root	OK	0.0	1.26406	inf		5e-05	0.00019042200000000001	yes	F-box family protein
1789	XLOC_019781	Manes.09G122300	Chromosome09:24512326-24515946	Storage_Root	Fibrous_Root	OK	11.575	1.15531	-3.3246599999999997	-4.52294	5e-05	0.00019042200000000001	yes	HAD superfamily, subfamily IIIB acid phosphatase
1790	XLOC_019793	Manes.09G125300	Chromosome09:24749760-24751530	Storage_Root	Fibrous_Root	OK	0.753634	24.7458	5.03717	7.265910000000001	5e-05	0.00019042200000000001	yes	EF hand calcium-binding protein family
1791	XLOC_019795	Manes.09G126000	Chromosome09:24872520-24880746	Storage_Root	Fibrous_Root	OK	0.75554	4.28083	2.50231	2.55912	0.00015	0.00052955	yes	Phosphorylase superfamily protein
1792	XLOC_019798	Manes.09G126500	Chromosome09:24932803-24968415	Storage_Root	Fibrous_Root	OK	2.30645	0.457481	-2.3338900000000002	-3.1299200000000003	0.0001	0.000364096	yes	autoinhibited Ca(2+)-ATPase 10
1793	XLOC_019835	Manes.09G135200	Chromosome09:25536559-25539178	Storage_Root	Fibrous_Root	OK	0.0	6.75328	inf		5e-05	0.00019042200000000001	yes	MATE efflux family protein
1794	XLOC_019836	Manes.09G135300	Chromosome09:25545332-25548208	Storage_Root	Fibrous_Root	OK	0.149223	5.42661	5.1845	4.64189	0.0003	0.000998846	yes	MATE efflux family protein
1795	XLOC_019847	Manes.09G137600	Chromosome09:25764760-25768989	Storage_Root	Fibrous_Root	OK	17.9794	2.45218	-2.8742099999999997	-5.30045	5e-05	0.00019042200000000001	yes	Protein of unknown function (DUF1637)
1796	XLOC_019851	Manes.09G138700	Chromosome09:25827462-25828070	Storage_Root	Fibrous_Root	OK	0.0	2.33016	inf		5e-05	0.00019042200000000001	yes	HSP20-like chaperones superfamily protein
1797	XLOC_019860	Manes.09G140700	Chromosome09:25963439-25963970	Storage_Root	Fibrous_Root	OK	477.83099999999996	74.1005	-2.68894	-7.178780000000001	5e-05	0.00019042200000000001	yes	arabinogalactan protein 12
1798	XLOC_019868	Manes.09G142600	Chromosome09:26064111-26065761	Storage_Root	Fibrous_Root	OK	107.647	19.655	-2.4533400000000003	-6.22501	5e-05	0.00019042200000000001	yes	GATA transcription factor 9
1799	XLOC_019871	Manes.09G142900	Chromosome09:26091399-26093624	Storage_Root	Fibrous_Root	OK	2.4098599999999997	11.7605	2.28693	3.5067699999999995	0.0001	0.000364096	yes	early nodulin-related
1800	XLOC_019874	Manes.09G143300	Chromosome09:26109497-26112068	Storage_Root	Fibrous_Root	OK	0.20524099999999998	3.46254	4.07644	2.37229	0.023	0.047852099999999995	yes	expansin A1
1801	XLOC_019877	Manes.09G143700	Chromosome09:26146887-26149316	Storage_Root	Fibrous_Root	OK	0.18740199999999999	1.1101299999999998	2.56652	2.40436	0.0031	0.00817932	yes	Pentatricopeptide repeat (PPR) superfamily protein
1802	XLOC_019878	Manes.09G143800	Chromosome09:26154267-26156281	Storage_Root	Fibrous_Root	OK	0.278834	10.3308	5.2114	5.66523	0.0003	0.000998846	yes	Arabidopsis NAC domain containing protein 87
1803	XLOC_019880	Manes.09G144100	Chromosome09:26169807-26171629	Storage_Root	Fibrous_Root	OK	0.238664	6.59055	4.78735	4.88584	0.00155	0.00440222	yes	NAC domain containing protein 47
1804	XLOC_019886	Manes.09G145000	Chromosome09:26258627-26261448	Storage_Root	Fibrous_Root	OK	8.47702	1.72701	-2.29529	-3.9956199999999997	5e-05	0.00019042200000000001	yes	plant U-box 9
1805	XLOC_019902	Manes.09G147500	Chromosome09:26468704-26472753	Storage_Root	Fibrous_Root	OK	0.295149	20.4011	6.11106	8.374880000000001	5e-05	0.00019042200000000001	yes	lipoxygenase 1
1806	XLOC_019907	Manes.09G148200	Chromosome09:26563903-26564479	Storage_Root	Fibrous_Root	OK	23.6277	0.945304	-4.64356	-5.20786	0.00045	0.00144382	yes	Protein of unknown function (DUF640)
1807	XLOC_019929	Manes.09G152300	Chromosome09:26876860-26890669	Storage_Root	Fibrous_Root	OK	73.5311	14.6224	-2.33018	-5.59029	5e-05	0.00019042200000000001	yes	pathogenesis-related 4
1808	XLOC_019933	Manes.09G153300	Chromosome09:26941915-26946577	Storage_Root	Fibrous_Root	OK	0.5526949999999999	6.63315	3.58514	4.2287300000000005	5e-05	0.00019042200000000001	yes	bZIP transcription factor family protein
1809	XLOC_019943	Manes.09G155000	Chromosome09:27057199-27061971	Storage_Root	Fibrous_Root	OK	0.239891	1.7234	2.84481	2.92398	0.00025	0.00084586	yes	TESMIN/TSO1-like CXC 2
1810	XLOC_019949	Manes.09G155700	Chromosome09:27094713-27097764	Storage_Root	Fibrous_Root	OK	38.7105	4.90829	-2.97943	-5.562180000000001	5e-05	0.00019042200000000001	yes	FKBP-like peptidyl-prolyl cis-trans isomerase family protein
1811	XLOC_019950	Manes.09G155900	Chromosome09:27102564-27104029	Storage_Root	Fibrous_Root	OK	283.85400000000004	65.6702	-2.11184	-5.5164599999999995	5e-05	0.00019042200000000001	yes	DNA-damage-repair/toleration protein (DRT102)
1812	XLOC_019959	Manes.09G157700	Chromosome09:27276420-27277160	Storage_Root	Fibrous_Root	OK	1.55674	6.904319999999999	2.1489700000000003	2.40786	0.0038	0.00980486	yes	low-molecular-weight cysteine-rich 18
1813	XLOC_019981	Manes.09G163300	Chromosome09:27685336-27690783	Storage_Root	Fibrous_Root	OK	2.19726	17.3756	2.98329	5.4238599999999995	5e-05	0.00019042200000000001	yes	sodium hydrogen exchanger 2
1814	XLOC_019985	Manes.09G164100	Chromosome09:27732587-27734271	Storage_Root	Fibrous_Root	OK	64.5635	3.4046300000000005	-4.24515	-8.422460000000001	5e-05	0.00019042200000000001	yes	basic helix-loop-helix (bHLH) DNA-binding superfamily protein
1815	XLOC_019995	Manes.09G166900	Chromosome09:27887405-27889316	Storage_Root	Fibrous_Root	OK	0.314251	1.69209	2.42882	2.35783	0.00385	0.00991944	yes	cyclin family
1816	XLOC_019998	Manes.09G167300	Chromosome09:27905734-27907699	Storage_Root	Fibrous_Root	OK	0.5798939999999999	2.4977	2.1067400000000003	2.72974	0.0003	0.000998846	yes	Tetratricopeptide repeat (TPR)-like superfamily protein
1817	XLOC_020008	Manes.09G169400	Chromosome09:28076453-28077316	Storage_Root	Fibrous_Root	OK	0.768256	3.20237	2.0594799999999998	2.01842	0.00855	0.0201176	yes	histone H2A 7
1818	XLOC_020013	Manes.09G169900	Chromosome09:28100928-28102091	Storage_Root	Fibrous_Root	OK	0.0	1.8613099999999998	inf		5e-05	0.00019042200000000001	yes	ralf-like 33
1819	XLOC_020014	Manes.09G170100	Chromosome09:28107608-28110186	Storage_Root	Fibrous_Root	OK	1361.83	331.17199999999997	-2.0399	-4.1322	5e-05	0.00019042200000000001	yes	Ribosomal protein L30/L7 family protein
1820	XLOC_020017	Manes.09G171000	Chromosome09:28142126-28148643	Storage_Root	Fibrous_Root	OK	143.496	25.4157	-2.49722	-5.5454300000000005	5e-05	0.00019042200000000001	yes	SERINE-ARGININE PROTEIN 30
1821	XLOC_020020	Manes.09G172000	Chromosome09:28230276-28232507	Storage_Root	Fibrous_Root	OK	14.065999999999999	107.064	2.9282	7.05527	5e-05	0.00019042200000000001	yes	Nodulin MtN3 family protein
1822	XLOC_020024	Manes.09G172900	Chromosome09:28391486-28394976	Storage_Root	Fibrous_Root	OK	0.0	20.9282	inf		5e-05	0.00019042200000000001	yes	high affinity K+ transporter 5
1823	XLOC_020027	Manes.09G173300	Chromosome09:28436307-28456442	Storage_Root	Fibrous_Root	OK	3205.4	554.4680000000001	-2.53133	-4.83833	5e-05	0.00019042200000000001	yes	nudix hydrolase homolog 13
1824	XLOC_020029	Manes.09G173700	Chromosome09:28483600-28487895	Storage_Root	Fibrous_Root	OK	1.13392	5.47826	2.2724	4.00603	5e-05	0.00019042200000000001	yes	F-box family protein
1825	XLOC_020035	Manes.09G174500	Chromosome09:28537301-28542739	Storage_Root	Fibrous_Root	OK	0.296062	1.63916	2.4689799999999997	3.2263900000000003	5e-05	0.00019042200000000001	yes	P-loop nucleoside triphosphate hydrolases superfamily protein with CH (Calponin Homology) domain
1826	XLOC_020042	Manes.09G176100	Chromosome09:28620973-28623515	Storage_Root	Fibrous_Root	OK	43.0419	6.7823899999999995	-2.66588	-5.8838	5e-05	0.00019042200000000001	yes	secretion-associated RAS super family 2
1827	XLOC_020043	Manes.09G176300	Chromosome09:28631166-28635631	Storage_Root	Fibrous_Root	OK	116.29	23.3973	-2.31331	-6.0491	5e-05	0.00019042200000000001	yes	Inorganic H pyrophosphatase family protein
1828	XLOC_020047	Manes.09G176900	Chromosome09:28652929-28657629	Storage_Root	Fibrous_Root	OK	61.2196	1.58535	-5.27112	-7.339119999999999	5e-05	0.00019042200000000001	yes	KNOTTED1-like homeobox gene 6
1829	XLOC_020074	Manes.09G181700	Chromosome09:28916838-28918048	Storage_Root	Fibrous_Root	OK	351.51599999999996	48.6037	-2.85445	-7.47907	5e-05	0.00019042200000000001	yes	Low temperature and salt responsive protein family
1830	XLOC_020075	Manes.09G181900	Chromosome09:28925197-28934477	Storage_Root	Fibrous_Root	OK	344.496	34.5565	-3.31746	-7.131819999999999	5e-05	0.00019042200000000001	yes	neurofilament protein-related
1831	XLOC_020101	Manes.09G187800	Chromosome09:29326002-29334309	Storage_Root	Fibrous_Root	OK	0.33827399999999996	2.6448099999999997	2.9669	3.26396	5e-05	0.00019042200000000001	yes	SU(VAR)3-9 homolog 4
1832	XLOC_020307	Manes.10G001200	Chromosome10:56626-61853	Storage_Root	Fibrous_Root	OK	8.87045	1.2777100000000001	-2.79544	-4.23971	5e-05	0.00019042200000000001	yes	RING/U-box superfamily protein
1833	XLOC_020309	Manes.10G001400	Chromosome10:63822-67420	Storage_Root	Fibrous_Root	OK	0.104369	1.38284	3.7278599999999997	2.23622	0.001	0.00296874	yes	Uncharacterised conserved protein (UCP030365)
1834	XLOC_020341	Manes.10G007600	Chromosome10:587287-590384	Storage_Root	Fibrous_Root	OK	0.239218	1.0732899999999999	2.16565	2.11568	0.004	0.010262700000000001	yes	inflorescence meristem receptor-like kinase 2
1835	XLOC_020343	Manes.10G007900	Chromosome10:623490-624532	Storage_Root	Fibrous_Root	OK	9.09662	40.0397	2.13803	4.72042	5e-05	0.00019042200000000001	yes	PYR1-like 4
1836	XLOC_020366	Manes.10G011800	Chromosome10:906840-909020	Storage_Root	Fibrous_Root	OK	0.565908	7.081339999999999	3.6453800000000003	4.27616	0.00015	0.00052955	yes	2-oxoglutarate (2OG) and Fe(II)-dependent oxygenase superfamily protein
1837	XLOC_020374	Manes.10G013500	Chromosome10:1067395-1070005	Storage_Root	Fibrous_Root	OK	0.771892	9.29854	3.59053	4.48639	5e-05	0.00019042200000000001	yes	Alpha/beta hydrolase related protein
1838	XLOC_020380	Manes.10G014400	Chromosome10:1127570-1129787	Storage_Root	Fibrous_Root	OK	138.42	31.4559	-2.13765	-5.58061	5e-05	0.00019042200000000001	yes	Pleckstrin homology (PH) domain superfamily protein
1839	XLOC_020383	Manes.10G015500	Chromosome10:1197587-1232177	Storage_Root	Fibrous_Root	OK	0.332167	1.6793200000000001	2.3379	2.85358	5e-05	0.00019042200000000001	yes	Leucine-rich repeat protein kinase family protein
1840	XLOC_020394	Manes.10G016700	Chromosome10:1322580-1323548	Storage_Root	Fibrous_Root	OK	8.7079	1.2237200000000001	-2.83105	-3.38559	0.0001	0.000364096	yes	WUSCHEL related homeobox 5
1841	XLOC_020412	Manes.10G019800	Chromosome10:1497770-1501619	Storage_Root	Fibrous_Root	OK	25.6357	6.170730000000001	-2.05464	-3.9085099999999997	5e-05	0.00019042200000000001	yes	RING/FYVE/PHD zinc finger superfamily protein
1842	XLOC_020413	Manes.10G019900	Chromosome10:1504674-1506662	Storage_Root	Fibrous_Root	OK	6.20482	0.685477	-3.17821	-4.2085300000000005	5e-05	0.00019042200000000001	yes	Protein of unknown function (DUF620)
1843	XLOC_020416	Manes.10G020600	Chromosome10:1575377-1576431	Storage_Root	Fibrous_Root	OK	1932.45	239.546	-3.01206	-3.49915	5e-05	0.00019042200000000001	yes	HSP20-like chaperones superfamily protein
1844	XLOC_020419	Manes.10G021900	Chromosome10:1699739-1701090	Storage_Root	Fibrous_Root	OK	0.0	3.4266099999999997	inf		5e-05	0.00019042200000000001	yes	RAB GTPase homolog A2B
1845	XLOC_020462	Manes.10G029400	Chromosome10:2481443-2483103	Storage_Root	Fibrous_Root	OK	1.9314099999999998	18.8173	3.28433	4.94868	5e-05	0.00019042200000000001	yes	expansin A4
1846	XLOC_020468	Manes.10G030400	Chromosome10:2597741-2602213	Storage_Root	Fibrous_Root	OK	53.5173	6.37036	-3.07056	-2.18755	0.00895	0.0209477	yes	Nucleotide-diphospho-sugar transferases superfamily protein
1847	XLOC_020469	Manes.10G030500	Chromosome10:2604266-2605881	Storage_Root	Fibrous_Root	OK	0.21649699999999997	10.623	5.6167	4.8127699999999995	0.00425	0.010829700000000001	yes	ENTH/VHS family protein
1848	XLOC_020474	Manes.10G031400	Chromosome10:2671895-2674822	Storage_Root	Fibrous_Root	OK	12.5169	53.102	2.08489	5.60121	5e-05	0.00019042200000000001	yes	heat shock cognate protein 70-1
1849	XLOC_020479	Manes.10G032200	Chromosome10:2750093-2751822	Storage_Root	Fibrous_Root	OK	97.3383	12.7256	-2.93527	-7.055969999999999	5e-05	0.00019042200000000001	yes	Uncharacterised protein family (UPF0497)
1850	XLOC_020481	Manes.10G032700	Chromosome10:2793206-2797442	Storage_Root	Fibrous_Root	OK	68.6496	13.515	-2.34469	-6.35289	5e-05	0.00019042200000000001	yes	ACT domain-containing protein
1851	XLOC_020499	Manes.10G036200	Chromosome10:3049783-3050602	Storage_Root	Fibrous_Root	OK	0.660855	6.2876199999999995	3.25011	3.35554	0.0008	0.00242879	yes	C2H2-type zinc finger family protein
1852	XLOC_020501	Manes.10G036400	Chromosome10:3092776-3095564	Storage_Root	Fibrous_Root	OK	3.32807	77.4895	4.54125	8.64203	5e-05	0.00019042200000000001	yes	alpha/beta-Hydrolases superfamily protein
1853	XLOC_020546	Manes.10G044600	Chromosome10:4113334-4117250	Storage_Root	Fibrous_Root	OK	0.17941300000000002	19.9592	6.797619999999999	7.14973	0.00045	0.00144382	yes	Seven transmembrane MLO family protein
1854	XLOC_020575	Manes.10G051300	Chromosome10:5032124-5034300	Storage_Root	Fibrous_Root	OK	0.0	4.39907	inf		5e-05	0.00019042200000000001	yes	Major facilitator superfamily protein
1855	XLOC_020578	Manes.10G051600	Chromosome10:5147050-5149725	Storage_Root	Fibrous_Root	OK	0.6872020000000001	3.9550400000000003	2.52489	2.66476	0.00485	0.0121803	yes	Protein of unknown function (DUF1635)
1856	XLOC_020586	Manes.10G052800	Chromosome10:5407212-5411202	Storage_Root	Fibrous_Root	OK	0.21788600000000002	3.5084800000000005	4.0092	3.28747	5e-05	0.00019042200000000001	yes	alpha/beta-Hydrolases superfamily protein
1857	XLOC_020587	Manes.10G052900	Chromosome10:5424974-5426954	Storage_Root	Fibrous_Root	OK	3.03151	14.7376	2.2814	2.21328	0.0022	0.00602285	yes	Histone superfamily protein
1858	XLOC_020600	Manes.10G055100	Chromosome10:6224940-6231789	Storage_Root	Fibrous_Root	OK	10.3203	2.0048	-2.36395	-4.50615	5e-05	0.00019042200000000001	yes	Nucleotide-diphospho-sugar transferases superfamily protein
1859	XLOC_020602	Manes.10G055300	Chromosome10:6260908-6271901	Storage_Root	Fibrous_Root	OK	41.8066	7.52739	-2.4735099999999997	-6.5781	5e-05	0.00019042200000000001	yes	Protein kinase superfamily protein
1860	XLOC_020606	Manes.10G055900	Chromosome10:6507174-6587403	Storage_Root	Fibrous_Root	OK	0.195441	5.64334	4.85175	4.069459999999999	0.00145	0.00414523	yes	HXXXD-type acyl-transferase family protein
1861	XLOC_020633	Manes.10G062500	Chromosome10:8148342-8154532	Storage_Root	Fibrous_Root	OK	287.936	53.1925	-2.43645	-6.041980000000001	5e-05	0.00019042200000000001	yes	F1F0-ATPase inhibitor protein, putative
1862	XLOC_020639	Manes.10G063500	Chromosome10:8242540-8451253	Storage_Root	Fibrous_Root	OK	0.18437699999999999	47.6901	8.01488	1.2884	0.01	0.023088499999999998	yes	calmodulin-domain protein kinase cdpk isoform 2
1863	XLOC_020662	Manes.10G068700	Chromosome10:10021494-10027791	Storage_Root	Fibrous_Root	OK	0.429957	3.4802	3.0169	2.7657700000000003	0.00165	0.00465655	yes	zinc knuckle (CCHC-type) family protein
1864	XLOC_020670	Manes.10G070000	Chromosome10:10613643-10615089	Storage_Root	Fibrous_Root	OK	0.0	39.1437	inf		5e-05	0.00019042200000000001	yes	UDP-Glycosyltransferase superfamily protein
1865	XLOC_020672	Manes.10G070200	Chromosome10:10737180-10740032	Storage_Root	Fibrous_Root	OK	18.5523	107.706	2.53743	6.54096	5e-05	0.00019042200000000001	yes	Leucine-rich repeat (LRR) family protein
1866	XLOC_020676	Manes.10G070600	Chromosome10:10921784-10923497	Storage_Root	Fibrous_Root	OK	0.118251	1.27958	3.43574	2.40761	0.01655	0.0359213	yes	HSP20-like chaperones superfamily protein
1867	XLOC_020681	Manes.10G072200	Chromosome10:11761177-11767644	Storage_Root	Fibrous_Root	OK	2.26923	13.7936	2.60372	6.16172	5e-05	0.00019042200000000001	yes	aminophospholipid ATPase 1
1868	XLOC_020684	Manes.10G072500	Chromosome10:11935514-11937232	Storage_Root	Fibrous_Root	OK	0.108548	3.65345	5.07285	3.07686	0.0131	0.0292633	yes	Plant protein of unknown function (DUF247)
1869	XLOC_020695	Manes.10G074100	Chromosome10:12470348-12475050	Storage_Root	Fibrous_Root	OK	27.4653	2.73158	-3.3298	-4.14992	5e-05	0.00019042200000000001	yes	ADP-ribosylation factor A1E
1870	XLOC_020719	Manes.10G077100	Chromosome10:13842032-13843707	Storage_Root	Fibrous_Root	OK	2.35448	11.264000000000001	2.2582299999999997	3.80672	5e-05	0.00019042200000000001	yes	alpha/beta-Hydrolases superfamily protein
1871	XLOC_020720	Manes.10G077200	Chromosome10:13906668-13909207	Storage_Root	Fibrous_Root	OK	1.91667	44.8685	4.54902	8.43725	5e-05	0.00019042200000000001	yes	Granulin repeat cysteine protease family protein
1872	XLOC_020739	Manes.10G080700	Chromosome10:15540819-15544782	Storage_Root	Fibrous_Root	OK	272.655	22.6689	-3.58829	-8.76423	5e-05	0.00019042200000000001	yes	abscisic acid responsive elements-binding factor 3
1873	XLOC_020761	Manes.10G084300	Chromosome10:17274575-17281437	Storage_Root	Fibrous_Root	OK	0.13883099999999998	25.2336	7.50587	6.885730000000001	0.00335	0.00876363	yes	Xanthine/uracil permease family protein
1874	XLOC_020766	Manes.10G085500	Chromosome10:17665595-17666735	Storage_Root	Fibrous_Root	OK	0.527771	4.44773	3.07508	3.2814099999999997	0.00055	0.00173126	yes	sulfotransferase 17
1875	XLOC_020791	Manes.10G089800	Chromosome10:18533278-18533826	Storage_Root	Fibrous_Root	OK	0.0	5.26624	inf		5e-05	0.00019042200000000001	yes	CAP (Cysteine-rich secretory proteins, Antigen 5, and Pathogenesis-related 1 protein) superfamily protein
1876	XLOC_020798	Manes.10G091300	Chromosome10:18910404-18931571	Storage_Root	Fibrous_Root	OK	12.7713	1.71124	-2.8998	-4.52265	5e-05	0.00019042200000000001	yes	telomerase reverse transcriptase
1877	XLOC_020802	Manes.10G092000	Chromosome10:19076737-19080068	Storage_Root	Fibrous_Root	OK	0.9321879999999999	6.24164	2.74323	4.28638	5e-05	0.00019042200000000001	yes	Glutamyl-tRNA reductase family protein
1878	XLOC_020817	Manes.10G094600	Chromosome10:19491937-19504491	Storage_Root	Fibrous_Root	OK	8.44122	42.4702	2.33093	3.8937199999999996	5e-05	0.00019042200000000001	yes	fatty acid amide hydrolase
1879	XLOC_020819	Manes.10G095000	Chromosome10:19549944-19551942	Storage_Root	Fibrous_Root	OK	0.0	2.9546	inf		5e-05	0.00019042200000000001	yes	Concanavalin A-like lectin protein kinase family protein
1880	XLOC_020823	Manes.10G095800	Chromosome10:19618510-19638104	Storage_Root	Fibrous_Root	OK	453.82599999999996	109.194	-2.05525	-4.7251900000000004	5e-05	0.00019042200000000001	yes	aldehyde dehydrogenase 6B2
1881	XLOC_020848	Manes.10G099900	Chromosome10:20185996-20186338	Storage_Root	Fibrous_Root	OK	0.0	12.5645	inf		5e-05	0.00019042200000000001	yes	hydroxyproline-rich glycoprotein family protein
1882	XLOC_020856	Manes.10G101100	Chromosome10:20213885-20214916	Storage_Root	Fibrous_Root	OK	0.239718	4.96253	4.37167	3.7216400000000003	0.00975	0.022581099999999996	yes	hydroxyproline-rich glycoprotein family protein
1883	XLOC_020870	Manes.10G104600	Chromosome10:20540365-20549428	Storage_Root	Fibrous_Root	OK	1.17279	22.7331	4.2767800000000005	4.12845	5e-05	0.00019042200000000001	yes	2-oxoglutarate (2OG) and Fe(II)-dependent oxygenase superfamily protein
1884	XLOC_020871	Manes.10G104700	Chromosome10:20540365-20549428	Storage_Root	Fibrous_Root	OK	1.1791399999999999	6.583360000000001	2.48109	2.60545	0.00075	0.00229123	yes	2-oxoglutarate (2OG) and Fe(II)-dependent oxygenase superfamily protein
1885	XLOC_020872	Manes.10G104800	Chromosome10:20540365-20549428	Storage_Root	Fibrous_Root	OK	0.624713	6.681769999999999	3.41897	2.52196	0.01405	0.0311077	yes	2-oxoglutarate (2OG) and Fe(II)-dependent oxygenase superfamily protein
1886	XLOC_020876	Manes.10G105400	Chromosome10:20686656-20695969	Storage_Root	Fibrous_Root	OK	0.331243	10.4257	4.97612	3.16172	0.0161	0.0350586	yes	metacaspase 1
1887	XLOC_020877	Manes.10G105800	Chromosome10:20712367-20732261	Storage_Root	Fibrous_Root	OK	0.21523699999999998	18.7493	6.44477	6.7630300000000005	5e-05	0.00019042200000000001	yes	methionine S-methyltransferase
1888	XLOC_021651	Manes.10G105800	Chromosome10:20712367-20732261	Storage_Root	Fibrous_Root	OK	0.9914059999999999	14.5451	3.87492	2.67538	0.002	0.00553209	yes	methionine S-methyltransferase
1889	XLOC_020899	Manes.10G109400	Chromosome10:21326407-21642699	Storage_Root	Fibrous_Root	OK	0.0387744	67.5587	10.7668	1.42545	0.0231	0.048034600000000004	yes	ubiquitin protein ligase 5
1890	XLOC_020900	Manes.10G109300	Chromosome10:21326407-21642699	Storage_Root	Fibrous_Root	OK	0.0293055	51.5736	10.7812	1.11314	0.02095	0.0441214	yes	MAPK/ERK kinase kinase 1
1891	XLOC_020914	Manes.10G111900	Chromosome10:22030853-22035082	Storage_Root	Fibrous_Root	OK	0.1232	34.1488	8.11469	5.7815900000000005	0.00035	0.00114903	yes	MAPK/ERK kinase kinase 1
1892	XLOC_020915	Manes.10G112500	Chromosome10:22058701-22084956	Storage_Root	Fibrous_Root	OK	2.0885599999999998	13.1084	2.6499099999999998	2.5087099999999998	0.0006	0.00187318	yes	MAP kinase kinase 2
1893	XLOC_020941	Manes.10G117100	Chromosome10:22945389-22948324	Storage_Root	Fibrous_Root	OK	0.233848	1.0326799999999998	2.1427400000000003	1.8567599999999997	0.0106	0.024306900000000003	yes	Octicosapeptide/Phox/Bem1p family protein
1894	XLOC_020950	Manes.10G118400	Chromosome10:23041709-23045937	Storage_Root	Fibrous_Root	OK	0.038694900000000004	3.70874	6.58264	3.22185	0.0106	0.024306900000000003	yes	Leucine-rich receptor-like protein kinase family protein
1895	XLOC_020951	Manes.10G118500	Chromosome10:23047683-23054175	Storage_Root	Fibrous_Root	OK	22.7596	4.95144	-2.20056	-3.36712	5e-05	0.00019042200000000001	yes	Disease resistance protein (TIR-NBS-LRR class) family
1896	XLOC_020960	Manes.10G120100	Chromosome10:23188861-23194671	Storage_Root	Fibrous_Root	OK	1.80184	8.98124	2.31745	3.39828	5e-05	0.00019042200000000001	yes	ATP phosphoribosyl transferase 2
1897	XLOC_020969	Manes.10G122000	Chromosome10:23411112-23418594	Storage_Root	Fibrous_Root	OK	74.7994	7.35641	-3.34595	-8.650780000000001	5e-05	0.00019042200000000001	yes	potassium transport 2/3
1898	XLOC_020990	Manes.10G125200	Chromosome10:23718570-23770796	Storage_Root	Fibrous_Root	OK	0.08078810000000002	1.9502	4.59334	0.599877	0.00175	0.00490913	yes	disease resistance protein (TIR-NBS-LRR class), putative
1899	XLOC_021007	Manes.10G129300	Chromosome10:24218222-24222150	Storage_Root	Fibrous_Root	OK	37.9087	2.61046	-3.86015	-5.92093	5e-05	0.00019042200000000001	yes	emp24/gp25L/p24 family/GOLD family protein
1900	XLOC_021025	Manes.10G132800	Chromosome10:24456826-24458926	Storage_Root	Fibrous_Root	OK	0.0	4.8158	inf		5e-05	0.00019042200000000001	yes	WRKY DNA-binding protein 9
1901	XLOC_021032	Manes.10G134600	Chromosome10:24602862-24604394	Storage_Root	Fibrous_Root	OK	0.8923760000000001	5.3914599999999995	2.59495	3.39802	5e-05	0.00019042200000000001	yes	acyl-CoA sterol acyl transferase 1
1902	XLOC_021037	Manes.10G135600	Chromosome10:24701190-24704682	Storage_Root	Fibrous_Root	OK	3.1444099999999997	20.1757	2.6817599999999997	5.04103	5e-05	0.00019042200000000001	yes	serine carboxypeptidase-like 40
1903	XLOC_021070	Manes.10G141700	Chromosome10:25276204-25458107	Storage_Root	Fibrous_Root	OK	49.0793	10.9983	-2.15784	-2.41982	0.0001	0.000364096	yes	NB-ARC domain-containing disease resistance protein
1904	XLOC_021092	Manes.10G146400	Chromosome10:25704694-25708159	Storage_Root	Fibrous_Root	OK	1.03465	14.5678	3.8155699999999997	6.09167	5e-05	0.00019042200000000001	yes	basic helix-loop-helix (bHLH) DNA-binding superfamily protein
1905	XLOC_021104	Manes.10G148900	Chromosome10:25810496-26077856	Storage_Root	Fibrous_Root	OK	0.132553	6.80132	5.68117	0.497305	0.01035	0.0237989	yes	lipoxygenase 2
1906	XLOC_021117	Manes.10G153000	Chromosome10:26237037-26244493	Storage_Root	Fibrous_Root	OK	3.8955	17.6375	2.17876	2.9605	0.0003	0.000998846	yes	Major facilitator superfamily protein
1907	XLOC_021124	Manes.10G000900	Chromosome10:41104-43084	Storage_Root	Fibrous_Root	OK	1.72859	131.592	6.25033	9.588410000000001	5e-05	0.00019042200000000001	yes	expansin A8
1908	XLOC_021139	Manes.10G003900	Chromosome10:235114-237813	Storage_Root	Fibrous_Root	OK	0.260412	10.094	5.27656	6.45631	5e-05	0.00019042200000000001	yes	Leucine-rich repeat protein kinase family protein
1909	XLOC_021144	Manes.10G004400	Chromosome10:320505-322963	Storage_Root	Fibrous_Root	OK	231.207	26.5007	-3.12508	-5.776619999999999	5e-05	0.00019042200000000001	yes	Acyl-CoA N-acyltransferases (NAT) superfamily protein
1910	XLOC_021152	Manes.10G005800	Chromosome10:449151-452327	Storage_Root	Fibrous_Root	OK	0.238429	5.80903	4.606669999999999	4.038130000000001	0.00455	0.011507	yes	Peroxidase superfamily protein
1911	XLOC_021153	Manes.10G005900	Chromosome10:455361-458936	Storage_Root	Fibrous_Root	OK	162.17600000000002	1.9805700000000002	-6.3555	-10.4167	5e-05	0.00019042200000000001	yes	Major facilitator superfamily protein
1912	XLOC_021157	Manes.10G007000	Chromosome10:540160-542777	Storage_Root	Fibrous_Root	OK	1.8133599999999999	7.4070800000000006	2.03024	3.3551800000000003	5e-05	0.00019042200000000001	yes	Staphylococcal nuclease homologue
1913	XLOC_021158	Manes.10G007200	Chromosome10:554931-565361	Storage_Root	Fibrous_Root	OK	2.95322	12.5042	2.08205	4.66821	5e-05	0.00019042200000000001	yes	Protein of unknown function (DUF399 and DUF3411)
1914	XLOC_021178	Manes.10G010900	Chromosome10:855849-872117	Storage_Root	Fibrous_Root	OK	2.4700900000000003	14.8104	2.58398	4.353190000000001	5e-05	0.00019042200000000001	yes	Plant protein of unknown function (DUF828)
1915	XLOC_021183	Manes.10G012300	Chromosome10:961076-962794	Storage_Root	Fibrous_Root	OK	0.0	1.13141	inf		5e-05	0.00019042200000000001	yes	CRINKLY4 related 3
1916	XLOC_021192	Manes.10G014100	Chromosome10:1115386-1118231	Storage_Root	Fibrous_Root	OK	26.6401	4.67794	-2.50965	-5.0343	5e-05	0.00019042200000000001	yes	Clathrin light chain protein
1917	XLOC_021193	Manes.10G014200	Chromosome10:1118467-1120786	Storage_Root	Fibrous_Root	OK	1.0154100000000001	13.591	3.74252	3.6951199999999997	0.0003	0.000998846	yes	PTHR22778
1918	XLOC_021196	Manes.10G014600	Chromosome10:1142185-1145830	Storage_Root	Fibrous_Root	OK	9.13712	2.24388	-2.0257400000000003	-3.06459	5e-05	0.00019042200000000001	yes	Nucleolar histone methyltransferase-related protein
1919	XLOC_021201	Manes.10G015300	Chromosome10:1167539-1172603	Storage_Root	Fibrous_Root	OK	1.30867	14.1119	3.43075	5.86067	5e-05	0.00019042200000000001	yes	Transmembrane amino acid transporter family protein
1920	XLOC_021204	Manes.10G016900	Chromosome10:1330333-1331809	Storage_Root	Fibrous_Root	OK	0.0	1.20544	inf		5e-05	0.00019042200000000001	yes	HXXXD-type acyl-transferase family protein
1921	XLOC_021216	Manes.10G019500	Chromosome10:1463642-1467700	Storage_Root	Fibrous_Root	OK	5.87655	24.5859	2.0647900000000003	4.789619999999999	5e-05	0.00019042200000000001	yes	proline transporter 2
1922	XLOC_021218	Manes.10G020100	Chromosome10:1508191-1510110	Storage_Root	Fibrous_Root	OK	139.18200000000002	11.1651	-3.6399	-7.24021	5e-05	0.00019042200000000001	yes	HSP20-like chaperones superfamily protein
1923	XLOC_021224	Manes.10G020900	Chromosome10:1618786-1621401	Storage_Root	Fibrous_Root	OK	0.0	2.49675	inf		5e-05	0.00019042200000000001	yes	receptor like protein 33
1924	XLOC_021229	Manes.10G021700	Chromosome10:1679773-1683772	Storage_Root	Fibrous_Root	OK	0.0	2.50862	inf		5e-05	0.00019042200000000001	yes	Subtilisin-like serine endopeptidase family protein
1925	XLOC_021230	Manes.10G021800	Chromosome10:1688768-1693218	Storage_Root	Fibrous_Root	OK	0.0	19.1405	inf		5e-05	0.00019042200000000001	yes	subtilase family protein
1926	XLOC_021232	Manes.10G022200	Chromosome10:1717873-1723529	Storage_Root	Fibrous_Root	OK	0.0	4.09605	inf		5e-05	0.00019042200000000001	yes	DA1-related protein 2
1927	XLOC_021245	Manes.10G025500	Chromosome10:2063522-2073779	Storage_Root	Fibrous_Root	OK	2.63815	0.479803	-2.4590099999999997	-2.22931	0.00575	0.014163900000000002	yes	Regulator of chromosome condensation (RCC1) family protein
1928	XLOC_021255	Manes.10G028300	Chromosome10:2335601-2395869	Storage_Root	Fibrous_Root	OK	60.6174	12.7562	-2.24853	-3.1665099999999997	5e-05	0.00019042200000000001	yes	NB-ARC domain-containing disease resistance protein
1929	XLOC_021258	Manes.10G028700	Chromosome10:2403130-2404460	Storage_Root	Fibrous_Root	OK	71.8777	12.0447	-2.57715	-1.7729599999999999	0.0222	0.046401	yes	ROTUNDIFOLIA like 8
1930	XLOC_021271	Manes.10G030900	Chromosome10:2630243-2634101	Storage_Root	Fibrous_Root	OK	1.68408	15.7202	3.2225900000000003	5.22912	5e-05	0.00019042200000000001	yes	3-oxo-5-alpha-steroid 4-dehydrogenase family protein
1931	XLOC_021273	Manes.10G031200	Chromosome10:2650143-2651899	Storage_Root	Fibrous_Root	OK	0.276188	13.5002	5.61118	4.98966	0.0016	0.00452929	yes	OBF-binding protein 3
1932	XLOC_021280	Manes.10G032900	Chromosome10:2802560-2803485	Storage_Root	Fibrous_Root	OK	5.03656	20.3295	2.01307	3.75965	5e-05	0.00019042200000000001	yes	delta(3), delta(2)-enoyl CoA isomerase 1
1933	XLOC_021284	Manes.10G033500	Chromosome10:2849390-2854085	Storage_Root	Fibrous_Root	OK	425.662	73.0626	-2.5425	-6.65101	5e-05	0.00019042200000000001	yes	AP2/B3-like transcriptional factor family protein
1934	XLOC_021290	Manes.10G035000	Chromosome10:2983923-2985053	Storage_Root	Fibrous_Root	OK	7.044630000000001	457.29	6.02044	12.100999999999999	5e-05	0.00019042200000000001	yes	tonoplast intrinsic protein 1;3
1935	XLOC_021342	Manes.10G046200	Chromosome10:4375777-4379849	Storage_Root	Fibrous_Root	OK	448.345	29.041999999999998	-3.9483900000000003	-9.629769999999999	5e-05	0.00019042200000000001	yes	plasma membrane intrinsic protein 2;5
1936	XLOC_021348	Manes.10G047400	Chromosome10:4547426-4551213	Storage_Root	Fibrous_Root	OK	0.10002899999999999	3.2532799999999997	5.02341	2.69623	0.00225	0.00614468	yes	Calcium-dependent lipid-binding (CaLB domain) family protein
1937	XLOC_021349	Manes.10G047800	Chromosome10:4609236-4610378	Storage_Root	Fibrous_Root	OK	0.0	52.2182	inf		5e-05	0.00019042200000000001	yes	unknown seed protein like 1
1938	XLOC_021353	Manes.10G048700	Chromosome10:4687138-4697820	Storage_Root	Fibrous_Root	OK	1.68714	10.5771	2.6482799999999997	5.5448900000000005	5e-05	0.00019042200000000001	yes	P-loop containing nucleoside triphosphate hydrolases superfamily protein
1939	XLOC_021374	Manes.10G052600	Chromosome10:5367000-5376184	Storage_Root	Fibrous_Root	OK	87.0179	5.87666	-3.88824	-3.26859	0.0009	0.00270102	yes	lactate/malate dehydrogenase family protein
1940	XLOC_021377	Manes.10G053100	Chromosome10:5476864-5480755	Storage_Root	Fibrous_Root	OK	0.0881831	2.7894	4.9833099999999995	2.6924900000000003	0.0173	0.0373325	yes	2-oxoglutarate (2OG) and Fe(II)-dependent oxygenase superfamily protein
1941	XLOC_021384	Manes.10G054400	Chromosome10:5986668-6021809	Storage_Root	Fibrous_Root	OK	16.4975	68.6235	2.05646	5.60945	5e-05	0.00019042200000000001	yes	Pyruvate kinase family protein
1942	XLOC_021395	Manes.10G056700	Chromosome10:6792537-6798163	Storage_Root	Fibrous_Root	OK	0.652458	2.88301	2.14362	2.45716	0.00115	0.00336701	yes	RING/U-box superfamily protein
1943	XLOC_021403	Manes.10G057800	Chromosome10:7176039-7181731	Storage_Root	Fibrous_Root	OK	0.14483900000000002	13.1513	6.50461	4.9467300000000005	0.00345	0.008997	yes	GDSL-like Lipase/Acylhydrolase superfamily protein
1944	XLOC_021405	Manes.10G058000	Chromosome10:7239237-7248754	Storage_Root	Fibrous_Root	OK	10.842	94.2227	3.11944	8.05052	5e-05	0.00019042200000000001	yes	Major facilitator superfamily protein
1945	XLOC_021414	Manes.10G059600	Chromosome10:7579724-7588157	Storage_Root	Fibrous_Root	OK	0.0	2.14583	inf		5e-05	0.00019042200000000001	yes	DNAse I-like superfamily protein
1946	XLOC_021448	Manes.10G066000	Chromosome10:9046492-9056525	Storage_Root	Fibrous_Root	OK	0.79767	3.73052	2.22551	2.81758	0.00075	0.00229123	yes	AP2/B3-like transcriptional factor family protein
1947	XLOC_021467	Manes.10G069400	Chromosome10:10278101-10334681	Storage_Root	Fibrous_Root	OK	1.6776400000000002	14.8362	3.14462	5.03904	5e-05	0.00019042200000000001	yes	zinc induced facilitator-like 1
1948	XLOC_021479	Manes.10G071700	Chromosome10:11502523-11505231	Storage_Root	Fibrous_Root	OK	64.1895	989.357	3.9460800000000003	7.74367	5e-05	0.00019042200000000001	yes	nitrite reductase 1
1949	XLOC_021500	Manes.10G076700	Chromosome10:13437884-13440023	Storage_Root	Fibrous_Root	OK	662.418	76.0887	-3.1219900000000003	-7.218939999999999	5e-05	0.00019042200000000001	yes	GroES-like zinc-binding alcohol dehydrogenase family protein
1950	XLOC_021508	Manes.10G077900	Chromosome10:14381853-14384892	Storage_Root	Fibrous_Root	OK	0.751039	12.9257	4.10521	5.88026	5e-05	0.00019042200000000001	yes	UDP-glucosyl transferase 73B5
1951	XLOC_021510	Manes.10G078100	Chromosome10:14440640-14442098	Storage_Root	Fibrous_Root	OK	0.0	2.2311400000000003	inf		5e-05	0.00019042200000000001	yes	UDP-glucosyl transferase 73B3
1952	XLOC_021519	Manes.10G079200	Chromosome10:14809092-14813317	Storage_Root	Fibrous_Root	OK	1.281	15.5417	3.60079	5.87418	5e-05	0.00019042200000000001	yes	PLC-like phosphodiesterases superfamily protein
1953	XLOC_021570	Manes.10G090000	Chromosome10:18555891-18556629	Storage_Root	Fibrous_Root	OK	0.0	10.166	inf		5e-05	0.00019042200000000001	yes	basic pathogenesis-related protein 1
1954	XLOC_021572	Manes.10G090300	Chromosome10:18740592-18745906	Storage_Root	Fibrous_Root	OK	8.31282	181.34799999999998	4.44728	9.82741	5e-05	0.00019042200000000001	yes	non-intrinsic ABC protein 3
1955	XLOC_021579	Manes.10G091600	Chromosome10:18960352-18965315	Storage_Root	Fibrous_Root	OK	2.62747	0.47423699999999996	-2.46999	-2.2311900000000002	0.0129	0.0288709	yes	NB-ARC domain-containing disease resistance protein
1956	XLOC_021594	Manes.10G094700	Chromosome10:19491937-19504491	Storage_Root	Fibrous_Root	OK	47.8867	7.260910000000001	-2.7214	-2.5459	0.01295	0.028968900000000002	yes	Phosphoglycerate mutase family protein
1957	XLOC_021600	Manes.10G096200	Chromosome10:19712647-19717597	Storage_Root	Fibrous_Root	OK	2.10831	10.2691	2.2841400000000003	3.5108300000000003	5e-05	0.00019042200000000001	yes	HVA22 homologue A
1958	XLOC_021608	Manes.10G098000	Chromosome10:19978179-19979100	Storage_Root	Fibrous_Root	OK	4.47204	1.0161	-2.13789	-2.08196	0.0113	0.025710900000000005	yes	SAUR-like auxin-responsive protein family
1959	XLOC_021613	Manes.10G098900	Chromosome10:20024330-20028604	Storage_Root	Fibrous_Root	OK	0.171751	1.35348	2.9782900000000003	2.35807	0.00525	0.0130667	yes	GDP dissociation inhibitor family protein / Rab GTPase activator family protein
1960	XLOC_021618	Manes.10G100000	Chromosome10:20188550-20194042	Storage_Root	Fibrous_Root	OK	1.1321299999999999	53.8198	5.57103	4.98781	0.0005	0.00158845	yes	hydroxyproline-rich glycoprotein family protein
1961	XLOC_021625	Manes.10G101000	Chromosome10:20213322-20213769	Storage_Root	Fibrous_Root	OK	0.414392	11.0843	4.74138	2.56201	0.0173	0.0373325	yes	hydroxyproline-rich glycoprotein family protein
1962	XLOC_021626	Manes.10G101200	Chromosome10:20219099-20220536	Storage_Root	Fibrous_Root	OK	0.8014789999999999	55.4685	6.1128599999999995	7.714189999999999	5e-05	0.00019042200000000001	yes	hydroxyproline-rich glycoprotein family protein
1963	XLOC_021629	Manes.10G102200	Chromosome10:20300160-20302945	Storage_Root	Fibrous_Root	OK	0.42385100000000003	1.9734599999999998	2.2191	2.40273	0.0007	0.00215317	yes	Phototropic-responsive NPH3 family protein
1964	XLOC_021632	Manes.10G102500	Chromosome10:20328569-20331377	Storage_Root	Fibrous_Root	OK	0.29097399999999995	1.6848599999999998	2.53366	3.18467	0.0003	0.000998846	yes	NB-ARC domain-containing disease resistance protein
1965	XLOC_021639	Manes.10G103600	Chromosome10:20459983-20460412	Storage_Root	Fibrous_Root	OK	0.0	1.61468	inf		5e-05	0.00019042200000000001	yes	arabinogalactan protein 1
1966	XLOC_021640	Manes.10G103700	Chromosome10:20466641-20467536	Storage_Root	Fibrous_Root	OK	4.26799	24.1764	2.50197	4.4022	5e-05	0.00019042200000000001	yes	arabinogalactan protein 1
1967	XLOC_021653	Manes.10G106500	Chromosome10:20804427-20807542	Storage_Root	Fibrous_Root	OK	1.9488599999999998	13.173	2.7568799999999998	5.33951	5e-05	0.00019042200000000001	yes	Major facilitator superfamily protein
1968	XLOC_021668	Manes.10G109900	Chromosome10:21648078-21648876	Storage_Root	Fibrous_Root	OK	2603.09	535.611	-2.28097	-4.46911	5e-05	0.00019042200000000001	yes	Ribosomal protein S5 domain 2-like superfamily protein
1969	XLOC_021670	Manes.10G110100	Chromosome10:21667511-21673769	Storage_Root	Fibrous_Root	OK	1.81738	17.17	3.23996	5.838509999999999	5e-05	0.00019042200000000001	yes	chloride channel C
1970	XLOC_021671	Manes.10G110300	Chromosome10:21705722-21708616	Storage_Root	Fibrous_Root	OK	0.477596	2.5358	2.4085799999999997	2.55306	0.00025	0.00084586	yes	alpha-galactosidase 1
1971	XLOC_021683	Manes.10G112800	Chromosome10:22086641-22123740	Storage_Root	Fibrous_Root	OK	1.09558	29.6626	4.75888	7.5374	5e-05	0.00019042200000000001	yes	cytochrome P450, family 76, subfamily G, polypeptide 1
1972	XLOC_021686	Manes.10G113400	Chromosome10:22125475-22164162	Storage_Root	Fibrous_Root	OK	3.92904	65.2734	4.05424	7.20095	5e-05	0.00019042200000000001	yes	glutathione S-transferase TAU 8
1973	XLOC_021695	Manes.10G115700	Chromosome10:22840456-22858575	Storage_Root	Fibrous_Root	OK	0.047148199999999994	3.00639	5.994680000000001	1.2648	0.02155	0.045218	yes	ATP binding;leucine-tRNA ligases;aminoacyl-tRNA ligases;nucleotide binding;ATP binding;aminoacyl-tRNA ligases
1974	XLOC_021698	Manes.10G116300	Chromosome10:22883803-22889928	Storage_Root	Fibrous_Root	OK	544.24	115.041	-2.24209	-5.36675	5e-05	0.00019042200000000001	yes	RNA-binding KH domain-containing protein
1975	XLOC_021715	Manes.10G120300	Chromosome10:23204012-23206850	Storage_Root	Fibrous_Root	OK	2.21465	14.872	2.74745	3.3800199999999996	5e-05	0.00019042200000000001	yes	Cox19 family protein (CHCH motif)
1976	XLOC_021716	Manes.10G120400	Chromosome10:23213513-23218733	Storage_Root	Fibrous_Root	OK	3.65394	19.0175	2.37981	5.43701	5e-05	0.00019042200000000001	yes	TCP family transcription factor
1977	XLOC_021720	Manes.10G120800	Chromosome10:23285137-23285635	Storage_Root	Fibrous_Root	OK	0.0	1.11768	inf		5e-05	0.00019042200000000001	yes	auxin response factor 22
1978	XLOC_021727	Manes.10G121800	Chromosome10:23375869-23377608	Storage_Root	Fibrous_Root	OK	2.12872	10.2944	2.2738	4.11065	5e-05	0.00019042200000000001	yes	UDP-glucosyl transferase 71B1
1979	XLOC_021759	Manes.10G129200	Chromosome10:24212841-24213711	Storage_Root	Fibrous_Root	OK	186.59599999999998	23.4641	-2.99139	-7.6573899999999995	5e-05	0.00019042200000000001	yes	maternal effect embryo arrest 9
1980	XLOC_021773	Manes.10G133200	Chromosome10:24479338-24480418	Storage_Root	Fibrous_Root	OK	0.285736	1.31971	2.2074700000000003	1.9061299999999999	0.02195	0.045945099999999996	yes	F-box family protein
1981	XLOC_021783	Manes.10G135500	Chromosome10:24691336-24692499	Storage_Root	Fibrous_Root	OK	0.0	1.6468900000000002	inf		5e-05	0.00019042200000000001	yes	Protein of unknown function (DUF793)
1982	XLOC_021814	Manes.10G143000	Chromosome10:25491801-25498376	Storage_Root	Fibrous_Root	OK	0.07571080000000001	4.90115	6.0164800000000005	4.2645800000000005	0.012	0.027100599999999996	yes	MATE efflux family protein
[truncated: 1,503 more rows]
